# Supplementary material for: RatLesNetv2: A Fully Convolutional Network for Rodent Brain Lesion Segmentation
Source: Front Neurosci. 2020 Dec 22;14:610239. doi: 10.3389/fnins.2020.610239 (PMC7783408; doi:10.3389/fnins.2020.610239)
Supplement: Supplementary file 1 [file Data_Sheet_1.ZIP]

Archive with 48 entries (43 files):
- 3D-majorityVotingComparison/
- 3D-majorityVotingComparison/ratlesnetv2-post_homogeneous_majorityVoting.csv
- 3D-majorityVotingComparison/ratlesnetv2-post_homogeneous_1run.csv
- 3D-table2-3/
- 3D-table2-3/voxresnet-post_homogeneous.csv
- 3D-table2-3/voxresnet-post_heterogeneous.csv
- 3D-table2-3/ratlesnetv2_homogeneous.csv
- 3D-table2-3/ratlesnetv2_heterogeneous.csv
- 3D-table2-3/ratlesnetv2-post_heterogeneous.csv
- 3D-table2-3/ratlesnet_homogeneous.csv
- 3D-table2-3/ratlesnet_heterogeneous.csv
- 3D-table2-3/ratlesnet-post_homogeneous.csv
- 3D-table2-3/ratlesnet-post_heterogeneous.csv
- 3D-table2-3/3dunet_homogeneous.csv
- 3D-table2-3/3dunet_heterogeneous.csv
- 3D-table2-3/3dunet-post_homogeneous.csv
- 3D-table2-3/3dunet-post_heterogeneous.csv
- 3D-table2-3/ratlesnetv2-post_homogeneous.csv
- 3D-table2-3/voxresnet_homogeneous.csv
- 3D-table2-3/voxresnet_heterogeneous.csv
- 3E-Ablation/
- 3E-Ablation/level2_sameparams_homogeneous.csv
- 3E-Ablation/level2_sameparams_heterogeneous.csv
- 3E-Ablation/level2_homogeneous.csv
- 3E-Ablation/level2_heterogeneous.csv
- 3E-Ablation/densenet_homogeneous.csv
- 3E-Ablation/densenet_heterogeneous.csv
- 3E-Ablation/baseline_width36_homogeneous.csv
- 3E-Ablation/baseline_width36_heterogeneous.csv
- 3E-Ablation/baseline_width28_homogeneous.csv
- 3E-Ablation/baseline_width28_heterogeneous.csv
- 3F-disparateGTs/
- 3F-disparateGTs/populationMixed.csv
- 3F-disparateGTs/population_1.csv
- 3F-disparateGTs/population_2.csv
- 3G-enlargingTrainingset/
- 3G-enlargingTrainingset/heterogeneous_9.csv
- 3G-enlargingTrainingset/heterogeneous_8.csv
- 3G-enlargingTrainingset/heterogeneous_7.csv
- 3G-enlargingTrainingset/heterogeneous_6.csv
- 3G-enlargingTrainingset/heterogeneous_5.csv
- 3G-enlargingTrainingset/heterogeneous_4.csv
- 3G-enlargingTrainingset/heterogeneous_3.csv
- 3G-enlargingTrainingset/heterogeneous_2.csv
- 3G-enlargingTrainingset/heterogeneous_11.csv
- 3G-enlargingTrainingset/heterogeneous_10.csv
- 3G-enlargingTrainingset/heterogeneous_1.csv
- sham_animals
