# Supplementary material for: RatLesNetv2: A Fully Convolutional Network for Rodent Brain Lesion Segmentation
Source: Front Neurosci. 2020 Dec 22;14:610239. doi: 10.3389/fnins.2020.610239 (PMC7783408; doi:10.3389/fnins.2020.610239)
Supplement: Supplementary file 1 [file Data_Sheet_1.ZIP › 3D-majorityVotingComparison/ratlesnetv2-post_homogeneous_majorityVoting.csv]

I_D28_150	0.7676317743132888	21.02656536346739	2.3699705175183614
I_D28_76	0.7232870219510028	24.177324509414337	2.6876589705889957
G_D7_86	0.7240371845949535	26.48773313284886	2.1512765332834944
F_D14_67	0.8502677165354331	40.38187102671633	1.5413609106991295
F_D28_7	1.0	nan	0.0
B_24h_91	1.0	nan	0.0
I_D28_148	0.7497470799227444	20.454292443817017	2.1798135044224543
D_24h_312	0.7762938230383973	21.335652672130312	1.632233001232514
I_D3_12	0.4290111066506089	40.825874176164525	2.22964424887974
I_D3_76	0.8209672315083864	34.65043030888269	2.1352578701119453
L_D21_72	1.0	nan	0.0
F_D14_45	0.48691514670896113	28.948653739563422	2.9037918031321563
L_D3_11	1.0	nan	0.0
B_24h_78	0.8517193947730399	17.185194768655037	1.0611779458754786
B_24h_72	0.920276477911819	24.913227563043108	1.5098553195381008
L_D3_42	0.8895457250545526	29.900883425193975	2.251098364722486
G_D7_75	0.6893617021276596	26.08322520170819	1.8968453972154664
D_24h_252	0.9361707801645399	25.39890126242275	4.3359375
I_D28_24	0.5883842952777275	23.18969819086043	2.109375
L_D3_31	0.8324289425545325	30.425058635051307	2.8990586430124172
D_24h_384	0.8456140350877193	16.603224277554187	1.2729820888125252
B_24h_103	0.8855714386310823	31.180301318888585	2.2571906583115107
J_24h_30	0.7687880175289423	38.12057075691565	4.558277423150795
L_D3_23	0.8826477842310446	32.69307056789554	1.7062757553001213
D_24h_311	0.8286412135235891	29.099491416846174	2.112627700467181
H_24h_21	0.8686393364172914	27.91870129766527	1.8932220025082238
F_D3_53	0.8612068965517241	30.833496038296346	1.939798284052365
B_24h_122	0.8639458428977163	29.639448449412505	4.342267339136463
F_D14_60	0.8357015985790408	30.525049858282625	2.251098364722486
C_24h_46	0.8608779309954537	36.141418038486094	6.338966407639932
F_D28_59	0.8423164957827737	31.36595089593657	1.8528970665049098
L_D3_63	0.6421334453252139	30.16977969334695	3.382235083514487
I_D28_96	0.26437263953000417	16.17225689271956	2.824680654654832
D_24h_454	0.0	nan	30.387059961206145
I_D3_79	0.8449662019763649	32.7121072175712	2.5540423497308637
L_D3_53	0.9999788072374132	9.764444444444445	28.604074083934595
L_D21_80	0.8592987550879532	32.18804987371566	1.5324254098385182
I_D3_150	0.8668277057186368	22.846104805742172	2.337883282413282
F_D3_32	0.8183364803978388	38.18579192329042	2.079871798745959
C_24h_30	0.7356815846024479	19.730576353390507	2.7953579160648196
F_24h_41	0.8276585820895522	25.582667750373634	8.902394313425953
F_D28_21	0.8871337579617834	29.94468748164198	1.88595432883958
B_24h_110	0.9342996606135998	27.728648187344426	3.5890764447922394
D_24h_260	0.9291932252777272	25.720229092541764	3.6573015314829456
D_24h_411	0.8069426546391752	34.622003993359556	2.8585103713243285
I_D28_44	0.5288830676121223	30.42297931524868	3.8027298608409263
I_D3_130	0.6962722267352649	22.174291965414668	2.3728660232011625
F_D3_18	1.0	nan	0.0
G_D7_52	0.7884995244714317	59.950910523671446	2.2265625
F_D14_18	1.0	nan	0.0
D_24h_287	1.0	nan	0.0
L_D3_76	0.8364241483591213	38.299549596652156	3.219991796257989
L_D21_74	0.8476897478561372	32.10046319984387	1.5765965680164504
H_24h_58	0.8978244742858008	26.335300841566877	2.112627700467181
G_D7_10	0.8639525237700211	43.65199669008289	1.7926240477474635
C_24h_77	0.9292225530216998	23.070499083030928	3.782815404273978
D_24h_283	0.9125372461627063	30.62260101617464	5.4790639347942
I_D3_91	0.8608234075608493	22.32494048771451	1.415981950030614
F_D28_41	0.6703703703703704	30.41135652551396	1.381620248736515
F_D14_48	1.0	nan	0.0
D_24h_422	0.9022397803743011	29.04085736709353	2.9320303132492507
L_D3_25	1.0	nan	0.0
F_D3_29	0.9190229773405627	28.450029761550663	1.773368666065026
C_24h_20	0.8788195940815531	35.09811429219577	2.154465973927762
L_D21_14	1.0	nan	0.0
D_24h_426	0.9428380601756072	24.444206097697933	1.2943782442016323
B_24h_83	0.7436893203883496	27.230295442925527	2.201753229850305
L_D3_83	0.8157581173666965	35.136836480197886	2.4609375
D_24h_460	0.9252965405478404	28.10581480891081	1.0611779458754786
F_D14_41	0.7910005920663115	16.189920725898784	1.0676289350559727
F_24h_32	0.8926974198592651	27.927462317106343	2.112627700467181
C_24h_48	0.946778277269674	23.84258182561848	3.811747492333733
D_24h_284	0.5389940009229349	27.002156721833455	1.7022467632422598
L_D3_35	0.7769345121664971	34.86035751978732	2.026361304584834
I_D28_9	0.6396451514224534	25.441066536700585	2.1255887281894985
C_24h_17	0.8900668612168002	26.310459228936978	4.331184049822577
I_D28_35	0.7499679665143296	35.48698228503703	2.601984763028264
D_24h_413	0.9332206863079937	25.607565100929186	2.251098364722486
F_D28_9	1.0	nan	0.0
F_D3_67	0.8705021791025164	34.954771042040434	2.0499440255315506
H_24h_54	0.8538090340954039	27.80546530780896	3.8831347326048964
L_D21_81	1.0	nan	0.0
G_D7_59	0.8009672619047619	33.58460623464206	2.1735043348818057
H_24h_38	0.8914236018196414	26.46118560041537	2.6876589705889957
I_D3_157	0.4057222495491064	40.7459370217199	5.04042496115779
L_D3_43	0.8487105075836391	31.983961358849744	2.2048696549484506
H_24h_53	0.9002344278544344	21.727027314340805	2.583446213091633
D_24h_241	0.9467948009867816	24.03970487329988	2.7156164592788596
L_D3_29	0.7546497900094834	40.150688554429735	2.3612626968292836
J_24h_38	0.8153466457258245	24.32758561053527	1.5098553195381008
D_24h_324	0.7841743662639185	21.206251884580475	1.396450229040584
D_24h_374	0.8055372445616348	25.73219550538753	2.3583529450193095
D_24h_279	0.9380540749537408	25.534453507030456	4.945534651408404
B_24h_89	0.8983277591973244	30.74436197095683	2.44132812374996
C_24h_15	0.6988052819115489	21.467827138647625	1.2121969257174143
F_D14_4	0.7985205663690365	35.2878728743465	2.2110893278257664
L_D21_70	0.6555834378920954	33.536563304580845	2.831963900061228
L_D3_33	0.8514711684212712	32.60838661915219	2.337883282413282
D_24h_407	0.9361996161228406	26.763337935952347	2.238864043891734
I_D28_20	0.8438872176236477	32.43360873194771	2.112627700467181
D_24h_369	0.8562437202600998	31.723716078106698	3.2875219076028603
I_D3_71	0.7484844735865397	25.397729300761497	2.4044864682050617
F_D28_26	0.0	nan	30.01029791516624
G_D7_33	0.755463347164592	39.84120738704248	1.7578125
C_24h_24	0.9517430688992589	24.61474505415498	2.217291554112246
G_D7_105	0.0	nan	31.128229548188045
L_D3_62	0.8953953743101487	35.975428480390356	2.1255887281894985
C_24h_19	0.9356484178519161	22.311643405842542	1.7617144193405752
D_24h_315	0.9069566141744241	30.839516396175938	2.096313728906053
H_24h_27	0.8040802749750526	31.583521729493995	10.046051798506777
L_D3_34	0.8336643405061677	35.410418264320406	2.34375
J_24h_34	0.8669922618292528	33.83778741921669	1.9220179062722726
G_D7_71	0.8062208398133748	21.85866613564612	1.0676289350559727
C_24h_23	0.8561964591661907	18.30435079725633	2.046591702723396
H_24h_51	0.9233700758227362	25.52559011794375	3.1027036628610296
I_D28_114	0.015467541598312632	20.495535845989654	4.337520825778534
L_D3_70	0.6048147741013521	31.90753489645497	5.236852258946327
D_24h_319	0.9269650378793517	28.925733859969558	1.8002685346567049
F_D14_11	0.7608705571017931	39.56995348578974	2.275369668626672
F_D28_29	0.9009042065260123	27.905526116963433	1.1361749665819523
I_D3_110	0.3850331323800508	32.89990683084431	3.1027036628610296
H_24h_20	0.9048644386486323	30.029015237786645	4.3753487584205795
I_D28_95	0.8017166870324561	34.0530922400006	2.831963900061228
C_24h_21	0.9167176439744822	30.259726416783153	4.251177456378997
H_24h_6	0.9089242213898421	24.801007280317798	4.834605783922563
J_24h_23	0.9270581885242215	25.04211241762748	5.838243143944289
D_24h_294	0.914401292055969	28.20179013015585	1.8786585400642264
L_D21_33	0.848083136262199	34.4633305107655	1.9921875
C_24h_22	0.6164404929028233	46.51057004408336	7.796272208662451
J_24h_58	0.9162519245228974	27.096575609439792	1.7062757553001213
L_D3_3	0.6983645554564377	48.08058845417496	5.044510136725989
H_24h_30	0.8424932109142635	24.384923209042512	2.109375
G_D7_5	0.7830135058326793	66.80241945974717	1.6614195561044327
F_24h_20	0.8956698778428841	30.999078459608164	1.4915533665653737
F_D28_45	0.5445094217024041	35.73854394722655	5.379148789466485
H_24h_36	0.8753184474748988	31.52996852561689	7.005813364516464
L_D3_77	1.0	nan	0.0
F_24h_49	0.9317506272920285	26.948054183835264	1.8968453972154664
F_D28_13	0.7308036602347324	47.165833011658925	4.8417019359641245
G_D7_60	0.773191560616209	51.160671371510304	1.4495293215062086
I_D28_48	0.0	17.869569077451384	17.099740437997152
J_24h_1	0.9349908592321755	25.06241980906485	2.0499440255315506
G_D7_47	1.0	nan	0.0
L_D3_48	0.7700108299694792	32.79700032406891	2.1798135044224543
F_D28_17	1.0	nan	0.0
K_24h_4	0.8990386320905318	28.25020283956558	2.1255887281894985
D_24h_231	0.9279028196897765	24.640089449142632	13.751442573474337
L_D3_81	1.0	nan	0.0
F_D3_47	1.0	nan	0.0
F_D14_32	0.8074178257019325	46.33895779560102	2.1384712020579677
F_24h_3	0.9353940254491836	25.181198192960508	1.4915533665653737
G_D7_91	0.7507038477007641	55.82309252745548	1.5234375
B_24h_95	0.8584921458954349	33.29473218815416	6.185457759560928
D_24h_246	0.908986548141171	28.13047721764444	5.0458711269400744
I_D3_35	0.6937274835907812	38.28802536132904	5.2734375
F_24h_60	0.8838766664612477	31.663677872902767	3.687218606848189
I_D3_24	0.8444148936170213	19.72213793374422	1.8932220025082238
D_24h_401	0.8303161959932416	25.46460285428116	2.109375
F_D3_49	0.9124098788157693	26.56065000461313	1.8528970665049098
G_D7_7	0.6356385038333462	63.15814927801992	5.309770668379309
F_24h_1	0.7629692113032476	21.73601394439668	2.1320396951554983
L_D3_21	0.9081218274111675	31.677447391630604	2.109375
L_D21_18	0.8223003416348963	32.82961124661155	3.8902014076635543
B_24h_75	0.8956452021267618	28.835840344641273	4.088147705276346
D_24h_340	0.9218011726977742	26.559042440166266	1.6655473129162377
F_D14_5	0.7183673469387755	17.56554851367473	1.2729820888125252
F_D28_58	0.8558001713081927	31.554454539646557	1.640625
I_D3_54	0.7767244856797095	25.54413406382521	2.109375
D_24h_441	0.7834136933461909	25.719643733876865	1.6655473129162377
G_D7_53	0.7816593886462883	48.786175704577865	2.109375
C_24h_58	0.777375173765411	35.41962331282002	2.3612626968292836
F_D3_58	0.8661287967289719	32.996324705142506	2.5378602923094977
D_24h_446	0.7102459016393443	30.028841569803166	2.109375
I_D28_93	0.7267973205169709	26.919086215052534	2.3349443959185088
D_24h_297	0.9073028160669853	28.489249435182746	6.0234830980764364
H_24h_49	0.9068170169144029	26.896340885165365	1.5007322431483239
E_D35_75	0.9135663408977969	21.359935167861625	1.3361430762880522
G_D7_11	1.0	nan	0.0
D_24h_261	0.9172691089269759	26.47174186552392	2.1255887281894985
I_D28_151	0.6974614780142813	37.207280906128986	2.34375
F_D3_26	0.6857772877618522	25.019318893174773	1.2290728689493964
K_24h_13	0.9207868155236576	24.998561232385757	1.7887895534148923
F_D3_41	0.6517412935323383	18.599774331338146	8.024563273017183
G_D7_87	0.8306361026750426	44.26307901431439	1.6819570423133583
I_D3_22	0.8444672833162041	19.411627234481504	1.0546875
J_24h_32	0.8092682926829269	37.67099495888391	5.615225883145753
J_24h_35	0.7808059384941676	28.246390810141264	2.5378602923094977
D_24h_334	0.8462590760812375	20.686066475550124	2.398768299663131
L_D3_14	0.9999906751844618	9.9498743710662	19.50071832360846
I_D28_104	0.7500061003879847	28.99555124332844	2.559413632950182
L_D3_13	1.0	nan	0.0
G_D7_97	0.7187484430272533	49.36616201114977	3.069328325087999
F_D28_42	1.0	nan	0.0
G_D7_82	0.7823211298292028	52.75151674347614	1.4304557362187933
L_D3_22	0.6297273973298136	51.452380136199494	2.559413632950182
D_24h_461	0.9117848708768188	27.207164152376244	2.2541465697271104
L_D3_2	1.0	nan	0.0
C_24h_76	0.042746113989637305	13.103688017344826	4.624082732097389
F_D3_55	0.8132948515035844	41.71558362504769	2.238864043891734
I_D3_162	0.5893727745823062	44.214378044561336	2.26326655263609
B_24h_102	0.7714932126696833	25.90571236359686	2.251098364722486
I_D3_127	0.7636029893798348	23.509734857546253	4.21875
H_24h_15	0.9073324983059896	24.21301480681273	4.928845510503068
E_D35_114	0.0	nan	28.309211186260228
C_24h_59	0.8599605522682445	30.236028229321708	2.167176797918781
F_D28_22	0.09139213602550478	18.444614907175197	3.1553700041803734
L_D3_1	0.7895073576455535	38.9493351048136	2.748290484271541
I_D3_98	0.7295816001957426	30.28486437525185	2.326105457962407
G_D7_108	0.8224111654768589	40.71321541030211	2.109375
D_24h_281	0.8900633555460723	29.795825513284782	7.533798356458795
D_24h_431	0.18696883852691218	15.513100331705859	1.3716445207874561
G_D7_106	0.7826848317164571	46.46477235039373	2.109375
I_D28_7	0.680395800894068	30.24701010793983	2.154465973927762
F_D3_1	0.6943268416596104	17.178481655808138	3.0938387771353324
L_D21_52	1.0	nan	0.0
J_24h_55	0.8023801984378298	33.673197865614576	2.238864043891734
L_D21_77	1.0	nan	0.0
F_D3_8	1.0	nan	0.0
E_D35_128	0.8893936746461646	23.255047326506794	1.267576620280309
D_24h_428	0.926523414538567	24.19137104869304	1.4111243647022222
I_D28_110	0.6913086186197112	24.56070810700981	2.6953125
F_D14_15	0.7554634699817473	41.63554414572891	1.4495293215062086
D_24h_409	0.9238494524238415	29.351550652830607	2.398768299663131
F_D14_2	0.8512156510644331	35.76820454905838	2.337883282413282
F_24h_18	1.0	nan	0.0
C_24h_60	0.8680793278071689	27.972069186101773	1.2457202124298419
F_D14_8	1.0	nan	0.0
J_24h_31	0.7845398464056402	34.62945276791807	5.709809866443671
G_D7_98	0.7642472823103108	32.003754932382094	2.022969902535008
D_24h_268	0.7897240723120837	18.109034886048338	1.0804153660890101
F_D3_59	0.8726373125583212	33.039013848741675	2.275369668626672
L_D21_23	0.836915815933925	32.26787701702622	4.249561960422362
I_D28_149	0.7327784435016356	24.103206465817554	2.540564459610797
D_24h_314	0.9295553891433448	26.814378471882083	1.267576620280309
G_D7_30	0.6377753701697364	39.53681201158947	1.6448049430802576
F_D3_5	0.3910301331464611	21.31917561925675	2.3612626968292836
D_24h_227	0.9003765959401121	31.372020375347248	2.1640060913225847
G_D7_92	1.0	nan	0.0
D_24h_328	0.9171891726563695	26.228793049260858	1.93625527053027
D_24h_357	0.8381998650862484	23.33504948947698	4.12659770195133
F_24h_45	0.6637802733053714	20.918843085506506	4.656636676477858
F_D14_56	0.5615699404761905	41.66862211172129	3.8279256963424397
F_D28_18	1.0	nan	0.0
H_24h_43	0.8944865958523015	27.47373902533913	3.337272859194877
F_D28_50	1.0	nan	0.0
I_D3_101	0.7742366093776072	24.35637461019907	1.7617144193405752
C_24h_13	0.9163084786829746	25.42774313261352	1.9112702848007919
G_D7_54	0.7867783681585553	54.36858299749998	1.9921875
J_24h_29	0.8131253914970848	42.08393047520479	6.884204598152117
E_D35_64	0.8123429911237648	34.216599130734224	2.311298780076096
G_D7_38	0.720896249391135	17.24875339815987	1.2943782442016323
L_D21_35	0.8346601592191063	29.405118533216527	1.5234375
C_24h_65	0.9999440511067709	19.332598363277256	30.059678799860475
B_24h_71	0.9083390589612439	29.140846222399908	3.20502992136969
I_D28_83	0.6548749546937296	26.828204815011446	3.069328325087999
L_D3_74	0.8805628076608805	31.510650855090656	14.719048563850858
I_D3_74	0.7000384073742159	44.02502373769774	3.454547571793049
I_D28_22	0.08493555884217198	19.72901288484167	2.8537021082545126
L_D21_19	0.6793709814857851	35.51975049405223	3.533159398050313
D_24h_383	0.5228377065111759	21.20304252505323	1.2729820888125252
C_24h_11	0.8731893124252788	30.258878490179452	2.664566484586423
B_24h_74	0.5280788177339901	17.59088046953568	1.3666293503543674
J_24h_60	0.9268527294074378	25.186006113111283	1.5234375
K_24h_8	0.8879350955247317	28.440230245479466	3.5602634838195266
C_24h_70	0.8991338866835078	28.26184062650517	1.6153182131355728
C_24h_66	0.614350239630383	37.554476869141986	7.6180888889742215
B_24h_101	0.9092011600316372	33.99235392866214	2.718143790174188
D_24h_450	0.8592135476463835	22.42274110387981	2.201753229850305
B_24h_114	0.932449780999849	30.785769299071525	1.2890625
D_24h_403	0.943126439243828	23.94202244973089	1.396450229040584
B_24h_105	0.9449207586386075	23.99948411487348	1.9112702848007919
I_D28_130	0.27967759605602943	23.74344914747961	4.348587964518627
L_D3_61	0.9057576180940405	25.878753733328768	4.51286004233665
F_D3_11	0.635627385921724	45.43819704009524	2.6256277151259466
F_D3_45	0.5886294628834677	24.609659921917814	3.258149712763557
D_24h_388	0.8169423081285873	34.99121277486322	2.1512765332834944
L_D21_51	0.7579913636240189	38.26915736321375	3.664803696354349
F_24h_42	1.0	nan	0.0
D_24h_434	0.9008086842488707	29.247426051012788	2.1223558917509573
K_24h_2	0.8478190630048466	20.307759497305266	1.154163023647981
I_D3_44	0.8049485054006531	26.68605624426613	3.4940745740333377
F_D3_3	0.8464276036491735	33.90235947505854	2.6851029462631875
F_D14_52	0.8283260509266235	46.72607619288506	1.7887895534148923
F_24h_48	1.0	nan	0.0
I_D28_61	0.4047990748771321	52.10571746000743	3.1640625
D_24h_301	0.7172305271439812	21.782042951387627	2.8076129415728763
K_24h_17	0.920707926099725	24.586016661138228	2.532443295114177
G_D7_79	0.8181019332161688	19.02834670447428	1.0546875
L_D3_49	1.0	nan	0.0
F_D28_46	0.8507599935089523	31.6275479976339	2.275369668626672
I_D28_160	0.49023255813953487	20.3349887147725	1.9644204626062747
F_D28_2	0.870415010749886	26.9109399396818	2.2571906583115107
F_D14_20	0.8841230936819172	25.424474214422922	1.3101960805662831
D_24h_399	0.781632072789309	24.117775652753355	1.5982244176155298
F_D3_65	1.0	nan	0.0
H_24h_26	0.9157880777136794	26.56271783890624	8.651263511855507
K_24h_6	0.8544139335627502	23.724663595776537	1.496149843922309
D_24h_415	0.6745056119722074	25.47885001008973	1.117897501660483
F_24h_50	1.0	nan	0.0
E_D35_65	0.8491814974830552	28.96136663178234	1.7617144193405752
G_D7_93	0.7370299203952786	61.54619362793716	2.2541465697271104
B_24h_97	0.8689083291727266	28.597033935486653	2.6568243864268672
D_24h_289	0.9275621220330048	27.162680839841396	2.22964424887974
G_D7_65	0.8255927687274445	44.97881510527172	2.0093470546268257
F_24h_24	0.7188558524651864	22.49071744019773	1.4495293215062086
F_24h_26	0.8233434650455927	19.8229214964225	1.7302527023711016
L_D3_18	0.8495170562799251	39.22488197838007	2.5024402153198384
L_D3_26	0.40987759673591295	35.734517859840345	3.084948417442543
I_D3_8	0.9001555209953344	29.043450560457803	2.266298391306295
D_24h_435	0.8348980686695279	24.13491917943763	2.4859222776089562
D_24h_416	0.904948512232208	33.030517064235184	2.601984763028264
D_24h_392	0.767307365198163	29.93441104992525	2.073258517143062
C_24h_25	0.9437358632822317	25.32968625888678	2.1640060913225847
K_24h_18	0.8486748640572185	26.377529050692058	1.527938063719371
L_D21_53	0.9999025132921007	24.3248065976767	30.242549766946734
C_24h_14	0.9118111729019212	26.37552487375584	1.8342745127927964
I_D3_7	0.8485242197429742	24.409897941267957	5.100012925075534
D_24h_370	0.8126272130266139	24.779011166500084	2.2541465697271104
D_24h_364	0.9152788068163515	31.760331240686305	2.079871798745959
D_24h_389	1.0	nan	0.0
F_D14_22	0.6049192928516526	21.03602274100139	2.337883282413282
I_D3_88	0.8525369978858351	29.82582128867993	2.115875400617319
E_D35_132	0.5452782625557495	22.435523855989885	2.238864043891734
D_24h_423	0.8871956431484602	30.87428258751642	2.86570763921191
I_D28_68	0.8095642052516325	33.5018627095168	2.5727927812617364
C_24h_49	0.8932436759526097	29.242221656388125	1.602514960684845
C_24h_57	0.9068618956853232	29.75732397225872	2.85129493607729
L_D3_78	0.7175013630345043	23.16728348394665	5.4173082803091654
H_24h_45	0.8978004928356302	26.18698017579936	1.8528970665049098
C_24h_9	0.9155883769465404	26.477253755912216	1.5053006928123198
H_24h_41	0.8414018414018414	19.772112765557942	3.192149641845993
D_24h_338	0.0	nan	28.77329007395031
I_D28_126	0.03139717425431711	12.543847922918465	3.3495951393647934
G_D7_21	0.8309676049985407	46.619871864792586	1.632233001232514
F_24h_44	1.0	nan	0.0
J_24h_5	0.9015942825728422	29.08714037812219	2.141679712792625
C_24h_2	0.9279531835862214	24.359141852220667	1.381620248736515
L_D21_42	0.6226408070580353	59.6345756731184	4.276942404115935
F_24h_4	0.8989538201416042	32.548602621515954	2.9296875
F_D14_13	0.5606559304102504	57.79585790884057	3.6704202570388653
F_D14_43	0.845532319391635	36.72529067940123	1.415981950030614
I_D3_42	0.7508785381125807	23.722655132485723	2.4914404248596838
F_D14_49	0.7720623256446894	44.04843117605236	2.5378602923094977
L_D21_13	1.0	nan	0.0
F_24h_8	0.0	nan	28.553378261709245
F_D28_1	1.0	nan	0.0
B_24h_100	0.9132200474590307	27.565269675517644	2.580786977993583
F_D14_30	0.7476915398053406	36.12240568036469	2.109375
J_24h_49	0.9093928705954868	27.002814510304294	1.7022467632422598
I_D3_139	0.8274850226189021	17.093985646733906	1.117897501660483
D_24h_393	0.24060150375939848	11.724786324786324	1.8342745127927964
B_24h_119	0.8515521981092015	31.737632434913852	4.231750801234638
L_D3_65	1.0	nan	0.0
C_24h_44	0.5844614871623874	33.00994508640169	3.804535097050295
F_D28_5	0.6557077625570776	19.60058022581874	1.4542586303895535
L_D3_58	1.0	nan	0.0
K_24h_11	0.8883503753176901	29.253326861681924	3.0083197624203364
I_D3_17	0.16645962732919253	12.012012012012011	2.102854505264808
L_D21_45	1.0	nan	0.0
L_D21_3	0.701395872722153	40.38160527316307	2.604622355964008
G_D7_43	0.8411903956712885	44.87078904280806	2.407340459082907
B_24h_67	0.9101143761523275	28.775693236537787	1.9713988876477408
I_D28_159	0.0	nan	30.591773868443276
F_24h_7	0.0	13.74772708486752	9.590062529327234
G_D7_69	1.0	nan	0.0
D_24h_263	0.8327019430526702	19.12751572983689	2.44132812374996
H_24h_18	0.8383077412802595	32.12061004284654	8.195588055424624
D_24h_265	0.7657274224113828	27.646546617653744	3.0938387771353324
H_24h_28	0.8141586820155787	19.530011871911103	2.34375
B_24h_84	0.1306715063520871	16.58003411430175	2.1223558917509573
D_24h_368	0.8592761104791904	31.89492223295094	2.3728660232011625
D_24h_271	0.8898893596986818	29.121220584178836	1.8932220025082238
I_D28_82	0.21599773081832363	29.773951829371207	4.653686637108933
H_24h_55	0.908588197377572	25.787181835910538	3.168399804983385
I_D28_73	0.18046469659372885	16.797875936861256	5.745773752561529
F_D3_13	0.7682496298827013	47.34114335990205	2.2541465697271104
H_24h_40	0.8597825230478292	33.13824369530887	3.6704202570388653
L_D21_31	0.8138398183427625	31.00916329275846	3.594811324260461
D_24h_239	0.9021047917599642	30.120066123466128	2.3728660232011625
D_24h_425	0.812987012987013	18.013769058591482	1.267576620280309
D_24h_254	0.7750113173381621	21.063117214629187	2.109375
I_D3_40	0.6073082861554298	19.885053300041683	1.5939223252424348
H_24h_44	0.6851145038167938	19.67338284749563	2.109375
I_D28_65	0.6900856888061727	35.15628788812821	3.1835338376264355
G_D7_107	0.7986592830078695	40.79662284064564	1.9818204521821596
I_D28_157	0.7915928742577352	27.877936997186257	2.507922018636644
F_24h_15	0.8724046140195209	29.405607473522583	1.773368666065026
L_D21_62	0.8082800881814445	39.69843927467947	2.102854505264808
F_24h_2	0.9293588173298772	27.458781393469263	4.696280838167316
L_D3_71	0.850956468342433	37.392418666931285	2.036501624646418
I_D28_139	0.034555576886158575	22.541839288206145	3.8279256963424397
F_24h_59	0.8972178763349432	30.948488027633438	1.7302527023711016
J_24h_57	0.8775673916662883	28.98958754657226	4.508293139454221
L_D3_16	1.0	nan	0.0
L_D21_61	0.8197721281833431	29.912641405264747	3.67602823625581
I_D28_21	0.7360481005739273	30.967061799608203	2.507922018636644
L_D3_60	0.7068298847539468	42.685249951439694	2.3612626968292836
L_D21_48	0.9253785365265126	23.159558831124286	1.0546875
K_24h_15	0.8948335473673812	29.44279045352711	2.0331271374489224
D_24h_299	0.7263216887726508	22.155631782800537	1.2943782442016323
J_24h_36	0.8970710249064637	30.519237777472142	2.4609375
L_D3_64	0.7442956309988773	50.11077690848745	2.745790901685933
D_24h_414	0.26666342672466165	25.63379370279465	8.735775966580258
D_24h_362	0.8956422018348624	18.18522238499185	1.1055446639128832
F_24h_47	1.0	nan	0.0
D_24h_440	0.801021711366539	22.82374981055534	1.1117382399029458
F_D14_21	0.8317653438966306	40.48105488800288	1.7022467632422598
H_24h_8	0.8177222717811478	31.31644986928	3.668549025585593
H_24h_19	0.8908448055367487	27.794521210552826	2.266298391306295
L_D21_60	0.7374770800669661	41.34410665903055	2.745790901685933
F_24h_65	1.0	nan	0.0
F_D28_27	1.0	nan	0.0
E_D35_156	0.765004881004477	39.51647624435146	1.5634762575148047
F_D14_9	1.0	nan	0.0
F_D28_43	0.8912349021874715	25.619717339208417	1.7421174313263874
I_D3_159	0.49842436974789917	18.638531163946908	2.201753229850305
I_D3_151	0.8443672990416585	28.67678725905148	2.0093470546268257
G_D7_70	0.7936436125091896	49.86017832647334	15.641787856372112
I_D28_17	0.20639834881320948	22.227221579223027	3.1878446504848696
F_D14_1	0.0	nan	28.84312681308094
B_24h_85	0.911719853148828	24.98685689155361	3.77372863783702
L_D3_55	0.9119067865607642	28.905661201849426	2.4748490721026806
F_24h_46	0.9057286555446517	26.134505999085906	1.5007322431483239
G_D7_48	1.0	nan	0.0
J_24h_56	0.9124743402850087	26.626024326436404	8.524132075274217
D_24h_421	0.9253788118937425	27.123459297274614	1.486942680521428
I_D3_73	0.6482841661649609	38.05186715041692	7.30802898171978
L_D3_17	0.9989802042643229	36.37618283567959	32.93073007691201
H_24h_31	0.9067373093720914	23.267932696999555	2.7382784638002944
I_D28_38	0.23456130984160883	29.11985897891	4.643346739724754
I_D3_93	0.7038754461400106	41.919702294761294	2.604622355964008
C_24h_26	0.9089434703476114	26.601289502112905	2.3612626968292836
L_D21_40	0.2834546029737425	17.343388829430427	2.824680654654832
D_24h_277	0.9264087549198425	25.141775217746698	1.4915533665653737
C_24h_73	0.9294683047348292	24.65032206790022	2.415882202510348
D_24h_348	0.8960661187551944	31.768429201974136	2.109375
L_D3_32	1.0	nan	0.0
B_24h_82	0.8745269866560446	21.31146867067794	2.3554395987002086
D_24h_419	0.9384238659778421	25.86602304970546	4.453125
H_24h_11	0.7508728691723147	23.139814012137563	1.8932220025082238
E_D35_71	0.885132035908525	27.230184548733146	1.40625
F_D3_50	1.0	nan	0.0
C_24h_39	0.8615457562825984	21.785657927661312	2.1352578701119453
L_D21_65	1.0	nan	0.0
F_24h_58	0.936264243663528	25.673896309003947	2.109375
D_24h_376	0.9136970621900038	28.670657172985358	1.7302527023711016
D_24h_459	0.7407836005951397	20.37975452683334	3.1401002360095926
F_D14_44	1.0	nan	0.0
F_D14_24	0.6046511627906976	13.991200320636715	1.2621480016721494
K_24h_19	0.9144498413509977	26.008803272332536	2.3053494811999222
D_24h_455	0.9095733886955029	28.043661748770724	5.7230228658163025
D_24h_242	0.9051418712837733	25.532111310964012	1.8192392222179716
L_D3_73	0.9022521559404176	28.444912682087505	2.1640060913225847
F_24h_43	0.9372159211588292	23.66524921332858	1.6448049430802576
I_D28_97	0.7721617775329386	34.42438692754591	2.266298391306295
K_24h_5	0.8633781224637028	25.505490621146098	1.8305272677906221
F_D28_11	0.8459499751532218	32.49248150177544	1.8528970665049098
D_24h_306	0.6029423587105073	55.77987247285421	4.6875
L_D21_76	0.8344475217266737	31.22773325198015	4.134909085400942
I_D28_86	0.0	nan	28.524747042658525
G_D7_81	0.8795543510990665	39.535621371990636	1.7460544248927352
D_24h_218	0.8918316591841349	26.098623022249775	2.073258517143062
L_D21_11	1.0	nan	0.0
D_24h_448	0.4805414551607445	29.031934847381528	2.3699705175183614
G_D7_95	0.7691993672500893	61.098590286015074	3.4565346571295215
D_24h_453	0.9286064110463371	27.361821857696178	1.8078806977197084
D_24h_240	0.9293476780607381	25.925209312249713	1.486942680521428
H_24h_29	0.7386492468822545	24.66266816494371	2.384412884692477
F_24h_55	0.9140617010397136	32.0306273549558	3.6195574714407424
I_D28_47	0.32792061344158774	34.05734258681694	3.2242538653588135
F_D28_60	0.8301127704967998	25.711060202277782	2.1735043348818057
L_D21_17	1.0	nan	0.0
L_D21_49	1.0	nan	0.0
D_24h_363	0.9099089213211895	26.893340730358215	2.7953579160648196
G_D7_109	0.8143678160919541	25.508199730768485	1.0867521674409029
I_D28_42	0.4956359372964523	30.687165818387598	4.486919465408589
H_24h_34	0.9134933944128594	25.52838836226476	3.113749278653068
L_D3_51	0.9097328360946384	26.619560965719664	2.3583529450193095
I_D28_88	0.7206508892004068	29.0126611418736	2.4469468380259105
I_D28_18	0.6418826333035448	23.921275309109053	2.7953579160648196
E_D35_120	1.0	nan	0.0
G_D7_31	1.0	nan	0.0
D_24h_451	0.901007951287281	33.154444980129426	4.941367650540941
L_D21_63	0.6860087803015843	27.137764516125017	2.115875400617319
B_24h_107	0.8642867100077304	31.17474524868289	3.113749278653068
D_24h_377	0.7343106572228628	23.210938124319277	1.1777197993501043
B_24h_121	0.8452940561997284	22.58334032988017	1.1600970628841796
C_24h_18	0.9446209648168299	25.706805076526013	3.517577582766477
F_D3_42	1.0	nan	0.0
L_D21_83	0.7202200991655581	40.11773893555598	4.006715858737209
C_24h_10	0.9396914446002805	25.06857861254651	1.171875
I_D3_92	0.8125700112017923	34.37431102425901	2.2571906583115107
F_D14_47	1.0	nan	0.0
J_24h_2	0.8200019306882904	36.45346927054063	5.841770428413055
D_24h_351	0.634088200238379	17.892478691145826	1.195082698498309
L_D21_32	1.0	nan	0.0
H_24h_37	0.8985424121893743	25.895278154759502	1.8192392222179716
I_D3_21	0.8278853000194187	30.113433997320854	4.239856058232549
I_D28_162	0.7177915774059712	29.2130174555803	2.1512765332834944
F_D14_25	0.8032487631947935	47.327455474017384	1.838014118127905
D_24h_316	0.5883905013192612	22.414890831824287	2.4044864682050617
H_24h_50	0.7978981937602627	20.980673347089176	2.217291554112246
L_D3_59	0.8344275063981307	41.35187606251398	2.4187227469394874
F_D28_25	0.8728811372842437	35.638051543853116	1.6941600345469876
C_24h_8	0.8876677656775569	27.435343946647553	5.307183691042619
L_D3_54	0.9198051194803186	26.780338045707513	1.7772364321995822
I_D28_98	0.7041515517936316	30.44223251299482	2.1384712020579677
F_D28_53	0.7945818610129565	34.09770843626752	3.243363867913605
I_D3_48	0.6817079087821446	19.852803445299276	1.1055446639128832
I_D3_134	0.8186854970124932	21.925467855358086	1.1055446639128832
J_24h_41	0.8956333420369545	29.750989141508615	2.449751362542993
B_24h_116	0.914704464371806	31.48839331596478	1.875
D_24h_275	0.928872165158141	27.39461524773318	5.252562851019134
D_24h_379	0.8446292595992871	28.391536722237838	2.596701539784415
L_D21_29	0.8102488429807498	27.609921341334815	2.05329087514866
L_D3_52	1.0	nan	0.0
J_24h_53	0.8121352773993912	34.65883655063113	6.933896340228289
H_24h_42	0.8970024991496975	24.913355245445985	3.0219836620846
D_24h_235	0.8818106152762661	27.177317903031756	2.0765677906253144
J_24h_39	0.9304077010192525	22.204754478751184	1.4111243647022222
I_D3_97	0.8341862511815901	35.259405181725995	2.14808235701055
L_D21_66	0.8448488752885596	31.334335693770647	1.7926240477474635
B_24h_123	0.7943179209915585	38.85859135498572	4.9399778691464045
F_D14_29	0.8310686034012293	37.73762816852339	1.773368666065026
I_D3_38	0.6462980742079404	24.367440751841542	2.713086774091459
H_24h_17	0.8682619958060935	29.291614171556414	2.109375
B_24h_120	0.856048036659556	27.209522323251434	2.3554395987002086
G_D7_100	0.7654837563652154	41.39318804621139	1.7421174313263874
J_24h_9	0.8732984848886884	30.836452988231535	1.939798284052365
I_D3_104	0.6382445524281043	35.803788750998734	2.583446213091633
G_D7_45	0.8787945285641138	38.88166705915139	2.1892431670628207
C_24h_47	0.8861720067453626	32.18879945179277	5.706201011221806
J_24h_59	0.9137246317896119	25.46561585086365	3.3000299625770446
D_24h_273	0.9304858104858105	24.038535505387316	1.6655473129162377
D_24h_412	0.9075612482252364	32.86869352951141	6.643611460808609
L_D21_47	0.8413286411063777	31.6278423291372	1.3412722432335467
L_D21_58	1.0	nan	0.0
L_D21_16	1.0	nan	0.0
B_24h_73	0.8753253273089981	33.123567379400484	2.908517260779107
F_D3_60	0.906487836535625	25.12837911186638	2.1640060913225847
J_24h_37	0.9006263469827587	25.24590463712327	1.415981950030614
L_D21_54	0.9045051777516815	25.42863503215858	1.0676289350559727
D_24h_350	0.9121607864809052	26.30192400896276	2.3699705175183614
F_D3_20	0.6249358996273632	53.44737340679907	2.0897524804836336
I_D3_160	0.828132738979693	17.601259082449985	1.0804153660890101
E_D35_74	0.8530017921146953	36.84241586179053	1.9040715010865532
D_24h_452	0.8739248262047837	27.449298879898738	2.1223558917509573
D_24h_292	0.6490428441203282	19.06993172352364	1.2621480016721494
D_24h_386	0.7335152341973624	25.37087186259686	3.5718165595612903
L_D21_22	0.8450464907726436	31.110645486987757	2.2265625
D_24h_456	0.9117074550385147	28.362868836973686	4.141546182907568
L_D3_9	0.8256672345258376	30.82736301360488	2.7781100604210227
C_24h_27	0.9157084586847788	27.873108137651474	1.8895916597574725
F_D3_4	0.7941842500687816	38.807449133086614	2.3930364675775944
L_D21_73	0.8218912701295557	29.505029823494283	2.415882202510348
I_D3_149	0.7960110357512358	31.75116350072329	2.1061172760482143
C_24h_54	0.9152914729474276	28.60788122764568	4.780330793993236
L_D3_67	1.0	nan	0.0
D_24h_291	0.897742643301572	29.00642905254144	5.361248078295878
I_D28_123	0.0	nan	29.838892356625983
D_24h_236	0.9291297820572553	25.96882452491059	2.0161699844631156
L_D21_71	0.7291885800150263	33.871171454831824	4.342267339136463
C_24h_31	0.8741398446170922	27.56387367048513	2.449751362542993
G_D7_34	1.0	nan	0.0
D_24h_358	0.7659804983748646	23.690543467078538	2.1384712020579677
D_24h_295	0.9127060176312763	29.72642505591908	2.472073020671366
L_D3_75	1.0	nan	0.0
D_24h_280	0.8683802683802684	29.39876161325517	3.466452997909931
K_24h_14	0.8704717824164242	32.792522753229385	2.109375
J_24h_27	0.8855922679253765	30.138541969328266	2.109375
G_D7_46	0.8332320054981365	49.933943888949294	2.201753229850305
F_D3_22	0.6167084377610693	22.931134692049486	5.008994595272463
E_D35_3	0.8284888862684984	28.376276784405366	1.8342745127927964
D_24h_274	0.6764484574868322	19.91356931219352	1.482317653203928
E_D35_67	0.8621513134495199	28.04161468701929	1.2943782442016323
L_D3_19	0.7971640279332587	27.88782359702178	10.366954947467097
F_D14_17	1.0	nan	0.0
E_D35_157	0.8770383069042226	25.5806037825644	3.115953703197265
D_24h_353	0.839151797258857	32.78688909033196	2.8728868762807647
E_D35_140	0.6173979984603541	20.899440993173148	2.238864043891734
D_24h_309	0.781323952670291	22.322996780754213	2.81737858129015
I_D3_83	0.7542443640411912	37.441003381951596	5.357404429998028
B_24h_94	0.8504652672581692	21.19997400053483	2.1892431670628207
L_D21_21	0.8629201850593679	32.884991423782154	1.9644204626062747
G_D7_85	0.8835840418574231	34.560742593942294	1.7421174313263874
L_D21_44	0.8019918973666441	33.847998856174264	3.932334781772465
D_24h_232	0.913729484246907	30.025656843136353	5.78507580337382
B_24h_112	0.8442953608699465	36.399821983530074	4.144860746209545
C_24h_6	0.6280471821756225	23.48874040825735	1.5324254098385182
B_24h_76	1.0	nan	0.0
K_24h_16	0.6829297894289702	45.51828884571239	7.992840424209344
J_24h_44	0.9330611694051756	25.243772763772252	1.5722352966795397
F_24h_17	1.0	nan	0.0
E_D35_131	0.0017921146953405018	9.274964417531706	4.8572769787646966
L_D21_78	0.5643813817796048	34.87064862223282	3.31663399173865
D_24h_310	0.7770295089996326	27.603272937746357	2.326105457962407
G_D7_28	0.42123602574650343	48.39347752730526	7.134977081197861
B_24h_68	0.9042165933565903	30.73721786210209	1.838014118127905
L_D21_57	0.8340857787810384	31.57338520562999	2.2110893278257664
D_24h_255	0.8960409329943306	29.462535401721368	7.750338639274899
L_D3_47	0.8205281344652532	35.92233294100318	2.005926886948089
C_24h_34	0.9241905764674915	28.395906924108807	2.395904097686821
B_24h_115	0.9063741974931213	28.35076369947609	1.9076742886054343
D_24h_234	0.8962060271341097	28.62479784336477	5.181490070961128
B_24h_99	0.9268777806856844	25.103839586405325	2.5459641776250503
I_D3_95	0.6723076020647584	46.81872759201209	2.9831067331307475
D_24h_288	0.6986036519871106	23.72703304678238	2.6516504294495533
D_24h_276	0.41274509803921566	24.80829513528542	7.671978423437301
I_D3_65	0.626069543054797	38.40760389524878	2.1320396951554983
I_D3_70	0.8434571890145396	36.75045737872223	2.415882202510348
F_D28_31	0.8295753838247575	28.990964045056074	2.073258517143062
H_24h_33	0.7206785609827435	22.119479086676737	3.219991796257989
K_24h_7	0.871786689359288	28.06275449873779	3.2833419670598203
G_D7_24	0.6468933776527742	53.86901162271512	1.838014118127905
C_24h_16	0.8877866201533486	30.8736003742928	6.607338449536148
G_D7_39	0.7068390515784184	48.56804245180205	2.073258517143062
F_D28_24	0.6703296703296703	13.620909973430436	0.6833146751771837
I_D28_12	0.6828107336228952	24.452870699474627	1.9644204626062747
I_D3_18	0.8733992868980063	21.372720479551663	2.109375
F_24h_11	0.8310277130986623	33.57094998458604	4.559783544924309
H_24h_47	0.8361468808299586	27.996451503658562	1.7926240477474635
I_D3_141	0.8659732892093133	28.913224621809192	2.2048696549484506
I_D28_134	0.10981806261268645	26.69202638947681	2.6256277151259466
G_D7_61	1.0	nan	0.0
D_24h_430	0.7519818799546999	24.835032988267827	1.8932220025082238
F_D28_8	1.0	nan	0.0
F_D14_59	0.8218126516276206	40.87607618340214	1.9818204521821596
B_24h_87	0.6382420465726467	26.469248363685125	1.8528970665049098
H_24h_23	0.8937363966142684	29.341722236826413	1.9433348380988673
F_D3_27	1.0	nan	0.0
C_24h_75	0.8428490672696438	20.832097650418177	1.5098553195381008
D_24h_406	0.8189996401583304	21.251841208355792	1.3716445207874561
G_D7_64	0.8655451053119618	41.55452089412925	1.9921875
F_D3_46	0.8924797661870504	24.385133055652197	1.9468649678714238
D_24h_442	0.9282092947676308	26.95757855471919	2.507922018636644
I_D3_47	0.8466924636078865	19.71555485168069	1.2065191571469143
L_D21_1	0.782335398846408	35.18121364018914	3.0491277729510204
L_D3_40	0.6807614703044127	29.798801595502315	4.260857569382307
F_D3_44	1.0	nan	0.0
F_D14_27	1.0	nan	0.0
H_24h_32	0.8661202710224765	26.38296033887757	2.430051721093092
I_D3_82	0.7420940170940171	26.85707121699318	2.1735043348818057
D_24h_365	0.8889891842228276	25.657394723505064	1.8192392222179716
C_24h_42	0.9413373777862037	22.293617926224737	2.079871798745959
D_24h_361	0.8990071718434955	25.520213092433394	2.109375
I_D3_96	0.824124513618677	16.18134605014156	0.8203125
B_24h_77	0.8335521517140773	20.298358733149154	1.315426425037714
H_24h_22	0.7826315616474377	38.24716234262517	6.657033954714272
J_24h_18	0.9199925105500425	24.08823806776146	2.7781100604210227
C_24h_41	0.8280572381704855	34.25336291754998	7.552913927025946
G_D7_57	0.8538866160140269	49.005772625746914	2.109375
H_24h_7	0.7461375457522635	27.974552473926938	3.0037513167131946
L_D21_9	0.8678429297692715	28.71597515124305	1.7102952561710654
H_24h_12	0.8078006989065495	18.324125389670662	2.109375
E_D35_154	0.8006514657980456	32.03786728846063	2.26326655263609
D_24h_318	0.09248554913294797	10.293250365478329	4.356475850494009
C_24h_40	0.9013163481953291	28.05550117730343	1.4111243647022222
I_D3_114	0.7444843509492047	16.232311572855583	1.2996722468448536
G_D7_1	0.7701013719822497	47.621400901584764	1.939798284052365
G_D7_44	0.8416073049313787	43.69917352244229	3.9792016046131984
F_D14_3	0.8100457095366715	46.18858935959752	2.1512765332834944
F_D3_21	0.8495731527818664	40.442090714640266	2.3699705175183614
G_D7_99	0.8493150684931506	37.73779859735874	1.765607715623363
F_D14_26	0.0	nan	29.81126545203277
C_24h_56	0.7826787512588117	22.972396613572368	1.2890625
C_24h_38	0.9243176447633707	27.077950465676828	1.6941600345469876
F_24h_29	0.9341840719139957	24.561169703518228	1.3101960805662831
D_24h_436	0.8093958395540958	29.498276503984908	8.69638638921183
I_D28_40	0.0	nan	30.835458493239262
G_D7_104	0.7918612408272181	29.027015256820395	2.201753229850305
F_D3_7	1.0	nan	0.0
F_24h_27	1.0	nan	0.0
G_D7_13	0.7858671067913686	51.09299679102424	1.9921875
D_24h_307	0.8455221965614576	21.74939828462513	1.0012504389043981
F_D3_9	1.0	nan	0.0
F_24h_25	0.9443898175461597	24.860501916580073	1.6819570423133583
D_24h_247	0.9417764752036554	24.429289378433534	2.831963900061228
B_24h_86	0.0	nan	26.564366892115203
L_D3_66	0.8931688970523922	29.829154349302133	2.2783854017840133
L_D21_75	1.0	nan	0.0
H_24h_57	0.925705467372134	25.083540933169672	1.486942680521428
D_24h_337	0.8980258017467401	29.49061939213269	2.275369668626672
D_24h_402	0.7587187421594045	23.436821497081606	2.636067627937967
C_24h_53	0.9404443819434679	25.872126662275818	2.046591702723396
D_24h_410	0.9356407912969132	25.125602191573392	1.3361430762880522
I_D3_123	0.6792754395311668	27.24743411370335	1.4542586303895535
G_D7_29	1.0	nan	0.0
G_D7_74	0.7738624424149357	45.478337492732734	1.527938063719371
K_24h_1	0.8170095624456679	22.345219683425643	2.3699705175183614
F_D28_4	0.825516213723125	36.12710728194769	1.8192392222179716
B_24h_90	0.8613842421146725	28.406780355532188	2.1223558917509573
F_D14_53	0.7838026790458346	38.64181591033453	3.243363867913605
B_24h_80	1.0	nan	0.0
D_24h_404	0.9173279004932446	30.871774576847912	7.220119594101264
D_24h_267	0.9315328054298643	24.307707884726153	3.7113486614327615
I_D3_148	0.8166657244615297	25.63293601156059	2.201753229850305
G_D7_78	1.0	nan	0.0
I_D28_43	0.8217876285672896	26.092918219447004	14.603838355944731
L_D21_67	1.0	nan	0.0
I_D3_39	0.8433285985721928	32.401231360742436	4.97322543138819
F_24h_53	0.9096722892381613	28.406524425918473	5.120168501942222
C_24h_3	0.541423100181415	22.575784531998742	1.5809458081912549
D_24h_405	0.9216190509740374	28.447556344615894	1.1117382399029458
E_D35_135	0.8244498062440594	30.214920457754637	2.1512765332834944
F_D28_20	0.9225205345102366	23.166219009417485	1.482317653203928
I_D28_101	0.2976037866088157	16.844283172775743	4.833185303273738
C_24h_52	0.8663812195482061	17.90323922373507	2.238864043891734
I_D28_79	0.8088613490472429	31.725755942426794	2.532443295114177
I_D3_129	0.6525679758308157	27.61332894936512	2.141679712792625
B_24h_93	0.37435897435897436	9.923680442316625	1.5939223252424348
D_24h_300	0.9195781535379721	29.165018729583455	4.703585681341283
F_D28_52	0.8096711917384243	38.3415658779364	1.8305272677906221
I_D28_70	0.8386647837743804	30.912613376939184	2.1512765332834944
B_24h_70	0.9276380052271708	27.15626028409148	7.119562583945642
F_D3_52	0.8699220200519866	34.79519715165694	2.430051721093092
B_24h_118	0.8661510613789699	35.41099450941238	8.58273441731276
D_24h_424	0.8134228187919463	18.888233030612007	2.109375
I_D28_54	0.69	28.432723313936563	1.8528970665049098
D_24h_347	0.8908783902627784	28.28876562540766	7.45316185132399
I_D3_126	0.7714388231072838	17.835666224912845	1.0804153660890101
F_D3_24	0.6755819712729074	17.40038401990778	2.2571906583115107
F_D14_7	1.0	nan	0.0
L_D3_44	0.9154679950000932	25.733423344260398	2.4187227469394874
F_D28_67	0.8665117051303337	31.71720985382109	2.238864043891734
F_24h_52	0.897732581120414	26.605108464930932	2.109375
G_D7_72	0.8447332179808609	40.02185533277994	2.109375
D_24h_445	0.860587002096436	18.818046464695207	1.0546875
B_24h_106	0.9095123596671798	31.779803856856443	2.1576506999439804
C_24h_1	0.9293332151614523	22.37469494284535	1.7578125
D_24h_233	0.9201912355465945	27.09520303964825	2.308326047295962
L_D3_72	1.0	nan	0.0
F_24h_30	0.8782417926819713	25.25930108280929	1.496149843922309
I_D3_132	0.8433325051126699	25.881345391535522	2.596701539784415
I_D28_80	0.07060354644542054	16.264816062446958	3.918340663429802
D_24h_449	0.8173265386123089	21.35200623107407	1.8895916597574725
F_D28_32	0.9005565208632369	30.69203675108039	1.5234375
D_24h_371	0.8809172564471252	31.346994324196974	2.3290554977756006
F_24h_67	0.9305501087382795	27.967919226445563	1.8078806977197084
L_D21_39	0.8466366650876362	32.6527521449655	4.103236265627718
H_24h_39	0.8752033649458355	28.388953846832017	2.026361304584834
D_24h_447	0.8476256194718023	27.43569754865338	2.154465973927762
D_24h_444	1.0	nan	0.0
L_D21_26	0.7505744961386325	46.2616165533897	1.6819570423133583
D_24h_286	0.5826666666666667	18.25030809471816	1.5413609106991295
H_24h_25	0.8681946893198697	29.132660381864422	1.9921875
J_24h_54	0.9059472221822318	23.90451056269595	3.251821154416783
B_24h_111	0.90981003843797	27.05394872697034	7.9324771878611475
F_24h_13	0.8974749673487157	31.023394998003095	2.275369668626672
G_D7_19	0.8224793101954158	39.93625330707064	2.109375
I_D28_8	0.8724558322140717	27.679069432866637	1.5765965680164504
L_D3_45	1.0	nan	0.0
L_D21_12	1.0	nan	0.0
F_24h_31	0.8643504740812513	25.737601052494057	4.222003953434021
D_24h_367	0.8469013860124264	17.88346005053206	2.115875400617319
L_D3_39	0.8444189777675911	35.193965339259755	1.9112702848007919
G_D7_56	1.0	nan	0.0
K_24h_12	0.835171842122043	31.997245840293523	5.494081954561426
D_24h_262	0.8636284927194018	35.86828373669552	7.689857679620118
E_D35_138	0.8407879626630547	27.62917082188036	2.109375
D_24h_243	0.9342868465612278	24.481765469254093	2.109375
I_D3_20	0.7850999369675281	41.31702005288204	1.7578125
H_24h_52	0.8985228296900539	26.54734440707115	1.6448049430802576
F_D14_42	1.0	nan	0.0
I_D28_132	0.7849847405900305	29.558623840229593	2.3349443959185088
H_24h_9	0.7851274297269233	40.89400627881766	7.153238654077431
D_24h_269	0.8570340757662288	22.290366220581415	2.1223558917509573
F_D28_56	0.6452037875669	43.35630544237527	2.994593516995462
I_D3_61	0.7421417513629939	38.76917349222323	4.684569396400004
D_24h_418	0.8885554596946622	26.41031143236728	1.7578125
C_24h_61	0.8923607518537678	28.86713072380881	4.121602826969291
C_24h_64	0.9351024541339051	25.5984558098195	1.6448049430802576
G_D7_20	1.0	nan	0.0
D_24h_244	0.8832603313654542	18.772029812318696	1.381620248736515
H_24h_24	0.8683268858800773	27.549126230172945	2.112627700467181
D_24h_375	0.7760691975012013	23.875232527180874	3.8689626607544945
J_24h_4	0.9106034675199047	26.86483426173335	1.6153182131355728
D_24h_429	0.8146973301612477	20.50663210285073	1.195082698498309
F_24h_21	0.9345662021138711	25.23644147329698	1.5765965680164504
F_D14_46	0.8507638072855465	30.34127089714376	2.109375
I_D28_74	0.5247690495380991	46.29726644071778	3.5544728643991643
D_24h_432	0.8118962887646162	21.881348413657683	1.6655473129162377
F_D3_48	1.0	nan	0.0
L_D3_57	0.8458697525544749	34.90351326538263	2.1576506999439804
I_D28_71	0.21158899184068594	20.693252533138295	4.872802238974638
L_D21_2	1.0	nan	0.0
C_24h_7	0.7571641235578712	39.05334667497617	6.546786432873479
J_24h_43	0.8885574012657678	30.58384529267183	3.0060364074329673
B_24h_69	0.8559009483667018	29.52762627344797	2.0499440255315506
E_D35_6	0.7729070712544026	33.21281270147176	4.302553066566989
F_D14_50	1.0	nan	0.0
L_D3_7	0.5755355522992115	48.75169395589649	6.387525035114833
C_24h_62	0.9186406232358586	28.39778155876577	1.415981950030614
B_24h_81	0.7429797839933536	44.377417169290375	4.394140607637346
F_D14_31	0.7836661546338966	40.564335525793965	1.632233001232514
E_D35_139	0.9072831879523822	22.632936047870476	1.6655473129162377
G_D7_103	0.796388344201742	39.032164181632275	1.7926240477474635
E_D35_77	0.8300941080196399	27.7248387553526	1.5939223252424348
F_D28_3	0.8771977352152358	29.91724128286932	1.2943782442016323
D_24h_433	0.7010253642741501	22.251889318418307	1.6280207800136488
L_D21_55	0.8605884313547253	34.11802071605422	1.6819570423133583
D_24h_256	0.9137232718633329	27.91926976866186	1.2890625
D_24h_250	0.9162962374980156	29.16562426125246	1.4352478961620183
D_24h_391	0.8819794373517117	28.176100269075064	2.3583529450193095
C_24h_32	0.904322470551202	30.186761933459177	4.7817669757273045
G_D7_49	0.8008792345487458	56.915866183367946	4.035744224466225
F_D3_15	0.7746759119686464	34.282699425303456	1.8230096702465677
D_24h_373	0.8692333501090421	31.930442552966444	2.3699705175183614
I_D28_138	0.739520523818404	39.193934588883465	2.580786977993583
F_D14_58	0.8057499115188805	48.24545173292074	1.9921875
F_24h_9	0.0	nan	31.040754539521302
I_D3_43	0.9230539369490512	21.50695454476823	2.1735043348818057
L_D21_25	1.0	nan	0.0
F_24h_22	0.6515901060070671	24.505640182039908	3.422597312463336
D_24h_385	1.0	nan	0.0
D_24h_437	0.8969994408896068	27.55869328427508	1.5098553195381008
I_D3_68	0.727860120931654	53.67925415445132	2.6851029462631875
F_D3_2	0.8668631211313282	34.84970982056117	2.664566484586423
F_D14_65	1.0	nan	0.0
I_D3_86	0.0	nan	28.422498833519306
G_D7_90	0.882837384143017	43.30230442827547	2.112627700467181
D_24h_313	0.823876819236448	20.22171138490403	2.109375
F_D3_30	0.9876251220703125	27.688120663834987	33.270313453951985
C_24h_45	0.9371553463349025	24.73395629393531	1.6778696558526978
F_24h_56	0.8152835239717693	22.077879381481406	2.3728660232011625
F_D28_47	0.9999237060546875	19.10523488471157	29.853386246959595
F_D3_17	1.0	nan	0.0
D_24h_345	0.880430814165754	31.87884320404095	2.966950523712226
B_24h_113	0.9288589594070953	28.99381399180373	1.5234375
L_D21_59	0.8930664602454937	27.514310998609222	1.9818204521821596
I_D3_9	0.8223538119911177	21.43682431896062	1.1777197993501043
D_24h_366	0.5984251968503937	13.739152962727687	0.9152636338953111
L_D21_64	0.8452056673656156	28.73024170728678	3.907812187624937
D_24h_457	0.7499490108097083	23.45976301848021	2.882431377245823
J_24h_3	0.8545927571735126	34.39319771284267	5.148253742927062
D_24h_237	0.918448021611708	27.606854427336952	11.892077564036592
D_24h_321	0.9152968802415297	24.67071852151185	2.34375
C_24h_4	0.8796669215736256	30.016531781893434	4.121602826969291
I_D28_87	0.3822003113648158	25.234534235571235	2.636067627937967
F_D28_44	1.0	nan	0.0
B_24h_108	0.9018556464122255	32.87931616000411	3.13353327120022
L_D3_12	1.0	nan	0.0
I_D28_127	0.20912690929662456	31.779281383225538	3.3000299625770446
I_D28_39	0.7138924654797318	33.944757193193965	3.617659931351515
D_24h_395	0.7740232312565998	19.665582714759744	1.0546875
J_24h_28	0.9278774930996304	25.296458956333982	6.793843612798005
F_D3_31	0.8144811819701778	37.17593866680966	1.8676614199815502
D_24h_462	0.8704429328234224	28.135891702027216	1.7617144193405752
G_D7_58	0.7903070503904996	35.848957812317465	1.4111243647022222
L_D21_34	0.8476072677642241	31.37137048770473	2.1640060913225847
K_24h_9	0.851205896303864	32.04186036136232	2.311298780076096
F_D3_43	0.7702583751876974	32.320457945433006	2.1892431670628207
I_D3_87	0.5969773299748111	23.96039734540752	1.939798284052365
F_D28_15	0.8077603096478234	37.36320105180118	2.415882202510348
C_24h_37	0.24052718286655683	15.104440608910018	1.4111243647022222
I_D28_141	0.7847286338116033	24.8811959066791	3.4004573738781816
F_D3_25	0.91582514751673	31.330976862227594	2.275369668626672
L_D3_80	0.8765774949906844	29.52714799232104	2.326105457962407
C_24h_43	0.9153399620667855	27.606624798587493	2.1892431670628207
D_24h_372	0.32408236347359	16.444409179615278	1.7421174313263874
F_D3_56	0.7738852304797742	33.46566413579116	2.6953125
F_D28_65	1.0	nan	0.0
D_24h_387	0.2612330198537095	16.887581890947466	1.5458092919851079
D_24h_248	0.9168433238615008	28.509158591691246	2.109375
I_D28_129	0.15300925925925926	31.18980565342511	3.4485794459911316
I_D3_80	0.8352371732817038	23.14547493557204	1.6489742905629243
L_D21_43	0.9019580613803638	27.682035538665886	1.2065191571469143
I_D3_138	0.72328037927306	37.94741442783147	3.5544728643991643
D_24h_298	0.8381400824014126	20.44302259909014	2.1384712020579677
