# Supplementary material for: RatLesNetv2: A Fully Convolutional Network for Rodent Brain Lesion Segmentation
Source: Front Neurosci. 2020 Dec 22;14:610239. doi: 10.3389/fnins.2020.610239 (PMC7783408; doi:10.3389/fnins.2020.610239)
Supplement: Supplementary file 1 [file Data_Sheet_1.ZIP › 3D-majorityVotingComparison/ratlesnetv2-post_homogeneous_1run.csv]

I_D28_150	0.7679758502199814	22.312622872179315	2.4187227469394874
I_D28_76	0.7307929969104017	26.092645178385524	2.6799835842256106
G_D7_86	0.7042780748663101	26.663006016536873	1.3361430762880522
F_D14_67	0.8497109826589595	44.920856550321304	3.146653495804114
F_D28_7	1.0	nan	0.0
B_24h_91	1.0	nan	0.0
I_D28_148	0.7462713992588736	22.059136651706684	2.2904086272295388
D_24h_312	0.7696309543163713	21.689771318015026	1.482317653203928
I_D3_12	0.33019551049963797	40.79271351885795	2.3023690669205275
I_D3_76	0.797484935813466	33.88197221747337	7.424547216308042
L_D21_72	1.0	nan	0.0
F_D14_45	0.38290598290598293	26.645463043588258	2.957678780654054
L_D3_11	1.0	nan	0.0
B_24h_78	0.8025855103689739	19.505989204339645	1.2621480016721494
B_24h_72	0.9159733954960543	26.90686003097523	2.266298391306295
L_D3_42	0.8778639798488665	30.50525846768064	2.251098364722486
G_D7_75	0.6544635313996058	28.123124205435154	2.073258517143062
D_24h_252	0.9206974499980171	29.475191950115914	4.834605783922563
G_D7_7	0.5959239348471476	72.38956816082792	6.353032578951469
L_D3_31	0.8083646616541353	31.25626958822888	2.7657243096576436
B_24h_103	0.8600974078434088	35.78872331658188	2.5486597465935406
J_24h_30	0.7360662701784197	41.891498188344535	5.209244711928016
L_D3_23	0.8818803927402559	31.802451535494573	1.7772364321995822
D_24h_311	0.8251644665185379	28.90147582507206	2.112627700467181
H_24h_21	0.8551802013738591	28.78328575378476	3.2071716054853145
F_D3_53	0.8290948318916436	33.541915265948234	1.9112702848007919
B_24h_122	0.8347067933691517	31.767377680552677	7.052701651561442
F_D14_60	0.8240894428611694	35.29876041267615	3.610059797050632
L_D3_21	0.8908510319110178	34.629660378775476	2.1923773750628563
F_D28_59	0.8380030407397064	32.85357836969438	2.775637331795393
L_D3_63	0.542292490118577	36.887137466126944	3.49603919301007
I_D3_73	0.6234093486203856	35.08196023855511	7.30802898171978
D_24h_454	0.0	nan	30.387059961206145
D_24h_315	0.8809011872487613	33.97551086405314	2.167176797918781
D_24h_455	0.8837016828617846	32.729390414279735	6.762439709181332
E_D35_114	0.0	nan	28.309211186260228
I_D3_150	0.8527140041549033	23.268538160783134	2.337883282413282
F_D3_32	0.8111848873094548	42.44864363608884	8.677415881857845
C_24h_30	0.7283312987134942	19.851717327959182	2.8076129415728763
F_24h_41	0.6972515414358867	38.58661299580633	10.720574849216632
F_24h_45	0.6442962156275525	22.403709052188205	4.656636676477858
B_24h_110	0.9099103890233201	32.85867987998019	7.142671855158177
D_24h_260	0.9139089641181691	26.947695260758948	3.8529567709625616
D_24h_411	0.7975462590506839	41.65999068638081	2.154465973927762
F_24h_67	0.9191368942341706	28.836204809488834	2.2079816814160282
I_D3_130	0.6606173994387278	24.16537215603118	2.3728660232011625
F_D3_18	1.0	nan	0.0
D_24h_453	0.9240094711917917	28.796741917327303	2.022969902535008
F_D14_18	1.0	nan	0.0
D_24h_287	1.0	nan	0.0
L_D3_76	0.8273781677985514	40.24944806348066	3.2007422540033583
L_D21_74	0.8422564888420649	33.35383849760207	1.3766414208364137
H_24h_58	0.889095226497808	27.766534975849865	2.112627700467181
G_D7_10	0.845824	47.93429708831744	1.7772364321995822
F_D14_22	0.4427150886294855	18.957863085357133	2.7282297015990977
F_D14_5	0.6201201201201201	16.316740104167604	1.486942680521428
I_D28_93	0.7348268035132735	28.987324735045604	2.326105457962407
F_D28_41	0.6140089418777943	24.444539332453722	1.1777197993501043
F_D14_48	1.0	nan	0.0
D_24h_422	0.8711188546820297	35.35344147988516	8.69875479370108
L_D3_25	1.0	nan	0.0
F_D3_29	0.9144356770466394	27.39327973056543	1.773368666065026
C_24h_20	0.8449111142642856	39.29325441516621	2.1892431670628207
L_D21_14	1.0	nan	0.0
D_24h_426	0.9339988544308976	25.49941955550483	1.496149843922309
I_D28_157	0.7920874544508069	27.872159924634385	1.753901900050285
F_D3_50	1.0	nan	0.0
L_D3_83	0.8067853795688847	39.866988031020895	2.472073020671366
D_24h_460	0.9159171955951286	29.76403439075738	1.7022467632422598
F_D14_41	0.6361111111111111	13.16503987515771	1.2065191571469143
F_24h_32	0.8807975860889041	29.71189429957238	8.613081949224824
C_24h_48	0.93931194433707	24.788840686915357	5.2066077870757175
D_24h_284	0.2738163148887621	25.43054436060133	2.1223558917509573
L_D3_35	0.7085584462361123	37.7062611621495	2.636067627937967
K_24h_9	0.8352856536737442	32.0974105043349	2.311298780076096
I_D28_9	0.5398406374501992	30.070689338361237	2.1640060913225847
C_24h_17	0.883874155822764	29.310672121610235	2.6774202325302805
I_D28_35	0.7510759166810123	34.54035028189424	2.601984763028264
B_24h_106	0.8803417331243433	38.29837064887307	7.289213221914369
F_D28_9	1.0	nan	0.0
F_D3_67	0.8437848694487837	39.268381865679586	2.217291554112246
D_24h_448	0.1870824053452116	21.30975175573365	2.3699705175183614
L_D21_81	1.0	nan	0.0
G_D7_59	0.6736053288925895	34.01625168043413	1.0611779458754786
H_24h_38	0.890910316016441	27.99305514546241	2.112627700467181
I_D3_157	0.33992431007356383	44.954312774746136	5.104050407902164
L_D3_43	0.8166864061060666	32.518666433170914	2.238864043891734
H_24h_53	0.8902349082806346	24.61560553954687	6.631197351935207
D_24h_241	0.9407575346854284	24.298485652709406	6.1274608417506435
L_D3_29	0.7183472857685161	40.245503716883626	2.3612626968292836
J_24h_38	0.762200956937799	24.21547330182522	1.315426425037714
D_24h_324	0.7564169722367732	21.684814171644916	2.109375
D_24h_374	0.7998851564743038	25.705757438610437	2.5161223304981117
D_24h_279	0.9111777255664479	29.436556945485943	6.893175548368473
F_D14_53	0.7590401415459471	48.609358030543426	6.364910444062627
B_24h_89	0.8711631333387903	33.64575795419719	7.938534166143726
C_24h_15	0.6654654654654655	22.44132895969239	2.102854505264808
F_D14_4	0.7754738015607581	46.45756875082265	1.8932220025082238
L_D21_70	0.6097400460677854	36.36613924495209	2.8990586430124172
E_D35_74	0.8449033293936623	39.09815955377534	2.507922018636644
D_24h_407	0.909736673290254	31.494864700441845	2.3815314179181533
B_24h_115	0.8868733820834042	30.827190340777715	2.4130383142938285
D_24h_297	0.882312439103605	31.186333182778988	6.5551716895064045
L_D21_11	1.0	nan	0.0
G_D7_33	0.7277572584038524	44.930354043845	2.540564459610797
C_24h_24	0.9446714007622077	26.239535714367165	2.217291554112246
B_24h_93	0.0	nan	28.194737759104758
L_D3_62	0.8872456073821261	37.39614297104279	2.2048696549484506
I_D3_70	0.8369117433238017	43.78123718859425	2.583446213091633
L_D3_34	0.800201929549024	35.271343555567306	2.398768299663131
J_24h_34	0.8483321217995315	34.760928533466796	8.81013099806836
G_D7_71	0.7747408105560791	22.198137129808433	1.1777197993501043
C_24h_23	0.8315211299181706	20.08620641032656	2.1735043348818057
H_24h_51	0.9191924558374286	26.38687567117341	2.2541465697271104
I_D28_114	0.0	nan	30.233920781471802
D_24h_319	0.9163451446479519	30.83925602528597	1.8230096702465677
F_D14_11	0.7417010046761424	40.71949128052752	2.3728660232011625
F_D28_29	0.9008556401601382	28.528558571932564	2.1798135044224543
H_24h_20	0.8845717741325875	34.41514987959029	6.390749158329366
I_D28_95	0.8011294033284532	35.45110974435838	2.8440611951980306
C_24h_21	0.8955525510567138	33.06209758482141	6.464460194437641
D_24h_240	0.9116981340399691	28.46764421573332	5.352275271876204
F_D28_20	0.9206057824690225	23.86210667871803	1.3101960805662831
D_24h_294	0.9057112967539458	29.305192924032042	1.875
L_D21_33	0.843938644235527	38.27976037089674	2.8609114724375866
C_24h_22	0.5517441018960776	50.29914460693822	7.825282511623382
F_24h_55	0.8850911182930338	38.03917118064173	6.663219832420078
L_D3_3	0.6831210191082803	47.759426958076546	5.9823042272344775
D_24h_447	0.803987554765382	29.854416373422076	4.966317211035256
J_24h_54	0.9037269314307907	24.832146050655076	2.792900458081168
I_D28_8	0.8765765071536822	29.277367393443967	2.76324049747303
H_24h_36	0.8447148244166863	35.000870073216056	7.047832009572607
L_D3_77	1.0	nan	0.0
F_24h_49	0.9228484357520349	27.907484663800748	1.8968453972154664
B_24h_69	0.8250797993616051	31.588431941394354	3.831511576001207
G_D7_60	0.7712374581939799	53.479623612122886	1.6448049430802576
I_D28_48	0.0	24.768869623029406	17.509632184551485
J_24h_1	0.9269667005961902	26.5732587818487	2.430051721093092
G_D7_47	1.0	nan	0.0
L_D3_48	0.7512571570823998	33.06645929440389	2.281397148507631
F_D3_26	0.26490566037735847	22.374106057438564	1.950388708253114
D_24h_437	0.8887217102376027	28.765628704681465	1.5234375
D_24h_231	0.9228903136371512	26.362056531639777	1.5098553195381008
L_D3_81	1.0	nan	0.0
F_D3_47	1.0	nan	0.0
F_D14_32	0.7961468367612601	50.914614090095974	1.8932220025082238
G_D7_91	0.6764528167762573	65.82406509049135	4.143203796014927
B_24h_95	0.8262916960637932	37.34892560324831	7.137863593519247
D_24h_246	0.8900905653741317	29.94662123705639	5.4400754945789815
I_D3_35	0.685267147573053	45.37414214293799	5.2734375
F_24h_60	0.8383067042606517	40.71900339515571	9.207239238475953
I_D3_24	0.8261981920518506	20.64782704344043	1.5413609106991295
D_24h_401	0.8344161545215101	29.606427519981924	2.109375
F_D3_49	0.8996565024658901	28.842647485175	2.5297304466706527
I_D28_24	0.5586346118553863	20.74094237377096	2.167176797918781
F_24h_1	0.7269736842105263	25.33990095700681	2.266298391306295
C_24h_46	0.8310149407521896	40.482141800956065	7.159954861120372
D_24h_364	0.9025422349532893	34.673729924705874	2.6203921611325662
B_24h_75	0.8209981428063382	37.508357360343496	9.084865989053581
D_24h_340	0.9171050382665172	27.895040809086037	1.6655473129162377
D_24h_283	0.9017678057531551	31.349811756686705	6.247313875903988
F_D28_58	0.8586921556913745	34.083244817124815	3.382235083514487
L_D21_16	1.0	nan	0.0
D_24h_441	0.7724574594380689	28.793034944132014	8.452948097733048
G_D7_53	0.6926015977770059	50.37588139278532	2.109375
F_D3_58	0.8567148911296215	35.565332962403566	2.5887564884032646
D_24h_446	0.7004237288135593	30.66968559021545	2.109375
G_D7_74	0.7263140274522932	59.979263925352456	1.5324254098385182
D_24h_369	0.842936454347663	35.62991347634544	3.5871627808626485
H_24h_49	0.9000102905361369	28.730344450613984	1.5939223252424348
E_D35_75	0.9009104103443726	22.751357639048507	2.109375
G_D7_11	1.0	nan	0.0
D_24h_261	0.9100369048339283	28.335919840133315	2.1255887281894985
I_D28_151	0.6905497220506486	44.94804737478655	2.384412884692477
F_D28_17	1.0	nan	0.0
K_24h_13	0.911084121708003	26.76185076028967	1.9220179062722726
F_D3_41	0.6160228156598393	23.735534939099747	8.107139323325615
I_D3_79	0.8231855511254428	35.82343409213808	3.0960573781928686
G_D7_87	0.8120185555602842	49.67629018531576	1.6941600345469876
I_D3_22	0.8112535612535613	22.345687542526445	1.0546875
J_24h_32	0.8029992763552941	38.96726679696273	6.4994177924353345
J_24h_35	0.7690906167943841	30.098848019565054	3.9549696165670793
I_D3_126	0.7252234745433346	17.836963033528562	1.0804153660890101
L_D3_14	1.0	nan	0.0
L_D3_13	1.0	nan	0.0
G_D7_97	0.6859209402782661	57.51079155483719	3.2686700814800047
F_D28_42	1.0	nan	0.0
G_D7_82	0.7654223347042075	54.686830981800945	1.486942680521428
L_D3_22	0.608447957298296	58.09504201989414	3.0242549766946736
D_24h_461	0.8975624689090422	28.92905088023461	2.154465973927762
D_24h_235	0.886347619962842	29.086301463253633	1.527938063719371
C_24h_76	0.11398330958681051	23.289026135073886	3.8225405696015837
C_24h_58	0.7463300737452898	37.57745263219939	5.247331213415182
I_D3_162	0.5711532107060249	55.906786116725144	2.26326655263609
L_D3_53	1.0	nan	0.0
B_24h_102	0.7639509733237203	27.369620506664415	2.308326047295962
I_D3_127	0.7453127138360476	25.004131177573733	4.220377290320885
H_24h_15	0.9072734392712133	24.53896441434607	4.851619111988543
L_D21_80	0.8493066836170162	36.52109654668226	3.2833419670598203
C_24h_59	0.8507916939553878	32.31345905360716	3.166231895181163
F_D28_22	0.0	nan	30.514013854357252
L_D3_1	0.790270057404238	41.18744892150568	2.8076129415728763
D_24h_399	0.7589986668641683	25.161911968244915	9.237765082038917
G_D7_108	0.8169464428457234	44.6659923275018	2.109375
D_24h_281	0.8564666484197646	36.53272601258087	7.5991372672844415
D_24h_431	0.23595505617977527	8.296467659488357	2.4886828806556993
G_D7_106	0.744367417677643	51.36426024441722	2.109375
C_24h_37	0.0	nan	27.48715187258233
F_D3_1	0.6663732394366197	16.650659677037545	3.2875219076028603
H_24h_41	0.8287504607445633	21.151690892222682	3.1640625
L_D21_52	1.0	nan	0.0
I_D3_42	0.7356187508115829	29.34058609810333	2.535153240560618
J_24h_55	0.763890953816211	35.97905460082289	2.6256277151259466
D_24h_434	0.8848681249437393	34.091205320923116	3.5019264369102974
L_D21_77	1.0	nan	0.0
F_D3_8	1.0	nan	0.0
E_D35_128	0.8916401504194388	23.451985374839506	1.4915533665653737
D_24h_428	0.9208483774025469	26.981429637200737	4.7181614388743895
F_D28_31	0.8212290502793296	31.64752642753585	1.9887378220871648
F_D14_15	0.699722821065599	49.2917613171864	1.8078806977197084
D_24h_409	0.9156538455427927	32.0314713409467	6.497304504201146
F_D14_2	0.8489753906615514	40.30807698916749	2.745790901685933
F_24h_18	1.0	nan	0.0
C_24h_60	0.8660962203207344	31.299336383041435	1.2457202124298419
D_24h_218	0.8784308689929697	28.19881418487433	2.0765677906253144
D_24h_262	0.8191005713583585	43.41957286631151	7.935938884376725
G_D7_98	0.7358958804389787	33.71531718894063	4.323250018522668
D_24h_268	0.7833293866919252	20.5350831506183	11.01375482794838
H_24h_37	0.880552137120818	26.242765496524843	1.9112702848007919
L_D21_23	0.8257641697813732	34.367219081432516	2.0995866641213574
I_D28_149	0.7360071930894961	25.57692808477961	2.4215599593482606
D_24h_314	0.9134824855631246	30.483609583154415	4.45928849775948
G_D7_30	0.49513657561625585	37.13805401285375	2.2110893278257664
B_24h_94	0.8383156541305047	21.79779690933962	10.565738339565117
D_24h_227	0.8873759179305509	34.44529070302372	2.1640060913225847
F_D3_55	0.7834574780614469	45.71184439837198	8.001426569583545
D_24h_328	0.9117765388815449	27.066692722438038	2.0499440255315506
D_24h_357	0.8242972844211529	23.55848394703292	4.12659770195133
F_D28_21	0.8875271126834713	30.419772144978747	2.1512765332834944
F_D14_56	0.4076669414674361	37.958719920073534	3.8279256963424397
F_D28_18	1.0	nan	0.0
C_24h_62	0.9148083584252111	29.331677406224458	1.415981950030614
H_24h_43	0.8666897564032787	34.632989999797914	8.474041963964495
G_D7_34	1.0	nan	0.0
F_D28_50	1.0	nan	0.0
I_D3_101	0.7271446186366038	25.27057106328885	1.7262796714050275
C_24h_13	0.9042921624948708	27.774024754787945	2.326105457962407
C_24h_66	0.5948750196509983	46.03566437261005	7.997993217539792
J_24h_29	0.7895900772411141	47.78387727886055	6.884204598152117
E_D35_64	0.8074671470094568	36.81369288306628	2.109375
G_D7_38	0.47257383966244726	18.23641803848896	1.6489742905629243
B_24h_76	1.0	nan	0.0
C_24h_65	0.9999220106336806	22.655659807835782	30.753402893838942
B_24h_71	0.8851536256695589	30.684184046000695	3.965372886489523
F_D28_3	0.876364614143587	31.886834637098048	1.396450229040584
I_D28_83	0.6577354300247161	29.403253996725475	3.932334781772465
L_D3_74	0.851548006760935	36.24197449371077	14.719048563850858
I_D3_74	0.6296246916872209	51.940745963132315	3.8189462664375764
I_D28_22	0.017064099759352438	9.170175006070888	4.067942568213231
L_D21_19	0.6690494296577947	34.8335566347815	3.533159398050313
D_24h_383	0.4959183673469388	20.27615214463483	1.396450229040584
D_24h_436	0.6860808643538449	33.849760188258635	8.983016201595376
B_24h_74	0.27490542244640603	19.812256808571085	2.046591702723396
L_D21_62	0.7914957105557627	43.566723957696986	2.102854505264808
J_24h_60	0.9253507792739964	25.313659991642314	1.5413609106991295
K_24h_8	0.8722929881263071	31.4406261418424	3.916587882906657
C_24h_70	0.8950089166798347	29.75408269312306	1.5634762575148047
B_24h_101	0.897228144989339	34.06506275669808	2.578125
D_24h_450	0.8430659536541889	23.3047364592693	2.201753229850305
B_24h_114	0.9264153092607359	31.21534484161412	1.7262796714050275
D_24h_271	0.8760306242638398	31.3938332178654	3.7168948891766496
B_24h_105	0.9413156824316828	24.548271969939968	2.1892431670628207
I_D28_130	0.2868820852934372	29.891148952749777	4.348587964518627
L_D3_61	0.8969105792081514	29.089229078900086	5.497830049565579
F_D3_11	0.6342006100843351	52.658139076511425	3.2560415600272976
F_D3_45	0.5250280583613917	29.15648923164328	3.575659289623209
D_24h_388	0.8008188712604104	39.461917772987874	2.720668773338414
L_D21_51	0.7425080492033352	38.886688813412995	4.945534651408404
F_24h_42	0.9999584621853299	11.025143622063398	21.82017403957144
G_D7_52	0.7592814371257485	65.45382026012388	2.2234764798058917
C_24h_7	0.6069239952248309	46.994816741297875	6.8871962132414595
I_D3_44	0.775617174102954	30.13246957311304	3.4940745740333377
F_D3_3	0.8459344309647603	35.990244969141	9.555632874326339
F_D14_52	0.8077483604566432	50.565326068796274	1.7887895534148923
F_24h_48	1.0	nan	0.0
I_D28_61	0.367166394537628	53.1796759600579	3.7609702818471593
D_24h_301	0.7113547376664057	23.480393925259214	2.7855150759386045
K_24h_17	0.9170084514044246	24.74603306941775	2.532443295114177
G_D7_79	0.7403012323140119	21.90021086105347	1.1117382399029458
L_D3_49	1.0	nan	0.0
F_D28_46	0.8359285363055237	32.5929660104638	2.109375
I_D28_160	0.4729981378026071	22.207006040508283	1.9644204626062747
F_D28_2	0.8711542610571736	28.077174657826838	2.311298780076096
F_D14_20	0.8807891092119042	27.357884745124203	1.9921875
F_D3_65	1.0	nan	0.0
H_24h_26	0.8869359363092439	33.096303595385486	9.239994720853808
K_24h_6	0.8457191296976547	25.929994275890067	1.496149843922309
D_24h_415	0.6296490309062336	21.428087407953594	1.415981950030614
F_24h_50	1.0	nan	0.0
L_D3_40	0.6301469916917739	33.28194828725585	4.260857569382307
F_24h_3	0.9266786538077335	26.334281757563424	1.5634762575148047
D_24h_244	0.8799840510366826	18.752623365964663	1.496149843922309
G_D7_93	0.692193675889328	68.88260417593136	3.918340663429802
B_24h_97	0.8356763644085793	34.17851224662359	3.7609702818471593
I_D3_21	0.8070479241525608	33.94637941110961	4.270515740223891
G_D7_65	0.7817347760619112	50.56813367952549	2.109375
D_24h_430	0.783710407239819	24.042041925759516	1.8565991622368976
F_24h_26	0.8104788167460516	22.16169255228889	1.6778696558526978
L_D3_18	0.8339541595355549	38.76397744796812	2.5024402153198384
D_24h_435	0.8191738635602865	24.51757866451026	2.472073020671366
D_24h_410	0.9231703164097781	27.54593895489996	7.572888010032895
D_24h_416	0.8638023602977922	40.26101548048863	2.601984763028264
I_D3_8	0.8955066902985801	28.79039020364911	2.266298391306295
C_24h_25	0.9417600703274622	26.016895289776013	2.2141926126200606
K_24h_18	0.8441642257856328	26.646889439887357	1.527938063719371
L_D21_53	0.9998813205295138	24.236577963653595	30.242549766946734
C_24h_14	0.8908710322419395	30.338049217829834	9.021154337773936
I_D3_7	0.8443303380402225	24.93981582662386	5.100012925075534
D_24h_370	0.8098030838544297	24.672770203539926	2.2541465697271104
L_D21_18	0.8184172518551721	33.061380270783424	14.156909649366012
D_24h_389	1.0	nan	0.0
C_24h_77	0.9223901204264785	24.944131434350325	3.799116815026717
I_D3_88	0.844072718349318	29.455203415504855	2.115875400617319
E_D35_132	0.5189947399181765	22.920775235449263	2.238864043891734
D_24h_423	0.8644320477060691	33.38915873272265	4.4761943565900655
I_D28_68	0.8050257401526657	36.49187145485059	2.5727927812617364
C_24h_49	0.8798189777317234	30.891567657995417	1.602514960684845
C_24h_57	0.8422581230713378	38.91032589482071	7.247646607531044
L_D3_78	0.6794625719769674	31.4751146333209	5.345856903729864
H_24h_45	0.8844625890192775	27.67742270326273	1.8528970665049098
C_24h_9	0.8981468225562714	28.207782618440408	1.8342745127927964
D_24h_345	0.8639963792713283	35.36548202523157	8.63139835702514
I_D3_91	0.8324960338445268	24.1631010103372	1.7926240477474635
D_24h_338	0.0	nan	28.77329007395031
J_24h_49	0.9002100660939661	27.819065324772005	3.515625
F_24h_44	1.0	nan	0.0
J_24h_5	0.8987362895762854	30.41722920976471	2.141679712792625
C_24h_2	0.9237307482921518	25.33013049880882	1.381620248736515
L_D21_42	0.6130202295927907	67.19130624047632	4.195901669523787
F_24h_4	0.8653545766947829	36.067766073254205	2.9367103326894535
H_24h_12	0.8121212121212121	19.651385979149858	2.109375
F_D14_43	0.8281170180158703	40.99147068591758	2.109375
D_24h_403	0.935726277080502	25.606309071214387	1.5007322431483239
F_D14_49	0.7718018839258584	47.357301987403595	2.235795003320966
L_D21_13	0.9999711778428819	12.455561574648522	28.092999372967125
F_24h_8	0.0	nan	28.553378261709245
F_D28_1	1.0	nan	0.0
B_24h_100	0.9032196213150115	29.189923642063537	2.580786977993583
F_D3_48	1.0	nan	0.0
G_D7_21	0.8106379041425437	51.37534369687396	3.0242549766946736
I_D3_139	0.7640686922060766	19.320512417298723	1.315426425037714
B_24h_99	0.9216390147114494	25.664513819654985	2.5459641776250503
D_24h_393	0.0	nan	28.779971215483563
B_24h_119	0.8459738870816809	30.84386057246695	4.231750801234638
L_D3_65	1.0	nan	0.0
C_24h_44	0.5647910901574937	31.250709568125906	6.167670640753484
F_D28_5	0.6060037523452158	16.801245568817578	1.486942680521428
L_D3_58	1.0	nan	0.0
K_24h_11	0.8771270561542824	31.42201537231704	3.0916185839702157
I_D3_17	0.15869017632241814	11.896501543361117	2.102854505264808
L_D21_45	1.0	nan	0.0
L_D21_3	0.68740012292563	38.273851362057194	2.604622355964008
G_D7_43	0.8200692041522492	53.571280054807765	2.6438705092215185
B_24h_67	0.898126939259548	30.431560914383308	1.9921875
I_D28_159	0.0	nan	30.591773868443276
F_24h_7	0.0	24.08193813789448	9.56640545248057
G_D7_69	1.0	nan	0.0
D_24h_263	0.8208539978226684	19.629088698063793	2.562095051844779
H_24h_18	0.8101588430535799	36.83122082162302	8.613081949224824
D_24h_265	0.7267338092809791	29.313752414418836	5.932743777584596
H_24h_28	0.8152147578998373	20.88137131825412	7.041008852718657
J_24h_39	0.9256251756111267	22.858760553099717	1.4111243647022222
D_24h_368	0.8505645730416372	33.51226868811896	2.463726098628356
F_24h_43	0.9349960764352824	24.111397888997203	1.6819570423133583
I_D28_82	0.16451918177185704	25.04037267718431	4.761621012635167
H_24h_55	0.9045282442229655	25.961935398745698	3.168399804983385
I_D28_73	0.10390220968500236	15.49223453238138	5.945461356546479
L_D21_2	1.0	nan	0.0
H_24h_40	0.8468683392322884	34.80608231772104	9.414467703935125
L_D21_31	0.8133093316299866	30.45576138282083	3.5814156538912796
D_24h_239	0.8856829737158872	32.59780875321482	2.3728660232011625
D_24h_425	0.8102629078238834	18.742198838497504	2.112627700467181
D_24h_254	0.7389380530973452	22.13296976072791	2.1352578701119453
I_D3_40	0.3573170731707317	17.981649499242483	2.1608307321780202
J_24h_43	0.8856924606892178	31.507646393487757	4.895296540829396
I_D28_65	0.6877870319919047	36.395910330170054	3.0760323629078177
G_D7_107	0.766108635432976	43.98766041935206	1.9818204521821596
B_24h_83	0.5702160493827161	27.620793676372827	2.896689162728502
F_24h_15	0.8541293328554606	31.20114928193625	7.340840514077731
I_D28_104	0.7585810713772799	31.969938041948136	3.274966081050497
F_24h_2	0.916082135988234	29.379390314642574	4.696280838167316
L_D3_71	0.8411734680170863	39.28330364505637	2.1352578701119453
I_D28_139	0.0	nan	30.922626040967657
F_24h_59	0.8961512491559757	30.47714132504092	1.8078806977197084
B_24h_111	0.8550171488875209	35.87367994147607	9.213948696728101
L_D21_61	0.8056319722733672	33.62416739594159	3.7020864841245267
I_D28_21	0.7394274560832791	33.62343196245983	2.9390475478088565
L_D3_60	0.7073469772705838	46.240323077503376	2.6203921611325662
F_D3_59	0.8616436255285586	34.6875741467188	2.3583529450193095
L_D21_48	0.9224109424319856	24.00897143968276	1.074041178505275
K_24h_15	0.8883053290421941	30.99250220496191	2.0331271374489224
D_24h_288	0.7033002940856116	21.54438071318327	3.0128812809802596
G_D7_39	0.6709007463724445	53.24080273455216	2.2079816814160282
L_D3_64	0.7420137292515497	50.48414610847786	2.745790901685933
D_24h_414	0.2660316380336792	27.247498633531404	8.776553598446617
D_24h_362	0.8802999711566195	19.812565130385764	1.2890625
F_24h_47	1.0	nan	0.0
D_24h_440	0.7070534698521047	21.79450186182764	2.2234764798058917
I_D3_48	0.5660377358490566	23.79663185388194	1.8676614199815502
H_24h_8	0.7944565035899148	33.77555114786973	4.450040049854889
H_24h_19	0.879783881134624	29.21809167463142	2.5486597465935406
F_24h_65	1.0	nan	0.0
F_D28_27	1.0	nan	0.0
E_D35_156	0.785087429891125	41.7947881876066	1.5765965680164504
F_D14_9	1.0	nan	0.0
F_D28_43	0.8837923250564335	26.91149675345076	2.7953579160648196
I_D3_159	0.10830564784053157	19.770965469633172	2.3612626968292836
I_D3_151	0.8392628992628992	29.262369374744548	2.056632278295029
G_D7_70	0.769257191927866	57.39387086199755	15.845899447392533
F_D14_30	0.6888222698072806	38.717091124450015	2.109375
I_D28_17	0.17986855759252854	19.736555645686614	4.067942568213231
F_D3_52	0.8616765156489385	35.81085194609867	7.39953463354073
B_24h_85	0.9014453923711485	26.722748487386077	3.9792016046131984
L_D3_55	0.9024797589224123	31.843573654301988	2.4748490721026806
F_24h_46	0.9043102116483857	27.199157125004763	1.5007322431483239
G_D7_48	1.0	nan	0.0
J_24h_56	0.9067661005005946	29.047879558517103	8.622643190225228
D_24h_421	0.9067132191343111	29.494847396464557	2.275369668626672
L_D3_17	0.9992523193359375	34.85450266150682	21.390169884219745
H_24h_31	0.9026936609563362	23.826556972249843	2.7582661631108953
L_D21_73	0.8073372640104818	33.471177244036795	2.973885361042856
I_D3_93	0.6959963809092965	43.790078897432934	2.6953125
C_24h_26	0.8995995631598107	28.901344689416888	2.463726098628356
L_D21_40	0.28169014084507044	21.255533919048894	3.517577582766477
D_24h_277	0.9159317374871149	26.76080212806151	1.9713988876477408
I_D28_96	0.14439461883408072	15.432275155218113	3.8902014076635543
C_24h_73	0.9250405186385737	25.898723407935115	2.415882202510348
D_24h_348	0.8862889145863093	34.137203286066	2.112627700467181
I_D28_87	0.3174221152560503	26.379229095363996	4.270515740223891
B_24h_82	0.8512840931714115	22.795138846486832	2.3554395987002086
D_24h_419	0.9230815026492826	29.71900532216985	5.198688987379414
H_24h_11	0.73898212580161	25.158461805051047	4.417518005852523
E_D35_71	0.8888304170503881	26.357817246659206	2.2265625
L_D21_60	0.7246407327472759	43.90575517570171	2.6568243864268672
C_24h_39	0.8597441331135703	22.29144576765484	2.109375
L_D21_65	1.0	nan	0.0
F_24h_58	0.9345723434456805	26.192042273348655	2.109375
D_24h_376	0.9104074478478248	29.63363372302927	1.7302527023711016
D_24h_459	0.7351583113456465	21.168338902203978	3.146653495804114
F_D14_44	1.0	nan	0.0
F_D14_24	0.46632124352331605	17.76082166631895	9.54700605986145
K_24h_19	0.9069009237456982	28.093298898009593	2.3053494811999222
D_24h_405	0.9147764497565294	29.931275774254633	1.4111243647022222
D_24h_242	0.8957569408067051	28.268495859166823	1.9921875
L_D3_73	0.8953222994950312	28.61155747202687	2.112627700467181
I_D28_97	0.7786554966193913	35.53526002361231	2.266298391306295
F_D28_11	0.828996282527881	36.55243196807442	1.8528970665049098
D_24h_306	0.5313255567338282	55.216144101395294	5.391898626715941
L_D21_76	0.8274846159329041	32.18486794739102	2.917945218278609
I_D28_86	0.0	nan	28.524747042658525
G_D7_81	0.8560464188131275	45.69203964688457	2.1512765332834944
E_D35_65	0.8503031488362996	31.692053394208237	1.5234375
F_D14_8	1.0	nan	0.0
I_D28_123	0.0	nan	29.838892356625983
H_24h_54	0.8262588073552156	31.40152093940382	6.028041163880477
G_D7_95	0.7619436296390767	66.30619697716641	3.5602634838195266
I_D3_110	0.33477277400781413	39.38871220239639	3.3145630368119416
D_24h_392	0.7489878542510121	30.27425229150715	1.5939223252424348
H_24h_6	0.9002149297546655	25.861631004137042	4.834605783922563
H_24h_29	0.762653253693807	30.00724673450866	2.4581457378987928
J_24h_58	0.9135106000718649	28.204594730366342	6.2517087507886595
I_D28_47	0.3110271231658515	34.02341578035738	3.2242538653588135
F_D28_60	0.8207449717445464	27.655206256585696	3.3577848707565003
L_D21_17	1.0	nan	0.0
L_D21_49	1.0	nan	0.0
D_24h_363	0.8908289817232375	31.39955505848434	2.957678780654054
G_D7_109	0.7158980973879394	26.61885631848838	1.5098553195381008
I_D28_42	0.488805807938095	34.940705248772616	3.2497088962176672
H_24h_34	0.9018667908454658	26.473894791320962	7.282616221073132
L_D3_51	0.905373831775701	28.355466285816814	2.26326655263609
I_D28_88	0.7167024852592715	29.99121162557821	2.1640060913225847
I_D28_18	0.6447729796061473	27.662801532284693	2.8222487294044445
E_D35_120	1.0	nan	0.0
G_D7_31	1.0	nan	0.0
D_24h_451	0.8692719641047909	34.725794896289116	5.883932911234309
L_D21_63	0.597163970441382	30.842241519842233	4.304148673173505
B_24h_107	0.8577125477972262	31.31625109686296	2.8076129415728763
D_24h_377	0.6778731956879225	21.722142744308787	1.2566959329801102
B_24h_121	0.8368191721132897	24.50576735377736	1.0676289350559727
C_24h_18	0.9355367584115607	28.09924657958875	4.508293139454221
F_D3_42	1.0	nan	0.0
L_D21_83	0.7136513306951031	42.31801289126961	4.006715858737209
C_24h_10	0.9294225481209899	27.093286388122014	1.486942680521428
I_D3_92	0.7860631716053402	34.25473940237895	3.5117165774464913
F_D14_47	1.0	nan	0.0
J_24h_2	0.7896742088484566	41.485589751617496	7.71481902685912
D_24h_351	0.4520547945205479	20.11113662652541	1.195082698498309
L_D21_32	1.0	nan	0.0
H_24h_9	0.7516066547185865	45.36329043589549	8.487805763546165
D_24h_289	0.9127532463738479	30.308072162084713	8.9898930065675
F_D14_25	0.7879257379457727	52.44689089468185	1.838014118127905
F_D14_13	0.5395527771098821	65.86238905142012	3.4624890709439433
H_24h_50	0.7853633307473493	23.13315080158462	2.2541465697271104
I_D28_44	0.5309266807004972	31.881120724068005	3.49603919301007
L_D3_59	0.8233490962785742	42.76073464545408	2.4187227469394874
F_D28_25	0.8770445572476029	37.20447524060752	1.5098553195381008
L_D3_54	0.912105814359412	29.10521680250693	1.7772364321995822
I_D28_98	0.7019551466359977	32.62717104469234	2.109375
F_D28_53	0.7780613724694008	37.846045506441115	2.4859222776089562
F_D14_21	0.8287677680504566	43.56576127150862	1.88595432883958
F_D14_3	0.8155644022088095	49.694347400328844	2.1512765332834944
D_24h_275	0.9063937999515621	29.828235416254973	8.327736564581189
D_24h_379	0.8151508866535311	34.75590973085772	4.128261317298875
L_D21_29	0.8076058156881081	28.850825684812833	2.235795003320966
L_D3_52	1.0	nan	0.0
F_D3_5	0.4136380666916448	24.42233025737295	2.4914404248596838
H_24h_42	0.8744328097731239	28.649288700782485	5.781513929786255
I_D3_97	0.8178686265502986	36.96748974989718	2.4044864682050617
L_D21_66	0.8392498863058773	33.77616336201977	1.7022467632422598
G_D7_92	1.0	nan	0.0
B_24h_123	0.7108347725964306	46.30058735516141	6.8361607106415185
F_D14_29	0.8181361607142857	40.98044760909769	1.773368666065026
I_D3_38	0.6161391502708868	27.722130562318153	2.971575546821711
D_24h_350	0.9035016286644951	26.59938422914563	7.1609138050557135
B_24h_120	0.8375238701464036	31.680677269212264	5.1080846994617275
G_D7_100	0.7486673247778874	49.587000644121765	2.748290484271541
J_24h_9	0.871820847773927	31.00376133132591	2.1735043348818057
D_24h_316	0.4953692709570173	23.87271396735344	2.5486597465935406
I_D3_104	0.6019986759559913	39.8682346926861	2.583446213091633
I_D3_83	0.7320914326853851	42.50607899998082	5.357404429998028
C_24h_47	0.8530864197530864	36.00433554628228	5.754132983058243
J_24h_59	0.9177025423199451	26.02920508321198	3.3741046989581176
D_24h_273	0.9262832286128565	24.878222133298113	1.7022467632422598
D_24h_412	0.871324910235416	37.973038191038	7.634295691360467
L_D21_47	0.8409389212783492	32.36970516908959	2.326105457962407
G_D7_46	0.8101503255714247	58.92037404184618	2.201753229850305
L_D21_58	1.0	nan	0.0
D_24h_347	0.8648232411620581	31.487035123475206	7.970473159280603
I_D3_71	0.7185942173479561	29.560047005189073	3.430612773821355
F_D3_60	0.894496487119438	30.145638831584765	2.311298780076096
J_24h_37	0.9009370594576664	27.02053640783207	1.8078806977197084
L_D21_54	0.9017542931230651	26.705497348827652	1.0804153660890101
D_24h_334	0.8211068211068211	21.094875072404633	2.398768299663131
H_24h_17	0.8540144867613053	31.397951270173763	2.005926886948089
F_D3_20	0.6175177090677141	59.233093890851876	2.22964424887974
I_D3_160	0.8163265306122449	18.716945762261606	1.0804153660890101
L_D3_33	0.8283950879127872	32.99217820189188	2.314267694312285
D_24h_452	0.844092641454119	30.178205577579273	2.1255887281894985
D_24h_292	0.6362823949955317	17.619715705009725	1.482317653203928
D_24h_386	0.7443536761172513	25.29755704117595	3.649783945874399
L_D21_22	0.8358847736625514	32.239861466933306	2.6203921611325662
D_24h_456	0.9056333333333333	28.56456073413736	3.32696942966681
L_D3_9	0.8244592739836244	32.8303872155587	2.7879790437586682
C_24h_27	0.886937995885983	33.030472775627416	2.7781100604210227
F_D3_4	0.7835951881501777	43.01175880357254	2.3930364675775944
I_D28_7	0.6583640836408364	34.52628693903474	3.454547571793049
I_D3_149	0.784714339765418	34.74864053372266	2.109375
C_24h_54	0.8787127485496108	32.18710577504739	7.122455343291911
L_D3_67	1.0	nan	0.0
D_24h_291	0.8670935080405003	33.96031030497137	7.60907019410059
D_24h_429	0.7908992416034669	23.999877811680907	1.7926240477474635
L_D21_71	0.7236632045527112	36.49521264683002	3.9809268167491476
G_D7_103	0.7874252863074326	43.528940170845225	1.7926240477474635
C_24h_19	0.9304224553444854	24.150490599319703	8.659989743832336
D_24h_358	0.7152504220596511	26.55773451844102	11.298722618619328
D_24h_295	0.8896092601084774	32.14096448977999	4.807544882054534
L_D3_75	1.0	nan	0.0
D_24h_280	0.8478102530581754	31.520529504242	4.5703125
K_24h_14	0.8600531239173115	33.726271184086194	2.109375
F_D3_9	1.0	nan	0.0
G_D7_54	0.7720862644076752	58.78340257599607	1.9921875
F_D3_22	0.5808409189423493	25.3448144647322	5.008994595272463
E_D35_3	0.803143141969155	30.394039575834448	2.109375
D_24h_274	0.6661637118068653	20.157578351133413	1.482317653203928
E_D35_67	0.8635828005515858	31.62991036274479	3.067090389445875
L_D3_19	0.7741810213308924	28.105564964461134	2.9367103326894535
G_D7_72	0.8326628555296774	43.989776257879264	2.109375
K_24h_5	0.8550458715596331	29.122737727164967	2.2904086272295388
E_D35_157	0.8708565901626131	28.328435352609265	3.113749278653068
D_24h_353	0.8269009142827874	34.4289950614857	2.8728868762807647
E_D35_140	0.5806916426512968	23.897945405085068	6.556219092515327
D_24h_309	0.7753202880999427	23.047032224812636	3.0083197624203364
G_D7_45	0.8523576397835609	44.00346250560356	2.1892431670628207
F_D28_26	0.0	nan	30.01029791516624
L_D21_21	0.8605362258199492	35.0459423173236	1.8192392222179716
G_D7_85	0.8846335977270037	35.011534585636745	1.7421174313263874
L_D21_44	0.7866215541627378	37.47774559341148	3.8671875
D_24h_232	0.8815221463827846	37.196853539938964	8.120679440189257
B_24h_112	0.8063203668223796	40.65751113916283	6.497304504201146
I_D3_9	0.7931803278688525	20.938755473849287	1.1777197993501043
C_24h_6	0.6215988779803646	26.81374290487913	2.251098364722486
L_D21_35	0.8246955536675162	29.698954047414666	1.5765965680164504
K_24h_16	0.621551841282783	52.93112766584273	8.910874621687677
J_24h_44	0.9249224825903523	26.273526685121663	3.172731180628332
F_24h_17	1.0	nan	0.0
E_D35_131	0.005253940455341506	12.830005981991684	4.896699003697542
L_D21_78	0.56657223796034	35.607276339672815	3.31663399173865
D_24h_310	0.7552125474575216	26.168426671067536	2.326105457962407
G_D7_28	0.41150719199499686	51.76039777778977	7.262789265162266
B_24h_68	0.8822798196627024	35.024683111980806	3.4802911886525383
L_D21_57	0.8319849482596425	33.42355826817421	2.1512765332834944
D_24h_255	0.8771962558696396	30.703584371560833	7.92814794167946
B_24h_116	0.8916634799235181	34.36447988802626	2.4044864682050617
D_24h_248	0.9066883880894199	30.705873507131972	2.109375
L_D3_47	0.7920523425020242	38.07371127583403	2.1640060913225847
C_24h_34	0.9110318211607078	29.60303453411279	2.463726098628356
D_24h_234	0.8686273929638725	33.08078661361018	8.330209782444333
D_24h_457	0.749572391588691	25.629500345040682	3.0037513167131946
I_D3_95	0.702616291517392	50.115719803811075	3.1401002360095926
D_24h_299	0.7320431708224786	23.306012257983237	1.3258252147247767
D_24h_276	0.36469344608879495	24.443837677275866	8.396711305159151
I_D3_65	0.6128836927663143	47.16942364276696	1.690102160373745
H_24h_27	0.7708055379366155	37.63125581638437	10.195985969135723
I_D28_110	0.693864229765013	25.517477061048996	2.5378602923094977
H_24h_33	0.7437557816836263	23.14011265257566	3.219991796257989
K_24h_7	0.8367357778997504	35.03139435225497	8.007431393370238
G_D7_24	0.6176975498101233	52.47105221654677	2.1255887281894985
C_24h_16	0.8667350353538079	35.23407502579304	6.9467579696619985
J_24h_36	0.8900175021877734	32.93088068784907	2.5887564884032646
F_D28_24	0.49221183800623053	13.909972436314346	1.0481568644530266
I_D28_12	0.6973175656186905	28.71203813479633	1.88595432883958
H_24h_47	0.817279138827023	29.470347359264306	2.141679712792625
I_D3_141	0.8527964032401845	32.901513782438286	2.535153240560618
I_D28_134	0.10242146596858638	24.89271174726141	2.6256277151259466
G_D7_61	1.0	nan	0.0
I_D3_134	0.7982182628062361	23.722764336639617	1.4352478961620183
F_D28_8	1.0	nan	0.0
F_D14_59	0.809068778839516	43.52004733669933	2.251098364722486
B_24h_87	0.6455250176180408	31.363252351556202	11.376244780792122
H_24h_23	0.8624419917220619	33.89651960976633	5.436287580348376
F_D3_27	1.0	nan	0.0
C_24h_75	0.822737686139748	22.924057302759742	2.6722861525761044
D_24h_406	0.8118739755964305	22.058209396669064	1.4304557362187933
G_D7_64	0.8506162345941352	49.43517560117357	1.9921875
F_D3_46	0.884036572207394	25.97154013389951	2.086464118917757
D_24h_442	0.9088790717996019	32.003990681598246	6.084728899568986
I_D3_47	0.7656123276561233	25.383081346307254	1.5234375
B_24h_73	0.8332216646383985	35.07796597477905	7.6099725445566655
L_D21_1	0.7803945612579796	34.089731241495166	2.5133918659602204
F_D28_45	0.4040735873850197	40.05903067736945	8.140947390449254
F_D3_44	1.0	nan	0.0
F_D14_27	0.9999762641059028	15.874507866387543	26.782920473719113
H_24h_32	0.8580276783122036	27.18454058481169	2.44132812374996
I_D3_82	0.6888638920134983	27.321632452468222	2.1892431670628207
D_24h_365	0.886655302177479	27.345025382944158	3.0760323629078177
C_24h_42	0.9370854217046514	23.205277826948386	2.079871798745959
D_24h_361	0.8914653947635478	27.44869433631084	2.109375
I_D3_43	0.9135702574367055	22.013137745031752	3.666676839178597
I_D3_96	0.7975409836065573	16.120772325745378	0.6833146751771837
B_24h_77	0.8087976539589443	22.270945275427344	4.21875
H_24h_22	0.75273125157815	41.14792788616199	7.443020863218946
J_24h_18	0.9026478955430739	27.05125268953618	4.874211174160646
C_24h_41	0.774722801167153	38.89694564811408	7.768037540239008
G_D7_57	0.8209038497303329	54.81471451766803	2.109375
H_24h_7	0.7388125406729702	30.845168285326892	7.48625449391458
L_D21_9	0.8580864140904504	30.045877623621625	1.7102952561710654
L_D3_12	1.0	nan	0.0
I_D3_18	0.8418794688457609	23.9478986222932	11.122939701250575
E_D35_154	0.789325110744376	35.35024024538608	2.346677858730561
D_24h_318	0.0	nan	30.01098431720459
C_24h_40	0.9030147530468249	30.451192190641105	1.5765965680164504
I_D3_114	0.6749661705006766	16.365330241239498	1.4111243647022222
G_D7_1	0.7606476737036278	53.10989517651885	1.939798284052365
G_D7_44	0.8394823788546255	46.48066559250199	1.9468649678714238
I_D28_20	0.8399513245343069	34.33400285574965	2.266298391306295
I_D28_138	0.7406857284317366	41.971483488684996	2.601984763028264
J_24h_53	0.7679849220546895	37.63422754771125	7.857681850425099
D_24h_321	0.8996184894393453	28.939344374867616	6.68893274663922
F_D3_21	0.8421887664476521	42.927898448628085	2.3699705175183614
H_24h_44	0.6823213686682321	19.705933643472644	2.109375
G_D7_99	0.7930137817456878	43.654559937540085	2.8343874896362085
F_D14_26	0.0	nan	29.81126545203277
L_D3_39	0.8179100294296259	35.88822591902167	1.9255871162290996
C_24h_56	0.6371435195919314	26.838132226725488	2.76324049747303
C_24h_38	0.9121704208136895	28.407592571555092	1.6941600345469876
F_24h_29	0.9242366633052851	26.18830985752823	1.602514960684845
C_24h_11	0.866395853761031	32.45189257049116	2.9413829057838594
I_D28_40	0.0	nan	30.835458493239262
G_D7_104	0.7599858607281725	32.55051816698487	2.201753229850305
F_D3_7	1.0	nan	0.0
F_24h_27	1.0	nan	0.0
G_D7_13	0.7521785467995737	57.16053522488755	1.9921875
D_24h_307	0.8363732487443828	21.652790903743824	1.154163023647981
F_24h_25	0.9394824381939998	26.294975905464646	4.462367054217134
D_24h_247	0.939526083846704	25.252259495107218	2.831963900061228
B_24h_86	0.0	nan	26.564366892115203
L_D3_66	0.8780841286673736	34.22516878554118	3.8547384851715294
L_D21_75	1.0	nan	0.0
H_24h_57	0.9243623432410744	25.60416012911224	1.486942680521428
D_24h_337	0.8766219410574291	31.31195415492892	2.6568243864268672
D_24h_402	0.7449898580121704	25.83188548971726	3.1835338376264355
C_24h_53	0.9271560406614513	26.045762764360667	2.046591702723396
G_D7_58	0.7442039759898673	38.937840412488484	1.415981950030614
I_D3_123	0.46578947368421053	23.78837170723091	2.112627700467181
G_D7_29	1.0	nan	0.0
K_24h_1	0.804414113547263	23.727863280731516	2.4243938514348287
F_D28_4	0.8128470871210781	38.770680433059105	2.109375
B_24h_90	0.8554077501445922	30.15203868617104	2.1223558917509573
B_24h_113	0.9228309729353571	29.99280566583361	1.7617144193405752
F_24h_30	0.8656061874576406	27.64765995444958	3.0219836620846
D_24h_404	0.887614498307131	34.47921440450583	8.045926825205564
D_24h_267	0.9214143980813978	24.996019766396333	4.797536599326262
I_D3_148	0.8251810834242246	28.018567650085494	2.260230647107724
G_D7_78	1.0	nan	0.0
I_D28_43	0.8195462878093492	30.259839655090847	3.3083423937874463
F_D3_43	0.7838459400035381	36.72906390799024	2.1892431670628207
D_24h_449	0.8062766369624177	21.61035009267969	1.267576620280309
I_D3_39	0.8342495176380648	34.598355391825464	4.97322543138819
F_24h_53	0.8941275027226271	30.890576448223502	6.15875781725199
C_24h_3	0.5516967652311967	24.21154912922937	1.5809458081912549
E_D35_135	0.826623959622431	31.12205465472731	2.1512765332834944
J_24h_23	0.9231093575881697	25.850870338396696	2.109375
F_24h_22	0.5931737936445665	33.557151794711544	9.188576148709059
C_24h_52	0.8463595839524517	18.18176069313988	2.4385139117208765
I_D28_79	0.8080463273392259	33.826416898414884	2.532443295114177
I_D3_129	0.578975396740867	32.96416917568261	11.770199558896612
D_24h_300	0.8893979526093493	34.362892140255674	7.021477583880582
F_D28_52	0.7980066648323092	45.15198745579591	1.8305272677906221
I_D28_70	0.8455477075082677	31.69120021546858	2.1512765332834944
B_24h_70	0.9104721863732521	29.35583864227123	7.119562583945642
F_D14_1	0.0	nan	28.84312681308094
B_24h_118	0.821255428345835	40.269704604373686	9.053824646118139
D_24h_424	0.8083670715249662	19.214664731562046	2.1352578701119453
I_D28_54	0.6679304897314376	30.847261678591074	2.112627700467181
D_24h_384	0.8297213622291022	18.126226186026837	1.2729820888125252
F_D3_24	0.6409017713365539	17.26210115534956	2.2571906583115107
F_D14_7	0.9999686347113715	8.943577705637233	19.73522396481495
L_D3_44	0.9073219733611132	27.65603216630167	2.42722443482906
F_D28_67	0.8555531070956368	33.47659000168796	3.277062059556929
F_24h_52	0.8857571000428144	28.93351119759129	2.201753229850305
G_D7_49	0.7755557012654908	62.61801325083008	1.765607715623363
I_D28_126	0.011102299762093577	8.76456264162906	3.9792016046131984
D_24h_445	0.8621667612024957	16.869041533842683	1.0546875
D_24h_413	0.9291969880279528	25.735784300592286	1.4304557362187933
C_24h_1	0.9235206247319302	22.66274534701365	1.7578125
D_24h_233	0.913123448085589	28.498847655084287	2.308326047295962
L_D3_72	1.0	nan	0.0
B_24h_80	1.0	nan	0.0
I_D3_132	0.832739531854576	28.503386566139692	2.4665115445135766
I_D28_80	0.05774877650897227	17.779448810354047	3.986097973053504
L_D3_70	0.49691358024691357	30.03131097143856	5.627440876660767
F_D28_32	0.8950629523148607	34.16679916073352	2.5701225233743723
L_D21_39	0.8338294519348626	36.053793908165105	2.7855150759386045
H_24h_39	0.8617658651951123	31.438160901245396	3.569893643373707
H_24h_30	0.825587013237994	26.627022472276245	2.430051721093092
D_24h_444	1.0	nan	0.0
L_D21_26	0.7486623067776457	47.59963038225953	2.1512765332834944
D_24h_286	0.46004480955937266	15.98895202020202	2.4385139117208765
H_24h_25	0.8502181799064192	31.498232768852457	4.783202726240285
G_D7_5	0.7548679203355463	74.24940480727618	1.6778696558526978
F_24h_13	0.8812219282593983	35.055330508815906	3.264466002465028
G_D7_19	0.7776790474497957	46.73635306389915	2.109375
F_24h_20	0.8871974728254111	33.38662854575994	1.7421174313263874
L_D3_45	1.0	nan	0.0
L_D21_12	1.0	nan	0.0
F_24h_31	0.8547723677271928	27.496499185576102	4.222003953434021
D_24h_367	0.8345663466079017	17.795778236387218	2.1255887281894985
C_24h_4	0.8653555219364599	31.677383638565814	3.895493001233124
G_D7_56	1.0	nan	0.0
K_24h_12	0.8087727015647583	34.621749722470504	5.735008267144761
J_24h_31	0.7720156309088617	37.332899944199795	4.054416537188952
E_D35_138	0.8377633045825266	29.770261942551922	2.8609114724375866
D_24h_243	0.9268571837333238	26.58448033855473	2.109375
I_D3_20	0.7990466732869911	39.995965718327334	2.109375
H_24h_52	0.8998441919917709	26.035345616032185	2.109375
F_D14_42	1.0	nan	0.0
D_24h_269	0.849912579368731	24.698087312607775	10.093102968813035
F_D28_56	0.5677510358811602	41.27375183245434	3.7445028067196384
I_D3_61	0.7115029445586647	39.61091236120929	4.649258068330634
D_24h_418	0.8912977791207131	27.943773039110575	1.5939223252424348
C_24h_61	0.867683143519537	37.00192131582522	6.516299425527114
F_D3_25	0.8997870732880006	36.151146540550116	3.146653495804114
G_D7_20	1.0	nan	0.0
D_24h_375	0.7559701492537313	24.450136152641992	4.054416537188952
H_24h_24	0.8552938004069326	29.684299462517842	2.7953579160648196
J_24h_4	0.9092606865476967	27.2453200753065	1.7421174313263874
D_24h_236	0.9171927898252357	27.86530539633174	2.4748490721026806
F_24h_21	0.926916602089624	26.734944052485734	1.5765965680164504
F_D14_46	0.8282430893467233	34.16735130644711	2.109375
I_D28_74	0.5081494483450351	48.55962076728629	3.392370662374249
D_24h_432	0.7774647887323943	23.532337480022456	1.6655473129162377
L_D3_26	0.39732708215450113	36.25302625416064	3.084948417442543
B_24h_84	0.09523809523809523	11.207576465111886	4.969081651667388
L_D3_57	0.8093149407751149	34.52438044603222	2.1640060913225847
I_D28_71	0.12752207941408775	21.763392900700794	6.48672773582721
L_D3_2	1.0	nan	0.0
K_24h_2	0.8030730990848491	21.015051040617152	1.0546875
F_24h_24	0.7515923566878981	21.150036433407607	1.3361430762880522
F_D28_13	0.717148554336989	53.26342003603146	3.2327611462813413
E_D35_6	0.7733699604104387	35.64538953283757	3.3021100320950088
F_D14_50	1.0	nan	0.0
L_D3_7	0.6247273459434669	54.08062849268401	5.735008267144761
I_D3_54	0.7678534677917267	29.099752641100633	2.109375
B_24h_81	0.7319566268388701	47.220024289631624	4.4190721019448755
F_D14_31	0.7149544863459038	47.74551676452306	3.3145630368119416
E_D35_139	0.9092015128673068	22.5148957918385	1.0804153660890101
C_24h_31	0.8604625574896023	30.613949569625817	3.0333232278620588
E_D35_77	0.8209832742017232	30.345489772435343	1.2729820888125252
I_D28_38	0.22629348928805873	26.816728525185198	4.559783544924309
D_24h_433	0.676974047487576	22.228357126418302	1.7887895534148923
L_D21_55	0.8474720208668224	39.33910395042124	1.5765965680164504
D_24h_256	0.9117471948706206	28.678721548117696	1.2065191571469143
D_24h_250	0.9018531228551819	30.016277957063302	2.109375
D_24h_391	0.8736616702355461	29.4076210614928	2.3583529450193095
C_24h_32	0.8326327261404328	37.761886425937526	5.897920093200759
D_24h_371	0.866042451598463	32.85952037812328	4.18114752536983
F_D3_15	0.7494765365192758	38.06432010688455	1.8786585400642264
D_24h_373	0.8493622888659083	37.96989587554639	2.3699705175183614
I_D28_162	0.7205521555094228	31.618463230530416	2.2723499331639045
F_D14_58	0.7880203324632504	48.5529092200723	2.875275971809054
L_D3_16	1.0	nan	0.0
F_24h_9	0.0	nan	31.040754539521302
J_24h_41	0.8889197273876708	31.574341416309387	2.5161223304981117
L_D21_25	1.0	nan	0.0
I_D28_101	0.28862945158442066	22.15120379291628	5.082480103640963
D_24h_385	1.0	nan	0.0
K_24h_4	0.8881447931903494	30.407097518473503	2.141679712792625
I_D3_68	0.7421521359243741	54.941867736531904	2.720668773338414
F_D3_13	0.7598962573121557	51.47306334906095	2.3023690669205275
F_D3_2	0.8567015134966454	37.52625223605439	2.7054835267066863
F_D14_65	1.0	nan	0.0
I_D3_86	0.0	nan	28.422498833519306
G_D7_90	0.8675936435868331	51.78805436736464	2.8728868762807647
D_24h_313	0.8075197607348857	20.04890114369651	2.3699705175183614
F_D3_30	0.9882397121853299	30.88526905328297	33.28888281751554
F_D3_17	1.0	nan	0.0
F_24h_56	0.8033966841892438	22.21093567123743	2.34375
F_D28_47	0.9999720255533854	12.12956829440281	29.853386246959595
I_D28_132	0.7948821440103325	30.313928039953804	2.3349443959185088
L_D21_59	0.8852120866340436	28.925546711992894	1.527938063719371
J_24h_27	0.879196153148249	31.851867553938526	2.1223558917509573
D_24h_366	0.5492063492063493	14.621246765611502	1.0804153660890101
L_D21_64	0.8468486234913624	27.772662943421135	2.0499440255315506
C_24h_8	0.8716609167077378	30.197669633729944	7.882982840082253
J_24h_3	0.82212693601449	37.622913932884146	4.40506549903418
D_24h_237	0.9065852594853904	29.628154190218822	11.892077564036592
F_24h_11	0.7964712451144612	37.05438242592547	9.582183326606076
L_D3_32	1.0	nan	0.0
F_D28_44	1.0	nan	0.0
B_24h_108	0.8869754477070526	34.62562496185312	2.238864043891734
I_D3_98	0.7216854733633257	32.65162801769574	2.4130383142938285
I_D28_127	0.1657882127455678	33.74519418096039	3.416573375885918
I_D28_39	0.7153919545585657	35.37061708701953	3.617659931351515
D_24h_395	0.7166904422253922	17.2582301026805	1.7062757553001213
J_24h_28	0.9259195303056467	26.304455798131475	6.793843612798005
F_D3_31	0.7911054994388328	41.3527769909351	10.541013996490982
D_24h_462	0.8620875463564613	28.49446519072475	1.7617144193405752
L_D21_34	0.8402439801925489	32.26943282769882	2.4748490721026806
C_24h_45	0.9303960312789036	26.038044152445373	2.005926886948089
L_D21_67	1.0	nan	0.0
I_D3_87	0.4518084461507375	16.95597061964836	2.4385139117208765
F_D28_15	0.7843755976286096	39.30879893058677	3.0197106390762016
F_D14_17	1.0	nan	0.0
G_D7_105	0.0	nan	31.128229548188045
I_D28_141	0.7810415214577318	27.26442416136175	3.0242549766946736
C_24h_64	0.92724439650006	27.275263978596435	2.4525526800534783
L_D3_80	0.8515310305493173	36.523370901759556	3.1835338376264355
C_24h_43	0.9054836757629023	27.424328504995916	2.8990586430124172
D_24h_372	0.04983012457531144	12.254598046567	2.4859222776089562
F_D3_56	0.7508780145165067	38.40829322523729	1.7302527023711016
F_D28_65	1.0	nan	0.0
D_24h_387	0.16335540838852097	12.648128887449824	3.8831347326048964
J_24h_57	0.8635782606779213	33.55609202777898	5.632319456577148
I_D28_129	0.11272294887039239	29.205761654034713	4.161393962007352
I_D3_80	0.8148875576941962	24.359275025530323	1.8932220025082238
L_D21_43	0.8985947938263072	29.864193150953724	2.3349443959185088
I_D3_138	0.7366165275425026	38.03579400569104	3.795500329851948
D_24h_298	0.8382897767097226	19.925289620584515	1.8078806977197084
