# Supplementary material for: RatLesNetv2: A Fully Convolutional Network for Rodent Brain Lesion Segmentation
Source: Front Neurosci. 2020 Dec 22;14:610239. doi: 10.3389/fnins.2020.610239 (PMC7783408; doi:10.3389/fnins.2020.610239)
Supplement: Supplementary file 1 [file Data_Sheet_1.ZIP › 3D-table2-3/voxresnet-post_homogeneous.csv]

D_24h_312	0.7586422649773189	30.288181754534012	2.6774202325302805
I_D28_76	0.6905979783217635	24.224279775091627	2.102854505264808
G_D7_86	0.7177254098360656	29.593651593563372	1.3361430762880522
F_D14_67	0.8026966889176713	46.805395658643185	1.8528970665049098
F_D28_7	1.0	nan	0.0
B_24h_91	1.0	nan	0.0
I_D28_148	0.6938253445464139	23.912847348546244	2.633461529794246
I_D28_150	0.6995287399814248	21.666519792861536	2.8537021082545126
I_D3_76	0.8183060109289617	37.48160121161911	2.1352578701119453
L_D21_72	1.0	nan	0.0
F_D14_45	0.22958870472682627	32.11017323288308	3.434613489785823
L_D3_11	1.0	nan	0.0
B_24h_78	0.8520089842775144	20.226391082753896	2.109375
D_24h_422	0.8746071935211621	42.20749376150513	4.052722609169668
H_24h_22	0.7014226511903267	50.142654479397095	3.7664434406222336
D_24h_376	0.9135673330234	28.517117878347857	1.8040786310555452
G_D7_75	0.6273019584916691	29.629349171932077	1.9220179062722726
D_24h_252	0.9014326013606947	38.67912755003558	3.168399804983385
G_D7_7	0.7143931894674322	69.25862611497857	6.117367095064775
L_D3_31	0.788098878695209	56.823138407652024	2.831963900061228
B_24h_103	0.8945270544430389	30.174635658943455	1.9040715010865532
J_24h_30	0.7209964412811388	43.29987620536181	3.172731180628332
L_D3_23	0.8200050454086781	48.02707955018124	2.260230647107724
D_24h_311	0.8347488682905798	32.66630073006516	1.2234734190129553
H_24h_21	0.8343148964210699	37.978687328030105	2.917945218278609
F_D3_53	0.8308503842904535	51.39292151918454	2.3930364675775944
B_24h_122	0.8886511838397136	31.473132803779034	5.685707564394471
F_D14_60	0.8249395780259978	36.674959258316555	2.7357697335770514
L_D3_21	0.8396412759677603	47.94016734480193	2.109375
F_D28_59	0.8358316896778435	32.67991512218983	1.7578125
K_24h_6	0.8330411328388402	27.05656997675244	1.765607715623363
I_D28_96	0.01630695443645084	11.530226876763448	3.146653495804114
I_D28_110	0.6576851507257164	28.016686288385017	2.580786977993583
D_24h_454	0.0	nan	30.387059961206145
D_24h_348	0.8806769697544325	30.913024372976643	1.602514960684845
L_D3_53	1.0	nan	0.0
L_D21_80	0.8382320057641184	32.976815732026594	1.8192392222179716
I_D3_150	0.711664167916042	38.75155001881419	2.182961251194979
F_D3_32	0.6909933268159987	59.142175221037625	2.1608307321780202
C_24h_30	0.7690569317687962	23.996616328044965	2.3349443959185088
F_24h_41	0.8171409878966307	27.30988935154887	10.272472031630215
F_24h_45	0.7204866611748305	30.084823046833893	2.2419288831690225
B_24h_110	0.8947776884110119	31.172240514159046	6.306386272065802
D_24h_260	0.915247371619009	31.308268293983033	4.259245745012402
D_24h_411	0.7909285933190315	39.59551886430561	12.18073730642464
I_D28_44	0.4900134389916122	34.563556790185366	3.738997531299332
I_D3_130	0.687930891270039	30.124368449622114	2.4044864682050617
F_D3_18	1.0	nan	0.0
G_D7_52	0.7148338597269713	71.78458722632148	2.22964424887974
F_24h_48	1.0	nan	0.0
B_24h_97	0.8660790446403185	30.805939566154663	2.578125
D_24h_287	1.0	nan	0.0
L_D3_76	0.729673019758699	62.67667612292972	3.192149641845993
L_D21_74	0.8110373499631194	33.279319307959774	1.4589726091393045
H_24h_58	0.8908977166093213	28.94350037623075	1.486942680521428
G_D7_10	0.8089095699182263	59.11146375022622	1.8078806977197084
F_D14_22	0.19042769857433808	24.49005290341207	2.601984763028264
F_D14_5	0.5611068408916219	23.573307227576723	1.315426425037714
I_D3_91	0.8368567537158761	25.385099945661874	1.8192392222179716
F_D28_41	0.6032482598607889	38.14367631923814	1.8342745127927964
I_D3_42	0.757079886480285	26.58640654864758	2.275369668626672
B_24h_72	0.9138969536768211	26.41076136606132	1.2943782442016323
L_D3_25	0.99993896484375	23.192679850818262	20.61234519442323
K_24h_9	0.8441226112048783	35.31812430582686	2.311298780076096
C_24h_20	0.8714532871972318	37.479855514756544	2.086464118917757
L_D21_14	0.9999669392903646	16.385150399889522	28.277176200032002
D_24h_426	0.9414249230567743	26.344511124344454	1.4542586303895535
B_24h_83	0.6603716113310996	33.6220836518109	1.5324254098385182
F_D3_50	1.0	nan	0.0
L_D3_83	0.7297716692529372	61.16879847506082	12.62256802844859
D_24h_460	0.9187937142338087	28.50145849309457	1.154163023647981
F_D14_41	0.7556066705002875	23.236854916332195	1.2065191571469143
I_D3_151	0.8364329759045096	38.705994913559394	2.201753229850305
C_24h_48	0.9121169449473614	37.5458380302928	3.6722905349982184
D_24h_284	0.6546734454438795	37.235786342601514	2.109375
L_D21_76	0.8321660830415207	33.7206939919716	1.9609219371892397
I_D28_9	0.6044878644481758	37.55997999970362	2.1892431670628207
F_D14_59	0.7696225978235702	49.96225252405799	1.9818204521821596
I_D28_35	0.7232045550588287	39.16167354448468	2.7953579160648196
B_24h_106	0.8884932601823929	41.49350911946	2.4385139117208765
F_D28_9	0.9999448988172743	20.6804534334093	27.45315723710401
G_D7_81	0.8394369706028899	48.6667041166074	1.7926240477474635
H_24h_54	0.8696075526014987	37.856155957745706	2.7855150759386045
L_D21_81	1.0	nan	0.0
G_D7_59	0.7601775033764229	38.45467186333654	1.2566959329801102
H_24h_38	0.8928858143308566	26.270110853526702	1.5765965680164504
I_D3_157	0.4581191172981096	48.599480911766555	4.956629527161703
L_D3_43	0.8125507372236591	53.807116142375634	2.3699705175183614
H_24h_9	0.7503207698476343	57.538346588003066	7.1021812849226995
D_24h_241	0.9172354299342856	34.025468490837355	6.1319416181020925
L_D3_29	0.7266514806378133	63.23110506148747	2.4609375
J_24h_38	0.7482788296041308	33.12488375105898	1.7262796714050275
D_24h_324	0.7623007623007623	27.6284820690274	1.765607715623363
J_24h_44	0.9251538749277383	28.693529877667846	1.5765965680164504
B_24h_123	0.8188924725304761	36.8231853870995	4.008429228864157
F_D14_53	0.7501699021954319	50.69094668337096	2.073258517143062
B_24h_89	0.8713314297489034	40.820620239510426	4.831764405020696
C_24h_15	0.6251561106155219	28.617267617719577	2.1640060913225847
F_D14_4	0.762402088772846	42.925334898259344	2.0499440255315506
L_D21_70	0.6176021705952179	33.56198856706503	1.5939223252424348
L_D3_33	0.8386418585094082	42.39666958571988	2.337883282413282
D_24h_407	0.9181510217462573	31.716516036822984	2.1608307321780202
I_D28_20	0.8047346524210403	38.88367969777624	2.0995866641213574
D_24h_369	0.8504803284569697	29.137293887411513	3.454547571793049
I_D3_71	0.7770949060394753	29.191227967206842	4.247945850091842
L_D21_11	1.0	nan	0.0
G_D7_33	0.7649914466688242	42.24638880621126	1.5368996541332813
C_24h_24	0.92199385242999	30.20105064081381	1.838014118127905
B_24h_93	0.45901639344262296	21.285841583743924	1.527938063719371
L_D3_62	0.8907144214727684	42.382147945118206	2.112627700467181
C_24h_19	0.9182331509195686	27.478516893914883	2.0599682614742516
D_24h_315	0.8593883094132206	44.168241928481535	2.583446213091633
H_24h_27	0.7774284055727554	36.406090701390696	4.7297897040493515
G_D7_24	0.5661098373184845	64.7706814351379	1.8786585400642264
J_24h_34	0.8534101762963203	40.56042531131091	2.102854505264808
G_D7_71	0.6912504190412336	35.5347029145695	1.0546875
C_24h_23	0.8312548283853879	23.578274916389507	2.0499440255315506
H_24h_51	0.9047892249269186	30.18463198313383	2.5297304466706527
I_D28_114	0.0	10.392304845413264	6.1139988097244915
D_24h_319	0.8972170686456401	40.97888184854662	2.036501624646418
F_D14_11	0.7066724228905837	45.10658509069097	2.201753229850305
F_D28_29	0.8704910908300739	29.242134573863897	1.396450229040584
H_24h_20	0.8399281448754673	43.20348425221838	3.0242549766946736
C_24h_25	0.9313702133066502	25.84781882651656	1.8895916597574725
C_24h_21	0.9020648605528795	35.95718839765821	1.9783526972032188
H_24h_6	0.8749333258471127	42.73068411735892	2.824680654654832
J_24h_23	0.9112356237098201	30.089884937693288	2.109375
D_24h_294	0.8890916401200012	32.58006041194597	1.7222974753944222
L_D21_33	0.8156275857106882	39.68766188279983	1.8565991622368976
C_24h_22	0.6303693992442354	48.972782974366275	7.502746079301147
J_24h_58	0.9203571947146798	28.89610141842392	2.1255887281894985
L_D3_3	0.5728061081765974	82.27858862209415	4.945534651408404
H_24h_30	0.8245924048944754	26.14849913480564	2.201753229850305
J_24h_54	0.8949829062326505	28.221082205223208	2.6671421898611816
F_24h_20	0.8997295402183713	31.343498843698626	1.5590782846464926
H_24h_36	0.8757063051238135	31.93236554643963	5.956999231471329
L_D3_77	1.0	nan	0.0
F_24h_49	0.9280412655287146	28.260362798216146	1.8968453972154664
F_D28_13	0.6624470281429968	58.82604308955075	4.491508100797688
G_D7_60	0.7389001334998493	58.595744423983604	2.005926886948089
I_D28_48	0.0038131553860819827	29.851615748091255	16.01229004912125
J_24h_1	0.9342054495011667	26.364048828770123	1.4542586303895535
G_D7_47	1.0	nan	0.0
L_D3_48	0.7366456494325346	40.10478360261342	2.1320396951554983
F_24h_9	0.0	16.846028478747815	15.926294314307313
D_24h_437	0.8957987925047706	29.802058904849634	1.8528970665049098
D_24h_231	0.9196727906664879	28.494849594280417	1.6153182131355728
L_D3_81	0.9999864366319444	12.0	18.76647225658118
F_D3_47	1.0	nan	0.0
F_D14_32	0.7156614000691962	56.059527609315275	2.05329087514866
G_D7_91	0.6410124346994335	71.13000840182706	1.5413609106991295
B_24h_95	0.8959253185316008	36.46681911760444	4.9246643881525065
D_24h_246	0.905666213039713	35.019068798441495	2.630852850075428
I_D3_35	0.6597204178142702	48.73380263916186	4.21875
L_D21_43	0.879023360675397	29.81052729951994	1.4111243647022222
I_D3_24	0.8581458433062071	21.35876717793575	1.3412722432335467
D_24h_401	0.7621047430830039	34.21145061230286	1.7617144193405752
F_D3_49	0.8740746652832372	46.433516818362314	2.559413632950182
I_D28_24	0.45078344716753715	24.864598715211446	3.2497088962176672
F_24h_1	0.6899530516431925	29.83815302458997	2.395904097686821
C_24h_46	0.8933820576660509	34.1944988374254	3.64036513289275
D_24h_364	0.891725072344981	34.22783502915472	2.182961251194979
B_24h_75	0.8905419766206164	28.801958140146933	7.5710743618186385
I_D3_73	0.6423499031633312	48.94902618157911	7.810351267008578
D_24h_283	0.9066491536100575	40.35911461586785	6.5729548417406995
F_D28_58	0.8125121241513094	33.85754225207096	1.9783526972032188
I_D3_54	0.804538326722627	29.869139309696234	2.109375
D_24h_441	0.7651006711409396	28.67261575095329	2.1255887281894985
G_D7_53	0.7083767813694821	55.70741109742115	1.9255871162290996
C_24h_58	0.7655755758101174	38.97666655814722	2.9037918031321563
F_D3_58	0.7859412464180588	49.53717165531709	2.594055893106874
D_24h_446	0.6458100558659218	39.81454085828218	2.115875400617319
I_D28_93	0.7011909609120521	28.307287132659432	2.612519157375932
D_24h_297	0.890545168715962	42.61420206979421	4.348587964518627
H_24h_49	0.8984210434691782	29.703455610697063	1.3258252147247767
G_D7_11	1.0	nan	0.0
D_24h_261	0.9064503412933879	28.884478979530925	2.167176797918781
I_D28_151	0.6387415665476062	46.004945306025796	2.3053494811999222
F_D3_26	0.7214994487320838	28.609750811313848	1.567861893780428
K_24h_13	0.9174025136964228	26.400391156014976	1.9956312147570003
F_D3_41	0.5001075037626317	45.36933189676616	12.709847448650544
B_24h_100	0.906245882197918	36.668929520256285	3.042364449784493
G_D7_87	0.8056509790450017	49.99897833024578	1.6819570423133583
I_D3_22	0.7949007584314991	23.184558389700406	2.6256277151259466
J_24h_32	0.683545195253354	57.69045196962318	3.434613489785823
F_D3_29	0.8125109276347742	49.42678654919457	2.2874087456183365
J_24h_35	0.7686649503493932	30.19014689389233	3.277062059556929
I_D3_126	0.7796380855741586	25.060175746065585	2.251098364722486
L_D3_14	1.0	nan	0.0
L_D3_13	1.0	nan	0.0
G_D7_97	0.6027902936865533	62.24654625300152	3.1553700041803734
F_D28_42	1.0	nan	0.0
G_D7_82	0.7099021396583182	61.19496704036061	1.482317653203928
L_D3_22	0.5833245770726069	57.207608048429506	2.5459641776250503
D_24h_461	0.901926512856366	30.90362288402161	2.1384712020579677
D_24h_235	0.8956516120695225	27.41183764821607	1.7262796714050275
C_24h_76	0.30896551724137933	38.352435768403176	3.2178586447842146
F_D3_55	0.7755181701081229	53.777720900992676	2.251098364722486
I_D3_162	0.5662006920415225	51.99212954888667	2.26326655263609
B_24h_102	0.7179619811198759	33.45184379356959	3.1225576393298975
I_D3_127	0.7820448877805486	27.62235241684439	2.917945218278609
H_24h_15	0.776941148123607	62.350182871530365	3.3352147197088375
E_D35_114	0.0	9.9498743710662	3.454547571793049
C_24h_59	0.8745749761222541	31.695769791085645	1.4304557362187933
F_D28_22	0.138860103626943	26.29971653541992	2.275369668626672
L_D3_73	0.8664666444419751	39.15749789626693	2.3612626968292836
D_24h_399	0.7791588198367859	30.2678318476853	1.5982244176155298
G_D7_108	0.7786744720886473	47.791815467848096	1.765607715623363
D_24h_281	0.8973648198182392	32.62059390802034	5.279943902844755
D_24h_431	0.4689165186500888	30.40068455048815	1.415981950030614
G_D7_106	0.7349280870407631	58.52693170808936	1.5234375
F_D3_1	0.6788263283108644	18.765587426257735	3.0242549766946736
L_D21_52	1.0	nan	0.0
I_D3_79	0.7668832909017821	56.565901113985056	2.6619882870938785
J_24h_55	0.775657681065281	43.591626253606606	3.0060364074329673
L_D21_77	1.0	nan	0.0
F_D3_8	0.9999898274739584	9.398494793826018	26.867390819599976
E_D35_128	0.8683791497671624	24.87600218569411	1.632233001232514
D_24h_428	0.923818749327306	26.79166542776093	1.267576620280309
G_D7_48	1.0	nan	0.0
F_D14_15	0.709447230984022	55.963478624052264	2.2541465697271104
D_24h_409	0.91901208071151	31.648962910111152	3.3331553093737245
F_D14_2	0.8273140817813969	39.283531406152996	2.235795003320966
F_24h_18	0.9999610053168403	16.843756542773242	27.84948054981513
C_24h_60	0.8757816941444002	30.3142065982629	1.3361430762880522
D_24h_218	0.903039815496973	27.850121960188318	1.415981950030614
L_D3_80	0.8502307470435535	48.03305978500684	2.314267694312285
G_D7_98	0.7746263772226465	39.75884400306686	1.773368666065026
D_24h_268	0.7931550802139038	24.042450304282333	2.1352578701119453
L_D21_3	0.605826775105772	38.301006654346644	2.697858851536251
L_D21_23	0.8389679951210458	36.044228817253355	2.1923773750628563
I_D28_149	0.7062522755105418	25.41011930461492	2.7805805900870326
D_24h_314	0.9262572405363754	28.130859497534935	1.5634762575148047
G_D7_30	0.6029006352630948	40.22699095650842	2.0161699844631156
B_24h_94	0.8377870563674321	21.14926545884861	1.315426425037714
D_24h_227	0.887167891464104	35.08063567028402	2.0765677906253144
G_D7_92	1.0	nan	0.0
D_24h_328	0.913257583015578	26.576888199513885	1.2729820888125252
D_24h_357	0.8314985712278072	25.104797081208844	8.916266982012779
F_D28_21	0.873496916182278	32.06752423263124	1.9112702848007919
F_D14_56	0.5363107166714381	51.27687558205045	2.697858851536251
F_D28_18	0.9999983045789931	4.242640687119286	27.254346028503534
H_24h_43	0.8791746624179152	34.48165723753121	5.056745861810488
F_D28_50	0.9999720255533854	16.628020357301875	27.390055657588235
I_D3_101	0.7584252907843722	29.87567378818262	1.8932220025082238
C_24h_13	0.9247577749169998	28.32275891105646	2.167176797918781
G_D7_54	0.6966125617501764	63.02321916836164	1.9713988876477408
J_24h_29	0.7487991554499868	58.95617522570536	4.1015625
E_D35_64	0.7874378671486669	33.40963815368718	2.115875400617319
G_D7_38	0.6826347305389222	20.48690771136446	1.2121969257174143
F_D28_17	0.9999796549479166	13.29147880332168	27.29965753026091
C_24h_65	0.9999287923177084	24.497697324672135	30.807610857039045
F_D14_47	0.9999974568684896	5.196152422706632	29.715062246551096
I_D28_83	0.6296282596633993	28.27736808070805	3.5871627808626485
F_24h_4	0.8863033091488233	37.911341294873736	3.790069131749116
B_24h_76	1.0	nan	0.0
L_D3_74	0.8391611339445674	45.89065640868266	14.243946596657736
I_D3_74	0.6497935618139706	44.171546867593484	3.666676839178597
I_D28_22	0.0131521262604121	16.431676725154986	4.417518005852523
L_D21_19	0.6796468548005675	42.143251783148564	2.320194125768359
D_24h_383	0.7567185289957568	20.897227810873748	4.827499200948276
C_24h_11	0.8816851165029302	31.850888401817713	2.337883282413282
B_24h_74	0.5938628158844765	20.42609409106332	1.3361430762880522
L_D21_62	0.7851639629873398	41.7521083045636	2.109375
J_24h_60	0.9247486073934746	29.000392526017322	1.267576620280309
K_24h_8	0.8938857009228113	28.359049951617948	3.9549696165670793
C_24h_70	0.9014116267532585	29.118243546219954	1.5939223252424348
C_24h_66	0.653040085626489	44.0330181752567	3.687218606848189
B_24h_101	0.8241918844566712	59.99576277399837	2.8125
B_24h_118	0.8960397773031269	36.90725811681001	5.669986126595131
B_24h_114	0.9308319552945201	29.891247481176766	1.4304557362187933
D_24h_403	0.9291248519179183	26.63410849752228	1.381620248736515
B_24h_105	0.9354181845354854	24.48964670915779	1.7262796714050275
I_D28_130	0.23323988786543853	28.564208946082903	4.089826960925425
L_D3_61	0.8910900503977939	35.928764546953886	6.432515705443808
F_D3_11	0.5921019292720889	52.948072563872174	2.7781100604210227
G_D7_74	0.7207022050952687	57.50977543889989	1.4915533665653737
D_24h_388	0.8264789372090383	42.51115264881433	2.0995866641213574
L_D21_51	0.746634099845109	49.055524154535114	2.0499440255315506
F_24h_42	0.9999813503689237	9.840602906567172	25.886769147472446
D_24h_434	0.9109105700285677	30.027848286063147	3.0491277729510204
K_24h_2	0.8302384576357179	22.814402582099863	1.154163023647981
I_D3_44	0.7937677584538047	28.141962469399093	3.454547571793049
F_D3_3	0.7674889902178573	50.99803829970632	2.7582661631108953
F_D14_52	0.7955316302081713	57.615496857497185	2.594055893106874
F_D14_18	0.9999762641059028	14.57017925273365	26.64798400009898
C_24h_61	0.8731054120785049	33.76086497130702	2.5887564884032646
D_24h_301	0.7312715808437171	24.675110001150816	2.875275971809054
J_24h_31	0.791388113912723	36.978747119325135	4.144860746209545
K_24h_17	0.9247766659301114	25.099863825681876	2.562095051844779
G_D7_79	0.7129543336439889	25.650860951666843	2.34375
L_D3_49	1.0	nan	0.0
L_D3_1	0.7144469162072412	62.98214067488075	2.7855150759386045
I_D28_160	0.49051365108745953	27.961494613343582	1.773368666065026
L_D21_13	0.9998491075303819	24.534332084893883	28.960964897478274
F_D14_20	0.871655707476603	27.88199028267654	1.315426425037714
I_D3_12	0.49923394225103124	60.73975479042601	2.4748490721026806
H_24h_26	0.9060322448421916	28.15548084588174	3.902537298128136
L_D3_63	0.6800363709840371	41.23347247176399	2.109375
D_24h_415	0.5897347571477781	30.886498591264026	3.5641186700966134
F_24h_50	1.0	nan	0.0
L_D3_40	0.6741878700592094	41.11698201490875	2.2541465697271104
F_24h_3	0.9276280079609192	25.71287311789492	1.5098553195381008
D_24h_244	0.8639942734430923	21.551848866219583	15.701813144830002
G_D7_93	0.6754716981132075	74.11963188105042	2.1255887281894985
G_D7_61	1.0	nan	0.0
D_24h_289	0.87535182951347	43.38311942698429	1.9713988876477408
G_D7_65	0.7824352694191743	57.42543188473589	2.109375
F_24h_26	0.8146979260595131	22.222405642011243	3.440605841227312
L_D3_18	0.7633111851363629	57.007637096189676	11.94393028710085
L_D3_26	0.3598460920002297	55.27479001860867	3.2833419670598203
D_24h_435	0.8520533747894805	24.05662645481116	1.8267723361078003
D_24h_416	0.7972031799460887	58.317829291887755	2.601984763028264
I_D3_8	0.8746781629842525	38.10471992021009	2.34375
I_D28_95	0.7560612175208766	38.21040063795199	5.589487508302416
K_24h_18	0.8451109088295885	26.83388419495728	1.486942680521428
L_D21_53	0.9999287923177084	22.632385064935143	30.3012976642374
C_24h_14	0.9035564177174265	27.770177410722567	4.337520825778534
I_D3_7	0.8441200035609365	28.026748310860054	4.200808202094122
D_24h_370	0.8162517183442798	30.295215236467016	2.562095051844779
L_D21_18	0.8131498629144897	36.70640275976617	14.423586792370033
D_24h_389	1.0	nan	0.0
C_24h_77	0.9124166795845605	28.572154533852938	4.136569358138154
I_D3_88	0.7821875068182315	49.5127310341099	2.3757579999273393
E_D35_132	0.3789010989010989	31.193764856233916	5.225038314751864
D_24h_423	0.8849775897668328	33.23189752517163	13.84598951975806
I_D28_68	0.7616439484412963	39.4536089118577	2.5727927812617364
C_24h_49	0.8889664956891847	31.971505083255366	1.602514960684845
C_24h_57	0.9127047720797721	27.128384798788385	2.6438705092215185
L_D3_78	0.7410977627508812	26.33749416686914	2.966950523712226
H_24h_45	0.8938195719800607	28.247396652840667	1.632233001232514
C_24h_9	0.9088610919596835	28.244742469675938	1.8267723361078003
H_24h_41	0.7957432200480604	22.057716365980667	4.956629527161703
D_24h_338	0.0	nan	28.77329007395031
J_24h_49	0.8854425289366017	32.996991050849395	2.5133918659602204
F_24h_44	1.0	nan	0.0
F_D14_25	0.7008175334840842	62.21401827662958	2.2723499331639045
C_24h_2	0.9297812153113474	25.92708494759493	1.3716445207874561
G_D7_64	0.8255758760295966	51.84320871727081	2.2110893278257664
C_24h_75	0.792558886509636	25.09444549513829	1.8267723361078003
D_24h_316	0.6829632394103378	22.09654397923133	2.1798135044224543
I_D3_93	0.6502006973132929	62.0124742243258	2.507922018636644
F_D14_43	0.794359833855571	43.98075352634277	1.4304557362187933
F_D14_48	1.0	nan	0.0
F_D14_49	0.7080177114209389	44.85554742397304	2.4969463772651386
F_D28_2	0.8643841506189043	29.92674352589379	2.3612626968292836
F_24h_8	0.0	13.622009061228725	6.188787153051981
F_D28_1	1.0	nan	0.0
I_D28_98	0.6460726953042107	32.310331925580364	2.4044864682050617
F_D14_30	0.6806618039494752	47.59220214611107	1.6941600345469876
G_D7_21	0.752095191785132	58.29410063911576	1.632233001232514
I_D3_139	0.8058823529411765	21.181079172239606	1.1600970628841796
D_24h_393	0.486646884272997	21.895994263552687	6.903129597667097
B_24h_119	0.7797300860560443	53.854975725123026	4.042544135311017
L_D3_65	0.9999923706054688	9.0	18.37939400588163
C_24h_44	0.6592641801904401	30.605988397348874	4.573316320567466
F_D28_5	0.37284234752589185	28.022728039411298	1.415981950030614
L_D3_58	0.9999652438693576	8.964025752078042	26.9880039268752
K_24h_11	0.8177142712371108	43.47035151349363	3.209311860381833
I_D3_17	0.45168067226890757	22.996991971176232	1.5939223252424348
L_D21_45	0.9997600979275174	40.98449561464422	31.870691344821417
G_D7_43	0.7888780417254221	57.37718585074631	2.046591702723396
B_24h_67	0.9014174178199242	29.193561605388915	1.5053006928123198
I_D28_159	0.0	nan	30.591773868443276
F_24h_7	0.0	6.708203932499369	11.95599689764121
G_D7_69	1.0	nan	0.0
H_24h_53	0.9020042397379071	25.76367483804299	2.141679712792625
H_24h_18	0.8317098512890447	37.069134585726324	8.879225034147476
D_24h_265	0.7717216660486961	32.63423344987139	6.924978141887887
H_24h_28	0.80870754022505	23.65287227894133	2.320194125768359
J_24h_39	0.9279401180365625	26.887319542768875	2.3815314179181533
D_24h_368	0.8573945212719105	33.254328797412505	2.326105457962407
D_24h_271	0.8803365626759103	30.205511271278812	2.674854424339061
I_D28_82	0.1766109785202864	45.33024353020687	3.826131496245588
H_24h_55	0.8975883421837235	29.676382483535683	2.109375
I_D28_73	0.17417893544733862	16.22854462883321	5.464004637597547
F_D3_13	0.6864646882432013	63.16912730804983	2.2783854017840133
H_24h_40	0.8838518702519199	33.13781403763237	2.957678780654054
L_D21_31	0.8116363049486575	33.15615870323405	2.115875400617319
D_24h_239	0.8956580025322112	36.18087185107001	2.046591702723396
D_24h_425	0.84938553872535	18.420186094819467	1.0611779458754786
D_24h_254	0.7511165245635404	25.751994498302768	2.1223558917509573
I_D3_40	0.6687527939204292	25.37655959323616	2.109375
F_24h_24	0.684113527460376	25.06083459580211	1.396450229040584
I_D28_65	0.6732813607370659	39.93946446225983	2.9320303132492507
G_D7_107	0.7858116517513187	50.42994613046281	1.9539060938124686
I_D28_157	0.769595049105341	29.903669125640622	2.056632278295029
F_24h_15	0.8841624365482234	30.277643544638998	1.7578125
I_D28_104	0.7242912031340247	29.681797322476477	7.472483703248372
I_D3_160	0.7962150934687283	23.325745582713996	1.4111243647022222
D_24h_347	0.8860490287298483	31.393252531399437	4.723979149393681
L_D3_67	1.0	nan	0.0
F_24h_59	0.8869352531265864	32.217103484097876	1.773368666065026
L_D3_16	1.0	nan	0.0
L_D21_61	0.822458963924832	31.504906805644083	2.697858851536251
I_D28_21	0.6786533608625832	36.036680942777494	2.384412884692477
L_D3_60	0.6250504561233551	63.71044666385852	12.446724849238704
F_D3_59	0.818729589255324	54.012092509028506	2.3699705175183614
L_D21_48	0.9074079768750577	24.634697756900575	1.2512201076599192
B_24h_99	0.8971147271981403	45.39898993004193	2.636067627937967
D_24h_288	0.7290086184651907	23.267487940148765	2.6876589705889957
J_24h_36	0.8639369869387484	36.99139209717868	2.1061172760482143
L_D3_64	0.6058894145893652	64.78412725058365	2.745790901685933
D_24h_414	0.2638740731104462	37.91669329378507	9.09695095081657
D_24h_362	0.8534765198398253	23.06089713745596	1.1361749665819523
F_24h_47	1.0	nan	0.0
D_24h_440	0.7524173600179896	30.471363010698823	1.7578125
I_D3_48	0.6934306569343066	28.700118512406767	2.109375
H_24h_8	0.8428923369494749	31.152003035427278	2.9014261882359254
H_24h_19	0.8949157810891147	31.67747977124204	2.320194125768359
F_24h_65	1.0	nan	0.0
F_D28_27	1.0	nan	0.0
E_D35_156	0.7214949324324325	42.105164855809996	2.109375
F_D14_9	0.99981689453125	25.799548275552112	33.355029356881666
F_D28_43	0.864842741554639	27.707129698029412	1.3101960805662831
I_D3_159	0.6490500109194147	23.42682627043869	1.8192392222179716
F_24h_32	0.9023886271592694	35.192741929771586	2.836809008650829
G_D7_70	0.7343206379506758	66.6789948026467	15.316634884961472
I_D28_17	0.21617900172117038	19.112358964511927	4.076373546310801
F_D14_1	0.0	17.73812728539835	2.697858851536251
B_24h_85	0.8994903042291754	29.437010813584912	1.773368666065026
L_D3_55	0.8787409219050464	38.840028430915496	2.4748490721026806
F_24h_46	0.9135779703731022	26.764298815588834	1.315426425037714
J_24h_27	0.8684918281497828	34.49784493189522	1.7062757553001213
J_24h_56	0.9094547732168228	26.600976097372232	2.0499440255315506
I_D28_18	0.5940239535745153	32.52791716966544	2.7357697335770514
L_D3_17	0.9995337592230903	28.563377921204705	32.00935322445076
H_24h_31	0.8867832994754555	34.048424174303804	2.8076129415728763
L_D21_73	0.8339659957255415	31.266728339810545	2.251098364722486
D_24h_263	0.8063886016316213	22.82738769212365	1.8565991622368976
C_24h_26	0.8977928816779945	30.69479061272356	2.3612626968292836
L_D21_40	0.0	14.85338218023629	8.598720153676942
D_24h_277	0.9211486224291812	26.18616435664346	1.6237976320958223
L_D21_2	1.0	nan	0.0
C_24h_17	0.8867630122227589	27.100078401927878	3.1203578802408627
C_24h_73	0.9023633910895426	27.947039994237205	1.8968453972154664
L_D3_32	1.0	nan	0.0
I_D28_127	0.13943482937322774	35.70539916769102	4.21875
D_24h_419	0.9113271422803367	32.76024077502218	1.415981950030614
H_24h_11	0.760725520380162	26.199132359430198	2.5459641776250503
I_D28_38	0.19427042150720758	40.89414697532529	4.731241227699925
F_D3_56	0.7667767184775754	36.64508868264482	2.6953125
C_24h_39	0.8612747723620782	22.62634920528245	2.109375
L_D21_65	1.0	nan	0.0
F_24h_58	0.9334827101866096	27.89420711160916	2.109375
L_D3_42	0.850866955651884	41.19612700400048	2.384412884692477
D_24h_459	0.7494197679071629	21.81112883137009	2.877663083861408
F_D14_44	0.999985588921441	12.36931687685298	27.807781376408386
F_D14_24	0.7207792207792207	15.534206242262702	1.0804153660890101
K_24h_19	0.8903539316278998	30.551989117544203	2.314267694312285
D_24h_455	0.9239075637085102	30.187563258706145	2.7781100604210227
D_24h_242	0.9078266196967376	26.284680991868328	1.3565433870457295
F_24h_43	0.9336488849089591	24.607928881944183	2.026361304584834
I_D28_97	0.7050331831613622	39.6674513871347	2.384412884692477
K_24h_5	0.8579034548035968	28.265027997614947	1.8192392222179716
F_D28_11	0.8215123469953513	37.62983333026758	2.1892431670628207
D_24h_306	0.5815395552746949	68.20621142233155	4.690428772544414
L_D3_35	0.8118339592002436	40.028460124971694	2.056632278295029
I_D28_86	0.0	nan	28.524747042658525
F_D3_67	0.799695072651251	58.221354858122105	2.056632278295029
E_D35_65	0.8173248619243387	27.6131101935485	1.496149843922309
F_D14_8	1.0	nan	0.0
I_D28_123	0.0	11.65614340218692	7.461448771749191
D_24h_448	0.6301169590643275	30.353240257494733	9.18708146368108
G_D7_95	0.6716250978637737	80.47353471449146	2.112627700467181
I_D3_110	0.4252466238866009	43.85257607584058	3.044620560179667
D_24h_392	0.7161051104304369	36.72743087413036	2.073258517143062
D_24h_240	0.9086467319987716	31.93988161603746	2.320194125768359
H_24h_29	0.7660609825542268	30.125996564703062	2.281397148507631
F_24h_55	0.9061933188934087	34.98910515169217	3.1027036628610296
I_D28_47	0.1272430668841762	39.85254717148231	3.540924592907374
F_D28_60	0.8217384494909945	29.518564528013165	2.1384712020579677
L_D21_17	0.9999287923177084	23.922526115482032	15.740248795012937
L_D21_49	1.0	nan	0.0
D_24h_363	0.9056437632426185	27.55906773761933	2.4665115445135766
G_D7_109	0.8134991119005328	29.640009567687652	1.0611779458754786
I_D28_42	0.45479721279256746	33.140494726773376	3.7554891466317346
H_24h_34	0.8826393264219028	40.96075929713627	2.633461529794246
L_D3_51	0.8775817521834927	47.90437336779665	2.4525526800534783
I_D28_88	0.6657060518731989	27.737608460591634	2.4914404248596838
E_D35_120	1.0	nan	0.0
G_D7_31	0.9999881320529513	10.302672552711508	16.080755524607277
D_24h_451	0.8971184397940177	36.61116272485926	4.260857569382307
L_D21_63	0.5513666352497644	29.90269046002108	2.8537021082545126
B_24h_107	0.8164067263784062	36.27561980309036	4.259245745012402
D_24h_377	0.8227667574225334	22.19096764746203	1.3412722432335467
B_24h_121	0.8349301397205589	28.934018110405354	2.1512765332834944
C_24h_18	0.9243617699850177	30.096122691149265	1.5634762575148047
F_D3_42	1.0	nan	0.0
L_D21_83	0.7224793595196397	44.70675583221427	2.275369668626672
C_24h_10	0.9210666585443857	32.10424790339508	3.2686700814800047
I_D3_92	0.7744472566778924	41.79207173186698	2.415882202510348
I_D3_148	0.7992192657653778	35.54110900026836	2.2541465697271104
J_24h_2	0.8276562468263157	40.5343295077356	6.643611460808609
D_24h_351	0.5813953488372093	31.73118487568654	3.6062537234599494
L_D21_32	1.0	nan	0.0
H_24h_37	0.850169011870136	44.710880797577516	2.349602069034776
I_D3_21	0.8159126711189013	37.41249038404069	3.2327611462813413
I_D28_162	0.6808213046883742	29.716124521846968	2.7879790437586682
J_24h_5	0.8777273438722805	36.199288869536225	2.1640060913225847
F_D14_13	0.399585506083701	52.419995215494325	4.411296146418448
F_D14_58	0.6901912777352717	50.6197463932154	2.0093470546268257
L_D3_59	0.7378734146781271	52.10194698252451	11.921488464408766
F_D28_25	0.8085679718433788	38.884557305745425	2.449751362542993
L_D3_54	0.8856362687226439	40.80413205172723	2.096313728906053
F_D28_53	0.7703574433606531	38.21883102292267	2.6722861525761044
E_D35_67	0.8385552423001223	28.132403544979002	1.7062757553001213
F_D14_21	0.8075298302823687	40.82814314132717	4.67135892843627
I_D3_134	0.801567962707914	25.8535171363386	1.8078806977197084
J_24h_41	0.8594084048629503	34.3923485591694	2.8343874896362085
F_D14_3	0.7632628530841938	55.18326467908825	2.238864043891734
D_24h_275	0.9058776556622608	34.009118141993746	12.265002969896196
D_24h_379	0.8731318125632094	28.811894459879934	3.8600786934376417
L_D21_29	0.8019505911579334	29.991360773608868	2.112627700467181
L_D3_52	0.9999821980794271	12.248848662336068	15.442982800399587
F_D3_5	0.4698581560283688	37.499192793380544	1.939798284052365
H_24h_42	0.8726865718699751	36.02357246111736	2.966950523712226
I_D3_97	0.8119271455239568	50.136123012737535	2.4044864682050617
L_D21_66	0.8323808466958886	33.70028842092382	1.7302527023711016
D_24h_279	0.9362999517853597	28.209800114864166	1.5722352966795397
F_D14_29	0.7894721719392006	37.90491121646112	1.8342745127927964
I_D3_38	0.6965445026178011	37.32586099918976	2.507922018636644
D_24h_404	0.8871054646513342	46.200856081914296	5.651791664900387
H_24h_17	0.8260659157279934	43.46619376329461	3.0083197624203364
B_24h_120	0.8776955768928065	25.938590246753456	1.765607715623363
G_D7_100	0.7343375695318527	51.50459732845609	1.7143053326165383
J_24h_9	0.8780434959239498	31.879844809398687	1.8932220025082238
I_D3_104	0.6473612990527741	41.368422047046536	2.664566484586423
G_D7_45	0.8553220544723465	50.01410820671262	2.1892431670628207
C_24h_47	0.8974536775733337	37.17582499805777	3.0960573781928686
J_24h_59	0.8983934495889649	31.346714567054946	1.6941600345469876
D_24h_273	0.9205331272937995	25.102694916862703	1.396450229040584
D_24h_412	0.863157557711395	43.422978766657636	4.141546182907568
L_D21_47	0.8189314936627627	37.25991243786436	1.3865811991639725
L_D21_58	1.0	nan	0.0
L_D21_16	1.0	nan	0.0
B_24h_73	0.8186577554998608	64.19104406339623	4.576318169476555
F_D3_60	0.8509071010649493	38.07492490966133	2.141679712792625
J_24h_37	0.8890123821266693	26.62827376331269	2.346677858730561
L_D21_54	0.8732050784498531	27.188061476869827	1.1361749665819523
D_24h_350	0.8973736818813045	31.151180591202078	1.8528970665049098
F_D3_20	0.5443812540493845	56.41194151094738	3.0333232278620588
F_24h_2	0.9199322583020396	31.546777147986248	1.7460544248927352
E_D35_74	0.8191438191438192	37.9822521655677	1.8565991622368976
D_24h_452	0.8649085348260142	28.312786423858622	1.5413609106991295
D_24h_292	0.6405228758169934	22.17392788400101	1.1777197993501043
D_24h_386	0.6728167281672817	32.62595294828482	2.235795003320966
L_D21_22	0.849822974036192	36.10104960713377	2.1798135044224543
D_24h_456	0.9042491368406659	27.992182438639087	4.278547561764535
L_D3_9	0.7452407141044082	61.36033273427402	10.840318824049007
C_24h_27	0.8944578132049932	31.834701936255726	2.036501624646418
F_D3_4	0.746063644193185	58.96227342464377	2.398768299663131
B_24h_115	0.9362957058882136	28.00567667637112	1.7887895534148923
L_D3_71	0.7045237553989543	63.85861832284293	2.4886828806556993
I_D3_149	0.8059260941136402	40.200201238869326	2.141679712792625
C_24h_54	0.8935920830059004	38.43756686396439	2.198632387417233
I_D28_139	0.0	nan	30.922626040967657
D_24h_291	0.8684838429327645	36.0945513644147	5.174859882613973
B_24h_71	0.8437934901568686	36.34717185022244	4.015275398205894
D_24h_236	0.888338476530778	46.646632441881394	2.5161223304981117
D_24h_453	0.912551803900151	33.36155320513534	1.6941600345469876
L_D21_71	0.7017599555546737	40.966471545832064	3.831511576001207
C_24h_31	0.876932063263839	27.920304306509216	2.4130383142938285
G_D7_34	1.0	nan	0.0
D_24h_358	0.695292766934558	21.799957329705148	2.1384712020579677
D_24h_373	0.8679694212509088	34.47381154178323	2.109375
L_D3_75	1.0	nan	0.0
D_24h_280	0.8969787422855069	35.084210090699095	3.422597312463336
K_24h_14	0.8658989769234299	32.54264777019218	1.9112702848007919
F_D3_9	1.0	nan	0.0
G_D7_46	0.7857996055445985	64.49931462745887	2.238864043891734
F_D3_22	0.6635210396039604	32.758921071982016	2.4130383142938285
E_D35_3	0.8084799711729025	31.589159532979032	2.112627700467181
D_24h_274	0.7986758952753535	21.682974408299554	2.1640060913225847
L_D21_34	0.8352485331562051	35.455653449730406	2.0025008778087963
L_D3_19	0.7865028682757874	33.722278715401934	2.415882202510348
G_D7_72	0.8316910882449188	42.74023992209006	2.109375
C_24h_37	0.6558044806517311	21.341791344270757	1.1055446639128832
J_24h_57	0.8650058777113964	35.169851802799904	5.263010524895067
D_24h_353	0.8783172579151	31.76736351165635	2.26326655263609
E_D35_140	0.11139240506329114	43.189218168482064	7.472483703248372
D_24h_309	0.8109840924212182	24.02451138886521	2.463726098628356
I_D3_83	0.7532375690607734	49.2659200188999	5.433760837204514
F_D28_26	0.0	nan	30.01029791516624
L_D21_21	0.8412167865221648	35.02228798119447	1.9887378220871648
F_D3_65	1.0	nan	0.0
G_D7_85	0.8622968712102838	37.30238749820847	1.7578125
H_24h_12	0.7972626176218991	21.40321903572199	2.109375
L_D21_44	0.8014373960560703	37.115584577294996	2.449751362542993
D_24h_232	0.905940594059406	31.875632373407267	5.5931716705226835
B_24h_112	0.8636574934920045	36.20329235048788	3.986097973053504
C_24h_6	0.5630782169890665	30.577171571177573	3.1835338376264355
L_D21_35	0.8197140149173775	30.6693853370016	1.5234375
K_24h_16	0.7513385293120975	37.51649425733114	7.3501883346406505
D_24h_374	0.7864989369241673	28.89089546233653	2.535153240560618
F_24h_17	0.9999737209743924	13.077306894074319	27.390055657588235
E_D35_131	0.03631647211413749	44.96548255105832	3.9636409043643193
L_D21_78	0.6065092890068445	54.86820645256041	3.6535446722156006
D_24h_310	0.8268748575336221	31.105712935496012	2.326105457962407
G_D7_28	0.4671404175618355	57.096569437588	6.812011701250134
B_24h_68	0.9009953680890904	31.58155957464129	3.77190865767916
L_D21_57	0.7830176182275798	33.280528695997	2.0499440255315506
D_24h_255	0.9058688453666572	33.00143295831374	7.033202853807964
B_24h_116	0.9149192671791933	31.86345976475464	2.578125
D_24h_457	0.7703632887189292	27.38745829560202	2.1735043348818057
L_D3_47	0.7660148954841033	49.733782066536186	2.0025008778087963
C_24h_34	0.9165833345770958	28.438106025044515	2.086464118917757
D_24h_334	0.8348478862109838	21.484139819805424	2.398768299663131
K_24h_15	0.8989579158316633	31.513523291175886	2.0331271374489224
I_D3_95	0.6365732716393615	69.58747729553922	2.910877112900208
D_24h_299	0.7554880108071598	25.939997785918965	3.1640625
D_24h_276	0.46374436706267924	34.70071435144922	7.113773536301339
I_D3_65	0.6160164271047228	47.51655734926664	1.838014118127905
I_D3_70	0.7300469902982007	60.75524930665752	2.4243938514348287
F_D28_31	0.8191891539564594	29.742307578724418	1.9713988876477408
H_24h_33	0.6953027573784121	24.781215598910595	3.1640625
K_24h_7	0.8607746597525132	33.28991000939206	3.4940745740333377
L_D3_34	0.7896884906699064	58.89613665683788	2.42722443482906
C_24h_16	0.9089971937460627	30.108834009765335	5.140245046748745
G_D7_39	0.6477610531779361	65.93104388517288	2.112627700467181
E_D35_71	0.8665525504964053	26.552322809502034	1.6280207800136488
F_D28_24	0.6231578947368421	17.86698869586502	1.8968453972154664
I_D28_12	0.6082017352225204	29.16070537671109	1.8342745127927964
H_24h_47	0.8528351075385618	29.942144545871205	1.6819570423133583
I_D3_141	0.7856139604171101	45.637699225750985	2.4187227469394874
I_D28_134	0.08467008433934183	32.95480348457231	7.562907562623072
D_24h_410	0.9017318068569158	36.12220584661017	1.5634762575148047
D_24h_430	0.7049653579676675	28.53182659003424	1.8968453972154664
F_D28_8	1.0	nan	0.0
D_24h_247	0.8453695836873407	44.963764816796804	3.0219836620846
B_24h_87	0.6301703163017032	31.979337813653085	3.172731180628332
H_24h_23	0.8424157739481447	45.039027907070306	2.1640060913225847
F_D3_27	1.0	nan	0.0
D_24h_345	0.8606289011894948	34.627123098265315	2.922647792189045
D_24h_406	0.8202935010482181	24.8662877226031	1.3361430762880522
L_D21_42	0.6043720531504501	74.21435573864738	1.7421174313263874
F_D3_46	0.901007095445182	28.341731951432134	2.0331271374489224
D_24h_442	0.9109721127563597	35.52580324045577	2.0161699844631156
I_D3_47	0.8206967213114754	27.395520639925017	2.415882202510348
L_D21_1	0.7618457610572952	37.88082491801036	2.775637331795393
F_D28_45	0.18205689277899342	38.57448652545501	5.5759580875173365
F_D3_44	0.9999788072374132	12.949790217091035	27.542054358758012
F_D14_27	1.0	nan	0.0
H_24h_32	0.8761682704657274	28.88777593012197	2.483158605517628
I_D3_82	0.7931356090281664	25.89704376375268	3.1640625
D_24h_365	0.8546978875561959	33.597296759234986	1.8932220025082238
C_24h_42	0.9361818604842131	23.992857065441154	1.3361430762880522
D_24h_361	0.8870216643045151	28.16641978600594	1.950388708253114
I_D3_96	0.8308902395423668	20.05770576360498	1.195082698498309
B_24h_77	0.8018104512412564	24.613201161547387	2.109375
L_D21_60	0.7065428873200289	38.92799671422604	2.3612626968292836
J_24h_18	0.8957797336944257	34.77923452630146	3.0242549766946736
C_24h_41	0.8853965842924189	36.128855809237685	7.109911552555084
G_D7_57	0.8168154244426413	50.83640041848768	2.109375
H_24h_7	0.7236731255265375	27.51471819311179	3.2071716054853145
L_D21_9	0.8558405105198762	31.757797235530226	1.527938063719371
L_D3_12	1.0	nan	0.0
I_D3_18	0.8725619592315589	24.221990256018266	1.3716445207874561
E_D35_154	0.7710684382963232	36.75043508728718	2.3699705175183614
D_24h_318	0.5648535564853556	16.10355369347635	4.083105794574456
C_24h_40	0.9036948083974867	30.47147990450548	1.1777197993501043
I_D3_114	0.8101734104046243	20.347123995581782	1.0546875
G_D7_1	0.7017194334964701	49.72295080088605	2.112627700467181
G_D7_44	0.7863352587665559	47.842423842660416	1.9468649678714238
J_24h_53	0.8553937482608293	38.176537836385684	6.537340162960009
D_24h_321	0.8945333275834807	25.371968416017157	2.636067627937967
F_D3_21	0.7008186211657954	63.59750984712587	2.34375
H_24h_44	0.7354390031874819	29.375930909459925	2.1223558917509573
G_D7_99	0.837660984453799	41.505783329746905	1.632233001232514
F_D14_26	0.07512953367875648	14.245455986050269	3.8707370074016585
C_24h_56	0.7882556131260795	25.74716546366541	1.415981950030614
C_24h_38	0.9211867334600103	27.35921705960094	1.381620248736515
F_24h_29	0.9215437456643487	29.3331963099406	1.5765965680164504
D_24h_436	0.7563291139240507	40.917120541999736	8.542639204034812
I_D28_40	0.0	18.665365115825047	7.134977081197861
C_24h_53	0.9034165814472112	34.44543643080918	1.9433348380988673
F_D3_7	1.0	nan	0.0
F_24h_27	1.0	nan	0.0
G_D7_13	0.7424077046548957	65.88938816761025	1.9921875
D_24h_307	0.8651698601151993	22.24512721309757	1.381620248736515
F_24h_25	0.9335636375267888	26.16073032150122	1.2943782442016323
E_D35_75	0.8893337935795651	22.962633549492768	1.5939223252424348
B_24h_86	0.0	nan	26.564366892115203
L_D3_66	0.8176686107372514	52.81045466706281	2.4469468380259105
L_D21_75	1.0	nan	0.0
H_24h_57	0.9201311350786335	25.233095193802047	2.415882202510348
D_24h_337	0.9135342465753424	29.90870388818898	2.540564459610797
D_24h_402	0.7577902530306728	28.227297036156376	2.633461529794246
G_D7_104	0.6964689511219343	40.563697406496665	2.112627700467181
G_D7_58	0.7612101566720691	42.23619053411269	1.4495293215062086
I_D3_123	0.6904545454545454	26.224601093081244	2.505182616378744
G_D7_29	0.9999830457899306	10.411010316125383	29.824391422633735
K_24h_1	0.821174684243219	23.235581215457835	16.155732432473854
F_D28_4	0.8188982259570495	39.1105596389919	8.092728126852913
B_24h_90	0.8498867998818781	28.61025398658941	1.7262796714050275
B_24h_113	0.931358024691358	29.132988912072214	1.40625
B_24h_80	1.0	nan	0.0
D_24h_234	0.888382830047417	36.581886272587504	6.018921580498246
D_24h_267	0.8937860010473032	28.1167202706473	3.7002312665266275
G_D7_78	1.0	nan	0.0
I_D28_43	0.7882285748639793	31.15166321281823	14.318950681974309
F_D3_43	0.6939599879909386	46.89934960208518	2.251098364722486
D_24h_449	0.7822302810516772	25.843063672702524	2.700402801985058
L_D3_57	0.835821515333984	49.14351534853515	2.1640060913225847
F_24h_53	0.9100022864379056	37.07551563853438	4.8175323729127655
C_24h_3	0.5749956040091436	31.86230975940843	3.2602565023227084
D_24h_405	0.9062049582012107	35.48154126310914	1.6941600345469876
E_D35_135	0.8274864192516627	34.00961759869393	2.3320018057186407
F_D28_20	0.9011915325136266	23.138064296897767	1.669664865090821
I_D28_101	0.29070223617104746	22.195360249831477	4.58231596781652
C_24h_52	0.8574086378737541	19.367787410889488	1.939798284052365
I_D28_79	0.7622447461804892	36.03732090391647	2.532443295114177
I_D3_129	0.5788705980412586	31.974030821905078	2.238864043891734
D_24h_300	0.9189081368051187	31.04143709377958	3.1269525150296094
F_D28_52	0.7803726391015824	46.2246848503123	1.8528970665049098
I_D28_70	0.7999658935879945	36.39670092752718	2.2541465697271104
B_24h_70	0.8828691983122363	44.19467501893937	5.657862986518739
F_D3_52	0.8108733145186579	51.28557913947462	2.398768299663131
D_24h_450	0.8538870246085011	25.811568751931645	2.201753229850305
D_24h_424	0.7272727272727273	30.577585566920053	2.112627700467181
I_D28_54	0.42225919763357367	46.57149269821882	2.109375
I_D28_7	0.6325745431227958	39.55216571249425	2.1320396951554983
D_24h_384	0.7801374141161774	19.496226347908575	2.7879790437586682
F_D3_24	0.6448852586542202	24.01152032198527	2.1320396951554983
F_D14_7	1.0	nan	0.0
L_D3_44	0.8835574337303111	36.80833227295954	2.562095051844779
F_D28_67	0.8559465948351584	32.57553895605217	1.88595432883958
F_24h_52	0.8904089704975142	32.90756354857797	7.073117537494959
G_D7_49	0.7392222297895525	79.73833558294363	1.6941600345469876
I_D28_126	0.05871748647952614	26.93040567823493	2.559413632950182
D_24h_445	0.7738264580369844	26.9282903421706	2.2110893278257664
D_24h_413	0.9270194783996518	27.869567499124077	1.527938063719371
C_24h_1	0.9115424957815849	28.285989769622724	1.640625
D_24h_233	0.9016786570743405	30.672149587586937	12.217885799042218
L_D3_72	0.9999847412109375	11.114183388693043	25.1462094190065
F_24h_30	0.8934628553228761	27.314716826519156	1.4683551663447267
I_D3_132	0.8187877484802877	36.84081092418839	2.507922018636644
I_D28_80	0.03215223097112861	22.773687193200313	4.978745106151876
L_D3_70	0.6873771872368298	37.077505285686875	5.251255430251893
F_D28_32	0.8806407396457656	32.33306129004955	1.6448049430802576
F_24h_67	0.9396506184308796	27.209271987588146	1.40625
L_D21_39	0.8425145416653707	35.52264353153447	2.2541465697271104
H_24h_39	0.8832589006218957	27.583561791572514	1.9921875
D_24h_447	0.8282731881896809	30.45827959780185	2.073258517143062
D_24h_444	1.0	nan	0.0
L_D21_26	0.7016784841565517	52.047062668408074	2.036501624646418
D_24h_286	0.5987421383647799	28.449612984059534	1.154163023647981
H_24h_25	0.8186743515850144	37.56751736158284	2.836809008650829
G_D7_5	0.5885235988669998	82.97248059892073	1.7302527023711016
B_24h_111	0.9068403908794789	31.652861251121113	6.197656791645634
F_24h_13	0.8991749360696077	34.5677447960094	2.8125
G_D7_19	0.7653878001656086	61.34270413216657	2.109375
I_D28_8	0.8461807705769904	26.20601770887412	2.112627700467181
L_D3_45	1.0	nan	0.0
L_D21_12	1.0	nan	0.0
F_24h_31	0.8824531516183987	26.811853319016965	3.3331553093737245
F_D3_45	0.5794205794205795	31.244660376911643	3.5428632323041347
D_24h_367	0.8368492942783426	25.111572178134896	2.109375
L_D3_39	0.795570289228404	47.52454598240945	1.9076742886054343
G_D7_56	1.0	nan	0.0
K_24h_12	0.7919447092469019	38.760073704645	6.377842886338021
D_24h_262	0.8673814613455421	40.749140286230585	6.79485422546448
E_D35_138	0.8055944055944056	28.209474942491983	2.109375
D_24h_243	0.9329449229210393	27.220054396638954	1.4111243647022222
I_D3_20	0.6921343349536014	69.92569684481762	1.9076742886054343
H_24h_52	0.815822795495602	45.11409675790182	2.308326047295962
F_D14_42	1.0	nan	0.0
I_D28_132	0.7596131849849226	35.285372077299066	2.4469468380259105
D_24h_269	0.8502038645630208	21.69719189056457	2.109375
F_D28_56	0.6276252723311547	45.96775408802097	3.19859626498973
I_D3_61	0.5641712252782984	71.08326966490228	4.53259678261259
D_24h_418	0.8922031338493487	28.490892318348596	1.6655473129162377
I_D28_61	0.34283995186522265	61.81980999184103	3.36799403043748
C_24h_64	0.9259629966636336	27.86843512618512	2.005926886948089
G_D7_20	1.0	nan	0.0
D_24h_375	0.7930956166250284	25.20838860745629	3.795500329851948
H_24h_24	0.8573387195495165	29.951361989673437	2.1640060913225847
J_24h_4	0.9148457927491246	29.136519248268485	1.527938063719371
D_24h_429	0.7902542372881356	24.794370448558855	1.640625
F_D14_46	0.8517149846458127	33.401896004560236	2.109375
I_D28_74	0.4891796999680817	51.82027888873509	3.153193136032901
D_24h_432	0.8141672270791303	24.499961228509466	1.1777197993501043
F_D3_48	1.0	nan	0.0
B_24h_84	0.5357873210633947	23.17312652671094	1.3565433870457295
I_D3_39	0.8458021060620434	48.11538896169728	4.022109914468089
I_D28_71	0.19245519838226066	31.99208355111418	4.653686637108933
L_D3_2	1.0	nan	0.0
C_24h_7	0.7734668335419274	36.270611744830134	5.582111889288072
J_24h_43	0.884019724639211	32.485171353026715	1.5939223252424348
B_24h_69	0.8598272593216768	33.57210752983421	2.85129493607729
E_D35_6	0.7691204725990077	36.47214510254224	2.3728660232011625
F_D14_50	1.0	nan	0.0
L_D3_7	0.4728381028517182	99.65322080494826	7.9272818087286385
C_24h_62	0.9045052420913784	32.5245152284724	1.4111243647022222
B_24h_81	0.6265251001210767	65.80109459819975	5.083830928941531
F_D14_31	0.7062050051422695	52.17073582812908	2.8728868762807647
E_D35_139	0.8805565446029964	23.606410549177802	1.8676614199815502
G_D7_103	0.771295818275684	41.07345884499726	1.8932220025082238
E_D35_77	0.8226658217152514	28.780793979003956	1.1361749665819523
F_D28_3	0.854659557925136	32.54927983123132	1.9076742886054343
D_24h_433	0.7690093547613337	24.99621450323623	1.171875
L_D21_55	0.8141147230034665	42.85498674573161	1.8267723361078003
D_24h_256	0.9151501364877161	27.837916839420576	1.351472179062984
D_24h_250	0.925	29.05766735323093	1.4915533665653737
D_24h_391	0.8796087797111338	28.930766294984984	2.7557756288214486
C_24h_32	0.9025411992798781	33.18041517331732	2.8440611951980306
D_24h_371	0.8766418521261254	34.07081103832342	2.346677858730561
F_D3_15	0.7463091385421482	41.37650794622949	2.05329087514866
D_24h_295	0.920970422067132	30.211066430132988	2.5486597465935406
I_D28_138	0.676008306918789	50.42709574668821	2.601984763028264
H_24h_50	0.8117272147864882	22.792344040702627	1.8932220025082238
I_D3_43	0.9137762267523514	24.287570994739227	2.507922018636644
L_D21_25	0.9999957614474826	6.708203932499369	29.430165537330698
F_24h_22	0.6678018235746457	34.61775279797076	5.060817862895902
D_24h_385	1.0	nan	0.0
K_24h_4	0.891419030533402	31.147365967552037	2.0897524804836336
I_D3_68	0.6827924066135946	58.859001650831814	2.720668773338414
F_D3_2	0.773702751918855	54.91935861219798	2.6851029462631875
F_D14_65	1.0	nan	0.0
I_D3_86	0.7177700348432056	20.31383518532883	1.1361749665819523
G_D7_90	0.8028107158541942	64.5481688314721	2.1512765332834944
D_24h_313	0.8257651530306062	21.04176494149141	1.381620248736515
F_D3_30	0.9885126749674479	32.14522280098014	33.22301793784601
F_D3_17	1.0	nan	0.0
F_24h_56	0.8192043481542991	25.301724167847176	2.26326655263609
F_D28_47	0.9999440511067709	22.250064119202428	29.55751250376385
E_D35_157	0.8577424483306836	29.00986476638543	3.2602565023227084
L_D21_59	0.8700146678773486	29.37077722861336	1.7421174313263874
I_D3_9	0.8217356414077726	25.912769426160967	2.109375
D_24h_366	0.7358708189158016	18.437759108652354	1.0546875
L_D21_64	0.82651558537184	29.45077010618626	2.201753229850305
C_24h_8	0.8939688715953308	32.01796637138375	3.847606677980157
J_24h_3	0.9060812348693331	31.40047567720485	3.8671875
D_24h_237	0.8945691786233084	35.92568271189729	2.535153240560618
F_24h_11	0.8324557092372862	35.50794941713659	6.907107200761582
C_24h_4	0.9091889366137699	34.87366787735624	4.241475250981373
I_D28_87	0.28228476821192056	28.830730191892783	2.877663083861408
F_D28_44	1.0	nan	0.0
B_24h_108	0.9122013567987415	31.21970882618156	1.8305272677906221
I_D3_98	0.7335890357413334	38.29704941663103	2.4243938514348287
B_24h_82	0.8523002421307506	25.554256252120425	1.4589726091393045
I_D28_39	0.6685254741111136	35.76089985216234	3.8279256963424397
D_24h_395	0.7428571428571429	22.452325857865183	1.1660009028593203
J_24h_28	0.847669547001833	47.65176565326262	8.729485578029855
F_D3_31	0.7595540233257537	45.62863057423286	2.3023690669205275
D_24h_462	0.8754137263473428	30.668114069010194	1.8342745127927964
D_24h_340	0.9058502669688472	26.75660559746375	1.9713988876477408
C_24h_45	0.925623497724212	26.510406027284713	1.4683551663447267
L_D21_67	1.0	nan	0.0
D_24h_421	0.9209879778556688	29.16277130083102	1.415981950030614
I_D3_87	0.7145331443867108	30.00956639067466	1.40625
F_D28_15	0.7781712974509901	39.582924897256	3.2833419670598203
F_D14_17	0.9999805026584201	13.663899153363237	27.395069029460508
G_D7_105	0.4774193548387097	36.44964969392597	2.109375
I_D28_141	0.7530826140567201	28.71533089138129	3.2178586447842146
F_D3_25	0.8062135922330097	63.07290086784678	2.26326655263609
F_24h_21	0.9007232084155161	37.68107787228516	2.596701539784415
C_24h_43	0.9135753987433543	32.232206887481965	3.293781872473874
F_D28_46	0.8343458450857019	37.25712348513435	3.1269525150296094
D_24h_372	0.5218617771509168	25.807008171136335	2.109375
F_D28_65	1.0	nan	0.0
D_24h_387	0.49310872894333846	27.543842151077392	2.1512765332834944
D_24h_248	0.9080649898743178	30.26064288256923	2.311298780076096
I_D28_129	0.12488328664799253	42.67063956342531	4.21875
I_D3_80	0.8049160781436302	27.84973793132186	1.8565991622368976
F_24h_60	0.8999632773853499	29.174454736192548	3.6629295956455743
I_D3_138	0.675898236033459	55.21129844859349	3.1748946525337653
D_24h_298	0.8610359140949287	22.33717296452552	2.4748490721026806
