# Supplementary material for: RatLesNetv2: A Fully Convolutional Network for Rodent Brain Lesion Segmentation
Source: Front Neurosci. 2020 Dec 22;14:610239. doi: 10.3389/fnins.2020.610239 (PMC7783408; doi:10.3389/fnins.2020.610239)
Supplement: Supplementary file 1 [file Data_Sheet_1.ZIP › 3D-table2-3/voxresnet-post_heterogeneous.csv]

I_D28_150	0.7798823037592051	24.580144659757085	2.702944358125968
I_D28_76	0.8342260310658811	21.71898931848291	1.6572815184059708
G_D7_86	0.7631174533479692	32.808959580996614	3.422597312463336
F_D14_67	0.9150611204946896	25.77047003042391	1.632233001232514
F_D28_7	0.9999872843424479	11.61895003862225	25.57266473484187
B_24h_91	1.0	nan	0.0
I_D28_148	0.8149134487350199	20.66211020444243	2.3023690669205275
D_24h_312	0.7686066469027929	25.659928628697042	2.3699705175183614
I_D3_76	0.8933146732694585	24.643818329743365	2.109375
L_D21_72	1.0	nan	0.0
A_24h_32	0.8954814608750944	35.3654976834785	7.308968498209067
L_D3_11	1.0	nan	0.0
B_24h_78	0.841164453524004	18.148597002347568	13.123430430704133
B_24h_72	0.9178708055525194	24.946646816738863	1.195082698498309
L_D3_42	0.8866987274634368	24.619102083323817	12.738448351594869
G_D7_75	0.7199206152319524	31.313421770313262	2.112627700467181
D_24h_252	0.8867019934393137	34.30228818006092	7.1982129740326
I_D28_24	0.7839405204460966	23.20514602356273	2.1223558917509573
I_D28_44	0.6302771139898545	26.86819662893628	3.6119613298646347
D_24h_384	0.7675812046672974	18.522719493113666	1.1777197993501043
B_24h_103	0.8788950648475661	31.318651360563912	2.0331271374489224
J_24h_30	0.7739634192618078	42.29446412510984	6.470830168255557
L_D3_23	0.9060714148736241	24.933641622166764	1.7926240477474635
D_24h_311	0.8230316876084105	28.90976787438277	2.217291554112246
H_24h_21	0.8564675129656151	31.071808407196027	6.509973943280227
F_D3_53	0.8839221341023792	29.556603505757835	2.4130383142938285
B_24h_122	0.8813720229496017	29.966404472536777	5.590715832129639
F_D14_60	0.9090460931722948	23.767204426209666	1.2457202124298419
C_24h_46	0.8903669629721721	30.898243763488633	6.966498725485241
F_D28_59	0.9113439635535308	22.65854417352533	1.496149843922309
L_D3_63	0.6820069031063979	39.76769030643444	1.7926240477474635
I_D28_96	0.3533625149224035	20.418264587452168	2.8002663621910595
D_24h_454	0.0	nan	30.387059961206145
I_D3_79	0.8311241396890136	38.644612521291464	2.6953125
L_D3_53	1.0	nan	0.0
L_D21_80	0.912775370790638	29.614073097118936	1.2065191571469143
I_D3_150	0.7337784024361678	24.188491303819163	3.918340663429802
F_D3_32	0.8043966162168383	38.49490137827569	1.5234375
C_24h_30	0.7792692683794115	24.13056796249856	2.4748490721026806
F_24h_41	0.7230136724352233	32.801253171478706	5.055387799247576
F_D28_21	0.9301215913609443	25.19778141585004	1.2065191571469143
B_24h_110	0.8883048993565067	34.790784990567325	6.650842323591896
D_24h_260	0.9123044270393118	28.179383620600763	3.9445389093062895
D_24h_411	0.7686388508891929	40.69539536697784	3.258149712763557
B_24h_74	0.5417766051011433	20.125565555199383	1.2943782442016323
I_D3_130	0.6750411504808109	27.795523117933524	3.324904912291666
F_D3_18	1.0	nan	0.0
G_D7_52	0.8646367886874216	37.86317870901009	2.238864043891734
F_D14_18	0.9999830457899306	11.882002159090948	27.714286298569238
D_24h_287	1.0	nan	0.0
L_D3_76	0.8156152081920083	36.78701948260745	3.4802911886525383
F_D14_45	0.6540576204090609	31.416496369376517	2.3612626968292836
L_D21_74	0.9266136162687887	24.53340995955362	1.267576620280309
H_24h_58	0.8927746723360884	27.644410557323358	1.773368666065026
A_2h_39	1.0	nan	0.0
C_24h_77	0.9013380292762693	30.473758095761667	2.109375
D_24h_283	0.9122390131895125	33.46020889832966	6.9388459420722475
L_D21_60	0.8233784234708283	28.05382585657208	1.7578125
F_D28_41	0.7551589514779699	22.33158850185998	1.2065191571469143
F_D14_48	1.0	nan	0.0
D_24h_422	0.8871917721860985	36.99616090096441	7.6099725445566655
L_D3_25	0.9999525282118056	12.548985648901132	20.505803473022432
F_D3_29	0.8833315092481121	31.179389252568445	1.3361430762880522
C_24h_20	0.8734851307225351	36.62955135131332	1.8895916597574725
L_D21_14	0.9999482896592882	17.795162395590893	27.153383092699634
D_24h_426	0.9260905349794238	28.015177147818886	2.102854505264808
B_24h_83	0.6200906344410876	22.235082340084194	1.527938063719371
L_D3_83	0.8320709605592159	34.82264074391612	3.0037513167131946
D_24h_460	0.9143104904041441	29.95626423934444	2.109375
F_D14_41	0.8340040241448692	19.573221762404188	0.5859375
I_D3_151	0.8977790168199982	23.960355893237224	1.9713988876477408
C_24h_48	0.8897703491950596	36.578225705370514	6.257198003537106
D_24h_284	0.48289156626506025	28.077609910537905	1.527938063719371
L_D3_35	0.874253193850804	26.04576285608691	1.486942680521428
A_24h_14	1.0	nan	0.0
I_D28_9	0.7013638843426078	43.10869976044234	4.312117849915804
C_24h_17	0.869306555513452	28.681874541136306	4.583814191158112
I_D28_35	0.7136373950533242	31.546186310254523	2.167176797918781
D_24h_413	0.9177015210522448	28.573686749957247	1.7772364321995822
F_D28_9	0.9998270670572916	29.731615933054638	31.149398616661724
F_D3_67	0.8968316749240185	26.70729632439499	1.9713988876477408
D_24h_448	0.6136783733826248	24.45907806551336	8.429358050791146
L_D21_81	0.9999728732638888	12.269856670558518	26.88961607455039
G_D7_59	0.8256227758007118	28.446086151079655	1.9327057620082784
H_24h_38	0.8862945397057035	29.263684961087243	7.45684606403111
I_D3_157	0.7570921418748201	44.48113612439116	2.320194125768359
C_24h_10	0.9071387565747622	27.515142242001357	6.894171600038779
H_24h_53	0.9038244675709637	25.243808002689395	6.869226979571646
D_24h_241	0.8990625568049028	33.9637909137136	6.12073352681278
L_D3_29	0.8508954154727794	39.353013562752324	2.3612626968292836
J_24h_38	0.7898178421298458	22.820874549403538	1.2566959329801102
D_24h_324	0.8031341821743389	21.96301390452474	1.154163023647981
J_24h_44	0.9172337175392307	30.23008357827894	2.005926886948089
D_24h_279	0.917416568853338	29.003149385318004	6.7988951739188845
B_24h_89	0.8773662551440329	34.73142468902273	6.97339478756805
C_24h_15	0.5840084536808735	22.051049490556967	2.1320396951554983
F_D14_4	0.8898788898788899	30.533350520293535	1.6110617677579127
L_D21_70	0.7217452498240675	31.751514458689652	2.3815314179181533
L_D3_33	0.9110275442499656	25.90914434057842	1.527938063719371
D_24h_407	0.9017186771491503	33.09927931924199	2.4525526800534783
I_D28_20	0.8425357873210634	27.59708090606706	2.3290554977756006
D_24h_369	0.839080692517971	32.942380191615456	5.631100207844045
I_D3_71	0.7261074458058435	25.55043761430123	3.2602565023227084
F_D28_26	0.15476190476190477	14.664772313470005	3.5660447003210014
G_D7_33	0.8766088757156199	29.12986096804585	1.7262796714050275
C_24h_24	0.9115128724327451	26.346128184351716	1.9921875
G_D7_105	0.717915309446254	22.509159312799078	1.0804153660890101
L_D3_62	0.9147159927975119	27.150961455940905	1.2290728689493964
C_24h_19	0.8970337285394192	29.459439950545057	6.084728899568986
D_24h_315	0.7989450609672558	41.22216697555954	2.507922018636644
H_24h_27	0.7732294652262316	35.68756307124593	7.591000659703896
L_D3_34	0.8807697034605053	31.947983419488672	1.7578125
J_24h_34	0.8166205546932992	42.439328168120994	2.346677858730561
G_D7_71	0.8076383038472339	27.976519036730263	4.308931947855524
C_24h_23	0.7646385855434218	21.689012453592124	2.281397148507631
H_24h_51	0.877617155578099	30.827452435160076	2.026361304584834
E_D35_74	0.9254684554828695	25.185561028240784	1.0611779458754786
L_D3_70	0.6608073582013285	26.735147960572334	5.496580968543082
D_24h_319	0.8912122691272103	33.35301108270574	5.367648042468181
F_D28_29	0.9301479624440839	24.15885102790403	1.3101960805662831
H_24h_20	0.8396485084734564	38.46293233832928	6.903129597667097
I_D28_95	0.7947864084984555	38.56333729595124	2.8609114724375866
C_24h_21	0.8993100474342389	31.602898866556714	6.353032578951469
D_24h_240	0.8932749996437275	32.584568391323934	6.575043815205721
J_24h_23	0.9058033951835768	31.254629268120922	2.036501624646418
D_24h_294	0.869842968184536	30.637793334778674	1.8932220025082238
L_D21_33	0.9240904621435595	25.39576024193427	0.9447958298787362
A_24h_34	1.0	nan	0.0
J_24h_58	0.9247506144282204	27.79094405549049	2.109375
L_D3_3	0.7452858683926645	39.27769686389797	4.195901669523787
H_24h_30	0.8178935999721283	32.58669584711548	1.7102952561710654
G_D7_5	0.8133807454234163	46.32516003815395	1.6778696558526978
F_24h_20	0.8706407833705548	31.308471049130503	1.773368666065026
F_D28_45	0.6594048884165781	26.736296869224272	2.4044864682050617
H_24h_36	0.8839069975837294	35.01909977954618	7.757423045360328
L_D3_77	1.0	nan	0.0
A_24h_44	1.0	nan	0.0
F_D28_13	0.9220387388009857	29.241630487878297	1.9818204521821596
G_D7_60	0.860077119841179	32.34428906989486	1.171875
I_D28_48	0.08226495726495726	41.00939981216876	15.83636338536842
J_24h_1	0.9251803885291396	27.557849879441694	1.632233001232514
G_D7_47	0.9999805026584201	14.387494569938157	28.61607414910423
L_D3_48	0.888100884288912	24.44212805215807	2.0025008778087963
F_D28_17	1.0	nan	0.0
K_24h_4	0.8989192625556262	27.548769096646055	2.0765677906253144
D_24h_231	0.9181155900922778	26.711300201676643	1.8267723361078003
L_D3_81	0.9999974568684896	5.196152422706632	18.147421812947183
F_D3_47	1.0	nan	0.0
F_D14_32	0.8859310007340347	30.011295658786395	1.7617144193405752
F_24h_3	0.9261047968335815	26.935326237377225	2.109375
G_D7_91	0.8691518938148336	36.59763056294982	1.40625
B_24h_95	0.882705764745085	35.35249100606433	7.186756924904046
A_24h_11	0.9999482896592882	20.794074449337835	28.021293173116582
I_D3_35	0.8260010447659497	32.90510380986665	3.1640625
F_24h_60	0.887087611972908	33.865567640359465	7.668397569835728
I_D3_24	0.8818020345551429	22.729359984481324	2.604622355964008
D_24h_401	0.7686288892964117	39.130831746794506	2.109375
F_D3_49	0.9052124346241993	27.337958124335714	1.2566959329801102
G_D7_7	0.8681786229605238	33.61546990733085	1.5098553195381008
F_24h_1	0.6704810341173978	25.49447854377476	1.5939223252424348
L_D3_21	0.8986791612780122	27.894366256212372	1.4915533665653737
B_24h_75	0.8759084548368167	31.744769463897804	7.286386667207725
D_24h_340	0.9082984726140675	30.548852515799737	1.7578125
F_D14_5	0.7504008551576697	22.86595778816719	1.7849468216868536
F_D28_58	0.9076080983051593	26.432936722584447	1.7022467632422598
I_D3_54	0.760797342192691	29.111631923282033	1.5007322431483239
D_24h_441	0.7465111435117684	26.305468740055264	2.1384712020579677
G_D7_53	0.8769419005598605	31.58314116491648	1.0611779458754786
C_24h_58	0.7344497021109667	42.98127807174058	2.3699705175183614
F_D3_58	0.8713905129718036	27.245265276694827	2.6876589705889957
D_24h_446	0.7057377049180328	28.136535482123143	2.109375
I_D28_93	0.8486293206197855	28.265272850057308	1.9112702848007919
D_24h_297	0.8712507477141311	40.06771069039915	6.93983543882481
H_24h_49	0.8964629090588339	29.12723473430015	1.3716445207874561
E_D35_75	0.9277722526106414	20.854967914888977	1.1600970628841796
G_D7_11	1.0	nan	0.0
D_24h_261	0.8923947707448943	27.989402001303674	1.8676614199815502
A_24h_3	0.8595626072041166	29.518086668042294	3.64036513289275
I_D28_151	0.7780974237967482	26.276515391138226	2.2079816814160282
F_D3_26	0.7880113760665063	20.366379822982914	1.315426425037714
K_24h_13	0.9183462197923069	27.1610497071753	1.8676614199815502
F_D3_41	0.574585635359116	34.75055009720001	7.443020863218946
G_D7_87	0.9136880126420348	25.79628504697166	1.2065191571469143
I_D3_22	0.7032129243056816	22.134552844790814	2.112627700467181
J_24h_32	0.643612893456741	67.39557826854991	3.069328325087999
J_24h_35	0.7616824853482703	27.444712400010815	2.415882202510348
D_24h_234	0.8964972770921278	33.19511977868431	7.257114471277048
L_D3_14	1.0	nan	0.0
D_24h_268	0.8134013756378966	20.796789064588424	2.115875400617319
L_D3_13	1.0	nan	0.0
G_D7_97	0.8169658570925731	29.528637700316796	2.430051721093092
F_D28_42	1.0	nan	0.0
G_D7_82	0.8752986806108668	28.905293369815382	1.3716445207874561
L_D3_22	0.8189612986957724	38.177800605092614	2.463726098628356
D_24h_461	0.9019341834954844	28.465967389802664	2.141679712792625
L_D3_2	0.9999601576063368	16.417677036206534	27.35393225595328
C_24h_76	0.1761222540592168	35.814493035916136	3.617659931351515
F_D3_55	0.8693511517496043	30.487254680086007	2.05329087514866
B_24h_102	0.7559077809798271	28.518488728574958	2.201753229850305
I_D3_127	0.7151061840523574	27.790971958305484	3.3495951393647934
H_24h_15	0.7159640283181326	51.500985408794826	4.394140607637346
C_24h_59	0.8716099466606566	28.93182091779235	2.109375
F_D28_22	0.5344827586206896	35.95630462068243	2.2110893278257664
L_D3_1	0.8586436758639394	35.48845608355184	2.4748490721026806
I_D3_98	0.903953861208853	24.178214130407387	1.486942680521428
G_D7_108	0.9221706128922624	24.883509702695875	1.0804153660890101
A_24h_5	0.7860712822613682	22.669956627127135	1.4915533665653737
D_24h_281	0.9072444381864263	25.835822314809892	4.878435538241871
D_24h_431	0.27586206896551724	19.51443909860935	1.195082698498309
G_D7_106	0.850488255476379	31.07553983946665	1.2890625
I_D28_7	0.7942925089179548	29.74882844494469	1.8786585400642264
F_D3_1	0.6730083234244947	19.07320448654383	3.0938387771353324
L_D21_52	0.9999482896592882	17.736785730150373	28.413317112851654
J_24h_55	0.7369464827039125	49.15899800341691	2.337883282413282
L_D21_77	0.9999940660264757	7.937253933193771	26.427794927435066
F_D3_8	1.0	nan	0.0
G_D7_56	0.9999974568684896	5.196152422706632	27.972732345675716
G_D7_48	1.0	nan	0.0
D_24h_409	0.910408042578356	29.76937004831356	7.194396317892576
F_24h_18	1.0	nan	0.0
C_24h_60	0.8625462598712008	28.888001356901828	1.6819570423133583
F_D14_8	1.0	nan	0.0
J_24h_31	0.8494125085620949	32.3017307788057	3.7020864841245267
G_D7_98	0.8613466334164589	24.85336620878942	1.4915533665653737
D_24h_403	0.9073244484264755	30.617473613661566	2.3583529450193095
D_24h_246	0.9033909948167114	33.64319336378729	5.553747942690369
H_24h_37	0.8551800524795949	38.58557458615864	2.326105457962407
L_D21_23	0.9306496920341211	26.252479357471532	1.1361749665819523
A_24h_35	0.8954412881057973	30.832073372152674	1.9112702848007919
I_D28_149	0.8056453806400918	22.436997203636547	2.5540423497308637
D_24h_314	0.9176668095442206	28.990090366885646	1.6280207800136488
G_D7_30	0.6838218840904006	34.630238287287455	1.6778696558526978
F_D3_5	0.603310197544047	23.786382979699614	2.05329087514866
D_24h_227	0.8785256596395454	35.291050458490545	2.1735043348818057
I_D28_98	0.8396613905029052	27.821007853406474	1.8676614199815502
G_D7_92	1.0	nan	0.0
D_24h_328	0.9104642379873337	27.1452658603271	1.9539060938124686
D_24h_357	0.8185133239831697	23.830917624017527	2.7781100604210227
F_24h_45	0.7246358044674652	28.409870709040263	2.5378602923094977
F_D14_56	0.7439319441192539	34.97641335552548	2.0025008778087963
F_D28_18	1.0	nan	0.0
H_24h_43	0.8808349011394697	33.059693051018506	8.26898782608662
F_D28_50	0.999983893500434	12.282016081157744	27.73830847986623
C_24h_13	0.9266396039943134	26.945440486000265	1.950388708253114
G_D7_54	0.8918601923528032	30.80076310311688	1.8968453972154664
J_24h_29	0.7405018455687707	60.252939816247576	5.2643150262225475
E_D35_64	0.8215912241099362	26.610312454375894	1.7302527023711016
G_D7_38	0.7436511739338764	17.563679589040525	1.2729820888125252
B_24h_76	1.0	nan	0.0
C_24h_65	1.0	nan	0.0
B_24h_71	0.8360977349741394	37.203060885101586	3.795500329851948
I_D28_83	0.7956043956043956	29.203911575313416	3.087173407574881
L_D3_74	0.8818022588633206	28.06272087519179	14.00035094774971
I_D3_74	0.829492547802407	29.877143548632652	2.3612626968292836
I_D28_22	0.2622078662359871	28.56600179723617	2.5701225233743723
D_24h_383	0.7694680030840401	23.376418620790076	4.826076628587657
C_24h_11	0.8655547416464755	30.43591042807942	2.266298391306295
F_24h_67	0.9405317936081792	26.86663790830316	1.6489742905629243
J_24h_60	0.914533622559653	27.411746523225933	2.141679712792625
K_24h_8	0.9015874165113038	30.009011737310352	6.764470167028974
C_24h_70	0.896153407145303	28.54368581698985	2.4886828806556993
C_24h_66	0.710164163464897	42.31364361947713	8.426099068241038
B_24h_101	0.870207055214724	40.613844083124945	2.630852850075428
D_24h_450	0.822955356492608	26.71294832613201	2.26326655263609
B_24h_114	0.9202117457516591	29.812753809476916	1.0676289350559727
D_24h_271	0.8697311259833275	30.787184566372922	2.26326655263609
B_24h_105	0.9272147769845855	24.10542865464981	1.7262796714050275
I_D28_130	0.468404043182287	36.327185962479504	2.3699705175183614
L_D3_61	0.8992127936527614	28.757372480442275	2.2723499331639045
F_D3_11	0.8704604911530563	27.900397890978606	1.527938063719371
G_D7_74	0.9014923205402854	29.85828512442456	1.9921875
D_24h_388	0.8006020271382546	39.77828452401195	2.1798135044224543
L_D21_51	0.8986318407960199	31.168607772106096	1.7578125
F_24h_42	1.0	nan	0.0
D_24h_434	0.8918803749903154	30.257932992714405	7.262789265162266
K_24h_2	0.837817396002161	22.33607410304713	1.2943782442016323
I_D3_44	0.8136417520289371	24.21111760881197	3.5641186700966134
F_D3_3	0.8761068116851426	26.639416833626786	2.6953125
F_D14_52	0.9142464624261575	25.78838805612051	1.0867521674409029
F_24h_48	1.0	nan	0.0
I_D28_61	0.4590726316677446	52.19368379768413	2.6722861525761044
D_24h_301	0.7463520645762186	22.089482853687368	2.8728868762807647
K_24h_17	0.919123132847596	27.792692203368702	2.532443295114177
A_2h_38	0.7458916615946439	33.71489256932398	2.395904097686821
G_D7_79	0.7970049916805324	22.023843553987525	1.2943782442016323
L_D3_49	1.0	nan	0.0
F_D28_46	0.8862445105539029	24.5832699618103	1.6489742905629243
I_D28_160	0.5585885486018641	35.91333844239537	5.178839014215083
F_D28_2	0.9081757759566368	26.79952799567043	2.275369668626672
D_24h_399	0.811718966953624	23.47600078622894	1.0804153660890101
F_D3_65	1.0	nan	0.0
H_24h_26	0.9045547550680032	30.25338313302158	7.431018216791105
A_2h_20	0.9999847412109375	12.727922061357855	27.016738789215243
K_24h_6	0.83363446838082	25.33439926316208	2.115875400617319
D_24h_415	0.6368286445012787	23.728318202132215	1.1361749665819523
F_24h_50	1.0	nan	0.0
L_D3_40	0.7183722118167887	26.573488366054242	3.8689626607544945
E_D35_65	0.9117898731351612	24.678369596617674	1.2890625
G_D7_93	0.9003079630444347	30.203306015076166	1.267576620280309
B_24h_97	0.8637351177544104	28.36909842611704	3.2979485811258487
D_24h_289	0.8808073174955525	37.22498157261661	1.6614195561044327
G_D7_65	0.9052006678622225	28.139879689283813	1.351472179062984
F_24h_24	0.7151291512915129	22.068541982385145	1.1600970628841796
F_24h_26	0.7961584633853541	20.705433492347577	1.6280207800136488
L_D3_18	0.8871242381323701	29.497048892885903	1.9040715010865532
L_D3_26	0.4753381165470863	26.605514230874892	3.042364449784493
I_D3_8	0.8871849377467355	24.768859743701917	2.036501624646418
D_24h_435	0.833311354345246	25.098661193682705	1.7578125
D_24h_416	0.77471855630982	55.04276262605542	2.81737858129015
F_D14_17	1.0	nan	0.0
D_24h_392	0.7024147116954541	34.100443350290774	1.2943782442016323
C_24h_25	0.9215802358513209	26.91436238028515	2.036501624646418
K_24h_18	0.8251371473354232	24.21524958697926	2.109375
L_D21_53	0.9999881320529513	11.224972160321824	29.880974208163064
C_24h_14	0.9014571177103368	27.895998974542835	6.900144890632279
I_D3_7	0.8574957195385522	24.18188030081955	2.1255887281894985
D_24h_370	0.8366364773200955	25.31097455304067	1.8192392222179716
D_24h_364	0.8722465435794501	36.249026177745385	2.036501624646418
D_24h_389	0.9999983045789931	4.242640687119286	26.063617051151255
F_D14_22	0.7600800686302545	23.144058995247022	2.0025008778087963
I_D3_88	0.8665138071976872	26.852177412267825	1.6489742905629243
D_24h_423	0.8771343532974779	33.86710377293759	3.575659289623209
I_D28_68	0.8250169688742364	26.462012710587178	2.2048696549484506
C_24h_49	0.8918339675458163	26.219824462749248	1.486942680521428
C_24h_57	0.902119881411471	29.518618321006027	2.320194125768359
L_D3_78	0.7522071806945262	25.348443866509424	2.326105457962407
H_24h_45	0.8870465125226022	27.976927726544602	2.005926886948089
C_24h_9	0.8953470607207727	27.512173137382252	1.8932220025082238
H_24h_41	0.8379096545615589	21.15725458470476	5.073014255135944
I_D3_91	0.8173829876262777	23.473184877024682	2.1608307321780202
D_24h_338	0.0	nan	28.77329007395031
I_D28_126	0.26620847651775487	24.06317847876766	2.604622355964008
G_D7_21	0.8337624419376244	38.14794543818644	1.632233001232514
F_24h_44	1.0	nan	0.0
J_24h_5	0.8476035556431869	34.68612494294237	2.5701225233743723
C_24h_2	0.918953573273022	25.588616799887674	1.5234375
L_D21_42	0.8558651760387118	28.11970850286962	1.567861893780428
F_24h_4	0.8811137570983697	32.21222445616523	3.2178586447842146
H_24h_12	0.8285582255083179	18.27737420574217	2.1223558917509573
F_D14_43	0.9136374876360039	24.523020106414112	1.2890625
I_D3_42	0.7953465708368863	26.470724169676416	2.5727927812617364
A_2h_7	0.9999415079752604	19.59259259259259	28.63862065920282
F_D14_49	0.8705145359445323	29.3550157514223	1.669664865090821
L_D21_13	0.9999152289496528	17.444511075598154	27.153383092699634
F_24h_8	0.0	nan	28.553378261709245
F_D28_1	0.9999771118164062	14.919756349769477	28.539186541613816
B_24h_100	0.9093161546085233	30.37410210552743	6.793843612798005
F_D14_30	0.8694854238723795	28.216744944250784	1.0611779458754786
J_24h_49	0.892144692903474	29.02273520200832	1.7772364321995822
I_D3_139	0.8364961668970717	19.095906849130714	1.0611779458754786
A_24h_23	0.9999889797634549	10.816653826391967	24.754316473739106
D_24h_393	0.48226950354609927	24.875705896053333	5.375317941177991
B_24h_119	0.7502717756415738	54.002980126929906	4.7297897040493515
L_D3_65	1.0	nan	0.0
C_24h_44	0.6121216189005974	32.110011398298674	5.428703822765845
F_D28_5	0.6873834679925419	23.981317600786628	1.315426425037714
L_D3_31	0.8644939452833009	29.91952415489279	2.7805805900870326
L_D3_58	0.9999101426866319	15.831185607174751	30.566849287923425
K_24h_11	0.8228959973711816	41.78225650652731	3.1835338376264355
I_D3_17	0.6314935064935064	18.614566812075022	1.0611779458754786
L_D21_45	0.9999762641059028	15.217684846873569	27.30091510957668
L_D21_3	0.6728260869565217	45.31460415873158	2.612519157375932
G_D7_43	0.9195129766100609	22.82352175893064	1.2290728689493964
I_D28_159	0.0957983193277311	38.89720097187257	3.9445389093062895
F_24h_7	0.0	nan	26.193437945528455
G_D7_69	0.9999821980794271	13.74772708486752	27.533077807160538
D_24h_263	0.7767190908047297	21.396248865104713	2.073258517143062
H_24h_18	0.8158533116959162	37.23628715049142	8.39262153271588
D_24h_265	0.7502182316997131	32.62160217180208	6.842184645466406
H_24h_28	0.8276052640668716	20.160656138387115	2.4044864682050617
B_24h_84	0.42034405385190726	19.373110116599413	1.602514960684845
D_24h_368	0.8661829427857738	32.507524654335704	1.8968453972154664
F_24h_43	0.9276327165830883	24.74625838825034	1.351472179062984
I_D28_82	0.3348058284433309	31.35884776024705	3.9532330765858594
H_24h_55	0.8907614031955726	30.68696063763474	2.109375
I_D28_73	0.35783326621022954	34.73580018839785	3.7057941330098196
F_D3_13	0.8790633608815427	39.22477924298165	2.311298780076096
H_24h_40	0.894252679551017	31.455513451800957	7.767153553033844
L_D21_31	0.918771137528099	27.312840122912093	1.5098553195381008
D_24h_239	0.883070355972254	37.409630609963344	2.128816655224799
D_24h_425	0.8368837492391966	19.365562044982585	0.8203125
D_24h_254	0.7352226720647773	19.820470784017683	1.1600970628841796
I_D3_40	0.6950485886163813	21.271844606346626	1.425647468038645
H_24h_44	0.7061714909885308	24.98778924930808	1.2457202124298419
I_D28_65	0.7794707297514034	23.116208697980703	2.894317742631672
G_D7_107	0.877381533952125	27.675561414666277	1.7022467632422598
I_D28_157	0.8475293406538055	22.152935455235568	2.7879790437586682
A_24h_33	0.9999889797634549	9.860596008437323	26.460511926382868
F_24h_15	0.8610701763300981	30.459690981899925	5.897920093200759
L_D21_62	0.887462880158378	28.63540146785243	1.415981950030614
F_24h_2	0.9052934287958969	32.21955829878738	1.5809458081912549
L_D3_71	0.7751257534519856	42.611199760646	2.26326655263609
L_D3_67	1.0	nan	0.0
F_24h_59	0.9038374931854275	27.674520724119652	2.073258517143062
J_24h_57	0.8617418046195119	36.28212519120689	6.091495977359544
L_D3_16	0.9999915228949653	9.486832980505138	30.851709886644652
L_D21_61	0.8970208134947626	31.895485391331693	2.697858851536251
I_D28_21	0.7772790508438985	25.54023831903717	2.22964424887974
L_D3_60	0.828471612714475	39.672121443069614	2.7781100604210227
F_D3_59	0.8824744023671158	25.374298475826915	2.8076129415728763
L_D21_48	0.9406474301692082	22.80262445307217	1.4683551663447267
K_24h_15	0.911117879987816	27.162636909051987	2.0025008778087963
D_24h_299	0.7677190721649485	23.14224334175392	1.2290728689493964
J_24h_36	0.8497626083203293	33.242856924848184	2.115875400617319
L_D3_64	0.7569694879111919	52.39056571001539	2.745790901685933
D_24h_414	0.2724060050484921	31.356835603525088	8.725551782337321
D_24h_362	0.8611031450148169	19.798011462203416	1.0012504389043981
F_24h_47	1.0	nan	0.0
D_24h_440	0.7894265232974911	26.117909783320655	1.0611779458754786
F_D14_21	0.9005813691468746	27.637598453398045	1.4589726091393045
H_24h_8	0.832858253433532	30.465336431758324	3.9375697538464314
H_24h_19	0.9025706889285786	28.65464864754188	2.2110893278257664
F_24h_65	0.9999957614474826	6.708203932499369	26.86994638168613
F_D28_27	0.9999983045789931	4.242640687119286	26.207327899740775
E_D35_156	0.8977880841955048	26.342024161177104	1.5098553195381008
F_D14_9	0.9998906453450521	25.900460837012623	33.37972337538445
F_D28_43	0.9071583636414897	22.921259673382743	1.8192392222179716
I_D3_159	0.7141641854529988	24.491914528349906	1.381620248736515
A_2h_51	0.9999872843424479	8.198641528210224	28.812638752038467
F_24h_32	0.860203385083927	34.24302230698387	5.7230228658163025
G_D7_70	0.8411372144756117	30.726154093138838	15.211822248922463
I_D28_17	0.4341678939617084	26.532305369815877	3.6195574714407424
F_D3_52	0.8999800793205237	32.56753712869894	2.636067627937967
B_24h_85	0.8878757826492399	30.936000641579092	2.022969902535008
L_D3_55	0.9058218864887605	27.40660595837941	2.5024402153198384
F_24h_46	0.899015540833385	28.088794281998776	1.2890625
J_24h_56	0.9129217756412207	27.294344830218456	2.1923773750628563
D_24h_421	0.9169955253207404	29.835501248359495	1.8454705954715183
I_D3_73	0.616577221228384	40.6630104172807	6.764470167028974
L_D3_17	0.9998736911349826	28.51445100550727	32.07043144770876
H_24h_31	0.8810969998159396	32.18724884755768	2.7357697335770514
E_D35_71	0.9160027452033539	23.283068799787262	1.527938063719371
I_D3_93	0.8804979655105599	26.347178125718017	1.4542586303895535
A_2h_40	0.8128495625985945	31.001045450888963	4.288165889890309
L_D21_40	0.4671983534859789	32.343937724919	2.562095051844779
D_24h_277	0.921975078607197	27.01723010987112	1.9956312147570003
K_24h_14	0.8406779661016949	31.947851703070416	2.2541465697271104
C_24h_73	0.8901300879744464	30.596244130550158	1.9713988876477408
D_24h_348	0.8693587849131562	31.90009998428835	1.6448049430802576
I_D28_87	0.5710221054935435	36.011128320534624	3.3741046989581176
B_24h_82	0.8138224348750664	24.59593391909826	1.351472179062984
D_24h_419	0.8516363036847745	34.30962885092067	3.324904912291666
H_24h_11	0.7695516162669447	23.920073132056665	2.2993847894939745
I_D28_38	0.3355381165919282	23.879214781533328	4.288165889890309
F_D3_50	1.0	nan	0.0
C_24h_39	0.8507197153485363	21.133071322575162	1.0867521674409029
L_D21_65	1.0	nan	0.0
F_24h_58	0.9228787358296118	27.589997436592242	1.9644204626062747
D_24h_376	0.9110580685553294	31.89257992469936	1.9220179062722726
D_24h_459	0.7275165535160506	19.664942880289903	3.0804936159597456
F_D14_44	1.0	nan	0.0
F_D14_24	0.6923076923076923	16.409779789722045	1.0611779458754786
K_24h_19	0.8941472585180927	29.162298743417857	2.2419288831690225
D_24h_455	0.9246824849857241	28.143112103109573	7.012670765801803
D_24h_242	0.910948012232416	28.131220823542428	2.109375
L_D3_73	0.9044081228330857	24.86727636124386	1.3412722432335467
I_D28_97	0.8169193864301592	25.62328961062469	2.2571906583115107
F_D28_11	0.9082975891140364	26.555192901400744	1.154163023647981
D_24h_306	0.4961356051291059	67.41031199509226	3.339329730181642
A_2h_52	1.0	nan	0.0
L_D21_76	0.9398645178645668	25.555818792735565	1.0804153660890101
I_D28_86	0.06685393258426967	33.329816229659194	3.478317674919335
G_D7_81	0.9174012222253514	26.140472659473	1.4111243647022222
D_24h_218	0.898340315308113	26.799309266657332	1.4542586303895535
L_D21_11	1.0	nan	0.0
H_24h_54	0.8709309089342266	35.66769035177923	7.3529903634614024
G_D7_95	0.8487666898386749	37.99985607860261	1.5982244176155298
D_24h_453	0.9072583284246352	31.786374187422616	2.3053494811999222
H_24h_6	0.8725466125561445	37.69535516206333	2.6568243864268672
H_24h_29	0.7693408953251473	24.890653070509916	2.4665115445135766
F_24h_55	0.8834844290031305	39.41366544476854	2.238864043891734
I_D28_47	0.5217391304347826	37.331021197279476	3.055876127438742
F_D28_60	0.9300399436090225	21.138089390282857	2.1223558917509573
L_D21_17	0.9997075398763021	41.78893515082154	28.093243790628513
L_D21_49	0.9999906751844618	9.9498743710662	27.399079066483353
D_24h_363	0.8897087378640777	31.785079173925677	3.241246098267031
G_D7_109	0.8408618899273105	26.1589045443376	1.117897501660483
I_D28_42	0.5681575707837505	22.81761482952272	3.53510229585899
A_2h_27	1.0	nan	0.0
H_24h_34	0.875568622288531	36.45762596766683	6.5771321251885695
L_D3_51	0.8890006285355122	29.846475325585075	2.1255887281894985
I_D28_88	0.7958319431255293	29.558714526536807	2.141679712792625
I_D28_18	0.6941779328390755	19.940316521618033	2.7432890415749123
E_D35_120	1.0	nan	0.0
G_D7_31	0.9999669392903646	17.546956507181335	16.080755524607277
D_24h_451	0.9079199303742385	32.1291756863236	7.196304898989394
L_D21_63	0.741557305336833	37.25310654974906	1.640625
B_24h_107	0.8010104302477183	29.93634646448858	5.537651883145622
D_24h_377	0.8081876101396231	24.571168575471212	1.5098553195381008
B_24h_121	0.7632221318144833	27.943819085933963	2.1384712020579677
C_24h_18	0.9040380120086169	28.714720291877022	1.8676614199815502
F_D3_42	1.0	nan	0.0
L_D21_83	0.8831615120274914	25.054496201096544	2.4385139117208765
L_D3_43	0.8719531779736626	29.161546499082373	2.2265625
I_D3_92	0.9	23.576815170732445	1.632233001232514
F_D14_47	1.0	nan	0.0
J_24h_2	0.8427050407586092	39.29505487860065	8.759324691034621
D_24h_351	0.5821596244131455	20.767532786313872	1.2621480016721494
L_D21_32	0.9999983045789931	4.242640687119286	28.960490706696536
I_D3_21	0.8567581781844956	25.709757163368753	3.2178586447842146
F_D14_25	0.8904643570628076	30.888888601240982	2.4215599593482606
D_24h_316	0.6541976620616365	23.494098545625135	2.1798135044224543
H_24h_50	0.8116402116402116	24.786552565795667	1.8786585400642264
L_D3_59	0.8928477678805803	29.35474030282603	1.7421174313263874
A_24h_45	0.8291326846750289	32.3541842024242	2.630852850075428
F_D28_25	0.9168991055112051	26.56769275149021	1.9539060938124686
A_2h_29	0.5453338643302801	33.703913402220046	2.4609375
C_24h_8	0.905003805511797	28.484600865197734	7.7804028153271085
L_D3_54	0.9027378788767075	25.96607470503408	1.4111243647022222
A_2h_48	0.9999949137369791	7.3484692283495345	27.506380208025146
F_D28_53	0.9156180606957809	24.384737487792997	1.6655473129162377
I_D3_48	0.7110513337816633	25.32143891379431	1.4304557362187933
I_D3_134	0.8199821984868714	24.23875391831458	2.109375
J_24h_41	0.8416798396427815	35.90563290416491	3.4465877741842363
B_24h_116	0.9146825005424812	27.350172366187476	1.9539060938124686
D_24h_275	0.8961753293821686	34.283895592869506	1.6448049430802576
A_2h_37	1.0	nan	0.0
D_24h_379	0.8691737578918474	28.89955992994485	2.966950523712226
L_D21_29	0.8780553317217298	29.08583856689585	1.8528970665049098
L_D3_52	0.9999262491861979	19.146685638851277	25.56809969802153
J_24h_53	0.8777492253042098	35.431641614554586	7.374437213696378
H_24h_42	0.8884997633696167	33.77494112744799	7.414367090687428
D_24h_235	0.8914296819330181	27.382975669394853	2.109375
J_24h_39	0.9133125127696214	30.128946564285826	2.2783854017840133
I_D3_97	0.8673662915665697	27.264391301650445	1.7849468216868536
L_D21_66	0.9094332900730335	27.200347537129815	14.930257789343425
B_24h_123	0.8093049016892827	40.271475874977256	4.710879197400417
F_D14_29	0.8988022113022113	26.480608748879025	1.2121969257174143
A_24h_24	1.0	nan	0.0
I_D3_38	0.6546579732567135	27.038805101142692	3.0491277729510204
H_24h_17	0.848781472324537	31.41498994150097	2.3554395987002086
B_24h_120	0.8583087206591015	27.49548573089421	2.7282297015990977
J_24h_9	0.8768735486594891	28.94291608872767	2.2904086272295388
I_D3_83	0.8429947875533091	28.341492476686874	3.738997531299332
C_24h_47	0.9003333604358078	33.996521156380304	4.247945850091842
J_24h_59	0.8847784836234635	30.1792049897924	1.6448049430802576
A_24h_42	1.0	nan	0.0
D_24h_273	0.9038931131007921	29.6567136551018	1.8968453972154664
D_24h_412	0.8501823866597186	40.259138400295384	7.428245621128349
L_D21_47	0.9230368763557484	24.527136215858967	1.5765965680164504
L_D21_58	0.9999898274739584	8.43855382587287	26.686606899210112
L_D21_16	1.0	nan	0.0
B_24h_73	0.8234669349879814	42.28887143986933	7.706804553495648
F_D3_60	0.8792742214356909	26.394622610422196	2.1892431670628207
J_24h_37	0.8968347416539687	27.03978410532213	2.337883282413282
L_D21_54	0.9340520295576475	23.563055878186944	1.2621480016721494
D_24h_350	0.9047789372191033	28.763934929837234	4.576318169476555
F_D3_20	0.794892488614746	45.78563131194552	2.217291554112246
A_2h_9	0.9999270968967013	22.960413609371123	29.439030115488265
I_D3_160	0.8197255175622238	18.578174964209605	1.2457202124298419
A_2h_8	1.0	nan	0.0
D_24h_452	0.8353489469647808	31.38827356797924	2.1352578701119453
D_24h_292	0.657967032967033	19.352884456415158	1.0546875
D_24h_386	0.7798712139279752	19.178589791023345	1.4111243647022222
D_24h_456	0.8970442845941431	28.203480814593718	6.974379382671802
L_D3_9	0.8160784562650756	30.699845841435064	3.430612773821355
C_24h_27	0.8987116411738806	31.84401638283498	1.6778696558526978
F_D3_4	0.8447080108553624	35.7077011248392	2.3930364675775944
L_D21_73	0.9222662199208042	23.62673493459042	1.4111243647022222
I_D3_149	0.8404807429664026	26.682915310439462	2.3612626968292836
A_24h_15	1.0	nan	0.0
C_24h_54	0.8846820925823844	33.78482759083263	7.004833187755526
I_D28_139	0.3884297520661157	39.653876420027906	1.8305272677906221
D_24h_291	0.8649359505138571	35.69004434947202	5.860546757835931
I_D28_123	0.21442966545747683	46.113290268973294	3.055876127438742
A_2h_50	0.7741814429120931	31.3504794647289	1.773368666065026
D_24h_236	0.8688113611854176	41.96754644160707	2.594055893106874
L_D21_71	0.7729816147082335	39.91535410623635	2.42722443482906
C_24h_31	0.8955326935027274	26.89637836544683	1.875
G_D7_34	1.0	nan	0.0
D_24h_358	0.7018558688840685	24.687376912984714	2.112627700467181
D_24h_295	0.9166472254624229	28.394873152497414	7.065347013273216
L_D3_75	1.0	nan	0.0
D_24h_280	0.9157243526712553	28.324180268866883	3.258149712763557
A_24h_43	0.9113478955780501	28.220006026554486	1.2943782442016323
J_24h_27	0.8492622873790058	38.32843275544851	1.7772364321995822
G_D7_46	0.8997042081976585	29.29843408978868	2.201753229850305
F_D3_22	0.6453158693395096	32.06723297474005	3.53510229585899
E_D35_3	0.8554469631069949	22.935661216296896	1.527938063719371
D_24h_274	0.8338368580060423	18.43826409142084	1.0804153660890101
E_D35_67	0.9203371662443968	23.552953846206535	1.3716445207874561
L_D3_19	0.7941541952563618	30.43833229876458	2.7282297015990977
K_24h_5	0.8252309414948213	26.011226231848635	2.1798135044224543
E_D35_157	0.9234109826479495	23.676181170298683	3.2071716054853145
D_24h_353	0.8786261441884904	28.40628369233587	2.0025008778087963
E_D35_140	0.7189030362389814	25.48874352753566	1.640625
D_24h_309	0.7967334439198673	21.68983695307686	2.9390475478088565
B_24h_94	0.8517843746650948	21.495974019997917	1.2065191571469143
F_24h_49	0.9280605975140515	28.226073053032074	1.2234734190129553
G_D7_85	0.9198767334360555	26.835186686936915	1.1055446639128832
L_D21_44	0.9098066660834573	26.205915427077432	1.7421174313263874
D_24h_232	0.909012742687142	30.720057977360124	7.277900416511362
B_24h_112	0.8501108755513317	37.89534858342057	6.651874662336739
C_24h_6	0.5541676129911424	25.74697953931617	2.115875400617319
L_D21_35	0.90979278196584	23.59932210475511	1.396450229040584
K_24h_16	0.7095755995471232	42.848658875813946	7.8041948042683265
D_24h_374	0.7778191985088537	26.298195807748915	3.4085248997458564
F_24h_17	1.0	nan	0.0
L_D21_78	0.7367901234567901	35.342429059133444	3.519529082269033
D_24h_310	0.8190816935002981	30.900539214776177	2.4044864682050617
G_D7_28	0.43340031256977	31.270338588706124	6.419693402251096
B_24h_68	0.8834568808838245	34.1414943640728	6.567729501188463
L_D21_57	0.8815926931916545	26.94324875191761	1.5634762575148047
D_24h_255	0.9120113142741691	32.86201777361653	7.465128894671713
L_D3_47	0.8629313727514921	27.895485914844926	2.2079816814160282
C_24h_34	0.9194346394127811	28.142653870180784	3.1640625
B_24h_115	0.9241822499850321	27.684429135392215	2.073258517143062
D_24h_334	0.8273134172998855	23.793276434135493	2.395904097686821
B_24h_99	0.8809427289374729	41.59987714918696	2.623011244406179
I_D3_95	0.7924871089262336	41.84095007219015	2.9854076256696085
D_24h_288	0.7318360532126892	22.553883217423124	2.7532828416728274
D_24h_276	0.5090218423551757	31.15211028766425	8.516072952667576
I_D3_65	0.870955248054646	26.11140492651472	1.6448049430802576
I_D3_70	0.845467569679604	38.690045672629736	2.1384712020579677
F_D28_31	0.8632436837815811	24.239899082091075	1.567861893780428
H_24h_33	0.7453049821511718	24.830610999900333	2.1223558917509573
K_24h_7	0.860762331838565	35.524921854835135	7.424547216308042
G_D7_24	0.8775910247320349	29.394308053530793	1.5765965680164504
C_24h_16	0.9076787695603933	30.955357715042	7.226773645564025
G_D7_39	0.8783217848168735	33.85348668454247	1.838014118127905
A_2h_36	0.7159427652188638	30.085501672618705	1.7421174313263874
F_D28_24	0.5878136200716846	16.24366605468707	1.381620248736515
F_24h_11	0.8460817397825272	31.47923366021654	6.773599695289887
H_24h_47	0.8459112309731681	30.136754454569772	1.6153182131355728
I_D3_141	0.8838854813589956	26.520394179944525	2.8537021082545126
I_D28_134	0.5153268496860766	42.66805559124677	1.5765965680164504
G_D7_61	1.0	nan	0.0
D_24h_430	0.782909205152372	20.887057101932793	1.2890625
F_D28_8	0.9999889797634549	9.860596008437323	27.399329674310692
F_D14_59	0.9100272247187325	24.565385764637277	1.4111243647022222
B_24h_87	0.6306243460062784	21.16051390378002	1.4589726091393045
H_24h_23	0.8563960533148693	37.68778506132475	4.844537486389309
F_D3_27	1.0	nan	0.0
C_24h_75	0.7865103488203792	20.890134278203245	1.939798284052365
D_24h_406	0.833636694575901	23.2907943334841	1.482317653203928
G_D7_64	0.907801055165702	26.305474182388686	1.602514960684845
F_D3_46	0.8862219279368758	23.224814956942865	1.40625
D_24h_442	0.8844473720704479	33.3866263135631	5.073014255135944
I_D3_47	0.827426122667619	23.931672169322947	3.1225576393298975
B_24h_67	0.9010616438356165	28.43517941200581	1.669664865090821
F_D3_44	1.0	nan	0.0
F_D14_27	1.0	nan	0.0
H_24h_32	0.8855884254768833	26.48056231956409	2.1798135044224543
E_D35_6	0.9191551742860246	24.768440423681714	2.112627700467181
I_D3_82	0.7657022619673856	30.20822677549704	2.1892431670628207
D_24h_365	0.8325644504748982	32.90549109459251	2.6568243864268672
C_24h_42	0.9327770563368607	23.848505320921298	1.765607715623363
D_24h_361	0.9081383519837233	26.539504317956062	1.5007322431483239
I_D3_96	0.8366824990865912	20.578352245565497	1.1055446639128832
A_2h_47	0.9999754163953993	12.417256860313312	27.43714518741256
A_24h_4	1.0	nan	0.0
B_24h_77	0.8068068068068068	21.706638762488605	2.115875400617319
H_24h_22	0.7308954855105715	55.35884230504522	6.393971655798628
J_24h_18	0.8761344354675509	32.91467226907033	6.900144890632279
C_24h_41	0.8781452544596526	34.61411750624694	7.122455343291911
G_D7_57	0.9135026144014217	27.778468358777033	1.527938063719371
H_24h_7	0.7442854263253377	23.574655599014243	5.177512976806529
L_D21_9	0.9365192746376645	26.31667220077401	1.0546875
I_D3_18	0.8513873802705638	18.7790396073792	2.1352578701119453
E_D35_154	0.8708301432790113	32.41564537398119	2.44132812374996
D_24h_318	0.4172661870503597	11.787379136522777	4.210604114817581
C_24h_40	0.8864626936520951	30.97854071687338	1.315426425037714
G_D7_44	0.893957880218556	28.304543364053167	1.2121969257174143
F_D14_3	0.9194713176182041	26.634844151795644	1.3412722432335467
F_D3_21	0.82392660809927	35.29858809946539	1.8932220025082238
G_D7_99	0.9029850746268657	27.720594814532404	1.602514960684845
F_D14_26	0.4634146341463415	29.037673670848406	1.3101960805662831
C_24h_56	0.7878903274942879	26.64837346013589	1.2065191571469143
C_24h_38	0.905921525102827	29.07474256500877	1.8002685346567049
F_24h_29	0.9250331035887686	27.10505608820608	1.8968453972154664
D_24h_436	0.7592878460430174	34.201737288783356	7.903860341679961
I_D28_40	0.11581676750216076	33.95843236064153	3.7076465670835255
F_D3_7	1.0	nan	0.0
F_24h_27	1.0	nan	0.0
G_D7_13	0.9179593620275289	27.473083519967275	1.425647468038645
D_24h_307	0.8406944089864692	20.479485940978467	1.8676614199815502
F_D3_9	0.9999991522894965	3.0	26.209685840084724
F_24h_25	0.9170200666179218	26.00047505980739	1.9433348380988673
D_24h_247	0.7910239183015318	41.82415998579305	3.0128812809802596
B_24h_86	0.21171171171171171	18.796989587652035	1.2890625
L_D3_66	0.8481875563570784	33.37843240279156	2.141679712792625
L_D21_75	1.0	nan	0.0
H_24h_57	0.9209960732349757	25.217186430900938	1.2065191571469143
D_24h_337	0.9093536375257044	29.259543319313714	2.1255887281894985
D_24h_402	0.7413822380709798	24.817284298692524	2.745790901685933
C_24h_53	0.880741539773725	32.351132932182516	5.279943902844755
D_24h_410	0.8912207601219382	33.36005819562791	6.979300274685046
I_D3_123	0.7621134648161675	23.645147424714224	1.6572815184059708
G_D7_29	0.9999898274739584	10.392304845413264	28.63718205062749
K_24h_1	0.8044011493447334	25.450692694356444	16.117435544019557
F_D28_4	0.8943631454381813	27.363113119482907	1.93625527053027
B_24h_90	0.8604666276727108	27.13390838020507	1.4542586303895535
F_D14_53	0.8851830864297472	27.591288223700126	1.3412722432335467
B_24h_80	1.0	nan	0.0
D_24h_404	0.8782189540118408	42.08603993854599	7.422697322865523
D_24h_267	0.9057679995343694	27.963708654866004	6.73088928786299
I_D3_148	0.8844654217114714	21.269328150529002	1.765607715623363
G_D7_78	1.0	nan	0.0
I_D28_43	0.8207675992910892	22.274641012094413	2.005926886948089
L_D21_67	1.0	nan	0.0
I_D3_39	0.9145538243626062	25.590297485618382	3.6271377048145688
F_24h_53	0.916599044270129	31.95841114959778	2.3612626968292836
C_24h_3	0.584873949579832	32.049161237350056	3.3700321510660327
D_24h_405	0.8977297693152692	31.641376930744546	2.217291554112246
F_D28_20	0.8847852929071203	25.617797566698325	2.3349443959185088
F_24h_22	0.6533797439928138	31.12027079780781	4.995267535768855
C_24h_52	0.8562508130610121	20.873184372394487	1.6778696558526978
I_D28_79	0.8330071494188601	24.635459225183464	2.102854505264808
I_D3_129	0.610599809584259	37.94708458073764	1.9040715010865532
B_24h_93	0.47384615384615386	18.442269990876916	1.3412722432335467
D_24h_300	0.9014514176088563	33.04120597619896	6.929934113424618
F_D28_52	0.9108453608247423	26.63293433689899	2.0161699844631156
I_D28_70	0.8259787657597877	28.465580654501302	2.507922018636644
B_24h_70	0.834456507250026	38.155120030432926	6.753295094167457
B_24h_118	0.895770446393693	33.10240368371991	7.4540830752137115
D_24h_424	0.755137735024049	20.340409933179938	1.6941600345469876
I_D28_54	0.6889798304589302	26.703725216854927	1.9539060938124686
D_24h_347	0.8603314960169838	35.793084155204554	6.571910106004665
I_D3_126	0.7530819434372734	20.39804012301234	1.0867521674409029
F_D3_24	0.7083508182962652	21.56224230902223	5.0878812529904085
F_D14_7	1.0	nan	0.0
L_D3_44	0.9153728001184374	24.92260666895486	2.831963900061228
C_24h_22	0.6287544360772094	46.07866206534264	6.85822260393728
F_D28_67	0.9343205158824934	22.94432273923432	1.0867521674409029
A_2h_30	1.0	nan	0.0
F_24h_52	0.8929249320778593	32.90422985274026	6.962555051959194
G_D7_72	0.9221613579495502	26.484419349645435	1.0546875
D_24h_445	0.8249585864163446	19.05990186050145	1.0804153660890101
B_24h_106	0.8855912962929328	32.757702622140954	7.116668648760458
C_24h_1	0.8789656982014217	28.971023661406615	2.1255887281894985
D_24h_233	0.8831752766651363	32.79616784203052	2.308326047295962
L_D3_72	1.0	nan	0.0
F_24h_30	0.8935491587592695	28.12128962169264	1.7926240477474635
I_D3_132	0.8684488349294925	25.59978598967433	2.4044864682050617
I_D28_80	0.23655913978494625	28.746560842328673	3.464471601350269
D_24h_449	0.730221345605961	24.24497677564428	1.267576620280309
F_D28_32	0.9343359874176742	23.844622960624008	1.4304557362187933
D_24h_371	0.8657209367103719	35.20677914074756	2.311298780076096
A_2h_6	0.6995572422517394	33.951394220407074	3.519529082269033
A_24h_31	1.0	nan	0.0
H_24h_39	0.8772056481579785	30.23826657740581	2.7879790437586682
D_24h_447	0.8162947897350002	29.130015779034697	2.745790901685933
D_24h_444	1.0	nan	0.0
L_D21_26	0.8920978461324333	26.633947231478622	1.1600970628841796
D_24h_286	0.6472684085510689	19.628518307340062	1.8786585400642264
H_24h_25	0.8191179327763746	33.03783904987142	6.575043815205721
J_24h_54	0.8939893260229228	26.37838281303161	3.4624890709439433
B_24h_111	0.8999726701284504	34.43238594018121	8.422838824718628
F_24h_13	0.8880661325843414	34.292121935285394	2.7257117225655487
G_D7_19	0.8935395077720207	24.849804645724525	2.115875400617319
I_D28_8	0.9143140659885884	23.98130942510587	1.9644204626062747
L_D3_45	1.0	nan	0.0
L_D21_12	1.0	nan	0.0
F_24h_31	0.8703710130843716	27.66569072535122	3.790069131749116
F_D3_45	0.5295528898582333	26.57770626316968	3.7518306078708097
D_24h_367	0.8103473762010347	23.209103687429433	2.141679712792625
L_D3_39	0.8999346262802354	26.374479648519667	1.2065191571469143
D_24h_428	0.8956354185337874	30.772691399892665	1.5939223252424348
K_24h_12	0.8016302617334268	36.69230748839719	6.623945044248084
D_24h_262	0.8845309975338039	36.78814713661577	8.163688687614274
D_24h_243	0.9333941772382952	25.878289334904903	1.2065191571469143
I_D3_20	0.8166595933485088	32.80445971637395	1.8192392222179716
H_24h_52	0.7968017168273308	37.57595048468382	2.633461529794246
F_D14_42	1.0	nan	0.0
I_D28_132	0.8054722713102873	27.424543245013044	2.1384712020579677
H_24h_9	0.743402489626556	51.63321612406071	7.984245045419917
D_24h_269	0.8350702744048188	20.149861755923737	1.5098553195381008
F_D28_56	0.7823774615495185	36.33902570331681	3.055876127438742
I_D3_61	0.7723998565887683	29.832535209495333	4.6359469792623
D_24h_418	0.8832854638367712	28.236605531988793	1.6489742905629243
C_24h_61	0.8646786482446867	32.434766695499505	7.549276597690503
C_24h_64	0.9190670054179804	27.982026768243628	1.7022467632422598
G_D7_20	0.9999940660264757	7.937253933193771	27.507628336503654
D_24h_244	0.8596355176424971	19.475769762758357	1.5098553195381008
H_24h_24	0.8428703449309389	34.84221721808437	2.232721744131756
D_24h_375	0.7812125569134915	24.068648778452555	3.9462792751131412
J_24h_4	0.9085871713854343	30.308420779951817	1.415981950030614
D_24h_429	0.756558533145275	22.577457082965847	1.3412722432335467
F_24h_21	0.8794137812821392	33.259485454708624	1.939798284052365
F_D14_46	0.8865117987328988	24.865491986731787	1.2566959329801102
I_D28_74	0.6505489438953405	33.1766819332623	3.042364449784493
D_24h_432	0.771895584288851	22.899501988208385	2.5378602923094977
F_D3_48	1.0	nan	0.0
L_D3_57	0.8935182498694365	27.146846587954418	2.1923773750628563
I_D28_71	0.3827129961666873	30.23814665892729	3.5117165774464913
L_D21_2	0.9999957614474826	6.708203932499369	26.10231544484189
C_24h_7	0.7924212872666481	34.43538335199222	6.108380873401007
J_24h_43	0.8839070297163237	30.142852320516873	3.084948417442543
B_24h_69	0.8307236009944606	30.679321879048768	2.4609375
C_24h_26	0.8729070079313384	34.756175410202125	2.0161699844631156
F_D14_50	0.9999991522894965	3.0	27.260895676875123
L_D3_7	0.5918306293867219	62.53039632270992	8.007431393370238
C_24h_62	0.8904016656139612	31.858576579898216	1.7022467632422598
B_24h_81	0.6328445747800586	54.255367157318815	5.464004637597547
F_D14_31	0.908788496619809	23.44292082651413	1.1055446639128832
E_D35_139	0.9368651863800187	21.366411839994196	1.1117382399029458
E_D35_77	0.9082817159899059	22.58301605465315	1.2065191571469143
F_D28_3	0.9247796278158668	24.76186054827876	1.2457202124298419
D_24h_433	0.7289855072463768	26.556535355388483	1.267576620280309
L_D21_55	0.9130922178299604	25.549867969157084	1.381620248736515
D_24h_256	0.9100320319390929	31.279023275254236	1.6941600345469876
D_24h_250	0.9195246319598651	30.098162619837158	2.112627700467181
D_24h_391	0.8990888853188901	27.714314491857643	2.483158605517628
C_24h_32	0.9039875173370319	30.777173170553905	5.5127969467214415
G_D7_49	0.9030412267902612	29.34796662567453	1.2065191571469143
A_24h_41	1.0	nan	0.0
F_D3_15	0.8743919434145828	25.853621193430307	1.5765965680164504
D_24h_373	0.8650240675209354	32.534198900550926	7.060486092840033
I_D28_138	0.7598794100871833	31.01413788776163	3.1027036628610296
F_D14_58	0.874599234667494	31.51024927093581	2.0995866641213574
F_24h_9	0.0	nan	31.040754539521302
I_D3_43	0.9155243067834336	22.87705814636504	2.3583529450193095
L_D21_25	1.0	nan	0.0
D_24h_385	1.0	nan	0.0
D_24h_437	0.8955262310910846	31.69982553845014	2.4748490721026806
I_D3_68	0.8535561601243684	33.856526553300895	2.3320018057186407
F_D3_2	0.8637644752159794	35.013815099926305	1.4730240339816252
F_D14_65	0.9999991522894965	3.0	27.186237174335453
I_D3_86	0.6509316770186335	22.159817171582375	1.0676289350559727
G_D7_90	0.9250601196801074	26.798475617730297	1.154163023647981
D_24h_313	0.805590321234877	18.268829745616223	1.0611779458754786
F_D3_30	0.98760986328125	24.04580974288193	32.99717839055759
C_24h_45	0.9264223289232789	25.36647136267007	1.4111243647022222
F_24h_56	0.7975501871384825	20.72982165666829	2.415882202510348
F_D28_47	0.9996354844835069	41.90834218087092	29.05919210005351
F_D3_17	1.0	nan	0.0
D_24h_345	0.8289682348983612	35.44753157410289	6.255002880507431
B_24h_113	0.9149995232192238	28.528386802510422	1.1361749665819523
L_D21_59	0.9392939337357246	22.771933053983577	1.0611779458754786
I_D3_9	0.7927546459656551	26.731239908652235	2.1512765332834944
D_24h_366	0.593505039193729	26.34756254172611	1.6448049430802576
L_D21_64	0.9173211989316451	28.820971368378064	1.640625
D_24h_457	0.7750308413520849	30.34347047677879	2.4385139117208765
J_24h_3	0.9059440338576211	31.71249304275829	3.478317674919335
D_24h_237	0.8407812248834593	41.06438330999381	2.601984763028264
D_24h_321	0.902265501361582	25.374534149478023	5.04042496115779
C_24h_4	0.9066263413923151	30.943853399478435	6.827114842326332
L_D3_32	1.0	nan	0.0
F_D28_44	0.9999711778428819	14.01794861976401	26.582971201695198
B_24h_108	0.909448973965103	29.005956584219266	2.275369668626672
L_D3_12	1.0	nan	0.0
I_D28_127	0.37323470073974446	53.02975205831162	3.166231895181163
I_D28_39	0.7438710375419236	25.5726626535635	3.2833419670598203
D_24h_395	0.7814221988979271	21.600228287602086	1.0804153660890101
J_24h_28	0.8179490306060236	43.07625971277491	6.1408933624565165
F_D3_31	0.839851024208566	28.659405575520626	2.046591702723396
D_24h_462	0.86792095460572	29.657664968237416	2.1384712020579677
G_D7_58	0.8410527863549478	27.057591604030996	1.4915533665653737
L_D21_34	0.928351803924171	28.309787794355376	2.046591702723396
K_24h_9	0.8210657737926338	36.67519265302638	2.311298780076096
F_D3_43	0.8582785792784156	32.87611341092525	2.201753229850305
I_D3_87	0.7384806973848069	25.658373614356147	1.3666293503543674
F_D28_15	0.887910226550921	25.524515376930992	1.1600970628841796
C_24h_37	0.6842584167424932	17.58478930390129	0.9152636338953111
I_D28_141	0.8292928325028747	23.532072754333093	3.1748946525337653
F_D3_25	0.8664451587272924	34.46459743117717	2.2541465697271104
L_D3_80	0.8540395454952134	32.67254321227615	1.9539060938124686
C_24h_43	0.905105013030814	31.241080061046137	6.83515620535204
D_24h_372	0.6711548420507509	17.76804206843254	1.486942680521428
F_D3_56	0.7655033608020355	33.74617676545594	1.527938063719371
F_D28_65	1.0	nan	0.0
D_24h_387	0.4431137724550898	26.640449096178774	1.351472179062984
D_24h_248	0.8758584592935653	29.352413067175316	6.785753293032856
I_D28_129	0.4582276101870125	50.78093596697841	2.4748490721026806
I_D3_80	0.8332665330661323	21.658562942106876	1.8565991622368976
L_D21_43	0.9306464628351117	26.189760794856358	1.0867521674409029
I_D3_138	0.8601702861858145	26.20272189272945	2.337883282413282
D_24h_298	0.8342365912913474	22.369452458160808	2.4044864682050617
