# Supplementary material for: RatLesNetv2: A Fully Convolutional Network for Rodent Brain Lesion Segmentation
Source: Front Neurosci. 2020 Dec 22;14:610239. doi: 10.3389/fnins.2020.610239 (PMC7783408; doi:10.3389/fnins.2020.610239)
Supplement: Supplementary file 1 [file Data_Sheet_1.ZIP › 3D-table2-3/ratlesnetv2_homogeneous.csv]

I_D28_150	0.7682883579972273	21.745884725455632	2.3699705175183614
I_D28_76	0.7235844586590855	24.404492931785768	2.6876589705889957
G_D7_86	0.7234155396446565	26.81184869588357	2.2234764798058917
F_D14_67	0.8502409372933136	40.397205251777265	1.5413609106991295
F_D28_7	1.0	nan	0.0
F_D3_2	0.8663858992356887	35.57477282726708	2.664566484586423
B_24h_91	1.0	nan	0.0
I_D28_148	0.749662783568363	20.675921015851404	2.154465973927762
D_24h_312	0.7765726681127982	21.437786470554432	1.632233001232514
I_D3_76	0.8208521533991197	34.785636748676275	2.1352578701119453
L_D21_72	1.0	nan	0.0
F_D14_45	0.48694275916644686	29.493125270911612	2.9037918031321563
H_24h_58	0.8977472294555805	26.450809641382705	2.112627700467181
B_24h_78	0.8500823723228995	17.510525855095626	1.0611779458754786
B_24h_72	0.9200197429129381	25.043163338620463	1.5098553195381008
H_24h_22	0.7820973967315431	38.990842963248156	6.657033954714272
L_D3_42	0.8893562146612439	30.00924974678593	2.251098364722486
G_D7_75	0.6880317640385706	26.74584547600611	1.8968453972154664
D_24h_252	0.9355316339189244	26.0608472696944	4.3359375
I_D28_24	0.5870036101083033	23.82005090850801	2.109375
L_D3_31	0.8320929946491175	31.112341560735672	2.8990586430124172
B_24h_103	0.8851958782245382	31.61546933181097	2.2571906583115107
F_24h_32	0.892488079418432	28.043172241076604	2.112627700467181
J_24h_30	0.7686606208580398	38.18596520095764	4.558277423150795
L_D3_23	0.8821867664027374	33.1719712510134	1.8786585400642264
D_24h_311	0.8286057074299426	29.115640628412397	2.112627700467181
H_24h_21	0.8687539868169254	28.09481835981388	1.8932220025082238
F_D3_53	0.8606260167382058	31.662689945784233	2.0765677906253144
B_24h_122	0.8634772462077013	30.008096257666445	6.342215216125692
F_D14_60	0.8353579244505058	30.8625570200803	2.251098364722486
C_24h_46	0.8606296093705792	36.489245678077715	6.338966407639932
F_D28_59	0.8420425691984578	31.540544409288408	1.8932220025082238
L_D3_63	0.6422759960107081	30.21725497104748	3.382235083514487
I_D3_73	0.6472639807576669	38.33281164259442	7.30802898171978
D_24h_454	0.0	nan	30.387059961206145
I_D3_79	0.8443368223715044	33.44985203558623	2.5540423497308637
E_D35_64	0.8118828451882846	34.419999451557814	2.311298780076096
L_D3_53	0.9999771118164062	10.523401398889561	29.44066277296961
L_D21_80	0.8588498524231172	32.72783152593625	3.0060364074329673
I_D3_150	0.8660833924489635	23.444623855356774	2.337883282413282
F_D3_32	0.8176599285674215	39.040409807415465	2.112627700467181
C_24h_30	0.738627889634601	20.33772043701698	2.4748490721026806
F_24h_41	0.8284450651769087	25.87327587997737	8.902394313425953
F_D28_21	0.8868072813781092	30.524581431909176	1.88595432883958
B_24h_110	0.9340993578911795	27.861182144068497	4.4761943565900655
D_24h_260	0.9290071193168369	25.883914794574338	5.572262544360347
D_24h_411	0.8063976794311384	35.368787100355476	2.8585103713243285
I_D28_44	0.5291487920523821	30.498579142908564	3.8027298608409263
I_D3_130	0.6954090376116172	22.656485036692953	2.3728660232011625
F_D3_18	1.0	nan	0.0
G_D7_52	0.7884817009240972	60.163926495730536	2.2265625
F_24h_48	1.0	nan	0.0
B_24h_97	0.8685495951197273	29.025302107178128	2.6568243864268672
D_24h_287	1.0	nan	0.0
L_D3_76	0.8362618018883021	38.81857478935974	3.219991796257989
L_D21_74	0.8472559805552002	32.311532850342346	1.5765965680164504
L_D3_11	1.0	nan	0.0
G_D7_10	0.8631182349372586	44.63017591958395	1.7926240477474635
C_24h_77	0.9290263178086396	23.23884192968069	3.782815404273978
F_D14_5	0.7183673469387755	17.56554851367473	1.2729820888125252
I_D28_93	0.726829025349868	27.086700943314515	2.3349443959185088
F_D28_41	0.6650336803429271	31.360881921254904	1.381620248736515
F_D14_48	1.0	nan	0.0
D_24h_422	0.9014626635873749	29.5611596580483	6.1687838382430575
L_D3_25	1.0	nan	0.0
F_D3_29	0.9181058101921411	29.47747586234972	1.9112702848007919
C_24h_20	0.878397241152804	35.38734206420594	2.22964424887974
L_D21_14	1.0	nan	0.0
D_24h_426	0.9427249625333941	24.536900048324046	1.2943782442016323
I_D28_157	0.7914909128781961	27.97608469140422	2.507922018636644
L_D3_83	0.8147154698705411	36.411088795772024	2.4609375
D_24h_460	0.9252065092619686	28.208839275107934	2.1223558917509573
F_D14_41	0.7886658795749705	16.56538737597748	1.0676289350559727
I_D3_151	0.8444259770733019	29.314956278889014	4.529565958614302
C_24h_48	0.9466218834775869	23.948996060912716	3.811747492333733
D_24h_284	0.5398433901427914	27.13354931315357	1.7022467632422598
L_D21_76	0.833942172241721	31.713946069316496	4.134909085400942
K_24h_9	0.8514912856413622	32.500969519952605	2.311298780076096
I_D28_9	0.6383173296753544	26.1875604249652	2.1255887281894985
G_D7_53	0.7812866442925882	49.20658655153313	2.109375
I_D28_35	0.7499039077514413	35.55673913244799	2.601984763028264
D_24h_413	0.9331200460125456	25.74675777616968	2.251098364722486
F_D28_9	1.0	nan	0.0
G_D7_81	0.8794676462617808	39.69779705506972	1.7460544248927352
H_24h_54	0.8535109916179029	28.088154097453742	3.8831347326048964
L_D21_81	1.0	nan	0.0
G_D7_59	0.799777117384844	33.92164158481616	2.1735043348818057
H_24h_38	0.891062620182259	26.75083323502457	3.084948417442543
I_D3_157	0.40783928644490813	41.8773440923409	5.04042496115779
C_24h_10	0.939487975174554	25.26749872668122	2.3728660232011625
H_24h_53	0.8999937083176042	21.90586292647373	5.939684014441025
D_24h_241	0.9463919802696965	24.394189181820888	3.0083197624203364
L_D3_29	0.7540996302104509	40.722687303185374	2.3612626968292836
J_24h_38	0.8153466457258245	24.32758561053527	1.5098553195381008
D_24h_324	0.7830612727702863	21.443014480409097	3.3352147197088375
D_24h_374	0.8046279747907065	26.016346913319246	3.430612773821355
D_24h_279	0.9378158221731326	25.743301984571183	5.1602434819462495
F_D14_53	0.7834711667411712	39.19317572148475	3.243363867913605
B_24h_89	0.8979506540910294	31.10806961468587	3.9305882416988487
C_24h_15	0.6985124659543264	21.538197541389152	1.2121969257174143
F_D14_4	0.7979677226539151	36.04815507048133	2.2110893278257664
L_D21_70	0.6532459425717853	34.74330143279033	6.893175548368473
L_D3_33	0.8512087729500706	32.85914907407129	2.337883282413282
D_24h_407	0.935985999815787	26.949567347561192	2.5106584319095955
L_D21_73	0.8215355748570045	29.882353588276143	2.415882202510348
D_24h_297	0.9069176594484302	28.883788491417025	6.0234830980764364
F_D28_26	0.0	nan	30.01029791516624
G_D7_33	0.7549797122832903	41.3323186722045	1.7578125
C_24h_24	0.9514227279590408	24.925106877935498	2.217291554112246
G_D7_105	0.025730994152046785	8.913464649389297	2.6722861525761044
L_D3_62	0.8951947586846152	36.216215229951416	2.1255887281894985
C_24h_19	0.9355571972495311	22.380696659497964	1.9327057620082784
H_24h_27	0.8033960674779987	32.18235665703547	10.046051798506777
L_D3_34	0.833600583090379	35.69578048472788	2.34375
J_24h_34	0.8668918168989519	33.93746797686867	1.9220179062722726
G_D7_71	0.8068322981366459	22.285946257518404	2.1223558917509573
D_24h_271	0.8901832730267997	29.240575041251613	1.8932220025082238
C_24h_23	0.8561964591661907	18.30435079725633	2.046591702723396
H_24h_51	0.9230871026652198	25.754782390832467	3.1027036628610296
F_D3_52	0.8696120489535164	35.2805045379024	2.430051721093092
I_D28_114	0.015463917525773196	20.70272617045656	4.337520825778534
D_24h_319	0.9268459672258026	29.092208657008463	2.4609375
F_D14_11	0.7617876178761788	40.36291152911562	2.26326655263609
F_D28_29	0.9008569856120764	27.93017834097826	2.9413829057838594
I_D3_110	0.38594045603903215	33.35502992233384	3.1027036628610296
H_24h_20	0.9045590308837576	30.360749344563537	4.3753487584205795
C_24h_25	0.9436529006110683	25.427229673015557	2.1640060913225847
C_24h_21	0.9164882850610866	30.484620656014208	4.251177456378997
D_24h_240	0.9291988397270907	26.109633595252067	2.5887564884032646
J_24h_23	0.9270421014753508	25.053376921849598	5.838243143944289
D_24h_294	0.9143512579423173	28.270909977755135	2.4609375
L_D21_33	0.8473096784940863	35.0772236560206	1.9921875
C_24h_22	0.6154564557553117	47.05776453761818	7.796272208662451
F_24h_55	0.9135356290487555	32.5393027640163	3.6195574714407424
L_D3_3	0.6978658899060753	49.256022453396945	4.737042874548688
H_24h_30	0.8420644410690624	24.602630088056216	2.109375
G_D7_5	0.782789879583277	67.23693848269271	1.6655473129162377
I_D28_8	0.8721920991479474	27.83855729079742	1.5765965680164504
H_24h_36	0.8751048783411243	31.843468374943495	7.005813364516464
L_D3_77	1.0	nan	0.0
F_24h_49	0.9316760596000926	27.021942225403006	1.8968453972154664
B_24h_69	0.8559013299389896	29.645528624288694	2.0499440255315506
G_D7_60	0.7729707112970712	51.382158061203114	1.6448049430802576
I_D28_48	0.0	18.29492035073172	17.099740437997152
D_24h_375	0.7755102040816326	24.044388101894008	3.8689626607544945
G_D7_47	1.0	nan	0.0
L_D3_48	0.7697988725043696	33.234635549545956	2.1798135044224543
F_D28_17	1.0	nan	0.0
D_24h_437	0.8964960238568589	27.982003129185685	1.6819570423133583
I_D28_132	0.7843496307147653	30.173385550835782	2.384412884692477
L_D3_81	1.0	nan	0.0
F_D14_32	0.8064608571056402	47.39755238442604	2.1384712020579677
F_24h_3	0.935357617461271	25.23443738311821	2.0499440255315506
G_D7_91	0.7502513573295797	56.517287230064625	2.702944358125968
B_24h_95	0.8582766819597468	33.45768261470045	6.185457759560928
I_D3_35	0.6933076790251362	38.84921179459096	5.2734375
F_24h_60	0.883019332594508	32.146051566632885	7.049780270013296
I_D3_24	0.8431535269709544	20.300482736658996	1.9112702848007919
D_24h_401	0.8292653528596396	26.054192288381948	2.109375
F_D3_49	0.911703760552571	27.439557485251516	2.109375
G_D7_7	0.6354416660215221	63.809251371287026	5.309770668379309
F_D3_5	0.39244491080797483	21.666683113536582	2.3612626968292836
F_24h_1	0.7612034504523459	22.14784090690087	2.1320396951554983
L_D3_21	0.907247910274045	32.735876150071036	2.109375
L_D21_18	0.8214993067934244	33.40161077563718	14.276208167048638
B_24h_75	0.8955129422188469	28.90876701160579	7.562907562623072
I_D28_96	0.26437263953000417	16.17225689271956	2.824680654654832
D_24h_283	0.9121059284382314	31.04180852751832	5.4790639347942
F_D28_58	0.8556615128228867	31.69894128925423	2.3699705175183614
D_24h_441	0.7825081872471585	25.935416755833764	1.6655473129162377
D_24h_246	0.9085452860442196	28.408948491898173	5.0458711269400744
F_D3_58	0.8651324200913242	33.67289819621526	2.5540423497308637
D_24h_446	0.7092285655821567	30.29851748042714	3.2178586447842146
G_D7_74	0.7729937335759046	46.65071108293158	5.105395525966867
D_24h_369	0.8559028106817277	32.01579226217628	3.2875219076028603
H_24h_49	0.9067705396955563	26.923430121657123	1.5007322431483239
G_D7_11	1.0	nan	0.0
D_24h_261	0.9171912439589002	26.54988923229404	2.1255887281894985
I_D28_151	0.696861017180722	37.80813129432617	2.34375
F_D3_26	0.6848184818481848	25.46844260913767	1.2290728689493964
K_24h_13	0.9204748634848021	25.292465333838994	1.7887895534148923
F_D3_41	0.645320197044335	20.015456180968773	10.263109708974055
D_24h_364	0.9152143800534742	31.86699705869553	2.079871798745959
B_24h_100	0.9128267206090821	27.97980492504141	2.7282297015990977
G_D7_87	0.8305606388288138	44.57928295046434	1.6819570423133583
I_D3_22	0.8444672833162041	19.411627234481504	1.0546875
J_24h_32	0.8083269788012811	38.882612049567456	5.615225883145753
J_24h_35	0.7792771339366037	28.827193357686262	3.6195574714407424
D_24h_234	0.8960280899719401	28.900546511048233	5.859375
L_D3_14	0.999985588921441	12.36931687685298	19.662721572277484
L_D3_13	1.0	nan	0.0
G_D7_97	0.7185211021974189	49.73297241422724	3.069328325087999
F_D28_42	1.0	nan	0.0
G_D7_82	0.7822028624766646	52.926286025750294	1.4304557362187933
L_D3_22	0.6295186839967506	52.388609655583956	2.559413632950182
D_24h_461	0.911375535459305	27.505024823990414	4.5703125
D_24h_235	0.8816054796274365	27.294239807904535	13.412210486594622
C_24h_76	0.046481601032924466	15.944661935229838	4.076373546310801
C_24h_58	0.7770587431071412	35.93580382302987	2.3612626968292836
I_D3_162	0.5892954968773967	44.64940622210989	2.26326655263609
B_24h_102	0.7683424869736657	26.77354512314304	3.2178586447842146
I_D3_127	0.7626031164069661	23.731809516533673	5.2734375
H_24h_15	0.906825791344001	24.83669395668249	4.928845510503068
E_D35_114	0.0	nan	28.309211186260228
C_24h_59	0.8595840098971623	30.472156100255294	2.167176797918781
F_D28_22	0.1022964509394572	21.025110893851796	3.243363867913605
L_D3_1	0.78946005635519	39.28069681604086	2.748290484271541
D_24h_399	0.7787535410764872	24.873181728062466	2.745790901685933
G_D7_108	0.822038655866549	41.206105920178835	2.109375
D_24h_281	0.8900049236829148	29.940653242838703	7.533798356458795
D_24h_431	0.18696883852691218	15.513100331705859	1.3716445207874561
L_D3_78	0.7170898893908708	23.54171084898497	5.4173082803091654
F_D3_1	0.694033008887008	17.243121098917896	3.0938387771353324
L_D21_52	1.0	nan	0.0
J_24h_55	0.8019516054592207	34.25661352947241	2.238864043891734
L_D21_77	1.0	nan	0.0
F_D3_8	1.0	nan	0.0
E_D35_128	0.8893289841565704	23.2785954569708	1.267576620280309
D_24h_428	0.9265032437845605	24.20155049185903	1.4111243647022222
G_D7_48	1.0	nan	0.0
F_D14_15	0.7552578436684234	42.24541033698435	2.109375
D_24h_409	0.9235525665747661	29.531568544321264	2.633461529794246
J_24h_1	0.93463036442429	25.311125850620133	2.0499440255315506
F_24h_18	1.0	nan	0.0
C_24h_60	0.8683034451547208	28.0606496257471	1.2457202124298419
F_D14_8	1.0	nan	0.0
D_24h_262	0.863345139708776	36.2933682959174	7.689857679620118
F_D14_25	0.8027628549501151	48.18382448149698	1.838014118127905
G_D7_98	0.7641571553994733	32.343270528632004	3.3536925049814497
D_24h_268	0.7887859349014018	18.332302247075035	2.109375
L_D21_3	0.701346192485433	40.944035740009944	2.604622355964008
L_D21_23	0.8365426527524935	32.5027831666462	4.249561960422362
I_D28_149	0.7335317717095897	24.476662228413446	2.449751362542993
D_24h_314	0.9294097161762145	26.89693643330316	1.267576620280309
G_D7_30	0.6390859891761876	39.91753829491265	1.482317653203928
J_24h_53	0.8120406962078534	34.822722080154556	6.933896340228289
D_24h_227	0.9002425044091711	31.566910193106498	2.1640060913225847
F_D14_3	0.8094780326846631	46.70216470818396	2.1512765332834944
G_D7_92	1.0	nan	0.0
D_24h_328	0.9171334085217824	26.29545845960132	1.93625527053027
D_24h_357	0.8384796955537357	23.42199242396342	4.12659770195133
F_24h_45	0.6635558260634341	21.039598769503947	4.656636676477858
F_D14_56	0.5621169916434541	42.329000667315555	3.8279256963424397
F_D28_18	1.0	nan	0.0
H_24h_43	0.8940946474315761	27.65671545415073	4.945534651408404
B_24h_113	0.9288240162515988	29.01327390906735	1.5234375
F_D28_50	1.0	nan	0.0
I_D3_101	0.7723035952063915	24.89027127693109	1.7617144193405752
G_D7_34	1.0	nan	0.0
G_D7_54	0.7870946716636793	54.53674790816201	1.9921875
J_24h_29	0.8128211716341213	42.531340931092146	6.884204598152117
F_D3_47	1.0	nan	0.0
B_24h_112	0.8437801350048216	36.736883359854566	6.327039837512385
B_24h_76	1.0	nan	0.0
C_24h_65	0.9999364217122396	21.231185490014106	30.753402893838942
B_24h_71	0.9083320608744337	29.28587915277372	3.20502992136969
F_D14_47	0.9999983045789931	4.242640687119286	28.571889056173397
I_D28_83	0.6552186356555447	26.999640973591898	3.069328325087999
L_D3_74	0.8799043062200957	32.56437767450169	14.719048563850858
I_D3_74	0.7003871132866238	44.34112951200139	3.454547571793049
I_D28_22	0.08653440270156185	20.461203893126775	2.6825444864670933
L_D21_19	0.6794901506373117	36.38623909248723	3.533159398050313
D_24h_383	0.521823472356935	21.441796561952575	3.9549696165670793
D_24h_436	0.8053877389323562	30.508226451516244	8.69638638921183
F_24h_67	0.9302681992337165	28.12296388144504	2.8537021082545126
J_24h_60	0.9265415246205424	25.46762915034268	1.5234375
K_24h_8	0.8877410348137161	28.651624274974225	3.5602634838195266
C_24h_70	0.8990887766149405	28.285433215331636	1.8968453972154664
B_24h_101	0.9087768342212142	34.514567252373894	2.718143790174188
D_24h_450	0.8592135476463835	22.42274110387981	2.201753229850305
B_24h_114	0.9322206698636861	30.98068487815342	1.2890625
D_24h_403	0.9429875640871184	24.024604998238548	2.112627700467181
B_24h_105	0.9448506216366673	24.03638543444946	1.9112702848007919
I_D28_130	0.28178479331093226	24.39930017491693	3.939313198587096
L_D3_61	0.9052255609907601	26.51259686549787	4.51286004233665
F_D3_11	0.635724733330955	45.86339311765155	2.6256277151259466
F_D3_45	0.5886294628834677	24.609659921917814	3.258149712763557
F_D28_31	0.8295753838247575	28.990964045056074	2.073258517143062
D_24h_388	0.8166470000907688	35.2640118138225	2.1512765332834944
L_D21_51	0.757586459833193	38.711031521051865	3.664803696354349
F_24h_42	1.0	nan	0.0
D_24h_434	0.9005390050258577	29.496041108341387	2.8464744847244807
K_24h_2	0.8470892069299473	20.519544510071515	1.381620248736515
I_D3_44	0.8048359240069085	26.747010592901447	3.4940745740333377
L_D3_2	1.0	nan	0.0
F_D3_3	0.8451967592592593	35.74974592426661	2.6851029462631875
F_D14_52	0.82788342726259	47.32327723216925	1.7887895534148923
F_D14_18	1.0	nan	0.0
C_24h_61	0.8914175373262991	29.624793675669146	6.416483822814291
D_24h_301	0.7164413706381642	22.109151481269716	2.8076129415728763
J_24h_31	0.7838171244429899	35.23063937491192	5.709809866443671
K_24h_17	0.9202709420830226	24.93805578768704	2.532443295114177
G_D7_79	0.8170250109697236	19.20963137034603	1.0546875
L_D3_49	1.0	nan	0.0
L_D3_73	0.9015470164682399	29.235223981769526	2.4581457378987928
I_D28_160	0.48964565117349285	22.4128435828335	1.4542586303895535
F_D28_2	0.8698181186786474	27.48614488649494	3.2306364262711456
F_D14_20	0.883701939435182	25.613506694667745	1.4542586303895535
I_D3_12	0.42950688226647066	41.198973367376865	2.22964424887974
H_24h_26	0.9157577164075191	26.580075003161163	8.651263511855507
K_24h_6	0.8533950617283951	24.064483300640852	2.0765677906253144
D_24h_415	0.6744930629669157	25.69735987849167	1.0867521674409029
F_24h_50	1.0	nan	0.0
L_D3_40	0.6797018851380974	30.17433980523051	4.260857569382307
E_D35_65	0.8485760684437755	29.2361418177718	1.7617144193405752
G_D7_93	0.7369973926169892	61.62265163588367	2.2541465697271104
D_24h_410	0.9353264635207053	25.46764918690399	2.6774202325302805
D_24h_289	0.92698988775555	27.519638388676697	8.386892500820105
G_D7_65	0.8252437008803589	45.61704228977729	3.0491277729510204
D_24h_430	0.7494356659142212	25.23717203384348	3.5814156538912796
F_24h_26	0.8235294117647058	19.87173680236115	1.7302527023711016
L_D3_18	0.8494648596706319	39.674435936308925	2.5024402153198384
D_24h_435	0.8347861070135443	24.176146925991134	2.4859222776089562
D_24h_416	0.9048725618649724	33.235929533594195	2.601984763028264
F_D14_17	1.0	nan	0.0
I_D3_8	0.899513713285353	29.899612127186625	2.34375
I_D28_95	0.8010674936263474	34.82472178371708	2.831963900061228
K_24h_18	0.8488884536284399	26.5126023470355	1.496149843922309
L_D21_53	0.9998847113715278	26.88897501414059	30.242549766946734
C_24h_14	0.9113712110442433	26.776429595082888	8.220684331544806
I_D3_7	0.8484198039935607	24.47407148098369	5.100012925075534
D_24h_370	0.8120035304501324	25.1682750853115	2.4665115445135766
F_D14_13	0.5608052588331964	58.65208471644182	4.035744224466225
D_24h_389	1.0	nan	0.0
F_D14_22	0.6045262754123514	21.395910418059515	2.337883282413282
I_D3_88	0.8521229868228404	30.813596668447637	2.115875400617319
D_24h_423	0.88722759699013	31.261252415873454	2.86570763921191
I_D28_68	0.8094073080262015	33.952487345674356	2.5727927812617364
C_24h_49	0.8932101005357639	29.331654820742315	1.602514960684845
C_24h_57	0.9062256472421855	30.137377137332372	5.263010524895067
G_D7_106	0.7823041087253494	46.890617850859975	2.109375
H_24h_45	0.8977841054283942	26.196352813284328	1.8528970665049098
C_24h_9	0.9153091848689595	26.725138888563517	1.7926240477474635
H_24h_41	0.8404507710557533	20.14775255049844	3.192149641845993
I_D3_91	0.8601203961421451	22.53161365942076	1.415981950030614
D_24h_338	0.0	nan	28.77329007395031
I_D28_126	0.0334553058024046	13.57756371018057	3.0242549766946736
H_24h_44	0.6851145038167938	19.67338284749563	2.109375
F_24h_44	1.0	nan	0.0
I_D3_43	0.9225776145535295	21.985330719441937	2.2079816814160282
C_24h_2	0.9278693694482891	24.4139523764449	2.167176797918781
G_D7_64	0.8652929335734718	41.93325711936028	1.9921875
F_24h_4	0.8984747982593265	32.85291820296007	2.9296875
H_24h_12	0.8068002702094123	18.603462966911497	3.166231895181163
F_D14_43	0.8445711957628845	37.686021042025246	1.4915533665653737
I_D3_42	0.7504151232596755	24.011756586123717	2.4914404248596838
F_D14_49	0.7728029916709162	44.31260205753967	2.5378602923094977
J_24h_49	0.9092340877186976	27.11609531158269	2.472073020671366
L_D21_13	0.9999974568684896	5.196152422706632	26.928147393950304
D_24h_432	0.8098252722208154	22.600009212762334	7.168580738520527
F_D28_1	1.0	nan	0.0
I_D28_98	0.7038102912397836	30.907351324400445	2.1384712020579677
E_D35_132	0.5442940038684719	23.043437243605826	2.1255887281894985
G_D7_21	0.8306222635000663	46.96572108826715	1.632233001232514
I_D3_139	0.8274850226189021	17.093985646733906	1.117897501660483
D_24h_393	0.24719101123595505	12.236057320995268	1.8342745127927964
B_24h_119	0.8513795916542807	32.039666623177524	4.231750801234638
L_D3_65	1.0	nan	0.0
H_24h_18	0.8378050629073821	32.47910912308702	8.195588055424624
F_D28_5	0.6557077625570776	19.60058022581874	1.4542586303895535
L_D3_58	1.0	nan	0.0
K_24h_11	0.8881585946827751	29.718029752363798	3.0083197624203364
I_D3_17	0.1978021978021978	14.031975978537698	2.102854505264808
L_D21_45	1.0	nan	0.0
G_D7_43	0.8400676818950931	45.962046710918806	2.407340459082907
B_24h_67	0.9097196170219707	29.030774273964454	1.9713988876477408
I_D28_159	0.0	nan	30.591773868443276
F_24h_7	0.0	13.74772708486752	9.590062529327234
G_D7_69	1.0	nan	0.0
D_24h_263	0.8327019430526702	19.12751572983689	2.44132812374996
C_24h_44	0.5848572665800607	33.63633973831211	3.804535097050295
D_24h_265	0.7652319731693683	28.288676994876198	6.837165068350698
H_24h_28	0.8132171036763945	19.98397226541496	2.34375
J_24h_39	0.9302714105704294	22.447305815901466	2.2783854017840133
D_24h_368	0.859150822349236	32.11298141303185	2.3728660232011625
F_24h_43	0.937153537370176	23.723466074007625	1.6448049430802576
I_D28_82	0.22179813401187448	31.827900962505925	4.607719512032227
H_24h_55	0.9083878845436353	25.90130541355266	3.168399804983385
I_D28_73	0.1823098591549296	17.366286339760954	5.745773752561529
F_D3_13	0.7678754509208278	47.77889147863021	2.2541465697271104
H_24h_40	0.8594269961602835	33.34576871139517	3.6704202570388653
L_D21_31	0.8133584702396983	31.338297248045368	3.594811324260461
D_24h_239	0.9015553325688074	30.735943507867255	3.087173407574881
D_24h_425	0.8119325551232166	18.123262276103258	1.267576620280309
D_24h_254	0.7746606334841629	21.12707902141263	2.109375
I_D3_40	0.6080246913580247	20.000737689324335	1.5234375
J_24h_43	0.888126366387236	30.94439775964044	3.515625
I_D28_65	0.6895348837209302	35.94958794944901	3.1835338376264355
G_D7_107	0.7984026117880254	41.09393635598868	1.9818204521821596
B_24h_83	0.7417688831504197	27.66860370259454	2.4609375
F_24h_15	0.872278407218716	29.567036960015145	1.773368666065026
L_D21_62	0.8076362685396197	40.14138154045024	2.102854505264808
I_D3_160	0.828132738979693	17.601259082449985	1.0804153660890101
L_D3_71	0.8502658082440627	38.84990179459865	2.3930364675775944
I_D28_139	0.044690603514132926	26.73350593368129	2.5378602923094977
F_24h_59	0.8966658355810422	31.233674061213694	1.9644204626062747
J_24h_57	0.8771265968396198	29.488275363398248	4.508293139454221
I_D3_98	0.7289907223813371	30.914796475792425	2.326105457962407
L_D21_61	0.8190434687874496	30.55416021609613	4.220377290320885
C_24h_42	0.9412816207139375	22.38850793425453	2.079871798745959
L_D3_60	0.7073773118908014	43.305287989378854	2.3612626968292836
F_D3_59	0.8725394448423291	33.28206384970474	2.275369668626672
L_D21_48	0.9253506258482883	23.172343679124985	1.0546875
K_24h_15	0.8947805128610375	29.47258564584938	2.0331271374489224
D_24h_288	0.698491113139666	23.78847951363695	2.6516504294495533
L_D21_34	0.8475219653672268	31.47132673459223	2.1640060913225847
G_D7_39	0.707256960292104	49.00831574686848	5.6457138142715175
L_D3_64	0.7443926341579072	50.6429366100052	2.745790901685933
D_24h_414	0.26652742021664155	25.778572113261013	8.769509500251425
D_24h_362	0.8956422018348624	18.18522238499185	1.1055446639128832
F_24h_47	1.0	nan	0.0
D_24h_440	0.8004083716181726	22.917873868486765	1.1117382399029458
I_D3_48	0.6817079087821446	19.852803445299276	1.1055446639128832
H_24h_8	0.8173558631230364	31.523544001764524	3.668549025585593
H_24h_19	0.8907777944937566	27.831987787140662	2.266298391306295
F_24h_65	1.0	nan	0.0
F_D28_27	1.0	nan	0.0
E_D35_156	0.7649413110012444	39.96504204809861	1.5634762575148047
F_D14_9	1.0	nan	0.0
F_D28_43	0.8907348242811501	25.824275996793943	1.7421174313263874
I_D3_159	0.5061373726821624	19.81355975880924	1.415981950030614
D_24h_392	0.7649800830578862	30.753870478377312	2.073258517143062
C_24h_62	0.9185124974598659	28.54630179660331	1.415981950030614
D_24h_247	0.941633971843988	24.549338777826858	2.8919443779499376
F_D14_30	0.7464917379390518	36.7246008780731	2.109375
I_D28_17	0.20639834881320948	22.227221579223027	3.1878446504848696
F_D14_1	0.0	nan	28.84312681308094
B_24h_85	0.9115682758425935	25.143954703856082	3.77372863783702
L_D3_55	0.9115917111573614	29.314791762226633	2.4748490721026806
F_24h_46	0.9054994939116032	26.385863556174375	1.5007322431483239
J_24h_56	0.9122572201897623	26.755453968817008	8.524132075274217
I_D28_18	0.6411859260582247	24.51660869780983	2.7953579160648196
L_D3_17	0.9989793565538194	36.437329823228644	32.93073007691201
H_24h_31	0.906705998596652	23.395142075470833	2.7382784638002944
E_D35_71	0.884842132844229	27.308642739114912	1.40625
I_D3_93	0.7040575474879173	42.00108879084877	2.604622355964008
H_24h_33	0.7202572347266881	22.232552798667218	3.219991796257989
C_24h_26	0.908707637425004	26.794492292756136	2.3612626968292836
L_D21_40	0.2859848484848485	18.028787703864534	2.824680654654832
D_24h_277	0.9262992186450114	25.235930786740294	2.6953125
C_24h_17	0.8901608168239139	26.53555660138334	2.697858851536251
C_24h_73	0.9292761766149368	24.8367739027766	2.415882202510348
D_24h_348	0.8956154325690933	32.155726761087955	2.109375
I_D28_87	0.3822614107883817	25.447831854108262	2.636067627937967
I_D28_127	0.20980336814375763	33.06371182485623	3.293781872473874
D_24h_419	0.9380721272306429	26.293115948780667	4.453125
H_24h_11	0.7506665755110412	23.564706952758034	1.8932220025082238
I_D28_38	0.23523832108133744	29.61661589458447	4.643346739724754
F_D3_50	1.0	nan	0.0
C_24h_39	0.8616357171078625	21.808410556992275	2.1352578701119453
L_D21_65	1.0	nan	0.0
F_24h_58	0.9362179275773366	25.699619226303096	2.109375
D_24h_376	0.9136970621900038	28.670657172985358	1.7302527023711016
D_24h_459	0.7393169443986141	20.981168240224626	3.1401002360095926
F_D14_44	1.0	nan	0.0
F_D14_24	0.6046511627906976	13.991200320636715	1.2621480016721494
D_24h_315	0.9068488990129081	31.080236124006117	2.096313728906053
D_24h_405	0.9215838235812167	28.501686947956806	1.2621480016721494
D_24h_242	0.9050127861478263	25.660020580287302	1.8192392222179716
I_D28_97	0.7719749317049655	34.743797349177925	2.337883282413282
F_D28_11	0.8441724893537851	33.40137906106018	1.8528970665049098
D_24h_306	0.6032192028258339	56.611047673630374	4.6875
L_D3_35	0.7770939814331908	35.09533122121778	2.026361304584834
I_D28_86	0.0	nan	28.524747042658525
F_D3_67	0.8699386503067484	35.5652603854758	2.0499440255315506
D_24h_218	0.8915522532708771	26.346801448603365	2.073258517143062
I_D28_123	0.0006086427267194157	6.0	6.205407325722059
D_24h_448	0.4797297297297297	29.208729895529643	2.3699705175183614
G_D7_95	0.7687168502651979	61.92686634511803	3.4565346571295215
D_24h_453	0.9283525509398199	27.54735334787607	1.8078806977197084
F_D3_48	1.0	nan	0.0
H_24h_6	0.9085289996464256	25.19557726125878	4.834605783922563
C_24h_32	0.9030859601224456	30.90446616340979	5.188111786213748
J_24h_58	0.9161535156809394	27.202656156633857	1.7062757553001213
I_D28_47	0.32887189292543023	35.28233099771132	3.2242538653588135
F_D28_60	0.8301886792452831	25.895971290331705	2.1735043348818057
L_D21_17	0.9999966091579862	6.0	13.9078409377869
L_D21_49	1.0	nan	0.0
D_24h_363	0.9098340419695515	26.929206055830356	2.7953579160648196
G_D7_109	0.8138465958058029	25.794110668669862	1.1055446639128832
I_D28_42	0.49565896857093245	30.86221765443287	3.3741046989581176
H_24h_34	0.9132100162211529	25.796512935721534	7.945450773133091
L_D3_51	0.9091854366408245	27.286992539097792	2.551352467626239
I_D28_88	0.720666245224418	29.173936575009847	2.2541465697271104
E_D35_120	1.0	nan	0.0
D_24h_451	0.9008748078969145	33.23175595559515	4.941367650540941
L_D21_63	0.6864535768645358	27.77081668127359	2.115875400617319
B_24h_107	0.8641990952519736	31.36588441044222	3.113749278653068
D_24h_377	0.7338271604938271	23.36790324677885	2.109375
B_24h_121	0.8452057656152079	22.60922993078695	1.1600970628841796
C_24h_18	0.9445476176658348	25.81928850467608	3.517577582766477
L_D21_83	0.7197146053148714	40.74933449984918	4.006715858737209
L_D3_43	0.8484383841702718	32.65443381596074	2.2048696549484506
I_D3_92	0.8119271562937763	34.975337686573084	2.2571906583115107
I_D3_148	0.8169205120235101	26.511964481148965	2.201753229850305
J_24h_2	0.8195677344654574	36.66867525227324	5.841770428413055
D_24h_351	0.6469893742621016	18.71539432099822	1.0804153660890101
L_D21_32	1.0	nan	0.0
H_24h_37	0.8983617185746702	26.05489590320746	2.700402801985058
I_D3_21	0.8277975612388043	30.565673579659858	4.239856058232549
I_D28_138	0.7395006733657931	39.6511660345395	2.580786977993583
J_24h_5	0.9014290949065592	29.19065028062807	2.141679712792625
D_24h_316	0.5956890920966689	24.2240365953613	2.4044864682050617
H_24h_50	0.7975065616797901	21.397411292334812	2.217291554112246
L_D3_59	0.8340382902938558	42.569025675124806	2.4187227469394874
F_D28_25	0.8725275292054568	36.10756157255353	1.6941600345469876
L_D21_11	1.0	nan	0.0
L_D3_54	0.9189272860957394	27.62808859050777	1.7772364321995822
I_D28_104	0.7499756073763294	29.196768126877423	3.1748946525337653
F_D14_21	0.831474451177816	40.831747045130086	1.7022467632422598
I_D3_134	0.818596567456007	21.953352504801305	1.1055446639128832
B_24h_116	0.9145248057381948	31.719708444637163	2.6722861525761044
D_24h_275	0.9287777099857637	27.444682652063683	5.252562851019134
D_24h_379	0.8444012525645179	28.463850721827786	2.596701539784415
L_D21_29	0.8100263852242744	27.797756186946955	2.05329087514866
L_D3_52	1.0	nan	0.0
B_24h_94	0.8502812635222847	21.251646291385875	2.1892431670628207
H_24h_42	0.8967974687287459	25.147899867264893	4.412852433694391
I_D3_97	0.834072238883818	35.88431043896507	2.2541465697271104
L_D21_66	0.8446508132481615	31.625808265679737	1.7926240477474635
B_24h_123	0.7935228866505164	39.778581448959834	4.9828808497193675
F_D14_29	0.8309397138682912	38.08871157964677	1.773368666065026
I_D3_38	0.6462250832909819	24.413449049710685	2.713086774091459
D_24h_350	0.9115830171950173	26.69486550302307	6.827114842326332
B_24h_120	0.8557882259976294	27.480574481102565	2.3554395987002086
G_D7_100	0.7654369698165319	41.72629858663084	1.7421174313263874
J_24h_9	0.8729346240551651	31.04726098056208	1.939798284052365
F_D28_53	0.7945826586191668	34.15439339796743	3.243363867913605
I_D3_104	0.6380079437824626	36.185772346189566	2.583446213091633
I_D3_83	0.7549828497265226	37.791976875540655	5.357404429998028
G_D7_31	1.0	nan	0.0
J_24h_59	0.913320098169483	25.780401550817043	3.416573375885918
D_24h_273	0.9304858104858105	24.038535505387316	1.6655473129162377
D_24h_412	0.9070473600725131	33.38039191583177	6.643611460808609
L_D21_47	0.8409322426300355	31.76211556562809	1.486942680521428
L_D21_58	1.0	nan	0.0
D_24h_347	0.8903770102820986	28.787110500441358	7.45316185132399
I_D3_71	0.7484389489953632	25.819812129590925	2.4044864682050617
F_D3_60	0.9059714707329071	25.782271584071484	2.311298780076096
J_24h_37	0.9005523001279719	25.40872988450671	1.415981950030614
L_D21_54	0.9038882073710598	25.729557903774957	1.0804153660890101
H_24h_17	0.8680606957809031	29.689622908562324	2.4243938514348287
H_24h_7	0.7456204520078543	28.36356717631445	3.416573375885918
I_D3_126	0.7714388231072838	17.835666224912845	1.0804153660890101
F_24h_2	0.9292773932609872	27.529430796925844	4.696280838167316
E_D35_74	0.8528107502799552	36.97597846866776	1.9040715010865532
D_24h_452	0.8737852641498322	27.547799304419083	2.1223558917509573
D_24h_292	0.6478616924476797	19.26573250088465	1.2621480016721494
D_24h_386	0.7316851893853481	25.791803557587727	3.5718165595612903
L_D21_22	0.8448377581120944	31.265837634830167	2.2265625
D_24h_456	0.9112951506685293	28.602003560866905	4.141546182907568
L_D3_9	0.8252465483234714	31.424680920744112	2.7879790437586682
C_24h_27	0.915455015130268	27.995413516778747	1.8895916597574725
F_D3_4	0.7938201058201059	39.583525727762215	2.3930364675775944
I_D28_20	0.8434959729411545	32.84748692709094	2.112627700467181
I_D3_149	0.7949027729835462	32.72283451412306	2.1352578701119453
C_24h_54	0.9150672336513045	28.766731948755243	6.294397969685524
L_D3_67	1.0	nan	0.0
D_24h_291	0.8974335857675201	29.27104685816762	5.929270612815712
K_24h_19	0.9143673408014436	26.058508275772716	2.3053494811999222
D_24h_236	0.9289263898954343	26.19880053830525	2.0161699844631156
L_D21_71	0.7286996357628328	34.3086518705841	4.342267339136463
G_D7_103	0.7958774170010945	39.62872222292676	1.7926240477474635
C_24h_13	0.9163941773034342	25.736328763084106	1.9112702848007919
D_24h_358	0.7659804983748646	23.690543467078538	2.1384712020579677
D_24h_373	0.8689126014129683	32.16725880461791	3.6722905349982184
L_D3_75	1.0	nan	0.0
D_24h_280	0.8680029471218332	29.64547808906755	3.64036513289275
K_24h_14	0.8703559485088643	33.10864838088557	2.109375
J_24h_27	0.8855377008652657	30.191642818124553	5.033608967558092
C_24h_66	0.6138116221426604	38.29308226157886	7.6180888889742215
F_D3_22	0.616553912970851	23.019089284144663	5.008994595272463
E_D35_3	0.8281471004243282	28.524830132632108	2.1255887281894985
D_24h_274	0.6764484574868322	19.91356931219352	1.482317653203928
E_D35_67	0.8616329846653803	28.4955290637065	1.9818204521821596
L_D3_19	0.7968133859106895	28.4464961034124	10.366954947467097
K_24h_5	0.8632401562969643	25.76200849858313	1.8305272677906221
E_D35_157	0.8768213542304396	25.80103861276416	3.115953703197265
D_24h_353	0.8388264185084658	33.0553110407	2.8728868762807647
E_D35_140	0.6128048780487805	22.087349447829503	2.4748490721026806
D_24h_309	0.781323952670291	22.322996780754213	2.81737858129015
G_D7_45	0.8785074080848728	39.22199960444081	2.1892431670628207
L_D21_21	0.8626968981466507	33.00053700472885	1.9644204626062747
F_D3_65	1.0	nan	0.0
G_D7_85	0.8830365900781738	34.983782439167705	1.7421174313263874
L_D21_44	0.8015404508911003	34.22146173208486	3.932334781772465
D_24h_232	0.9129281436126729	30.49277907965031	7.523766055909932
G_D7_38	0.720896249391135	17.24875339815987	1.2943782442016323
I_D3_9	0.8218468746147207	21.576603253843942	1.1777197993501043
C_24h_6	0.6270609788013609	23.687997874788223	1.6941600345469876
L_D21_35	0.8351991044298737	29.62716719320391	1.5234375
K_24h_16	0.6820812751901573	46.08455583230427	7.992840424209344
J_24h_44	0.9328767354375074	25.4044622736134	2.109375
F_24h_17	1.0	nan	0.0
E_D35_131	0.005361930294906166	10.51032671501517	4.823230225138284
L_D21_78	0.5652116576552816	36.23021838012806	3.31663399173865
D_24h_310	0.7765540871267743	27.81614355236351	2.535153240560618
G_D7_28	0.42057840430170035	49.625207359934464	7.134977081197861
B_24h_68	0.9039693672517723	30.926910018756562	2.4609375
L_D21_57	0.8340961815787824	31.603284815257386	2.1512765332834944
D_24h_255	0.8959363204194766	29.834166568332325	7.750338639274899
D_24h_457	0.7504201252737179	24.07288952896294	2.8076129415728763
L_D3_47	0.8204001535770659	36.07022052442547	2.005926886948089
C_24h_34	0.9240308263749762	28.623612357824065	2.9037918031321563
B_24h_115	0.9061664246962635	28.437341964150377	1.9076742886054343
D_24h_334	0.8448366425044648	21.114695363277544	2.398768299663131
B_24h_99	0.9264340131423934	25.58849171250096	2.636067627937967
I_D3_95	0.6726867597044681	47.7990676891634	2.9831067331307475
D_24h_299	0.7249673690098826	22.553890099693106	1.2943782442016323
D_24h_276	0.4146699266503667	25.250408942811802	7.671978423437301
I_D3_65	0.6256088124174973	39.503942040802286	2.1320396951554983
I_D3_70	0.8424456012156876	37.908619000894134	2.415882202510348
I_D28_110	0.6917845583154526	25.161040163765335	2.6953125
F_D14_2	0.8506958391418378	36.29060016105878	3.3700321510660327
K_24h_7	0.8716185073568516	28.29046958827556	3.2833419670598203
G_D7_24	0.6467549736613307	54.70368687309145	1.838014118127905
C_24h_16	0.8875485957199433	31.187973208251705	6.607338449536148
J_24h_36	0.8969317470256731	30.645640847572775	6.531035059262238
F_D28_24	0.6703296703296703	13.620909973430436	0.6833146751771837
I_D28_12	0.6825123299067086	24.957782476317057	1.9644204626062747
H_24h_47	0.835743519781719	28.224727700152435	1.7926240477474635
I_D3_141	0.8649255937715581	30.044233385020206	3.918340663429802
I_D28_134	0.11806914546640573	28.798602115436637	2.5133918659602204
G_D7_61	1.0	nan	0.0
B_24h_73	0.8751502344317507	33.57205945507562	2.908517260779107
F_D28_8	1.0	nan	0.0
F_D14_59	0.82152687237433	41.16416057165107	1.9818204521821596
B_24h_87	0.6361556064073226	26.90419814203189	2.109375
H_24h_23	0.8932630458964066	29.850426593586644	3.974021474487462
F_D3_27	1.0	nan	0.0
C_24h_75	0.8430847314253489	21.36956264030412	2.601984763028264
D_24h_406	0.8187786671463261	21.32349204098782	1.3716445207874561
L_D21_42	0.6230446252740311	60.53248838038487	4.276942404115935
F_D3_46	0.8922929900500309	24.616723809660876	1.9468649678714238
D_24h_442	0.9274740978921043	27.365566727058663	4.855863130101717
I_D3_47	0.8464302164900968	19.88810820590778	2.4243938514348287
L_D21_1	0.7818214285714286	35.70588133866339	3.0491277729510204
L_D3_66	0.8927771556550952	30.339093946255023	2.326105457962407
F_D3_44	1.0	nan	0.0
F_D14_27	1.0	nan	0.0
H_24h_32	0.8657329240214888	26.57097312088295	2.430051721093092
I_D3_82	0.7433326221463623	27.248039411457995	3.241246098267031
D_24h_365	0.8887026861534991	25.793071519332763	2.697858851536251
I_D28_21	0.7360481005739273	30.967061799608203	2.507922018636644
D_24h_361	0.8988666530528895	25.631840485954946	2.109375
F_D3_55	0.8129318211445704	42.10753565619024	2.26326655263609
I_D3_96	0.8212485459480419	16.647443600282667	0.8450510801868725
B_24h_77	0.8334305717619603	20.32806128810039	2.109375
L_D21_60	0.73780066903839	41.85226275057433	2.745790901685933
J_24h_18	0.9195061159215664	24.52921178630473	2.7781100604210227
C_24h_41	0.8276818309463634	34.528348092542615	7.552913927025946
G_D7_57	0.8523308490428175	50.25292038021794	2.109375
F_D3_20	0.6249914553284571	53.71587682430764	2.0897524804836336
L_D21_9	0.8677847562518692	28.93342562032753	1.7102952561710654
I_D3_18	0.8726341683819469	21.761091660531175	2.109375
E_D35_154	0.8006340796073919	32.04897130348901	2.26326655263609
D_24h_318	0.10888252148997135	10.7433760648385	4.356475850494009
C_24h_40	0.9012696929805937	28.133202836017393	1.4111243647022222
I_D3_114	0.7444843509492047	16.232311572855583	1.2996722468448536
G_D7_1	0.7690427698574338	48.5573938757238	1.939798284052365
G_D7_44	0.8409934813103391	44.469920005540864	3.9792016046131984
D_24h_321	0.9150387076940275	24.878387144563735	4.798967631900767
F_D3_21	0.8494977485278836	41.38875994659981	2.3699705175183614
G_D7_99	0.8494355909694555	37.84366860535715	1.765607715623363
F_D14_26	0.0	nan	29.81126545203277
L_D3_39	0.8439483876882177	35.77943254154707	1.9112702848007919
C_24h_56	0.7817340575336954	23.229813393237176	1.4111243647022222
C_24h_38	0.9241974291721761	27.14239154776434	1.6941600345469876
F_24h_29	0.933920265780731	24.70055303338809	2.3023690669205275
C_24h_11	0.8731650355871886	30.270881854595853	2.664566484586423
I_D28_40	0.0	nan	30.835458493239262
C_24h_53	0.9403410089646687	25.96888083351882	2.612519157375932
F_D3_7	1.0	nan	0.0
F_24h_27	1.0	nan	0.0
G_D7_13	0.7857382909168678	51.635514593489276	1.9921875
D_24h_307	0.8449910325390725	22.086144207651046	2.4044864682050617
D_24h_462	0.8703285678454978	28.36164109374763	1.7617144193405752
F_24h_25	0.944286650644527	24.91860769329256	3.3352147197088375
E_D35_75	0.9131615552758826	21.527879055732953	1.40625
B_24h_86	0.05405405405405406	6.958357046197698	1.8305272677906221
F_D28_45	0.5427006123106671	36.61395239784146	5.379148789466485
L_D21_75	1.0	nan	0.0
H_24h_57	0.9256325875072824	25.11834770543786	1.486942680521428
D_24h_337	0.8977189876054578	29.717523299927127	4.21875
D_24h_402	0.757871878393051	23.824428520249096	2.636067627937967
G_D7_104	0.7903654485049834	29.82584901080996	2.201753229850305
G_D7_58	0.7908468776732249	36.153203331060844	1.4111243647022222
I_D3_123	0.6789137380191693	27.243723510172547	1.4542586303895535
G_D7_29	1.0	nan	0.0
K_24h_1	0.8153556969346443	22.888518245440444	2.3699705175183614
F_D28_4	0.8252527043802093	36.18127349240593	1.8192392222179716
B_24h_90	0.8612113278630951	28.63330501292828	2.1223558917509573
G_D7_72	0.8432951815741133	41.08189750448059	2.109375
B_24h_80	1.0	nan	0.0
D_24h_404	0.9171569875755585	31.080389402306082	7.220119594101264
D_24h_267	0.931276773217593	24.503234652869995	3.7113486614327615
G_D7_78	1.0	nan	0.0
I_D28_43	0.8213861615547253	26.390130715445647	14.603838355944731
F_D3_43	0.7700473835478108	32.7219776787076	2.1892431670628207
D_24h_449	0.813499804916114	22.24552121240266	2.5540423497308637
L_D3_57	0.8454907434013382	35.3434156320703	2.1576506999439804
F_24h_53	0.9094876435663661	28.47621084880067	5.120168501942222
C_24h_3	0.542041142400639	24.671579711782584	1.527938063719371
E_D35_135	0.8243407905639226	30.319851444850666	2.1512765332834944
F_D28_20	0.9225960654532083	23.187300093463385	1.482317653203928
F_24h_22	0.6493277754946281	25.95770994203073	4.564298928316511
C_24h_52	0.8661649697506271	18.03523691561481	2.238864043891734
I_D28_79	0.8084106470040109	32.43427647477561	2.532443295114177
I_D3_129	0.6525679758308157	27.61332894936512	2.141679712792625
B_24h_93	0.37435897435897436	9.923680442316625	1.5939223252424348
D_24h_300	0.9190701235222237	29.49777932075904	5.059460893341305
F_D28_52	0.8094348292234645	38.80940901600518	2.535153240560618
I_D28_70	0.8384508310816343	31.306240345291418	2.1512765332834944
B_24h_70	0.9271343193002362	27.47922261634812	7.119562583945642
B_24h_74	0.5280788177339901	17.59088046953568	1.3666293503543674
B_24h_118	0.865525350699755	35.862177958462844	8.58273441731276
D_24h_424	0.8123324396782842	19.11437290356501	3.3331553093737245
I_D28_54	0.6896767140402936	28.5570862998913	2.109375
I_D28_7	0.6806545527557474	30.656026578926703	2.154465973927762
D_24h_384	0.8417743625567586	17.2331404808682	1.2890625
F_D3_24	0.6755819712729074	17.40038401990778	2.2571906583115107
F_D14_7	1.0	nan	0.0
L_D3_44	0.9151644086141902	26.19390398621984	2.4187227469394874
F_D28_67	0.8664176006641761	31.818573913414685	2.238864043891734
F_24h_52	0.8970643684352276	26.999597613992904	2.9014261882359254
F_D28_15	0.8073123001288721	37.86607978725683	2.415882202510348
D_24h_445	0.8596858638743455	18.990500169948007	1.267576620280309
B_24h_106	0.9090060339909057	32.112933848261356	7.955814408981412
C_24h_1	0.9292878561826964	22.49373244491055	2.1735043348818057
C_24h_47	0.8858807763540271	32.47009031142391	5.706201011221806
D_24h_233	0.9201252577713281	27.24099586292071	2.308326047295962
L_D3_72	1.0	nan	0.0
F_24h_30	0.8782360083029804	25.362885945556922	2.1255887281894985
I_D3_132	0.8430008029671548	26.241064866744047	2.596701539784415
I_D28_80	0.07279818004549886	17.264153121683798	3.918340663429802
L_D3_70	0.6042833607907743	32.174062966661296	5.236852258946327
F_D28_32	0.9000755096904103	30.928793839993464	1.5234375
D_24h_371	0.8806856374635895	31.540487623091405	2.3290554977756006
L_D21_39	0.8464248704663212	32.887852148269886	4.103236265627718
H_24h_39	0.8748016502697556	28.826815871796647	2.5701225233743723
D_24h_447	0.8466165413533835	27.82518084499269	2.154465973927762
D_24h_444	1.0	nan	0.0
L_D21_26	0.7506958549612578	47.35074708553451	1.6819570423133583
D_24h_286	0.593915343915344	18.64644191041195	1.5413609106991295
H_24h_25	0.8681792278102294	29.14197972589403	1.9921875
J_24h_54	0.9055544357741369	24.3359903388298	3.251821154416783
B_24h_111	0.9083653507062383	28.20872250052343	9.123330995696213
F_24h_13	0.8970771144278606	31.572845129604033	2.275369668626672
G_D7_19	0.8218667360298262	40.76476210876897	2.109375
F_24h_20	0.8957335385073589	31.29501201899757	1.567861893780428
L_D3_45	1.0	nan	0.0
L_D21_12	1.0	nan	0.0
F_24h_31	0.8644255378017569	26.0547221673007	4.054416537188952
D_24h_367	0.8466316292403249	17.947455993899077	2.1735043348818057
C_24h_4	0.8788156599096805	30.45107130761373	5.37787214324239
G_D7_56	1.0	nan	0.0
K_24h_12	0.8344911095532471	32.31436086484869	5.894426409355917
L_D3_80	0.8764084445147569	29.835772803241	2.326105457962407
E_D35_138	0.8402213587660426	27.99055748149266	2.109375
D_24h_243	0.9342339908132937	24.503109186210686	2.1512765332834944
I_D3_20	0.7850505296976352	41.612442635259974	1.7578125
H_24h_52	0.8983289035529893	26.712830572676545	1.6448049430802576
F_D14_42	0.9999991522894965	3.0	25.752469731379648
D_24h_455	0.9087079309107363	28.88235722568573	6.854216632448324
H_24h_9	0.7844651705042262	41.464353745204235	7.153238654077431
D_24h_269	0.8562190947128185	22.535167040835635	2.1923773750628563
F_D28_56	0.6455748212671543	43.958585810953096	2.994593516995462
I_D3_61	0.7418649258000471	39.501422510589855	4.684569396400004
D_24h_418	0.8884888038708225	26.438853582901437	1.7578125
I_D28_61	0.404843090793504	53.7079344826512	3.1488348849713446
C_24h_64	0.9347822850762932	25.780059454179135	2.7054835267066863
G_D7_20	1.0	nan	0.0
D_24h_244	0.8789084707220012	19.667558867918753	15.263643758971225
H_24h_24	0.8683924298455514	27.92877723999306	2.112627700467181
J_24h_4	0.910348726493692	27.07929134575347	2.036501624646418
D_24h_429	0.8127301420305103	21.274786420078343	1.195082698498309
F_D14_46	0.8507050889025138	30.43731350680182	2.109375
I_D28_74	0.5253633293049487	46.5677319704446	3.2602565023227084
F_24h_8	0.0	nan	28.553378261709245
L_D3_26	0.40895625950735237	37.027991337482426	3.084948417442543
B_24h_84	0.1753764393268379	19.28494993287809	1.5098553195381008
I_D3_39	0.8426317246470425	33.65584065179602	4.97322543138819
I_D28_71	0.21409345020360274	21.898896691775192	4.872802238974638
L_D21_2	1.0	nan	0.0
C_24h_7	0.7547938860583604	40.472849335406735	6.546786432873479
F_24h_24	0.7137518684603886	23.32536200432381	1.4495293215062086
F_D28_13	0.7304395358660273	47.57276706774372	4.8417019359641245
E_D35_6	0.7724268689057422	33.57214699760927	4.414408172305632
F_D14_50	1.0	nan	0.0
L_D3_7	0.5760868302092896	49.50553246532763	6.329209976433177
I_D3_54	0.7775874231583191	25.714350144740255	2.109375
B_24h_81	0.7428429038152722	45.205752194294774	4.394140607637346
F_D14_31	0.7821200510855684	41.61490101802893	2.7781100604210227
E_D35_139	0.9071142576830271	22.904428017918224	1.6655473129162377
C_24h_31	0.8735774972825484	27.89698418141748	2.449751362542993
E_D35_77	0.829662186334134	27.973759495039783	1.5939223252424348
F_D28_3	0.8767375694350359	30.330609246694028	1.2943782442016323
D_24h_433	0.7008362557323982	22.303439337202644	1.6280207800136488
L_D21_55	0.8595306585919757	34.88040576504246	2.308326047295962
D_24h_256	0.9137232718633329	27.91926976866186	1.2890625
D_24h_250	0.9162135344314348	29.274556754378512	2.019572805423526
D_24h_391	0.8816407661727502	28.326190496546577	2.3583529450193095
H_24h_29	0.7381941820929354	25.069869074219017	2.745790901685933
G_D7_49	0.8007110536522302	57.44390441266785	4.035744224466225
F_D3_15	0.7747671720063896	34.40434432570333	1.8230096702465677
F_D3_42	1.0	nan	0.0
I_D28_162	0.7178333242964811	29.394841433442362	2.1512765332834944
F_D14_58	0.8052839438921422	48.69715877763457	1.9921875
L_D3_16	0.9999983045789931	4.242640687119286	25.79509571392642
F_24h_9	0.0	nan	31.040754539521302
J_24h_41	0.8956535094455537	29.868441256931014	2.449751362542993
L_D21_25	1.0	nan	0.0
I_D28_101	0.3012000786936848	18.083739334090538	4.833185303273738
D_24h_385	1.0	nan	0.0
K_24h_4	0.89888437594225	28.427496213664075	2.1255887281894985
I_D3_68	0.7277923211169285	54.64015382808169	2.6851029462631875
L_D21_16	1.0	nan	0.0
F_D14_65	1.0	nan	0.0
I_D3_86	0.0	nan	28.422498833519306
G_D7_90	0.8820556991099626	44.164395699743054	2.112627700467181
D_24h_313	0.823083403538332	20.462348179714652	2.109375
F_D3_30	0.9876310560438368	27.986482150282573	33.270313453951985
F_D3_17	1.0	nan	0.0
F_24h_56	0.8150851581508516	22.145635182439214	2.3728660232011625
F_D28_47	0.999908447265625	22.541166044964637	29.853386246959595
D_24h_345	0.8797573712174765	32.30868990737635	2.966950523712226
D_24h_231	0.9278972762047556	24.77044763419556	13.751442573474337
L_D21_59	0.8928895278115669	27.70037258324184	1.9818204521821596
F_D3_9	1.0	nan	0.0
D_24h_366	0.5984251968503937	13.739152962727687	0.9152636338953111
L_D21_64	0.8447092954875133	29.387974728315587	3.907812187624937
C_24h_8	0.8873790611313717	27.89813426655438	5.307183691042619
J_24h_3	0.8540345547750142	34.992910926511854	5.148253742927062
G_D7_46	0.8324387212776647	51.08159196684704	2.201753229850305
F_24h_11	0.8304968745722499	33.835967819828866	4.559783544924309
L_D3_32	1.0	nan	0.0
F_D28_44	1.0	nan	0.0
B_24h_108	0.9015583719416472	33.15878113886731	3.13353327120022
L_D3_12	1.0	nan	0.0
B_24h_82	0.8741787776229345	21.320701391576947	2.3554395987002086
I_D28_39	0.7135276747851957	34.35531958770894	3.617659931351515
D_24h_395	0.7729188619599578	20.05490556464754	1.1117382399029458
J_24h_28	0.926805698431996	26.04004117142755	7.785696207128011
F_D3_31	0.8136391562563997	37.890223202231944	1.8676614199815502
D_24h_295	0.9121473842175003	30.078408137705345	2.601984763028264
D_24h_340	0.9217661903948692	26.578369558478755	1.6655473129162377
C_24h_45	0.9367403547112717	25.093585933359684	1.9076742886054343
L_D21_67	1.0	nan	0.0
D_24h_421	0.9254374841491251	27.164258061666356	1.486942680521428
G_D7_70	0.7924656371966741	51.023347629357126	15.641787856372112
I_D3_87	0.5969773299748111	23.96039734540752	1.939798284052365
C_24h_37	0.24052718286655683	15.104440608910018	1.4111243647022222
I_D28_141	0.7837891794769415	25.48856795263571	3.4004573738781816
F_D3_25	0.9145858446702256	32.849534103735536	2.275369668626672
F_24h_21	0.9344807771972258	25.574132520004767	2.612519157375932
C_24h_43	0.9149911613802618	28.05404128868261	2.1892431670628207
F_D28_46	0.85005673528935	31.969089388538187	2.275369668626672
D_24h_372	0.32408236347359	16.444409179615278	1.7421174313263874
F_D3_56	0.7736764871881702	33.628052712385106	2.6953125
F_D28_65	1.0	nan	0.0
D_24h_387	0.2684703433922997	17.12820570742764	1.4352478961620183
D_24h_248	0.9167881894853948	28.543642266737702	2.109375
I_D28_129	0.1596125014415869	33.10093265892806	3.3536925049814497
I_D3_80	0.8340260995650073	23.402614167773827	1.6489742905629243
L_D21_43	0.9015740740740741	28.027892700970373	1.8786585400642264
I_D3_138	0.7221759760259718	39.06580664934456	3.5544728643991643
D_24h_237	0.9181993951712855	27.8909161626126	11.892077564036592
D_24h_298	0.836335160532498	20.96600273235316	2.1384712020579677
