# Supplementary material for: RatLesNetv2: A Fully Convolutional Network for Rodent Brain Lesion Segmentation
Source: Front Neurosci. 2020 Dec 22;14:610239. doi: 10.3389/fnins.2020.610239 (PMC7783408; doi:10.3389/fnins.2020.610239)
Supplement: Supplementary file 1 [file Data_Sheet_1.ZIP › 3D-table2-3/ratlesnetv2_heterogeneous.csv]

I_D28_150	0.8189454322501533	17.742828739909314	2.483158605517628
I_D28_76	0.8120663650075415	20.644965194564044	2.2541465697271104
G_D7_86	0.7433350757971772	20.673385538325007	2.697858851536251
F_D14_67	0.9239266598337319	22.954733781871187	1.0804153660890101
F_D28_7	0.9998787773980035	11.908284427267901	26.935286216312747
B_24h_91	0.9999983045789931	4.242640687119286	26.43610784233493
I_D28_148	0.7896390255467963	18.285483836704454	2.4886828806556993
D_24h_312	0.7970199178956971	23.330965341668268	3.8529567709625616
I_D3_76	0.8785591385913304	22.003459850370124	1.3361430762880522
L_D21_72	0.9999974568684896	5.196152422706632	24.430713072093038
F_D14_45	0.6771758436944938	20.66566339809041	2.384412884692477
H_24h_58	0.8962900630379261	23.763937341914335	2.112627700467181
B_24h_78	0.8111922141119221	18.448143729706263	2.112627700467181
D_24h_422	0.8685707064324529	26.445066032598955	7.359524281925429
H_24h_22	0.7814011121856866	43.00843153984318	7.05951350710736
L_D3_42	0.901580445666045	23.046480254339034	1.396450229040584
G_D7_75	0.7433770404067434	21.770379393788016	3.19859626498973
D_24h_252	0.911025219088439	25.76947517319934	5.929270612815712
L_D3_31	0.858204833485095	23.941522008202586	2.633461529794246
B_24h_103	0.8457271624198301	29.26933969048845	3.0491277729510204
A_24h_13	0.9436215322013273	24.310568081901803	1.3361430762880522
J_24h_30	0.738421052631579	29.221939373658312	4.53259678261259
L_D3_23	0.9035779495746086	25.021257627160185	12.663843208311114
D_24h_311	0.8190684378678326	24.73747387994211	2.3583529450193095
H_24h_21	0.8494706688255075	26.993209861936723	5.4790639347942
F_D3_53	0.8573127008600993	24.503643858164743	2.0499440255315506
B_24h_122	0.8416490680378294	28.514545245179537	6.09036865321232
F_D14_60	0.8776196182737556	22.839853173241202	2.2723499331639045
C_24h_46	0.843257588323105	29.226775126408906	6.428244446204286
F_D28_59	0.9309106534483288	21.406218482325414	1.154163023647981
K_24h_6	0.8812969663234066	19.04336160690654	1.4495293215062086
I_D3_73	0.6992726360672185	28.794835324516228	4.684569396400004
D_24h_454	0.0	nan	30.387059961206145
I_D3_79	0.8834592703195934	24.428417568608594	2.505182616378744
L_D3_53	0.9999932183159722	8.485281374238571	23.87492202825946
L_D21_80	0.9171838414148992	23.971253066528234	1.2065191571469143
I_D3_150	0.8655583471427808	21.375312946902	4.893893676051821
F_D3_32	0.81671768933848	34.46594623122334	1.5007322431483239
C_24h_30	0.7771509167842031	17.669427943151362	3.289609886160515
F_24h_41	0.7005205954881725	33.03003552576659	16.39536469245004
F_D28_21	0.9245275399773866	22.738014685707572	2.102854505264808
B_24h_110	0.901779067080841	25.0713884608016	5.279943902844755
D_24h_260	0.9032727524731891	24.057743609489645	7.303329586351352
D_24h_411	0.805679042012095	31.173281541940405	3.168399804983385
I_D28_44	0.6458505880404174	19.285198727942007	2.8149403475306984
F_D3_18	0.9999686347113715	11.799260437467915	28.53678046583862
G_D7_52	0.9128813849845732	27.729395964392808	2.238864043891734
F_24h_48	1.0	nan	0.0
C_24h_13	0.881956424509616	23.790026773848194	2.34375
D_24h_287	1.0	nan	0.0
F_D3_65	1.0	nan	0.0
I_D28_97	0.8658692418878439	24.261271694300667	1.8305272677906221
L_D21_74	0.9163483230560987	22.73322010119597	1.567861893780428
L_D3_11	0.9999635484483507	10.030774445578611	23.40759811287913
A_2h_39	1.0	nan	0.0
G_D7_10	0.9240757109329757	23.651755621689983	1.6655473129162377
C_24h_77	0.9137182056195059	24.562899680386206	5.307183691042619
F_D14_5	0.7560386473429952	18.7177284027532	1.154163023647981
I_D3_91	0.8659741575880415	19.210543743414057	1.8305272677906221
F_D28_41	0.7076115485564305	20.698966472608966	2.141679712792625
F_D14_48	1.0	nan	0.0
B_24h_72	0.9244548952543822	22.012804174031338	1.632233001232514
L_D3_25	0.9996770222981771	24.70761675871663	32.43300354944452
F_D3_29	0.9278531132835769	21.140353285906713	1.1600970628841796
C_24h_20	0.8278048403309364	29.150657235471233	2.1512765332834944
L_D21_14	0.9999779595269097	13.944988608214068	27.645820332121406
D_24h_426	0.937445520389242	22.56857655210143	5.79930142108998
I_D28_157	0.8161242870783763	20.863431482612437	15.712741924599362
L_D3_83	0.8231598513011152	28.329164026759674	2.8002663621910595
D_24h_460	0.9204758646566755	25.58316390363054	1.0611779458754786
F_D14_41	0.7687140115163148	15.394538417228121	1.1117382399029458
I_D28_126	0.2320110701107011	18.468913176589826	2.3554395987002086
C_24h_48	0.9367162216828478	22.26185227651491	6.009788158574103
D_24h_284	0.6047144152311876	21.23490385794819	2.1223558917509573
L_D21_76	0.9163954289515573	23.589481862538733	1.632233001232514
A_24h_14	1.0	nan	0.0
I_D28_9	0.5978183118741058	23.19732577859631	7.400462533053255
G_D7_53	0.8727407133616707	27.65166520851375	2.109375
I_D28_35	0.8446207354722732	27.4421896331074	8.03995075267683
D_24h_413	0.9391196087149845	23.10568282358251	1.5634762575148047
F_D28_9	0.999892340766059	12.094488188976378	27.54230366565109
F_D3_67	0.8978957537065816	26.526111847475097	2.0499440255315506
D_24h_448	0.6185737976782753	20.437348706043696	7.24006340209851
L_D21_81	1.0	nan	0.0
G_D7_59	0.8799573181575672	20.784765411767133	2.1512765332834944
H_24h_38	0.8730787820202996	27.792969932954737	6.693037645918892
I_D3_157	0.4955978745685141	44.83787967935825	4.047636571680596
C_24h_10	0.9229520081194722	24.356543983961892	6.202086854249645
H_24h_53	0.8836918382913806	22.23813360544396	7.339905077245124
D_24h_241	0.9367744110988006	21.891853428148014	5.547562677442793
L_D3_29	0.7798963416940945	29.050927486745685	2.384412884692477
J_24h_38	0.7903614457831325	18.24903805039064	1.2065191571469143
D_24h_324	0.781822507732572	17.719599403236654	1.1361749665819523
D_24h_374	0.8221096269000461	21.425547991474126	2.1512765332834944
D_24h_279	0.9285318709224265	22.484493916446493	5.2643150262225475
F_D14_53	0.9068990335184043	22.470906968243465	5.522752344350709
B_24h_89	0.8582563777363825	26.992595974001098	6.996005417155922
C_24h_15	0.6271790065604499	18.37809800164538	1.9644204626062747
F_D14_4	0.8921056845476381	26.290676372454563	1.7460544248927352
L_D21_70	0.731267462534925	25.10851149380588	2.5133918659602204
L_D3_33	0.8809061488673139	23.52332633712055	1.9713988876477408
D_24h_407	0.945501586967313	23.882766267334045	1.5098553195381008
L_D21_73	0.9027321097626592	22.56006559841574	2.0499440255315506
D_24h_297	0.8833291107170003	24.814139684627083	6.278013391865097
L_D21_11	1.0	nan	0.0
G_D7_33	0.8758115876101071	26.15644049458551	1.415981950030614
C_24h_24	0.9464469477641635	23.66360772441137	1.486942680521428
G_D7_105	0.4178019981834696	18.26482723103855	4.141546182907568
A_2h_19	0.7082484273943475	20.586155006525992	2.4859222776089562
L_D3_62	0.9159217301750773	24.928432820620905	1.8454705954715183
C_24h_19	0.9273437607852341	21.89420789459455	6.030318904813409
H_24h_27	0.749294421425569	32.224515384656506	8.593927554983955
L_D3_34	0.869881484635583	24.69505762302481	2.2571906583115107
J_24h_34	0.8832338528706856	27.083640661305726	10.853612454860938
G_D7_71	0.8465845464725644	18.01941776155008	1.0546875
D_24h_271	0.8921882809514009	26.324554794659694	1.9818204521821596
C_24h_23	0.8504073872895166	17.43429484004981	2.096313728906053
H_24h_51	0.9296749572312146	22.34205757403658	1.527938063719371
I_D28_114	0.3473936268189354	25.4126682297817	2.562095051844779
D_24h_319	0.9051868219030622	26.084870291971267	6.647744345476329
F_D28_29	0.9379715825575698	21.201958105075125	1.117897501660483
I_D3_110	0.4448010893881918	38.54482131711178	2.992299687844618
H_24h_20	0.8533294604603878	32.98404811571794	6.863226780162338
C_24h_21	0.8958476682628171	26.31304419047921	6.0881133786846275
D_24h_240	0.9126129891843879	25.021215283654847	12.321974463838982
J_24h_23	0.9152425908221797	25.644923172649424	5.20528882371394
D_24h_294	0.9056386999244143	27.534052896775243	7.191532496515434
L_D21_33	0.9274101359075321	21.93030399005494	1.5634762575148047
A_24h_34	1.0	nan	0.0
F_24h_55	0.8734700416533162	27.308495519362722	7.194396317892576
L_D3_3	0.7854386663554097	28.541974103042126	5.055387799247576
H_24h_30	0.8267174552258755	22.900998624266872	1.5634762575148047
G_D7_5	0.9110402388545837	28.513990949502016	14.924277866088488
I_D28_8	0.8939450395901257	23.34347822824762	2.6516504294495533
H_24h_36	0.8356985634847081	29.24401783229658	6.965513016428241
L_D3_77	1.0	nan	0.0
A_24h_44	1.0	nan	0.0
B_24h_69	0.8432684964736534	25.32060950658611	2.720668773338414
G_D7_60	0.8836398694749332	30.02083506791384	1.602514960684845
I_D28_48	0.04737631184407796	24.235948026200212	18.415224228839502
D_24h_375	0.7425541516245487	22.603130891663277	3.7298040147280194
G_D7_47	1.0	nan	0.0
L_D3_48	0.8331570659709981	23.41001314829797	2.76324049747303
F_D28_17	0.9999508327907987	11.48419099830083	27.766761460281742
D_24h_437	0.9065949529378655	23.730152082025786	1.5098553195381008
I_D28_132	0.8765740236830747	23.19628990775837	2.4469468380259105
L_D3_81	0.9999525282118056	14.988582331516279	18.78548887533024
F_D14_32	0.9084566795512398	23.324346681155816	1.773368666065026
F_24h_3	0.9339673814775974	23.428477436300668	1.3361430762880522
G_D7_91	0.8735005775553121	28.764147877342268	1.3666293503543674
B_24h_95	0.7999813400923665	27.997005944624995	7.137863593519247
D_24h_246	0.8878793901365662	23.451493452257957	5.775572592352316
I_D3_35	0.8171523545706372	28.82466979819477	3.1640625
F_24h_60	0.7882231404958677	32.04926020596208	7.853311372390551
I_D3_24	0.8734336893448826	15.68220690132164	1.40625
D_24h_401	0.7727602905569008	25.180423655827052	2.109375
F_D3_49	0.926830193690361	21.98227635125792	1.4915533665653737
I_D28_24	0.8120956822626749	15.555132143894058	1.315426425037714
F_D3_5	0.47567221510883484	19.132290634855604	2.2541465697271104
F_24h_1	0.7203588143525741	17.264821866271138	1.5234375
L_D3_21	0.9161620575566515	24.895395964275526	1.4111243647022222
D_24h_364	0.8773666092943201	29.140589344280805	2.26326655263609
B_24h_75	0.8168558153705537	31.724331270273144	8.738919462891635
I_D28_96	0.3814919735599622	23.60846539500764	3.3741046989581176
D_24h_283	0.8994901764209651	25.512295703035168	5.4865780831498245
F_D28_58	0.9260680148254112	20.273916997638196	1.154163023647981
A_24h_11	0.9998626708984375	21.91728130890369	30.846367907517692
D_24h_441	0.6946149798281004	19.105460746885246	1.5234375
F_D14_59	0.921892985167889	21.918022454114062	1.0867521674409029
F_D3_58	0.9010510928581372	22.699356980167536	1.5939223252424348
D_24h_446	0.7103801794105084	19.379244731156877	1.2457202124298419
G_D7_74	0.8997057468004396	26.248621875436704	1.40625
D_24h_369	0.8075064695343744	31.8955373287438	5.457717666653915
H_24h_49	0.9119964825650219	24.027973914107836	1.2943782442016323
B_24h_97	0.8788394772340284	27.38247018140215	6.350870580393389
G_D7_11	1.0	nan	0.0
D_24h_261	0.9303093603899334	23.1154055559004	2.22964424887974
A_24h_3	0.9089721910629678	29.42069681147213	2.8440611951980306
I_D28_151	0.7908138752762564	21.614631933539542	2.005926886948089
F_D3_26	0.7475678443420379	17.169022849253405	1.5634762575148047
K_24h_13	0.9231673978002416	22.95527923917559	2.1223558917509573
F_D3_41	0.5916542473919523	21.562396135750134	13.920178242561677
B_24h_100	0.8650139383730118	23.624227511767792	5.649361309309664
A_2h_18	0.767328739359546	31.63714775275233	1.9112702848007919
G_D7_87	0.9152644005546603	23.672070493833996	1.6448049430802576
I_D3_22	0.8190158465387823	15.758847108279037	1.0546875
J_24h_32	0.7644710275833801	30.691229042398884	5.893261387818824
J_24h_35	0.6715008280739447	29.253172762822455	5.904901259692557
D_24h_234	0.8508746006951774	27.66935205109045	9.278556664133234
L_D3_14	0.9997685750325521	19.07699087547084	33.00487690348296
L_D3_13	1.0	nan	0.0
G_D7_97	0.8125890428700946	25.32494308828946	2.957678780654054
F_D28_42	0.9999796549479166	10.626007577497628	28.53533672299192
G_D7_82	0.8942327287548401	26.86538273131179	2.109375
L_D3_22	0.7414277166658996	49.72962921003592	12.58770500857136
D_24h_461	0.9080387748332166	25.623078929300565	2.1512765332834944
D_24h_235	0.8939493742354381	24.81418454184533	15.018756583565972
C_24h_76	0.30440867739678096	24.673689221990866	3.454547571793049
C_24h_58	0.7910308729595458	32.8354634419757	3.3434396760204153
I_D3_162	0.7800370563922276	37.248114904816326	2.063298850975665
B_24h_102	0.6928667563930013	22.15481332374525	4.394140607637346
I_D3_127	0.8040078201368523	20.49045552583771	3.3495951393647934
H_24h_15	0.8981390383286931	26.989947890401748	4.278547561764535
E_D35_114	0.0	7.36169599353536	3.610059797050632
C_24h_59	0.8742093102533995	24.04587956377506	2.115875400617319
F_D28_22	0.4367816091954023	27.802044112263797	2.7557756288214486
L_D3_1	0.8567041091994881	28.73080262988915	2.463726098628356
D_24h_399	0.7708218422504137	20.15200703835263	2.633461529794246
G_D7_108	0.9102347141490692	24.31487738960459	1.2008145428858903
A_24h_5	0.8368850510972036	19.165691513502512	1.381620248736515
D_24h_281	0.8751834609011284	24.795812126357415	6.6796875
D_24h_431	0.6838487972508591	17.644032921810698	1.0546875
L_D3_78	0.7301365611421478	21.5517083412627	13.875712608389705
F_D3_1	0.7134646962233169	15.41359887832167	3.0151594524067047
L_D21_52	0.9999991522894965	3.0	23.394393953616994
J_24h_55	0.8658051201415163	34.93176789746112	2.1608307321780202
L_D21_77	1.0	nan	0.0
F_D3_8	0.9999398125542535	9.126760563380282	27.78357212243977
E_D35_128	0.9332999694164095	19.507881020026524	1.0611779458754786
D_24h_377	0.7671550848687074	21.851835248627953	8.983016201595376
D_24h_428	0.912199690705931	22.7090898960276	1.2890625
G_D7_48	1.0	nan	0.0
D_24h_409	0.8725596288115745	29.05286181878228	6.7176143662343035
H_24h_33	0.7281092739036664	16.585871705279093	3.192149641845993
F_24h_18	0.9999330308702257	10.45966710795265	28.40171490716659
A_24h_12	0.9334978810599357	25.737225367787392	1.0867521674409029
F_D14_8	1.0	nan	0.0
J_24h_31	0.7648206585888758	31.37944986510836	4.872802238974638
F_D14_25	0.9117578033325511	24.691472414595104	1.5722352966795397
G_D7_98	0.866583727295347	20.649662033517227	1.7302527023711016
D_24h_268	0.7754917476825683	16.37273863113269	1.1660009028593203
L_D21_3	0.7945103581656563	27.783279780931547	2.5297304466706527
L_D21_23	0.9264082451196913	25.169509234787146	1.2065191571469143
I_D28_149	0.7935163013446307	20.318928808080443	2.633461529794246
D_24h_314	0.9239147134638693	26.205740491558117	1.7421174313263874
G_D7_30	0.6749971074858266	26.79672897142269	1.950388708253114
J_24h_53	0.7890784320072508	29.01467926733241	6.838169278544606
D_24h_227	0.8949400966357121	26.835110291006618	6.15987262544598
F_D14_3	0.9143513203214696	21.47288101602203	1.5939223252424348
G_D7_92	1.0	nan	0.0
D_24h_328	0.9286986171623414	23.191382876903422	1.527938063719371
D_24h_357	0.8253924538694575	20.428535025864203	4.2024424399315095
F_24h_45	0.7051611627447103	22.460165775829893	3.0333232278620588
F_D14_56	0.7371830318350581	31.75781775366738	2.4748490721026806
F_D28_18	0.9999728732638888	11.099338924293066	27.963157393018385
H_24h_43	0.8631568853087841	28.334777613036565	8.26067978839552
B_24h_113	0.931206121615096	25.28966580193393	2.1223558917509573
F_D28_50	0.9999220106336806	9.953135301574221	27.986720614636486
I_D3_101	0.7808219178082192	18.25277756465584	1.415981950030614
G_D7_34	1.0	nan	0.0
G_D7_54	0.9147537266904722	26.269857882157538	2.109375
J_24h_29	0.7942152752886908	34.6608972570957	5.448903720732502
F_D3_47	0.9999152289496528	13.2514452042032	28.9837169315457
B_24h_112	0.7603089201691516	36.13167123705404	6.900144890632279
B_24h_76	1.0	nan	0.0
C_24h_65	0.9999652438693576	11.756988375229875	30.06470378324421
B_24h_71	0.8874679044045033	26.200710643972155	5.866402036304919
I_D28_83	0.7339077209673663	24.10389871222426	3.36799403043748
L_D3_74	0.8942717497556207	26.159155048504353	14.987635284653187
I_D3_74	0.7926429675425039	33.28375881228771	3.0128812809802596
I_D28_22	0.2789731974329936	14.896583264526853	2.483158605517628
L_D21_19	0.7875197472353871	23.17516039438498	2.4385139117208765
D_24h_383	0.69375	16.27718812510076	1.154163023647981
D_24h_436	0.6133854127544506	30.638804696872775	8.702700702179683
F_24h_67	0.9093303685965962	24.559044401325473	4.234994765529528
J_24h_60	0.9257839244146241	23.025412055580468	1.4495293215062086
K_24h_8	0.8704389212057113	27.066293571837537	6.6848253266960915
C_24h_70	0.9055599413555881	24.811478708577205	1.88595432883958
C_24h_66	0.5942551393973529	35.176074473872156	8.663160739816979
B_24h_101	0.9046303736440338	21.47900793968185	2.311298780076096
D_24h_450	0.8621348235127679	20.762039021009922	2.217291554112246
B_24h_114	0.9223984583456863	26.322541158075328	1.2121969257174143
D_24h_403	0.9352108240049343	21.35191397343156	1.2121969257174143
B_24h_105	0.9444280224652675	21.516474623604743	1.5634762575148047
L_D3_61	0.9093259913904564	23.729747949010733	1.7022467632422598
F_D3_11	0.7746546585045351	39.14608627423477	1.8491875591475977
F_D3_45	0.578766050735985	17.68022529115559	3.1488348849713446
F_D28_31	0.8933854786600918	20.06205668043358	1.5722352966795397
D_24h_388	0.8046046511627907	30.144236460683228	1.9644204626062747
L_D21_51	0.8570833983663702	26.57639770222876	2.1798135044224543
F_24h_42	1.0	nan	0.0
D_24h_434	0.8512125090808454	30.352453634980073	6.929934113424618
K_24h_2	0.8722420676612733	17.942097193748108	1.0676289350559727
I_D3_44	0.8047045783429293	21.201000147594158	3.5641186700966134
F_D3_3	0.8862083948900669	25.632026880957383	2.326105457962407
F_D14_52	0.92548933603816	22.982165204770794	1.1117382399029458
F_D14_18	0.9999448988172743	8.793636918780097	27.429636321513065
C_24h_61	0.83950499001996	31.73638453779414	7.203934166861101
D_24h_301	0.7631263126312632	17.870383647728477	2.7282297015990977
K_24h_17	0.9162937331795463	24.34830626832861	2.562095051844779
G_D7_79	0.7932203389830509	18.370238208545725	1.0804153660890101
L_D3_49	1.0	nan	0.0
F_D28_46	0.9023377125193199	22.63035640460065	1.950388708253114
I_D28_160	0.46884848484848485	36.311037540864675	4.187711340282571
F_D28_2	0.8958133262499745	22.48441025010615	2.583446213091633
F_D14_20	0.9113437710114303	21.12452294672101	1.1777197993501043
I_D3_12	0.42792792792792794	38.259269376887815	2.483158605517628
H_24h_26	0.8677777077688866	29.919292962928747	7.251435236439836
A_2h_20	0.9999991522894965	3.0	28.99721750525169
L_D3_63	0.6678578721666326	30.737371956779732	2.109375
D_24h_415	0.6687555953446732	20.342449194831772	3.192149641845993
F_24h_50	1.0	nan	0.0
E_D35_65	0.9220969395226241	22.947608958960497	1.1361749665819523
D_24h_410	0.9124207894063823	26.512642296876287	13.286189338875067
L_D3_73	0.8968049287198223	23.25468106939458	2.102854505264808
G_D7_65	0.9284852142426071	23.533359039582255	1.2065191571469143
D_24h_430	0.6715138924954557	18.333966148093204	1.8267723361078003
F_24h_26	0.8160394818013572	15.76050135704716	1.7302527023711016
L_D3_18	0.8949523794580515	24.56850511819839	11.842897087528087
D_24h_435	0.8470043032108573	18.359737559014278	2.4130383142938285
D_24h_416	0.9003790787533063	29.05449337639517	2.601984763028264
F_D14_17	0.9999983045789931	4.242640687119286	27.74202139312423
I_D3_8	0.9364635328104145	20.77101550005963	1.267576620280309
C_24h_25	0.943267365153279	23.12168394210727	1.9713988876477408
K_24h_18	0.8533070702882024	20.810332265462232	1.5324254098385182
L_D21_53	0.9999194675021701	14.029132459752113	30.162751282689815
C_24h_14	0.8685287528005975	28.266034862683526	7.214411236697524
D_24h_370	0.8453592701500414	21.465836183126793	1.4915533665653737
F_D14_13	0.8756778469572203	29.18263457514742	7.2807302657855
D_24h_389	0.9999779595269097	7.850928662766596	27.38153081879223
F_D14_47	0.9998830159505209	14.277158246498553	28.913269840188647
I_D3_88	0.8883178493773473	22.642297045939124	1.8565991622368976
D_24h_423	0.8737027988098406	29.18015702053348	4.503721605603665
I_D28_68	0.8727597233583699	23.748886387684458	1.9783526972032188
C_24h_49	0.9166438572481314	24.843602177798985	1.396450229040584
C_24h_57	0.8844045017932968	27.55340072043228	6.368146016809465
G_D7_106	0.8985743892482573	27.528937750496304	1.2890625
H_24h_45	0.8827879426567582	23.86293029405868	1.5634762575148047
C_24h_9	0.8927096813952056	23.749339831038384	1.8565991622368976
H_24h_41	0.8088452088452088	18.688868434856143	8.00828885778276
D_24h_338	0.0	nan	28.77329007395031
H_24h_44	0.7354670150228608	18.106065516462053	1.0611779458754786
F_24h_44	1.0	nan	0.0
I_D3_43	0.9320076837016866	17.8598550428521	2.1320396951554983
C_24h_2	0.9374020819552276	21.007601858603785	1.3716445207874561
F_24h_4	0.8331240608468331	28.457686514942225	3.434613489785823
H_24h_12	0.8182634058783935	15.889409013456826	1.0804153660890101
F_D14_43	0.9226578156312625	20.31324175518862	1.0546875
I_D3_42	0.8166786484543493	21.273646935167974	2.2265625
A_2h_7	0.9999525282118056	17.93924073155526	15.323806014228932
J_24h_49	0.9134187636943099	22.62594673375036	13.154786234633624
L_D21_13	0.9999160766601562	20.830482174425327	30.002059865805986
D_24h_432	0.7799227799227799	17.96199043774418	3.7168948891766496
F_D28_1	0.9999627007378472	12.990599993652415	28.24510488043957
I_D28_98	0.7924891156280883	23.003593646734494	2.167176797918781
E_D35_132	0.7119146413752223	18.485502105942032	2.308326047295962
G_D7_21	0.8984896892245136	26.692501149878275	1.415981950030614
I_D3_139	0.8855696827552154	15.100772251977745	0.9663528810041392
A_24h_23	1.0	nan	0.0
D_24h_393	0.5822416302765647	14.254579516424982	8.683743989084935
B_24h_119	0.8523728757191792	27.83670363592153	4.612187965817444
L_D3_65	1.0	nan	0.0
H_24h_18	0.7708515746363508	32.52250190039022	13.161048430910862
F_D28_5	0.6138482023968043	16.999531879853162	1.4589726091393045
L_D3_58	0.9999974568684896	5.196152422706632	16.210043273529145
K_24h_11	0.9016047538122883	26.051492821806175	2.654238668649873
I_D3_17	0.5108055009823183	14.86240141612602	1.4495293215062086
L_D21_45	0.9999593098958334	10.32690518190931	14.82502931331419
L_D21_16	1.0	nan	0.0
G_D7_43	0.9156558709516068	22.56190515712373	2.112627700467181
B_24h_67	0.9005072303960178	25.28517062565013	2.217291554112246
I_D28_159	0.026728439059158945	18.783111554877568	5.7421875
C_24h_60	0.8789308176100629	26.20459824953398	1.2566959329801102
F_24h_7	0.0	10.482963152145519	6.0325957857345704
G_D7_69	0.9999898274739584	7.513722014988212	27.572951223257846
D_24h_263	0.8013808975834292	17.154381317001853	14.10589009080626
C_24h_44	0.6894103118246372	28.46072937128418	3.452559342810055
D_24h_265	0.7839060487132629	27.070978234852767	6.212042944077456
H_24h_28	0.8189746571360169	17.636159723833018	2.3583529450193095
J_24h_39	0.9280989198090825	21.711861597203033	1.40625
D_24h_368	0.8677652265051823	28.425515510322047	1.8968453972154664
F_24h_43	0.9399110426824052	21.26133341271376	1.6153182131355728
I_D28_82	0.3493873271738418	23.691953521036194	3.478317674919335
H_24h_55	0.9099580766162567	23.17931940945027	1.4542586303895535
I_D28_73	0.40226628895184136	25.348130504287468	3.0333232278620588
L_D21_2	1.0	nan	0.0
H_24h_40	0.8305491048018578	30.235880026721603	6.793843612798005
L_D21_31	0.8971383207953729	24.430395885800596	2.022969902535008
D_24h_239	0.8888392473580204	27.717282985461964	12.72442575294412
D_24h_425	0.8574793875147232	16.09459737911828	1.0546875
D_24h_254	0.8079172289698605	19.74478658168666	1.2121969257174143
I_D3_40	0.6532596685082873	21.59789148445003	2.7432890415749123
J_24h_43	0.8837215653076271	25.560243877159436	4.613676488678795
I_D28_65	0.7743361228851936	21.05351486201137	2.894317742631672
G_D7_107	0.8811674774148714	24.890704674167512	1.4542586303895535
B_24h_83	0.7358247422680413	22.220495984665458	1.315426425037714
A_24h_33	1.0	nan	0.0
F_24h_15	0.859375	23.337819238669155	1.8786585400642264
L_D21_62	0.8922515706275755	24.229503683627087	1.8932220025082238
I_D3_160	0.849169741697417	15.582586987749442	1.4111243647022222
L_D3_71	0.8693496990440222	27.555140793316042	2.251098364722486
I_D28_139	0.5254664649520928	29.39041987332836	9.133109891436897
F_24h_59	0.9059469722655455	24.179449113780997	2.384412884692477
I_D3_98	0.8327886466401039	23.134314001485873	2.112627700467181
C_24h_42	0.9446231464303352	20.673175087250428	1.4589726091393045
A_24h_21	0.6297786720321932	15.9196803842724	1.1055446639128832
F_D3_59	0.8921904761904762	22.923581671884172	2.718143790174188
L_D21_48	0.9533098632192532	20.618319858987896	1.2065191571469143
K_24h_15	0.9062226466141482	25.653816587894607	2.0093470546268257
D_24h_288	0.7375871651025009	18.32650168723942	2.6516504294495533
J_24h_36	0.9155548724254534	26.106926400528156	6.18434756341817
L_D3_64	0.8473827131962098	32.38437194874598	2.775637331795393
D_24h_414	0.25139790764790765	23.744397924419985	9.988472970637515
D_24h_362	0.8975812547241119	16.12681815567466	1.0611779458754786
F_24h_47	1.0	nan	0.0
D_24h_440	0.7734050354436568	19.287650733554393	1.0546875
I_D3_48	0.7130084935181046	20.30115268033516	2.4044864682050617
H_24h_8	0.8173570019723866	24.75291083558303	2.957678780654054
F_24h_32	0.8929125550797493	23.57197351523004	1.7772364321995822
H_24h_19	0.9052487552734597	25.239865918985725	1.6153182131355728
F_24h_65	1.0	nan	0.0
F_D28_27	1.0	nan	0.0
E_D35_156	0.8883958020989505	23.363915900525686	1.2566959329801102
F_D14_9	0.999953375922309	12.33146007829095	28.626869906856083
F_D28_43	0.9219363535134502	19.430743029697982	2.1608307321780202
I_D3_159	0.693649085037675	15.05676695785828	1.5939223252424348
A_2h_51	1.0	nan	0.0
D_24h_392	0.7576945533405621	21.74702247651977	1.2890625
C_24h_62	0.9111474455170561	27.28528081297584	1.6655473129162377
F_D14_30	0.8883426966292135	21.917510350953652	1.2566959329801102
I_D28_17	0.4314570428225155	28.07029876977153	2.238864043891734
F_D3_52	0.8836289100793155	24.835362751387894	2.4748490721026806
B_24h_85	0.9155120354431808	22.422079698262696	12.640506701393294
L_D3_55	0.9221143473570658	22.040297658728505	2.3699705175183614
F_24h_46	0.9205624768718391	23.554222870045553	1.4915533665653737
J_24h_56	0.91231329743225	26.245070451347775	9.075035107757504
I_D28_18	0.7239889658044033	20.710179115026133	2.507922018636644
L_D3_17	0.9976230197482638	42.854173561855895	32.895055187090335
H_24h_31	0.9040857974034996	24.221420087684727	2.201753229850305
F_D28_45	0.6016521340064249	23.614644934007032	3.406509809472336
C_24h_26	0.9101231922870916	23.68184984501452	2.2571906583115107
L_D21_40	0.42024202420242024	15.01862975722896	2.583446213091633
D_24h_231	0.9232616651418115	24.10676532693437	14.349608178720857
D_24h_277	0.937009664582149	23.075744190806418	1.2457202124298419
C_24h_17	0.897716894977169	24.88776118848773	3.339329730181642
C_24h_73	0.9369438812272735	23.981494413190298	2.26326655263609
D_24h_348	0.9008415147265078	27.010143711595486	1.4542586303895535
I_D28_87	0.7050908725775681	23.57250846909292	2.320194125768359
I_D28_127	0.4785964912280702	29.847836726174894	3.3516444482988494
D_24h_419	0.9152977025538912	26.21023031750709	6.806969874120752
H_24h_11	0.7799890200384298	19.400750759267353	2.1640060913225847
I_D28_38	0.3445279866332498	17.071016106905414	4.703585681341283
F_D3_50	1.0	nan	0.0
C_24h_39	0.8972356707793222	16.083307279133884	2.238864043891734
L_D21_65	1.0	nan	0.0
F_24h_58	0.935141663402533	23.211174232091086	1.690102160373745
D_24h_376	0.9243882112281233	25.7403595628303	1.5809458081912549
D_24h_459	0.7531408060042422	17.800236930995247	3.0219836620846
F_D14_44	1.0	nan	0.0
F_D14_24	0.757085020242915	13.656621514247531	0.6310740008360747
D_24h_315	0.9048998347007173	29.98486528051874	2.1923773750628563
D_24h_405	0.8990168305282453	26.23841686464429	2.115875400617319
D_24h_242	0.9158335827596528	23.566494393127947	2.109375
A_2h_40	0.8377338105206293	23.590441834320327	1.3412722432335467
F_D28_11	0.9026723130841121	24.9429398546953	2.824680654654832
D_24h_306	0.6586315594288893	51.23988779166125	2.384412884692477
A_2h_52	1.0	nan	0.0
L_D3_35	0.7740093759002697	28.532516519017815	2.449751362542993
I_D28_86	0.0	8.485281374238571	6.396119085466495
G_D7_81	0.9260021126369045	23.33400414001841	1.0804153660890101
D_24h_218	0.893101664485896	23.607107585047792	2.112627700467181
F_D28_26	0.15211267605633802	14.84051876552558	2.4215599593482606
H_24h_54	0.7826349539051815	26.47021655487016	7.248593950402554
K_24h_9	0.8711481561665584	30.880596031306247	2.311298780076096
D_24h_453	0.9256813202402157	25.25699840522397	1.9956312147570003
F_D3_48	0.9999974568684896	5.196152422706632	26.985968440576322
H_24h_6	0.9135610834133572	22.287887850110955	4.71524989189001
C_24h_32	0.8647306317421151	28.309027641264823	5.876926836618672
J_24h_58	0.9208342997841098	25.271824001466122	1.9076742886054343
I_D28_47	0.5677905308464849	26.31735216349999	2.281397148507631
F_D28_60	0.9199722045283456	19.861025441584264	2.109375
L_D21_17	0.9990658230251737	23.674404952047755	30.83144998383094
L_D21_49	1.0	nan	0.0
D_24h_363	0.8878415082281514	25.197536934108435	3.4465877741842363
I_D28_42	0.6057426614873253	18.994506644630604	3.666676839178597
A_2h_27	1.0	nan	0.0
H_24h_34	0.893646028604014	25.57962114147661	6.747191798664741
L_D3_51	0.9196996825301296	23.265532458924422	2.1640060913225847
I_D28_88	0.8118105622500191	24.212366627900163	2.1061172760482143
E_D35_120	0.9999516805013021	9.231160401357817	28.53533672299192
D_24h_451	0.8642997590628375	27.39441225645486	6.040558110403065
L_D21_63	0.6485141672425708	27.1377584335065	2.882431377245823
B_24h_107	0.844993953117361	31.536839050591333	4.6448252771733785
F_D3_13	0.8636348244217941	30.410741787969155	2.326105457962407
B_24h_121	0.7421686746987952	18.313252484761946	2.1384712020579677
C_24h_18	0.9359991874755155	25.271356483652653	1.7302527023711016
L_D21_83	0.8470946319867183	25.315629491985096	2.1384712020579677
L_D3_43	0.8494796421398576	27.295994644824027	2.167176797918781
I_D3_92	0.8764985946193999	26.116177798870208	3.185689973219106
I_D3_148	0.8749700662533593	21.226612817349586	1.602514960684845
J_24h_2	0.7815915268535008	32.394720945511935	6.613570809151154
D_24h_351	0.5349264705882353	19.313912042493534	1.415981950030614
L_D21_32	1.0	nan	0.0
H_24h_37	0.9050659752093153	21.338079391484904	4.485388877110462
I_D3_21	0.8823970679640782	21.358210834921728	1.9609219371892397
I_D28_138	0.8824096473198858	24.06753568059373	2.34375
J_24h_5	0.9132046263080336	27.30205180132842	2.0161699844631156
D_24h_316	0.6263237518910741	19.62365177106798	2.5540423497308637
H_24h_50	0.7987995345133827	19.892249722688394	2.5378602923094977
L_D3_59	0.8984649273766091	26.49259263908514	12.7152487694709
F_D28_25	0.9273111538552872	23.990152648145866	1.2943782442016323
L_D3_54	0.9243415986446943	23.533228080805515	1.5634762575148047
A_2h_48	1.0	nan	0.0
I_D28_104	0.8267143053456094	21.267555670106773	2.1798135044224543
F_D14_21	0.8995002309856789	27.54852779050449	2.036501624646418
I_D3_134	0.8074210697623956	21.485793212427584	1.6778696558526978
B_24h_116	0.9011352972565183	24.699025502843046	2.109375
D_24h_275	0.9096813556653349	26.812839630134942	13.704425536915986
A_2h_37	1.0	nan	0.0
D_24h_379	0.8094562408148787	25.914925324444944	4.356475850494009
L_D21_29	0.8729760944888754	22.48428089555219	1.765607715623363
L_D3_52	0.9999711778428819	14.01794861976401	23.5803265311659
B_24h_94	0.8159385113268608	17.56168962608297	1.1660009028593203
H_24h_42	0.8574686752076587	24.677477065369718	5.9512330901224795
I_D3_97	0.898058029213862	22.7586554210822	1.527938063719371
L_D21_66	0.9187482350524991	23.01572876211051	1.6941600345469876
B_24h_123	0.6644155411038852	36.59334230484913	6.819063996551322
F_D14_29	0.9149316482465195	22.90895008087233	1.1600970628841796
A_24h_24	1.0	nan	0.0
I_D3_38	0.7325451942957112	20.806481625567777	2.266298391306295
D_24h_350	0.8984825281915634	22.306674049799312	5.33685822034486
B_24h_120	0.8538703398712382	20.422959332244986	2.4581457378987928
G_D7_100	0.8408058109993917	27.91228205455951	1.527938063719371
J_24h_9	0.8815264708182363	25.122874916408396	1.8528970665049098
F_D28_53	0.9019651259341268	24.462599708168423	1.8676614199815502
I_D3_104	0.7942401588921685	28.400559434490074	2.109375
I_D3_83	0.8537631613154816	22.783647330448822	2.2541465697271104
G_D7_31	0.9999898274739584	7.513722014988212	15.812063821800352
J_24h_59	0.9003835548914801	24.348667999799986	3.666676839178597
A_24h_42	1.0	nan	0.0
D_24h_273	0.9279524634810596	22.748187122380326	7.319295220137746
D_24h_412	0.8480473604110527	31.32225602225175	7.562907562623072
L_D21_47	0.9106574374251585	24.533726791292132	1.5765965680164504
L_D21_58	0.999985588921441	8.377830705631538	28.457265838514886
D_24h_347	0.8517926005759224	25.91190021730719	6.7339490149493635
I_D3_71	0.765042803473548	19.717196288221437	2.415882202510348
F_D3_60	0.8994602929838088	22.653186117726023	1.5765965680164504
J_24h_37	0.9157246146910014	23.526276386349178	1.5939223252424348
L_D21_54	0.9352716848813698	22.137467480624906	1.154163023647981
H_24h_17	0.8465420363647319	26.81019689038625	3.0804936159597456
H_24h_7	0.7349498913729063	29.934364777657155	7.794510538273073
A_2h_9	0.9999983045789931	4.242640687119286	26.99003925966543
F_24h_2	0.9084777491775523	25.092201597367772	5.309770668379309
E_D35_74	0.9375013418640101	22.575388592998085	1.5634762575148047
D_24h_452	0.8899778322249445	23.433054133392886	1.4111243647022222
D_24h_292	0.6981818181818182	15.74401732516409	1.1777197993501043
D_24h_386	0.7429474159331979	18.90466842714233	2.1640060913225847
L_D21_22	0.9257399145039594	23.06828724314245	1.4915533665653737
D_24h_456	0.8894818276548044	26.297968879560965	6.82208417710682
L_D3_9	0.8401267553125389	25.16625420847321	10.948097544493745
C_24h_27	0.8652813611324175	27.105186832353397	6.144246904180467
F_D3_4	0.8087303354862222	28.489082697101445	2.384412884692477
I_D28_20	0.8771961568386198	23.492235853219768	1.939798284052365
I_D3_149	0.8069737758180552	24.4850204278964	1.9990689971756226
A_24h_15	1.0	nan	0.0
C_24h_54	0.8833751736576568	25.52664688235995	6.73088928786299
L_D3_67	0.9999932183159722	7.278427133880636	31.774024344531416
D_24h_291	0.8568864442353622	29.28061137904693	7.762732107037123
K_24h_19	0.9172252111448409	24.466359202995754	2.3612626968292836
D_24h_236	0.9266029808942683	22.206028917688354	1.8305272677906221
L_D21_71	0.7797352904501488	21.078035289071256	2.5297304466706527
G_D7_103	0.8786107581533249	23.375523784097588	2.217291554112246
L_D21_55	0.9188151713074367	22.678538322003934	3.192149641845993
D_24h_358	0.7486118122160526	17.68502446414473	1.154163023647981
D_24h_373	0.8211963219262489	29.524972017311025	6.797885162003052
L_D3_75	0.9999983045789931	4.242640687119286	22.557908877590748
D_24h_280	0.8512024769585254	22.26656569436304	5.651791664900387
K_24h_14	0.8653068810110115	29.465654561589112	2.109375
J_24h_27	0.8602069363648475	31.455038426048425	4.962167662439093
G_D7_46	0.9255036107943747	24.409054871520638	2.1352578701119453
F_D3_22	0.6165558137671288	17.479779083964242	4.51286004233665
E_D35_3	0.8785798562694411	20.68787880661911	1.7022467632422598
D_24h_274	0.7882124352331606	14.891053107910132	1.3361430762880522
E_D35_67	0.9273087326120556	22.063746383629734	1.2621480016721494
L_D3_19	0.7795552087397581	29.8998520512468	11.735144781675043
K_24h_5	0.8657599760872814	24.52622347540238	2.167176797918781
J_24h_57	0.8727721493556811	24.292638868572386	5.192080761767747
D_24h_353	0.786576277705659	27.132682272956554	3.782815404273978
E_D35_140	0.4499567349293337	32.21495321921251	5.60175862627365
D_24h_309	0.7885133480284104	20.409919346969183	2.3023690669205275
G_D7_45	0.9059242732025709	22.915937792388494	2.109375
L_D21_21	0.9236771217140911	22.785234847602414	1.3565433870457295
I_D3_126	0.8248135346552665	14.9125846398532	1.0546875
L_D3_76	0.8585768563253436	27.03641929019523	3.241246098267031
F_24h_49	0.9331799443965104	24.267369305310933	1.5765965680164504
G_D7_85	0.9240191927744849	24.147772947358188	1.154163023647981
L_D21_44	0.8771722489323414	22.984500862026724	14.258882665317127
D_24h_232	0.8604397796498335	28.970955860735078	13.574541925109756
G_D7_38	0.7185978578383642	16.095160956712434	1.5765965680164504
I_D3_9	0.7995154451847365	18.581572818317884	2.1255887281894985
C_24h_6	0.6486486486486487	23.45181436178581	2.384412884692477
K_24h_16	0.633010498487506	38.7290720063881	7.992840424209344
J_24h_44	0.9345002917396016	22.951148704945588	1.2943782442016323
L_D3_60	0.8171372863061871	32.622922145876394	12.118570097620326
F_24h_17	0.9999432033962674	10.032052896437504	28.18694350545457
E_D35_131	0.46750524109014674	24.221579877389882	3.916587882906657
L_D21_78	0.6826985571298583	26.241602988327845	3.617659931351515
D_24h_310	0.7983696955166627	25.323899361742964	2.34375
G_D7_28	0.40339896373056994	23.062308188341245	15.87663585014057
B_24h_68	0.8567230504587156	31.391520939146453	6.531035059262238
L_D21_57	0.8904837852206273	24.458738508132484	1.2065191571469143
D_24h_255	0.8652155153174331	26.046216216057136	7.414367090687428
D_24h_457	0.7723033252230332	19.7976187649026	3.454547571793049
L_D3_47	0.8385455004311342	25.6675476459233	2.1320396951554983
C_24h_34	0.9202089075874075	25.162845436468498	2.2571906583115107
B_24h_115	0.8803228912093609	23.377187609139778	2.3053494811999222
D_24h_334	0.8357601713062098	20.201344110447184	2.4044864682050617
D_24h_289	0.9006185799433556	28.24174035271754	6.195440572446705
B_24h_99	0.9069984206301944	21.154211356890713	2.4609375
D_24h_299	0.7668912415784408	18.57146003950212	1.2065191571469143
D_24h_276	0.4617473970122227	24.67953937501625	8.180493334231514
I_D3_65	0.7900492729239275	36.19597750229934	2.167176797918781
I_D3_70	0.8916622576328157	25.886196229868283	2.0765677906253144
I_D28_110	0.7690770661797637	21.006059188106963	2.6671421898611816
F_D14_2	0.8853248136315229	25.249378253105842	2.346677858730561
K_24h_7	0.8252921687243476	28.4726961427144	7.827914480702219
G_D7_24	0.8266029124103456	31.189082972252685	1.6153182131355728
C_24h_16	0.8362580013173673	27.825534559560822	7.810351267008578
A_2h_36	0.6910299003322259	34.39451851434172	2.1640060913225847
E_D35_71	0.9365201116804222	21.314233179928145	2.167176797918781
F_D28_24	0.6	13.811697909254407	1.0611779458754786
I_D28_12	0.7912670234751735	20.156269401727243	2.063298850975665
H_24h_47	0.847052356740415	23.603554015460073	1.8342745127927964
I_D3_141	0.8767117873727892	22.656186523886394	2.109375
I_D28_134	0.5056237218813906	25.96285490557086	1.6655473129162377
G_D7_61	1.0	nan	0.0
B_24h_73	0.8770655798443868	27.334293101440377	6.6796875
F_D28_8	0.999953375922309	12.833230096699156	27.00123084759575
B_24h_87	0.6156849983729255	15.775083690473592	2.0765677906253144
H_24h_23	0.8548528260168594	28.329095401185697	6.268162087648281
F_D3_27	0.9999915228949653	9.486832980505138	27.268451008631864
C_24h_75	0.7942381392890181	20.003887753075517	4.463905536267401
D_24h_406	0.8438610883237626	18.331412764396234	1.773368666065026
L_D21_42	0.8645330707369112	25.618267831106976	2.7282297015990977
F_D3_46	0.9056265540970335	22.526264791970615	1.8565991622368976
D_24h_442	0.8866468290868514	25.489889831110666	7.008753072330787
I_D3_47	0.8336255421242041	18.1258971726232	1.496149843922309
L_D3_40	0.6616317016317016	21.367173284301526	4.069630161137188
F_D3_44	0.9999940660264757	7.937253933193771	27.54803710148023
F_D14_27	1.0	nan	0.0
H_24h_32	0.8716093325249838	25.481520968664274	2.430051721093092
I_D3_82	0.7634420096205238	23.400382861680733	2.1640060913225847
D_24h_365	0.8839642772465028	25.670453546404882	3.258149712763557
I_D28_21	0.8066011019000051	22.044336071119986	2.3023690669205275
D_24h_361	0.9074464130838805	22.505943455333497	1.567861893780428
F_D14_22	0.7275902211874272	15.941177746340523	2.1608307321780202
F_D3_55	0.8314350384789497	27.69570477008775	1.8895916597574725
I_D3_96	0.7720891824938068	15.536416127555507	0.9375
A_2h_47	1.0	nan	0.0
A_24h_4	1.0	nan	0.0
B_24h_77	0.8091431776749404	17.24715802771512	1.415981950030614
L_D21_60	0.85090458488228	24.79472782132348	2.3699705175183614
J_24h_18	0.8730961645358533	25.225271993881847	5.196046705639538
C_24h_41	0.7887133033588998	30.18860912089989	8.101208405955171
G_D7_57	0.9206981533371594	24.12419579610893	1.527938063719371
F_D3_20	0.7176797284788645	41.51457428241587	2.046591702723396
L_D21_9	0.9238494090819391	22.505397446832724	1.4447845319458537
I_D3_18	0.8827142149578999	18.048850919457852	1.7617144193405752
D_24h_318	0.5123595505617977	10.44775401496187	3.9549696165670793
C_24h_40	0.8990575344766063	25.78466208437844	1.3361430762880522
I_D3_114	0.8223855821674176	15.309328378536996	2.0499440255315506
G_D7_1	0.9005467605331808	25.075366600292472	2.109375
G_D7_44	0.9268120687049816	24.403958852688948	1.0611779458754786
D_24h_321	0.8986421615690577	25.024829929913672	5.9512330901224795
F_D3_21	0.855386693684566	28.69339986628454	2.112627700467181
G_D7_99	0.9015778784564912	25.363721258484446	1.6655473129162377
F_D14_26	0.259825327510917	16.424455286815174	1.88595432883958
L_D3_39	0.8953124310975878	26.274802869003874	1.8342745127927964
C_24h_56	0.775052291310135	20.77112676631291	2.1892431670628207
C_24h_38	0.9273066961063224	24.019846158175497	1.4352478961620183
F_24h_29	0.9420749656570943	22.016857454824034	1.2566959329801102
C_24h_11	0.878303643387155	24.873254036775002	1.9112702848007919
I_D28_40	0.14944992141734534	26.83689166407713	3.4125515106002426
C_24h_53	0.9047673540384044	23.878486206119742	6.022343042591999
F_D3_7	1.0	nan	0.0
A_2h_8	1.0	nan	0.0
F_24h_27	1.0	nan	0.0
G_D7_13	0.9235789019523245	23.89573547453117	1.40625
D_24h_307	0.8751625487646294	18.943737743205357	0.9663528810041392
D_24h_462	0.8805687203791469	25.07174920331991	1.8968453972154664
F_24h_25	0.9429042083670044	22.713941919793427	1.267576620280309
D_24h_247	0.9377507262415272	23.12670770206103	1.8192392222179716
B_24h_86	0.1834862385321101	9.943088051505931	1.415981950030614
L_D3_66	0.8966519595120686	24.587410014705736	1.9644204626062747
L_D21_18	0.8809908710536326	26.567773941836084	14.471588713158363
L_D21_75	1.0	nan	0.0
H_24h_57	0.9358088703292609	21.859416331030364	17.199436551113564
D_24h_337	0.8701034979693436	24.21059312612411	5.085181395409484
D_24h_402	0.7429737792432093	17.32976490492441	2.697858851536251
G_D7_104	0.7834142037935597	19.277983811834307	2.109375
G_D7_58	0.842406593948966	23.057623911418585	1.5098553195381008
G_D7_29	0.9999932183159722	7.278427133880636	30.270917233803495
K_24h_1	0.8295842824601367	19.98777971408284	16.339568731997065
F_D28_4	0.8370875441373432	25.807107180598738	2.3554395987002086
B_24h_90	0.8690743472961704	23.555375844504102	1.5765965680164504
G_D7_72	0.926406357755082	23.972118945910722	1.0611779458754786
B_24h_80	1.0	nan	0.0
D_24h_404	0.8727499713372144	26.195472815081835	7.626196595401849
D_24h_267	0.9126224127173589	22.510909168058735	5.944306337330812
G_D7_78	1.0	nan	0.0
I_D28_43	0.8376957399039417	21.33240318635562	14.727443193161958
F_D3_43	0.808819548687157	25.391644742296005	2.1892431670628207
D_24h_449	0.8043728423475259	17.74193353685993	1.0546875
L_D3_57	0.8342139202063485	28.216408303559664	2.217291554112246
F_24h_53	0.8491770028863406	23.654751802319282	5.893261387818824
C_24h_3	0.5871766029246345	20.035868767143118	1.6655473129162377
F_D28_20	0.9225932975716675	19.90013720457913	1.4683551663447267
F_24h_22	0.505002137665669	34.58069745341755	7.563815420205434
C_24h_52	0.8465916611515553	15.998638034667874	1.9220179062722726
I_D28_79	0.83956655731186	21.897353189504216	2.0499440255315506
I_D3_129	0.6888635932460634	21.78991405647576	1.6572815184059708
B_24h_93	0.4854368932038835	13.799193362851197	1.2290728689493964
D_24h_300	0.8876160379221806	26.12917914251778	5.738599006263419
F_D28_52	0.8967152409622505	24.043643414514207	2.238864043891734
D_24h_262	0.8399265119862507	29.810413205442217	7.645979239780622
I_D28_70	0.9220198736655462	22.78596580382108	1.8305272677906221
B_24h_70	0.8935747120499974	28.802276038968312	7.021477583880582
B_24h_74	0.672787979966611	15.224723369950627	1.6448049430802576
B_24h_118	0.7944695397387377	31.334203332381943	7.999710077754381
D_24h_424	0.8180604982206405	17.559714611567916	1.2121969257174143
I_D28_54	0.7420826994883142	18.681500718743592	1.171875
D_24h_384	0.7960969044414535	15.361383586645026	2.1608307321780202
F_D3_24	0.6752503576537912	14.696192137933949	2.112627700467181
F_D14_7	0.9999050564236112	11.39242403550267	27.850959846214792
L_D3_44	0.9332675871137409	21.07087500321588	2.532443295114177
C_24h_22	0.44661266568483066	36.34228916630702	7.689857679620118
F_D28_67	0.9365281120696649	21.931083573235473	1.4111243647022222
A_2h_30	1.0	nan	0.0
F_24h_52	0.8593275760878679	23.961852536031024	2.1320396951554983
F_D28_15	0.9014471593592992	21.254753681219622	1.4111243647022222
D_24h_445	0.7964421855146124	16.38117766871704	1.0546875
B_24h_106	0.8733719247467439	31.725912529476492	7.271293151947768
C_24h_1	0.9279502559063778	20.0576980794161	1.640625
C_24h_47	0.8442432156239356	28.0057852739004	5.860546757835931
D_24h_233	0.9246716300466074	25.035989881517665	2.251098364722486
L_D3_72	1.0	nan	0.0
F_24h_30	0.877427087495006	21.021766581511066	1.4111243647022222
I_D3_132	0.8643554874545106	20.334058898813666	2.831963900061228
I_D28_80	0.24654310091203296	15.54241368381933	3.392370662374249
L_D3_70	0.5642654566080545	24.279141110275066	6.077954287448409
F_D28_32	0.9230444371451363	22.137240053369176	2.217291554112246
D_24h_371	0.8664528772492428	30.055157204457288	3.517577582766477
A_2h_6	0.7429899753014674	27.285706369791665	8.820257141101742
A_2h_17	0.7207022489908375	32.378351115484925	5.231604910675714
A_24h_31	1.0	nan	0.0
H_24h_39	0.8555683212275816	28.93515032505944	4.304148673173505
D_24h_447	0.8554761904761905	19.026536189412756	2.141679712792625
D_24h_444	1.0	nan	0.0
L_D21_26	0.8644655704008222	27.167374263810647	13.66930779468871
D_24h_286	0.5388453314326443	16.125830466608406	1.690102160373745
H_24h_25	0.8136615279788775	27.512136176320766	7.183890058122236
J_24h_54	0.9194963019988452	21.167121755622972	2.76324049747303
B_24h_111	0.8369092837833214	31.163676064164967	8.53540206310788
F_24h_13	0.8590267512969887	26.19126567809767	3.226382788578798
G_D7_19	0.9028192642906829	21.61368854868012	1.0867521674409029
F_24h_20	0.8839483349955	24.757557321484775	1.7578125
L_D3_45	1.0	nan	0.0
L_D21_12	0.9999457465277778	12.860353649400716	17.28426242392375
F_24h_31	0.8730513806361412	20.908754073464394	4.222003953434021
D_24h_367	0.8763591177384281	15.731563513148437	1.1055446639128832
C_24h_4	0.8441872461151589	23.61875436060452	5.344572305152209
G_D7_56	0.9999771118164062	11.119783233636705	27.622960632444208
K_24h_12	0.7809681032957962	28.85422214990615	8.12744103956236
L_D3_80	0.9148814528333613	23.314459402746962	11.008142405453793
E_D35_138	0.9113311578710476	20.639568172987154	1.2121969257174143
D_24h_243	0.9405926655873865	23.300962471980732	12.109501007408912
I_D3_20	0.8523002421307506	27.311013308898833	2.036501624646418
H_24h_52	0.9040074557315937	25.1526386910243	1.9112702848007919
F_D14_42	0.9999932183159722	7.278427133880636	26.832866909483066
D_24h_455	0.8784050591571041	27.837311453174458	6.85822260393728
H_24h_9	0.7379831273298019	35.91804247036228	8.439127447213515
D_24h_269	0.8595399698340875	17.52598987428894	3.6573015314829456
F_D28_56	0.7955891362058403	31.82612750476042	2.112627700467181
I_D3_61	0.7732269741252179	29.956109920465362	4.752960888439042
D_24h_418	0.8904777864670614	21.942055051687817	1.5765965680164504
I_D28_61	0.6245939675174014	32.895562485130746	3.0037513167131946
F_D3_25	0.9026193237885843	27.517670847025027	1.9644204626062747
G_D7_20	0.9999610053168403	9.31970830138671	27.143772081141723
D_24h_244	0.8839150227617603	19.075745384070995	15.701813144830002
H_24h_24	0.8546599619196407	27.36860515491858	16.978038290087802
J_24h_4	0.9167073585771148	23.18550240064401	1.267576620280309
D_24h_429	0.7856959094417288	18.637392346680286	1.381620248736515
I_D28_74	0.6887882530533828	30.939251491954906	2.4044864682050617
F_24h_8	0.0	9.231160401357817	6.343297782527043
L_D3_26	0.43554323166120495	25.033074492420067	3.042364449784493
B_24h_84	0.5651595744680851	19.570709027087627	1.315426425037714
I_D28_71	0.41192411924119243	19.975066025477403	4.236615816216848
L_D3_2	1.0	nan	0.0
C_24h_7	0.6061379261464314	37.051824280576696	6.752278261353719
F_24h_24	0.6991184361824454	15.244617337670237	1.154163023647981
F_D28_13	0.8366065239765591	29.246333099549773	6.5625
E_D35_6	0.8781107424305268	25.035933605086118	2.3583529450193095
F_D14_50	1.0	nan	0.0
L_D3_7	0.6371391946249392	40.020894194330026	6.73598806087496
I_D3_54	0.7453993933265926	19.247782005080293	1.6819570423133583
B_24h_81	0.677994326761597	40.61670622837732	4.784638045920376
C_24h_31	0.8742586527396654	24.198869433272503	2.702944358125968
E_D35_77	0.9093942624090466	21.557584136452324	1.0804153660890101
F_D28_3	0.9237026436695036	21.987596426194955	1.2065191571469143
D_24h_433	0.7669524551831645	22.891769322117828	1.1055446639128832
J_24h_1	0.9318878152250766	24.524976062014247	2.109375
D_24h_256	0.9229379347727888	24.8639274453285	1.6778696558526978
D_24h_250	0.9127720933907478	26.704671722211884	1.9112702848007919
D_24h_391	0.888273813542159	24.526096778204472	2.4969463772651386
H_24h_29	0.7663798808735937	22.54713550213088	3.153193136032901
G_D7_49	0.9156475384132957	24.830286768626724	2.109375
A_24h_41	1.0	nan	0.0
F_D3_15	0.8624716274236334	25.580010556689118	1.7262796714050275
F_D3_42	1.0	nan	0.0
I_D28_162	0.8057238037552998	24.163193707344732	2.073258517143062
F_D14_58	0.9098114038306304	23.036339422993855	1.2121969257174143
L_D3_16	1.0	nan	0.0
F_24h_9	0.0	3.0	16.76805303364295
J_24h_41	0.8930767825610424	27.41431722127175	2.894317742631672
L_D21_25	1.0	nan	0.0
I_D28_101	0.5590773695868021	29.49593159576965	1.9433348380988673
D_24h_385	1.0	nan	0.0
K_24h_4	0.9034519572953736	25.225746417184585	2.0897524804836336
I_D3_68	0.8609970674486803	27.867963219092726	2.266298391306295
F_D3_2	0.8947738870314974	25.54864476962546	1.5939223252424348
F_D14_65	1.0	nan	0.0
I_D3_86	0.7661691542288557	12.598003314441817	0.7861176483397698
G_D7_90	0.9147428214080984	24.11141323241217	2.1223558917509573
D_24h_313	0.8292784362653358	17.00488574029259	1.0481568644530266
F_D3_30	0.9881642659505209	20.369959714102247	33.13091872977425
F_D3_17	0.9999771118164062	10.523401398889561	27.58340844396716
F_24h_56	0.8357692912148358	17.2912320590168	2.3728660232011625
F_D28_47	0.9986462063259549	29.822790518842382	29.704893136813862
D_24h_345	0.8306675866106337	32.234064192627365	7.163789866677153
A_24h_43	0.9444519896781204	26.49288432973071	1.4111243647022222
L_D21_59	0.9349539373375996	21.718049704518737	1.1660009028593203
F_D3_9	1.0	nan	0.0
D_24h_366	0.6246122026887281	16.287070357523064	1.3101960805662831
C_24h_8	0.8540061027399415	23.728015833372456	6.9140625
J_24h_3	0.836256442582224	26.343976428122772	4.21875
D_24h_237	0.9166126883639074	24.418460113427514	12.228559142082368
F_24h_11	0.7708866198768186	34.0097082732557	8.399164212744994
L_D3_32	1.0	nan	0.0
F_D28_44	0.9999381171332465	10.05191079121977	27.374257534880055
B_24h_108	0.8801161321946346	27.911615702361527	2.238864043891734
L_D3_12	0.9999991522894965	3.0	18.105373937858545
B_24h_82	0.8947158524426719	17.108353959102796	1.315426425037714
D_24h_395	0.782111284451378	16.84656306982072	0.7503661215741619
J_24h_28	0.8868507372376676	24.963780191910065	12.677932815279863
F_D3_31	0.838162643215024	24.655621484351265	2.540564459610797
D_24h_295	0.8634546539379475	27.26878188093666	6.839173341288222
D_24h_340	0.9278661087866109	24.058967822899852	6.12073352681278
C_24h_45	0.930242663279631	23.206933235245895	1.8342745127927964
L_D21_67	1.0	nan	0.0
I_D3_151	0.8671164141838523	24.27087903439003	1.6489742905629243
D_24h_421	0.9083916621798324	24.531532279690715	2.275369668626672
G_D7_70	0.8633396720974457	25.557013771598754	15.641787856372112
I_D3_87	0.6874365052488994	22.45897287084197	1.5722352966795397
C_24h_37	0.5990147783251232	13.071938277248803	1.0546875
I_D28_141	0.8332815004425731	19.949982275520654	3.0401066650951982
C_24h_64	0.9094006024944395	23.824890026174018	2.596701539784415
F_24h_21	0.9269768799936294	21.75765772458463	1.486942680521428
C_24h_43	0.8952627734208096	23.87874532645286	6.600059925154089
D_24h_372	0.393526405451448	16.777791226340096	1.7022467632422598
F_D3_56	0.7426018108415318	30.253801343519374	2.9037918031321563
F_D28_65	0.9999923706054688	9.0	28.14867167887601
D_24h_387	0.49220103986135183	17.287444703516652	3.2071716054853145
D_24h_248	0.8999826809837201	27.652784489670413	5.266923059588492
I_D28_129	0.467094981767668	37.898522792487825	3.168399804983385
I_D3_80	0.8477078477078477	17.40210957327622	1.154163023647981
L_D21_43	0.9367899796096708	22.405838727419027	1.154163023647981
I_D3_138	0.8023805890431863	26.509110111804578	2.505182616378744
D_24h_298	0.8628921613463825	18.738679594783566	2.1384712020579677
