# Supplementary material for: RatLesNetv2: A Fully Convolutional Network for Rodent Brain Lesion Segmentation
Source: Front Neurosci. 2020 Dec 22;14:610239. doi: 10.3389/fnins.2020.610239 (PMC7783408; doi:10.3389/fnins.2020.610239)
Supplement: Supplementary file 1 [file Data_Sheet_1.ZIP › 3D-table2-3/ratlesnetv2-post_heterogeneous.csv]

I_D28_150	0.8189454322501533	17.742828739909314	2.483158605517628
I_D28_76	0.8120663650075415	20.644965194564044	2.2541465697271104
G_D7_86	0.7430664573521716	20.469077529094815	1.0546875
F_D14_67	0.9239266598337319	22.954733781871187	1.0804153660890101
F_D28_7	0.9998787773980035	11.908284427267901	26.935286216312747
B_24h_91	1.0	nan	0.0
I_D28_148	0.7896390255467963	18.285483836704454	2.4886828806556993
D_24h_312	0.7982335922034415	23.01916123932831	2.1223558917509573
I_D3_12	0.4248070268831515	36.80921245425839	2.483158605517628
I_D3_76	0.8788080572665223	21.830975116225108	1.3361430762880522
L_D21_72	1.0	nan	0.0
F_D14_45	0.6771758436944938	20.66566339809041	2.384412884692477
L_D3_11	0.9999677870008681	8.394618191571588	23.40759811287913
B_24h_78	0.8121802679658953	18.28311497115224	2.109375
B_24h_72	0.9244714282660281	21.983959654896434	1.632233001232514
L_D3_42	0.9017098211656622	22.96287022171018	1.396450229040584
G_D7_75	0.7478448275862069	20.723106670146926	1.6572815184059708
D_24h_252	0.9110668911679167	25.738573523014868	5.929270612815712
L_D3_31	0.8582432674508867	23.915850370682428	2.633461529794246
D_24h_384	0.7977073499662846	15.088022399738906	1.0804153660890101
B_24h_103	0.8456905143649521	29.2620668939043	3.0491277729510204
A_24h_13	0.9436394751853965	24.301394405608608	1.3361430762880522
J_24h_30	0.7386023159770022	29.086762314712473	4.53259678261259
L_D3_23	0.9040292186346505	24.769624556071424	1.8528970665049098
D_24h_311	0.8191373076599681	24.707120480309243	2.3583529450193095
H_24h_21	0.8494327733708579	26.80538541468355	5.4790639347942
F_D3_53	0.8573817087443572	24.432908725387268	2.0499440255315506
B_24h_122	0.8417881938067076	28.440857294346547	6.09036865321232
F_D14_60	0.8775766790444723	22.69877334601015	2.2723499331639045
C_24h_46	0.8435569813964636	28.96248625221338	6.428244446204286
F_D28_59	0.9307094833144015	21.30718870363921	1.154163023647981
L_D3_63	0.667789860621841	30.714696391861743	2.109375
I_D28_96	0.38197289631263787	23.48926765369033	3.3741046989581176
D_24h_454	0.0	nan	30.387059961206145
I_D3_79	0.8835603010149452	24.211384199956868	2.3290554977756006
L_D3_53	1.0	nan	0.0
L_D21_80	0.9173315149448801	23.87757446569782	1.2065191571469143
I_D3_150	0.86586311035091	21.165920409907503	4.348587964518627
F_D3_32	0.8168473093744058	34.04556280785318	1.5007322431483239
C_24h_30	0.776248455973178	17.447571314921312	3.289609886160515
F_24h_41	0.7021237641889417	32.618363017380645	16.39536469245004
F_D28_21	0.9245648750151435	22.71941625193574	2.102854505264808
A_24h_12	0.9337958005493738	25.528513130624887	1.0867521674409029
B_24h_110	0.9016633297397197	24.907526952280882	5.279943902844755
D_24h_260	0.9033644017878798	23.930894128507898	7.303329586351352
D_24h_411	0.8056234229182521	31.02330729221684	3.168399804983385
I_D28_44	0.645794508634613	19.266536921407724	2.8149403475306984
F_D3_18	0.9999754163953993	9.022344218889128	28.53678046583862
G_D7_52	0.9131142624566214	27.45599616613103	2.238864043891734
F_D14_18	0.9999448988172743	8.793636918780097	27.429636321513065
D_24h_287	1.0	nan	0.0
L_D3_76	0.8586839266450917	26.87222631031845	3.241246098267031
L_D21_74	0.9163483230560987	22.73322010119597	1.567861893780428
H_24h_58	0.8963124797024002	23.570274621260715	2.112627700467181
A_2h_39	1.0	nan	0.0
G_D7_10	0.9244420051225759	23.500427463833486	1.3361430762880522
C_24h_77	0.9138084860540288	24.509367535158194	5.307183691042619
D_24h_283	0.8995806179466175	25.474125717868702	5.4865780831498245
I_D3_91	0.8666877971473851	18.966923301823115	1.7926240477474635
F_D28_41	0.7102212855637513	20.334123678472707	2.141679712792625
F_D14_48	1.0	nan	0.0
D_24h_422	0.8685927306616962	26.35722191941787	7.359524281925429
L_D3_25	0.9996880425347222	23.69481756898419	32.43300354944452
F_D3_29	0.9279181413603392	20.960501189622068	1.1600970628841796
C_24h_20	0.8278528484989077	29.067955765418567	2.1512765332834944
L_D21_14	0.999985588921441	11.530226876763448	27.153383092699634
D_24h_426	0.9375089148453968	22.47799523626905	1.4915533665653737
B_24h_83	0.7358247422680413	22.220495984665458	1.315426425037714
L_D3_83	0.8234157219847612	27.91548041691583	2.8002663621910595
D_24h_460	0.9205774579488765	25.53257600293226	1.0611779458754786
F_D14_41	0.77130476649013	15.322766970861872	1.1117382399029458
I_D3_151	0.867225196245529	24.202161589938132	1.6489742905629243
C_24h_48	0.9368877428488365	22.127020395531332	6.009788158574103
D_24h_284	0.6030150753768844	19.993419768509632	1.4495293215062086
L_D3_35	0.7742661883689874	28.383471998839475	2.449751362542993
A_24h_14	1.0	nan	0.0
I_D28_9	0.5982462419470294	23.03184865451792	7.400462533053255
C_24h_17	0.8978026193216067	24.80492474091856	3.339329730181642
I_D28_35	0.8451794510907812	27.03160243583789	2.22964424887974
D_24h_413	0.9391762111403571	23.029544295550778	1.486942680521428
F_D28_9	0.9998931884765625	12.127039273559223	27.54230366565109
F_D3_67	0.8979334677419355	26.445429851602473	2.0499440255315506
D_24h_448	0.6179401993355482	20.358573446754523	1.267576620280309
L_D21_81	1.0	nan	0.0
G_D7_59	0.8815250311776234	20.45009798156543	0.8286407592029854
H_24h_38	0.8731695529601289	27.694469458725855	6.693037645918892
I_D3_157	0.4953630049280199	44.56274988279007	4.047636571680596
L_D3_43	0.8497854077253219	27.101961295167317	2.102854505264808
H_24h_53	0.8837592493706614	22.199953346389197	7.339905077245124
D_24h_241	0.9368753161051034	21.80571527387528	5.547562677442793
L_D3_29	0.7797078413563427	28.681876653516937	2.384412884692477
J_24h_38	0.7903614457831325	18.24903805039064	1.2065191571469143
D_24h_324	0.7820085673488815	17.68132874860641	1.1361749665819523
J_24h_44	0.9345292676014071	22.918137460959567	1.2943782442016323
D_24h_279	0.9286071298310076	22.444694571018275	5.2643150262225475
B_24h_89	0.8584262537652592	26.82393238226427	6.996005417155922
C_24h_15	0.6271790065604499	18.37809800164538	1.9644204626062747
F_D14_4	0.892134255700743	26.27740151134201	1.7460544248927352
L_D21_70	0.7324767841241572	24.724284109906332	2.3554395987002086
L_D3_33	0.8809514178229036	23.449950384950156	1.9713988876477408
D_24h_407	0.9456585497916886	23.74581558576733	1.5098553195381008
I_D28_20	0.8772367873491469	23.30593637471474	1.939798284052365
D_24h_369	0.8077549690452916	31.75771125933318	5.457717666653915
I_D3_71	0.7649667405764967	19.69895936712026	2.415882202510348
F_D28_26	0.12571428571428572	13.514292237278141	2.4215599593482606
G_D7_33	0.876039210820201	25.99425743439694	1.415981950030614
C_24h_24	0.9464859079557617	23.640902494697965	1.486942680521428
G_D7_105	0.41818181818181815	18.13248202584076	1.2065191571469143
A_2h_19	0.7082594824530308	20.506114220340994	2.4859222776089562
L_D3_62	0.9160333642261353	24.71674980162587	1.7421174313263874
C_24h_19	0.927356563034955	21.88685716614876	6.030318904813409
D_24h_315	0.9048760506114027	29.8009846578882	2.1923773750628563
H_24h_27	0.749274463102696	32.04637495137638	8.593927554983955
L_D3_34	0.8698012775017743	24.46283406842458	2.2571906583115107
J_24h_34	0.8835618529941675	26.73792982796454	10.853612454860938
G_D7_71	0.8465845464725644	18.01941776155008	1.0546875
D_24h_271	0.8921882809514009	26.324554794659694	1.9818204521821596
C_24h_23	0.8504073872895166	17.43429484004981	2.096313728906053
H_24h_51	0.9297765377832758	22.246319862681773	1.527938063719371
I_D28_114	0.3473936268189354	25.4126682297817	2.562095051844779
E_D35_74	0.9376221253569819	22.515971165164977	1.5634762575148047
L_D3_70	0.5629612807993641	24.048971069817608	6.077954287448409
D_24h_319	0.9051868219030622	26.084870291971267	6.647744345476329
F_D28_29	0.9379715825575698	21.201958105075125	1.117897501660483
H_24h_20	0.8536078881256989	32.678551547568354	6.863226780162338
C_24h_21	0.8960741625114124	26.18192472565898	6.0881133786846275
H_24h_6	0.913704648898945	22.140789411565	4.71524989189001
J_24h_23	0.915719173477163	25.401175547768496	5.20528882371394
D_24h_294	0.905652390814676	27.52545240514597	1.8786585400642264
L_D21_33	0.9274690377897745	21.908197695843644	1.5634762575148047
A_24h_34	1.0	nan	0.0
J_24h_58	0.920850729757699	25.26301449756818	1.9076742886054343
L_D3_3	0.78560542611179	28.051006451657322	5.286442297799982
H_24h_30	0.8267014132504761	22.752572655727494	2.0161699844631156
G_D7_5	0.9121601771711374	27.359774336584017	14.924277866088488
F_24h_20	0.8843861740166865	24.376436074137935	1.7578125
F_D28_45	0.601010101010101	23.53678507555972	3.406509809472336
H_24h_36	0.835722767689055	29.22827025991352	6.965513016428241
L_D3_77	1.0	nan	0.0
A_24h_44	1.0	nan	0.0
F_D28_13	0.8366164055609223	28.714465826742178	6.5625
G_D7_60	0.8845626135647272	29.457535609092265	1.2890625
I_D28_48	0.04651860744297719	24.031271419651155	18.415224228839502
J_24h_1	0.9318878152250766	24.475778526430712	2.109375
G_D7_49	0.9156475384132957	24.830286768626724	2.109375
L_D3_48	0.833074789639449	23.375232016259815	2.76324049747303
F_D28_17	0.9999508327907987	11.48419099830083	27.766761460281742
K_24h_4	0.9034680332390256	25.21678087817588	2.0897524804836336
D_24h_231	0.9232616651418115	24.10676532693437	14.349608178720857
L_D3_81	0.9999643961588541	14.79019945774904	18.78548887533024
F_D14_32	0.9084566795512398	23.324346681155816	1.773368666065026
F_24h_3	0.9339673814775974	23.428477436300668	1.3361430762880522
G_D7_91	0.8734004739336493	28.724492976035563	1.3666293503543674
B_24h_95	0.8001866106834616	27.83428146370753	7.137863593519247
F_D3_41	0.5966933867735471	20.39309678422462	13.920178242561677
I_D3_35	0.8174321688242596	28.70365588380306	3.1640625
F_24h_60	0.7884313689300677	31.77020592237268	7.853311372390551
I_D3_24	0.8738746318889357	15.568235588428674	1.40625
D_24h_401	0.770565396748362	24.47665988569363	2.109375
F_D3_49	0.9270337423894695	21.71921822099605	1.4915533665653737
I_D28_24	0.8122178754137828	15.521776238413333	1.315426425037714
F_24h_1	0.7203588143525741	17.264821866271138	1.5234375
L_D3_21	0.9162522627494226	24.76341219796437	1.4111243647022222
L_D21_18	0.8810633441126118	26.482880664905917	14.471588713158363
B_24h_75	0.8171584220651822	31.509076436996263	8.738919462891635
I_D3_73	0.6992849077907415	28.707131379579856	4.684569396400004
F_D14_5	0.7592480291085506	18.27015852894528	1.154163023647981
F_D28_58	0.9260680148254112	20.273916997638196	1.154163023647981
I_D3_54	0.7455262359720959	19.109956316822483	1.6819570423133583
D_24h_441	0.6946149798281004	19.105460746885246	1.5234375
G_D7_53	0.8728240381417008	27.625859941590548	2.109375
C_24h_58	0.7910063479380299	32.4998494315339	3.3434396760204153
F_D3_58	0.9010702166536152	22.43631338469558	1.5939223252424348
D_24h_446	0.7103801794105084	19.379244731156877	1.2457202124298419
G_D7_74	0.8997057468004396	26.248621875436704	1.40625
D_24h_297	0.8836036492650785	24.59019293919552	6.278013391865097
H_24h_49	0.9119964825650219	23.998533023909832	1.2943782442016323
G_D7_11	1.0	nan	0.0
D_24h_261	0.9303093603899334	23.1154055559004	2.22964424887974
A_24h_3	0.9089721910629678	29.42069681147213	2.8440611951980306
I_D28_151	0.7908138752762564	21.614631933539542	2.005926886948089
F_D3_26	0.7477592829705506	17.121408972272718	1.5634762575148047
K_24h_13	0.9234192707505484	22.745020207502826	2.0161699844631156
A_24h_11	0.9998838636610243	19.428463647667552	30.846367907517692
I_D28_68	0.8727597233583699	23.748886387684458	1.9783526972032188
G_D7_87	0.9154016267476293	23.61528124914201	1.6448049430802576
I_D3_22	0.8180300500834724	15.630400875649602	1.0546875
J_24h_32	0.7648497182692162	30.417552767998682	5.893261387818824
J_24h_35	0.6722832175666592	28.92457980615248	5.904901259692557
D_24h_334	0.8372841360077229	19.739193826236757	2.4044864682050617
L_D3_14	0.9997736612955729	18.612385834470704	20.19912772230988
I_D28_104	0.8267949158364823	21.07179521307824	2.1798135044224543
L_D3_13	1.0	nan	0.0
G_D7_97	0.8126753874713983	25.302522917089185	2.957678780654054
F_D28_42	0.999983893500434	8.568177504189887	28.53533672299192
C_24h_49	0.9167122826224262	24.756305826031063	1.396450229040584
L_D3_22	0.741465435878548	49.37606413381995	12.127066210064214
D_24h_461	0.9080254307564729	25.521255938623295	2.1512765332834944
L_D3_2	1.0	nan	0.0
C_24h_76	0.304218449151059	24.494003253441868	4.187711340282571
F_D3_55	0.8314985152458898	27.57465093686656	1.8895916597574725
I_D3_162	0.7804715883456415	36.60055454381942	2.063298850975665
B_24h_102	0.6930533117932148	22.12420078005592	4.394140607637346
I_D3_127	0.806669118548486	19.846907791989086	3.2071716054853145
H_24h_15	0.898346588530766	26.695243437383812	4.278547561764535
E_D35_114	0.0	nan	28.309211186260228
C_24h_59	0.8737400530503979	23.899493190401323	2.217291554112246
F_D28_22	0.44239183276616434	26.026176810797594	2.4748490721026806
L_D3_1	0.8566105888877829	28.460191010775564	2.463726098628356
I_D3_98	0.8328147733631786	23.001036145289937	2.112627700467181
G_D7_108	0.9105888410754349	24.08184362002485	1.0611779458754786
A_24h_5	0.8368850510972036	19.165691513502512	1.381620248736515
D_24h_281	0.8755227979356387	24.540203986729512	6.6796875
D_24h_431	0.6838487972508591	17.644032921810698	1.0546875
G_D7_106	0.8985743892482573	27.528937750496304	1.2890625
F_D3_1	0.7134646962233169	15.41359887832167	3.0151594524067047
L_D21_52	1.0	nan	0.0
J_24h_55	0.8659467030334304	34.79964043786897	2.1608307321780202
L_D21_77	1.0	nan	0.0
F_D3_8	0.9999398125542535	9.126760563380282	27.78357212243977
E_D35_128	0.9332999694164095	19.507881020026524	1.0611779458754786
D_24h_428	0.912199690705931	22.7090898960276	1.2890625
I_D28_110	0.7689498346196252	20.960277302191773	2.6671421898611816
D_24h_409	0.8727024783588284	28.850744797411295	6.7176143662343035
F_D14_2	0.8855134213890072	25.164849021645075	2.346677858730561
F_24h_18	0.9999415079752604	8.917126058059006	28.40171490716659
C_24h_60	0.8789622932869136	26.144685447707552	1.2566959329801102
F_D14_8	1.0	nan	0.0
J_24h_31	0.7648206585888758	31.37944986510836	4.872802238974638
G_D7_98	0.8668259181845327	20.472975655556393	1.7302527023711016
D_24h_268	0.7754917476825683	16.37273863113269	1.1660009028593203
D_24h_246	0.888197787528934	23.162217350855617	5.775572592352316
H_24h_37	0.9050994075527933	21.160613330792764	4.485388877110462
L_D21_23	0.9264157169327614	24.959426165169006	1.2065191571469143
I_D28_149	0.7935163013446307	20.318928808080443	2.633461529794246
D_24h_314	0.9239462587705072	26.18797349080263	1.7421174313263874
G_D7_30	0.6750752140708169	26.7616688288711	1.950388708253114
F_D3_5	0.4737179487179487	18.89589263395637	2.2541465697271104
D_24h_227	0.8952456247529378	26.71442688412099	2.266298391306295
I_D28_98	0.7923600908240951	22.95182748493219	2.167176797918781
G_D7_92	1.0	nan	0.0
D_24h_328	0.9286986171623414	23.191382876903422	1.527938063719371
D_24h_357	0.8253924538694575	20.428535025864203	4.2024424399315095
F_24h_45	0.7049904410310501	22.413167477356467	4.236615816216848
F_D14_56	0.7371830318350581	31.75781775366738	2.4748490721026806
F_D28_18	0.9999847412109375	8.114408259335795	27.613015729820464
H_24h_43	0.8634742985050764	28.117902768137508	8.26067978839552
F_D28_50	0.999922858344184	9.731402634700652	27.986720614636486
I_D3_101	0.7810650887573964	18.187040491018895	1.415981950030614
C_24h_13	0.8819244776691585	23.686773075269706	2.34375
G_D7_54	0.9150419406030379	26.066287488382454	2.109375
J_24h_29	0.7945721941795975	34.13090376603458	5.448903720732502
F_D3_47	0.9999152289496528	13.2514452042032	28.9837169315457
G_D7_38	0.7192982456140351	15.955543361729891	1.527938063719371
B_24h_76	1.0	nan	0.0
C_24h_65	0.9999652438693576	11.756988375229875	30.06470378324421
B_24h_71	0.8874898155692171	26.105826210093763	5.866402036304919
I_D28_83	0.7338234804883729	24.07315533391393	3.36799403043748
L_D3_74	0.8944157672454247	25.98528731059817	14.987635284653187
I_D3_74	0.7924189957952016	33.207871266586004	3.0128812809802596
I_D28_22	0.2773474400151143	14.535308352167553	2.483158605517628
L_D21_19	0.7879586325011527	22.960626666153043	2.578125
D_24h_383	0.6927286942924159	16.190195040367875	1.2065191571469143
C_24h_11	0.878303643387155	24.873254036775002	1.9112702848007919
B_24h_74	0.672787979966611	15.224723369950627	1.6448049430802576
J_24h_60	0.9258427581674289	22.93936073839985	1.4495293215062086
K_24h_8	0.8705308406113537	26.91359718322169	5.809947776362753
C_24h_70	0.9055599413555881	24.811478708577205	1.88595432883958
C_24h_66	0.5944408459827086	34.98259535093665	8.663160739816979
B_24h_101	0.9048001606748343	21.253956823225817	1.765607715623363
D_24h_450	0.8625008845800014	20.636281821667634	2.217291554112246
B_24h_114	0.922466829738344	26.285756706959976	1.2121969257174143
D_24h_403	0.9352667147824946	21.291944795030954	1.2121969257174143
B_24h_105	0.9444280224652675	21.516474623604743	1.5634762575148047
L_D3_61	0.9091600730371272	23.578327024384645	1.8565991622368976
F_D3_11	0.7746546585045351	39.03335001348288	1.8491875591475977
F_D3_45	0.5784692492429779	17.617841169589678	3.1488348849713446
D_24h_388	0.8045303379148352	30.077681057862574	1.9644204626062747
I_D3_61	0.7732636095467954	29.92615004307636	4.752960888439042
F_24h_42	1.0	nan	0.0
D_24h_434	0.8512522485125225	30.34164560598718	6.929934113424618
K_24h_2	0.8723337186088053	17.91715105599032	1.0676289350559727
I_D3_44	0.8046557457815002	21.166022623633523	3.5641186700966134
F_D3_3	0.8862708300752402	25.296554999223446	2.326105457962407
F_D14_52	0.92548933603816	22.982165204770794	1.1117382399029458
F_24h_48	1.0	nan	0.0
I_D28_61	0.6250183168075025	32.441357343875204	3.0037513167131946
D_24h_301	0.7631263126312632	17.870383647728477	2.7282297015990977
K_24h_17	0.9163219168601879	24.3320692482478	2.562095051844779
G_D7_79	0.7927656367746797	18.31952084499358	1.0804153660890101
L_D3_49	1.0	nan	0.0
F_D28_46	0.9023377125193199	22.63035640460065	1.950388708253114
I_D28_160	0.4704451471661396	35.86045422506359	4.187711340282571
F_D28_2	0.8958865480107077	22.447776381482857	2.583446213091633
F_D14_20	0.9113729508196722	21.111859211299453	1.1777197993501043
D_24h_399	0.7731673582295989	19.545553456851923	2.633461529794246
F_D3_65	1.0	nan	0.0
H_24h_26	0.8680451660656073	29.698485024538545	7.251435236439836
A_2h_20	1.0	nan	0.0
K_24h_6	0.8812969663234066	19.04336160690654	1.4495293215062086
D_24h_415	0.6727107887579329	19.053299033616153	1.3565433870457295
F_24h_50	1.0	nan	0.0
L_D3_40	0.6613189068183938	21.253092004897006	4.783202726240285
E_D35_65	0.9220969395226241	22.947608958960497	1.1361749665819523
B_24h_97	0.8788783475972489	27.374697469728385	6.350870580393389
D_24h_289	0.900580510623908	28.2228949877203	6.195440572446705
G_D7_65	0.9285175462418153	23.473122105542014	1.2065191571469143
F_24h_24	0.6993865030674846	15.197561439549554	1.154163023647981
F_24h_26	0.8160394818013572	15.76050135704716	1.7302527023711016
L_D3_18	0.8951430722891566	24.31992057837203	11.842897087528087
L_D3_26	0.43607317441919063	24.49143878996229	3.042364449784493
I_D3_8	0.9364246402515953	20.762108708102485	1.267576620280309
D_24h_435	0.8473408835022187	18.24575992550918	2.4130383142938285
D_24h_416	0.9006228593020563	28.839888349866488	2.601984763028264
F_D14_17	0.9999983045789931	4.242640687119286	27.74202139312423
D_24h_392	0.7583444592790387	21.39657435858066	1.2890625
C_24h_25	0.943267365153279	23.12168394210727	1.9713988876477408
K_24h_18	0.8528908478091781	20.69245594535206	1.5324254098385182
L_D21_53	0.9999237060546875	12.942502312255085	30.162751282689815
C_24h_14	0.8685975473135465	28.195964341553665	7.214411236697524
D_24h_370	0.8454867657039439	21.406889246478453	1.3716445207874561
D_24h_364	0.877339644097489	28.880546689430595	2.26326655263609
D_24h_389	0.9999779595269097	7.850928662766596	27.38153081879223
F_D14_22	0.7275902211874272	15.941177746340523	2.1608307321780202
I_D3_88	0.8883178493773473	22.642297045939124	1.8565991622368976
E_D35_132	0.7124425329971823	18.32361209385217	2.005926886948089
D_24h_423	0.8737239343945038	29.169140150140386	4.503721605603665
A_2h_18	0.7673829312791405	31.578674164593924	1.9112702848007919
G_D7_82	0.8949926913009484	26.514697430781332	2.109375
C_24h_57	0.884992987377279	27.250697928247764	6.368146016809465
L_D3_78	0.7307035253921417	21.324091392489336	5.278643263854004
H_24h_45	0.8826661336337701	23.808407910811894	1.5634762575148047
C_24h_9	0.892852741836106	23.61748194930721	1.8305272677906221
H_24h_41	0.8101532836450569	18.319064992741914	4.302553066566989
D_24h_338	0.0	nan	28.77329007395031
I_D28_126	0.2320110701107011	18.468913176589826	2.3554395987002086
G_D7_21	0.8987127371273713	26.326792360383273	1.415981950030614
F_24h_44	1.0	nan	0.0
J_24h_5	0.9131049677697884	27.291512418480146	2.0161699844631156
C_24h_2	0.9374020819552276	21.007601858603785	1.3716445207874561
F_24h_4	0.8331240608468331	28.457686514942225	3.434613489785823
F_D14_13	0.8758537565287264	29.08403613833391	2.115875400617319
F_D14_43	0.9226578156312625	20.31324175518862	1.0546875
I_D3_42	0.8166077526810857	21.254006765170438	2.2265625
A_2h_7	0.9999525282118056	17.93924073155526	15.323806014228932
L_D21_13	0.9999186197916666	20.25238162128146	30.002059865805986
F_24h_8	0.0	9.231160401357817	6.343297782527043
F_D28_1	0.9999627007378472	12.990599993652415	28.24510488043957
B_24h_100	0.8649623611835731	23.598078136482734	5.649361309309664
F_D14_30	0.8883426966292135	21.917510350953652	1.2566959329801102
J_24h_49	0.9134187636943099	22.62594673375036	13.154786234633624
I_D3_139	0.8855696827552154	15.100772251977745	0.9663528810041392
A_24h_23	1.0	nan	0.0
D_24h_393	0.5899705014749262	12.957779334515685	1.4495293215062086
B_24h_119	0.852487363660548	27.643012763254248	4.612187965817444
L_D3_65	1.0	nan	0.0
C_24h_44	0.6893293812523157	28.431657770744177	3.452559342810055
F_D28_5	0.6171352074966533	16.505883062253183	1.4589726091393045
L_D3_58	0.9999974568684896	5.196152422706632	16.210043273529145
K_24h_11	0.9018668673805695	25.739438451505595	2.654238668649873
I_D3_17	0.5108055009823183	14.86240141612602	1.4495293215062086
L_D21_45	0.9999643961588541	8.456639180413765	14.82502931331419
L_D21_3	0.794644849386389	27.600257598429025	2.5297304466706527
G_D7_43	0.9159527234069164	22.37957520226429	2.112627700467181
I_D28_159	0.022857142857142857	16.89148777924649	5.7421875
F_24h_7	0.0	10.127555905114416	6.10500763013958
G_D7_69	0.9999898274739584	7.513722014988212	27.572951223257846
D_24h_263	0.8013808975834292	17.154381317001853	14.10589009080626
H_24h_18	0.7708559888146652	32.38681929412452	9.43777808985979
D_24h_265	0.7839765100671141	27.05703677720091	6.212042944077456
H_24h_28	0.8192977057475981	17.536992397355146	2.3583529450193095
B_24h_84	0.5651595744680851	19.570709027087627	1.315426425037714
D_24h_368	0.867912446152055	28.10595254887106	1.8968453972154664
F_24h_43	0.9399110426824052	21.26133341271376	1.6153182131355728
I_D28_82	0.3475465757019155	23.128829915927405	3.634702129516599
H_24h_55	0.9099950779884248	23.117724258792265	1.4542586303895535
I_D28_73	0.398981989036805	24.490106498364003	3.0333232278620588
F_D3_13	0.8641072516758075	29.80486078961356	2.326105457962407
H_24h_40	0.8306580007117571	30.17181418493816	6.793843612798005
L_D21_31	0.8971383207953729	24.430395885800596	2.022969902535008
D_24h_239	0.8891294635185758	27.492721309997197	12.72442575294412
D_24h_425	0.8579846788450206	16.002421059909317	1.0546875
D_24h_254	0.8101037437979252	19.36687543566229	1.0546875
I_D3_40	0.6548515728843598	21.137579072736113	2.6516504294495533
H_24h_44	0.7354670150228608	18.106065516462053	1.0611779458754786
I_D28_65	0.7743361228851936	21.05351486201137	2.894317742631672
G_D7_107	0.8813088109495295	24.81794145853789	1.4542586303895535
I_D28_157	0.816243287897563	20.72564146578105	15.712741924599362
A_24h_33	1.0	nan	0.0
F_24h_15	0.8594620728262806	23.301808613004102	1.8786585400642264
L_D21_62	0.8922515706275755	24.229503683627087	1.8932220025082238
F_24h_2	0.9088806278397357	24.820631875704542	5.309770668379309
L_D3_71	0.8692949323260938	27.173809716017843	2.251098364722486
I_D28_139	0.5265419615773509	28.822818183894135	2.4044864682050617
F_24h_59	0.9059469722655455	24.179449113780997	2.384412884692477
L_D3_16	1.0	nan	0.0
I_D28_21	0.8061708045740188	21.780401249711783	2.3023690669205275
A_24h_21	0.6304128902316214	15.802164313041994	1.1055446639128832
F_D3_59	0.8922608088375341	22.846199165967143	2.718143790174188
L_D21_48	0.9533098632192532	20.618319858987896	1.2065191571469143
K_24h_15	0.90660138913766	25.45102812288212	2.0093470546268257
D_24h_299	0.7668912415784408	18.57146003950212	1.2065191571469143
J_24h_36	0.9156356147118946	25.997706933962387	6.18434756341817
L_D3_64	0.8471451687471105	32.01732896904753	2.775637331795393
D_24h_414	0.25140357601857904	23.56564465350569	9.988472970637515
D_24h_362	0.8975812547241119	16.12681815567466	1.0611779458754786
F_24h_47	1.0	nan	0.0
D_24h_440	0.7747306562193927	19.02734089433972	1.0546875
F_D14_21	0.8995337897433744	27.508200611174388	2.036501624646418
H_24h_8	0.818002368732728	24.47153018003747	1.8932220025082238
H_24h_19	0.905283162295705	25.221371806938897	1.567861893780428
L_D21_60	0.8510448427158473	24.687391496349402	2.3699705175183614
F_24h_65	1.0	nan	0.0
F_D28_27	1.0	nan	0.0
E_D35_156	0.8884023633146387	23.2318004858214	1.2566959329801102
F_D14_9	0.9999584621853299	12.677313820927749	28.626869906856083
F_D28_43	0.9219363535134502	19.430743029697982	2.1608307321780202
I_D3_159	0.693649085037675	15.05676695785828	1.5939223252424348
A_2h_51	1.0	nan	0.0
F_24h_32	0.8928709952680165	23.468986953057744	1.7772364321995822
G_D7_70	0.8635733004470479	25.35051174573697	15.641787856372112
I_D28_17	0.43042772062804546	26.950033849171838	2.238864043891734
F_D3_52	0.8838676336938895	24.560390171585322	2.4748490721026806
B_24h_85	0.9155756207674943	22.402091213388296	12.640506701393294
L_D3_55	0.9222693607535773	21.88831428038103	2.3699705175183614
F_24h_46	0.9205624768718391	23.554222870045553	1.4915533665653737
G_D7_48	1.0	nan	0.0
J_24h_56	0.9122603306384893	26.123515047603675	9.075035107757504
D_24h_449	0.8043728423475259	17.74193353685993	1.0546875
L_D3_17	0.9976637098524306	41.1595825982787	32.895055187090335
H_24h_31	0.9043876029588455	24.03937368780097	1.7926240477474635
E_D35_71	0.9364090923034449	21.111155436432867	1.1361749665819523
A_2h_40	0.8377338105206293	23.590441834320327	1.3412722432335467
L_D21_40	0.42024202420242024	15.01862975722896	2.583446213091633
D_24h_277	0.937029808038506	23.03199376714405	1.2457202124298419
K_24h_14	0.8651160629226015	29.371397583914597	2.109375
C_24h_73	0.9372286753490555	23.815836714895394	2.1061172760482143
D_24h_348	0.9008625727576615	26.998924729832165	1.4542586303895535
L_D3_32	1.0	nan	0.0
B_24h_82	0.8952513966480447	16.96597031163205	1.0676289350559727
D_24h_419	0.915391810748016	26.13512593178554	4.576318169476555
H_24h_11	0.7801496327819343	19.339490445760877	2.1640060913225847
I_D28_38	0.3447776167651321	16.65652230661062	4.703585681341283
F_D3_50	1.0	nan	0.0
C_24h_39	0.8977965307079231	15.91677626061799	1.1660009028593203
L_D21_65	1.0	nan	0.0
F_24h_58	0.9352222095281618	23.153080020561806	1.690102160373745
D_24h_376	0.92442322991249	25.721249489870388	1.5809458081912549
D_24h_459	0.7532022517744962	17.775542703231025	3.0219836620846
F_D14_44	1.0	nan	0.0
F_D14_24	0.757085020242915	13.656621514247531	0.6310740008360747
K_24h_19	0.917294137096653	24.425666695514245	2.3612626968292836
D_24h_455	0.8783789801825874	27.767613417787075	6.85822260393728
D_24h_242	0.9158609955401239	23.554395720649804	1.9112702848007919
L_D3_73	0.8969408224674023	23.10879982647068	1.7926240477474635
I_D28_97	0.865887380593263	24.250615705524112	1.8305272677906221
F_D28_11	0.9027052681537732	24.929126370749664	2.824680654654832
D_24h_306	0.6588750371029979	51.02200092513086	2.384412884692477
A_2h_52	1.0	nan	0.0
L_D21_76	0.9166131983555524	23.5216245886572	1.632233001232514
I_D28_86	0.0	8.485281374238571	6.396119085466495
G_D7_81	0.9260021126369045	23.33400414001841	1.0804153660890101
D_24h_218	0.8932700498965559	23.477753563900748	2.112627700467181
L_D21_11	1.0	nan	0.0
H_24h_54	0.782621052257629	26.440176335528303	7.248593950402554
I_D3_110	0.44305954525536784	37.960148926730234	2.992299687844618
D_24h_240	0.9127322133096438	24.94940023751423	12.321974463838982
H_24h_29	0.765751540773188	22.40258917786098	3.153193136032901
F_24h_55	0.8734844238007528	27.088938798648545	7.194396317892576
I_D28_47	0.5681716183466475	25.97659884203067	2.281397148507631
F_D28_60	0.9199988418218142	19.849496855097822	2.109375
L_D21_17	0.999068366156684	23.486869569782073	15.971069884080638
L_D21_49	1.0	nan	0.0
D_24h_363	0.8879953131657435	25.10475935634861	3.4465877741842363
I_D28_42	0.6052958378400032	18.843897730633763	3.666676839178597
A_2h_27	1.0	nan	0.0
H_24h_34	0.8937274693583274	25.326529341805838	6.747191798664741
L_D3_51	0.9198176374114142	23.012608286846017	2.1640060913225847
I_D28_88	0.8118105622500191	24.212366627900163	2.1061172760482143
I_D28_18	0.7239889658044033	20.710179115026133	2.507922018636644
E_D35_120	0.9999516805013021	9.231160401357817	28.53533672299192
G_D7_31	1.0	nan	0.0
D_24h_451	0.8643633594128644	27.36174034462759	5.754132983058243
L_D21_63	0.6496815286624203	26.90300962548278	2.882431377245823
B_24h_107	0.845112472332321	31.42285975490281	4.01014186693797
D_24h_377	0.7687163831952318	21.454947862205874	8.983016201595376
B_24h_121	0.7421686746987952	18.313252484761946	2.1384712020579677
C_24h_18	0.9359991874755155	25.184738018534983	1.7302527023711016
F_D3_42	1.0	nan	0.0
L_D21_83	0.8472821875345954	25.270595177037183	2.251098364722486
C_24h_10	0.9231706255981902	24.232378945812425	6.202086854249645
I_D3_92	0.8766201491110687	25.860265154379245	3.185689973219106
F_D14_47	0.9998830159505209	14.277158246498553	28.913269840188647
J_24h_2	0.7822597280825129	31.959167272074133	6.613570809151154
D_24h_351	0.5354185832566697	19.22481428506153	1.415981950030614
L_D21_32	1.0	nan	0.0
I_D3_21	0.8823970679640782	21.358210834921728	1.9609219371892397
I_D28_162	0.8058443524780459	24.03259332997428	2.073258517143062
F_D14_25	0.9118344167272898	24.59486963965806	1.5722352966795397
D_24h_316	0.6264591439688716	19.572726990200074	2.5540423497308637
H_24h_50	0.7985523248681143	19.554072810439106	2.5378602923094977
L_D3_59	0.8985681833826668	26.413850391957762	12.7152487694709
F_D28_25	0.9273111538552872	23.990152648145866	1.2943782442016323
C_24h_8	0.8541096536755686	23.581286182631192	6.9140625
L_D3_54	0.9244037191753133	23.423269896064095	1.5634762575148047
A_2h_48	1.0	nan	0.0
F_D28_53	0.9019900910625813	24.45083057561643	1.8676614199815502
I_D3_48	0.7136465324384788	20.17473334851256	2.4044864682050617
I_D3_134	0.8094409397433109	20.925158358219598	1.6778696558526978
J_24h_41	0.8932284135705697	27.28049458194009	2.894317742631672
B_24h_116	0.9010855565777369	24.64612053249066	2.109375
D_24h_275	0.9105415574949272	26.395803572717305	13.704425536915986
A_2h_37	1.0	nan	0.0
D_24h_379	0.8097434857548413	25.770627590050086	4.356475850494009
L_D21_29	0.872903141475317	22.32778629116027	1.765607715623363
L_D3_52	0.9999872843424479	9.01619941282644	15.064862204553599
J_24h_53	0.789091203366513	28.980667200501962	6.838169278544606
H_24h_42	0.85767774446462	24.5021470476436	5.9512330901224795
D_24h_235	0.8939213349225268	24.75648583102314	15.018756583565972
J_24h_39	0.9280989198090825	21.711861597203033	1.40625
I_D3_97	0.8981512708097005	22.646823800015937	1.527938063719371
L_D21_66	0.9187482350524991	23.01572876211051	1.6941600345469876
B_24h_123	0.6640952400808957	36.412497124965405	6.819063996551322
F_D14_29	0.9149316482465195	22.90895008087233	1.1600970628841796
A_24h_24	1.0	nan	0.0
I_D3_38	0.7323435843054082	20.74662617200292	2.3612626968292836
H_24h_17	0.8466253972557348	26.592216034497746	3.0804936159597456
B_24h_120	0.8541580858950837	20.121420109034723	2.4581457378987928
G_D7_100	0.8408058109993917	27.91228205455951	1.527938063719371
J_24h_9	0.8816183946401105	25.079337661875776	1.8528970665049098
I_D3_104	0.7942068965517242	28.386842750713708	2.109375
G_D7_45	0.9059242732025709	22.915937792388494	2.109375
C_24h_47	0.8443050014906515	27.907069939805808	5.860546757835931
J_24h_59	0.9005698444478669	24.18169887173528	3.666676839178597
A_24h_42	1.0	nan	0.0
D_24h_273	0.927993296387286	22.721913949507076	7.319295220137746
D_24h_412	0.8483520165286949	31.034459288435063	7.562907562623072
L_D21_47	0.9110708863715987	24.27719121050713	1.5765965680164504
L_D21_58	1.0	nan	0.0
L_D21_16	1.0	nan	0.0
B_24h_73	0.8774980855216027	26.80034042472589	6.546786432873479
F_D3_60	0.8996357047859525	22.536172557336457	1.5765965680164504
J_24h_37	0.9157427197435213	23.427749320010047	1.5939223252424348
L_D21_54	0.9353129399718418	22.09919183552193	1.154163023647981
D_24h_350	0.8989877894267853	21.94621684974307	5.067597260259293
F_D3_20	0.7177461659518005	41.33867973651266	2.046591702723396
A_2h_9	1.0	nan	0.0
I_D3_160	0.849169741697417	15.582586987749442	1.4111243647022222
A_2h_8	1.0	nan	0.0
D_24h_452	0.8899778322249445	23.433054133392886	1.4111243647022222
D_24h_292	0.7039413382218148	14.976611249134967	1.1777197993501043
D_24h_386	0.7442912050644359	18.617168907573046	1.171875
L_D21_22	0.9257399145039594	23.06828724314245	1.4915533665653737
D_24h_456	0.8897274765528784	26.016959076560383	6.82208417710682
L_D3_9	0.8403068990153139	24.89227956214022	10.948097544493745
C_24h_27	0.8654895330393404	26.926371553218047	6.144246904180467
F_D3_4	0.8091161171493918	28.109173466401913	2.384412884692477
L_D21_73	0.9029480356395384	22.46436496223216	1.7302527023711016
I_D3_149	0.807619820812433	23.800490958156843	1.9990689971756226
A_24h_15	1.0	nan	0.0
C_24h_54	0.8834613040828763	25.35975143478735	6.73088928786299
L_D3_67	0.9999932183159722	7.278427133880636	31.774024344531416
D_24h_291	0.8572503944758899	28.971273427605052	7.762732107037123
D_24h_236	0.9266029808942683	22.206028917688354	1.8305272677906221
D_24h_453	0.9256813202402157	25.25699840522397	1.9956312147570003
L_D21_71	0.7796320373305786	20.706786262291047	2.5297304466706527
C_24h_31	0.8742586527396654	24.198869433272503	2.702944358125968
G_D7_34	1.0	nan	0.0
D_24h_358	0.7486118122160526	17.68502446414473	1.154163023647981
D_24h_295	0.8636282288373203	26.983744260097787	6.839173341288222
L_D3_75	1.0	nan	0.0
D_24h_280	0.8511718328113187	21.85954910096923	5.651791664900387
A_24h_43	0.9444680236999813	26.484046897477164	1.0546875
J_24h_27	0.8602833414753297	31.412731508182283	4.962167662439093
G_D7_46	0.9259012967273073	24.088519742508343	2.1352578701119453
F_D3_22	0.6163340546605754	17.42841629691592	4.51286004233665
E_D35_3	0.8785798562694411	20.68787880661911	1.7022467632422598
D_24h_274	0.7882124352331606	14.891053107910132	1.3361430762880522
E_D35_67	0.9273087326120556	22.063746383629734	1.2621480016721494
L_D3_19	0.7795842980151401	29.848817659932436	11.735144781675043
K_24h_5	0.8660650251016018	24.32704471005031	2.167176797918781
J_24h_57	0.873125439490263	23.98800323847536	5.192080761767747
D_24h_353	0.7864817441049924	27.026914654215958	3.782815404273978
E_D35_140	0.451650260567458	31.73494265491634	5.467773350291346
D_24h_309	0.7884391647786418	20.390071356284487	2.3023690669205275
I_D3_83	0.8539987869335413	22.57327198095835	2.2541465697271104
B_24h_94	0.8159385113268608	17.56168962608297	1.1660009028593203
L_D21_21	0.9237915337689282	22.735329794825343	1.3565433870457295
F_24h_49	0.9331799443965104	24.267369305310933	1.5765965680164504
G_D7_85	0.9240191927744849	24.147772947358188	1.154163023647981
L_D21_44	0.8771958098307816	22.973405550911167	14.258882665317127
D_24h_232	0.8604315663464195	28.837080335165997	13.574541925109756
B_24h_112	0.7604241124612818	36.05077946128506	6.712501636696728
C_24h_6	0.6486486486486487	23.45181436178581	2.384412884692477
K_24h_16	0.6330832803560076	38.46206204205772	7.992840424209344
D_24h_374	0.8227918126498248	21.245820146686892	2.1512765332834944
L_D3_60	0.8174285415868816	32.12150815137116	2.3583529450193095
F_24h_17	0.9999432033962674	10.032052896437504	28.18694350545457
E_D35_131	0.47956989247311826	21.27613012040162	2.472073020671366
L_D21_78	0.6830601092896175	26.001134745176966	3.617659931351515
D_24h_310	0.797959795979598	24.993639334130744	2.34375
G_D7_28	0.40353131346624116	22.97839831385646	15.87663585014057
B_24h_68	0.8567384019925816	31.38235895062276	6.531035059262238
L_D21_57	0.8905493207324277	24.36226279233417	1.2065191571469143
D_24h_255	0.8652653188735663	25.794284788133847	7.414367090687428
L_D3_47	0.8388141295206055	25.406766822461716	2.1320396951554983
C_24h_34	0.9202222576854444	25.14630243956323	2.2571906583115107
B_24h_115	0.8801762277632772	23.207472826349584	2.3053494811999222
D_24h_234	0.8511021649165282	27.49531275364064	7.89690730726474
B_24h_99	0.9071116058715406	20.99172695363154	1.8968453972154664
D_24h_288	0.7375871651025009	18.32650168723942	2.6516504294495533
D_24h_276	0.4643510054844607	23.299189439420015	8.180493334231514
I_D3_65	0.7904945098982127	35.90868910830843	2.167176797918781
I_D3_70	0.891903665442778	25.57381183424097	2.0765677906253144
F_D28_31	0.8933854786600918	20.06205668043358	1.5722352966795397
H_24h_33	0.7281092739036664	16.585871705279093	3.192149641845993
K_24h_7	0.8253115316146898	28.296050813474622	7.827914480702219
G_D7_24	0.8266029124103456	31.189082972252685	1.6153182131355728
C_24h_16	0.8365706178427862	27.561992927808575	7.810351267008578
A_2h_36	0.6910299003322259	34.39451851434172	2.1640060913225847
F_D28_24	0.6	13.811697909254407	1.0611779458754786
I_D28_12	0.7916026082807612	20.004678242706284	2.063298850975665
I_D3_18	0.8827142149578999	18.048850919457852	1.7617144193405752
F_24h_11	0.7710192386410152	33.89721281463174	8.399164212744994
H_24h_47	0.847052356740415	23.603554015460073	1.8342745127927964
I_D3_141	0.8767415663722061	22.440501491620093	1.8192392222179716
I_D28_134	0.5056237218813906	25.96285490557086	1.6655473129162377
G_D7_61	1.0	nan	0.0
D_24h_430	0.6718628215120811	18.26156708157237	1.8267723361078003
F_D28_8	0.999953375922309	12.833230096699156	27.00123084759575
F_D14_59	0.9219839494803316	21.879276652096653	1.0867521674409029
B_24h_87	0.6156849983729255	15.775083690473592	2.0765677906253144
H_24h_23	0.8548399478007216	28.200877258112122	6.268162087648281
F_D3_27	0.9999940660264757	7.937253933193771	27.12555240472936
C_24h_75	0.7942381392890181	20.003887753075517	4.463905536267401
D_24h_406	0.8438610883237626	18.331412764396234	1.773368666065026
L_D21_42	0.8652924571653646	25.09385642637345	2.7282297015990977
F_D3_46	0.9056265540970335	22.526264791970615	1.8565991622368976
D_24h_442	0.8868667452098965	25.36785976906686	6.97044016779518
I_D3_47	0.8336255421242041	18.1258971726232	1.496149843922309
B_24h_67	0.900481996030621	25.174991331380614	2.217291554112246
F_D3_44	1.0	nan	0.0
F_D14_27	1.0	nan	0.0
H_24h_32	0.8716093325249838	25.481520968664274	2.430051721093092
E_D35_6	0.8784586261442315	24.826516537366096	2.3583529450193095
I_D3_82	0.7637685809004384	23.310831129260926	2.1640060913225847
D_24h_365	0.8839782498735458	25.66204495786958	3.258149712763557
C_24h_42	0.9448501435151192	20.580908971941927	1.4589726091393045
D_24h_361	0.9074464130838805	22.505943455333497	1.567861893780428
I_D3_96	0.7720891824938068	15.536416127555507	0.9375
A_2h_47	1.0	nan	0.0
A_24h_4	1.0	nan	0.0
B_24h_77	0.8091431776749404	17.24715802771512	1.415981950030614
H_24h_22	0.7817085518262735	42.69900650928589	7.05951350710736
J_24h_18	0.8733204574191666	25.020422003297377	5.196046705639538
C_24h_41	0.7888045760386186	30.08433894062769	8.101208405955171
G_D7_57	0.9206981533371594	24.12419579610893	1.527938063719371
H_24h_7	0.7349498913729063	29.934364777657155	7.794510538273073
L_D21_9	0.9238494090819391	22.505397446832724	1.4447845319458537
H_24h_12	0.8182634058783935	15.889409013456826	1.0804153660890101
D_24h_318	0.5123595505617977	10.44775401496187	3.9549696165670793
C_24h_40	0.8990575344766063	25.78466208437844	1.3361430762880522
I_D3_114	0.8227758007117437	15.221173954046888	1.171875
G_D7_1	0.9010941857970393	24.846101528161654	2.109375
G_D7_44	0.9270012338528946	24.237429153835805	1.0611779458754786
F_D14_3	0.9143762485361989	21.42406374708351	1.5939223252424348
F_D3_21	0.8554060215126391	28.067371450787814	2.112627700467181
G_D7_99	0.9019577195107655	25.250712771214715	1.6655473129162377
F_D14_26	0.24061810154525387	15.395367315687734	1.88595432883958
C_24h_56	0.7762330984574367	20.532835482500758	2.1892431670628207
C_24h_38	0.9273066961063224	24.019846158175497	1.4352478961620183
F_24h_29	0.9421057796094593	22.000448349517548	1.2566959329801102
D_24h_436	0.6133854127544506	30.638804696872775	8.702700702179683
I_D28_40	0.14578261492195332	25.457651486776406	3.4125515106002426
G_D7_104	0.7819814514941852	19.044889059870005	2.109375
F_D3_7	1.0	nan	0.0
F_24h_27	1.0	nan	0.0
G_D7_13	0.9235789019523245	23.89573547453117	1.40625
D_24h_307	0.8751625487646294	18.943737743205357	0.9663528810041392
F_D3_9	1.0	nan	0.0
F_24h_25	0.9429335156808504	22.69783836269954	1.267576620280309
D_24h_247	0.9377507262415272	23.12670770206103	1.8192392222179716
B_24h_86	0.1834862385321101	9.943088051505931	1.415981950030614
L_D3_66	0.8966519595120686	24.17392921855145	1.9644204626062747
L_D21_75	1.0	nan	0.0
H_24h_57	0.9358524544353712	21.83561622616484	1.6489742905629243
D_24h_337	0.8702272578426878	23.842051639507034	5.085181395409484
D_24h_402	0.7429154564722505	17.22776229531613	2.697858851536251
C_24h_53	0.9049270386266094	23.71156599685478	6.022343042591999
D_24h_410	0.912472647702407	26.507985136500448	13.286189338875067
G_D7_29	1.0	nan	0.0
K_24h_1	0.8305302166476625	19.67476459405003	16.339568731997065
F_D28_4	0.8370365861082364	25.719241408241807	2.3554395987002086
B_24h_90	0.8691106193271112	23.49542186453261	1.5765965680164504
G_D7_72	0.926406357755082	23.972118945910722	1.0611779458754786
B_24h_80	1.0	nan	0.0
D_24h_404	0.8729875687792948	26.038076305438967	7.626196595401849
D_24h_267	0.9127161749745677	22.394817001142926	5.494081954561426
I_D3_148	0.8749700662533593	21.075167936236646	1.602514960684845
G_D7_78	1.0	nan	0.0
I_D28_43	0.8380291701020669	21.176365058064693	14.727443193161958
L_D21_67	1.0	nan	0.0
L_D3_57	0.8338154800308019	27.737211718628824	2.217291554112246
F_24h_53	0.8491996630160067	23.589570819415552	5.893261387818824
C_24h_3	0.5871766029246345	20.035868767143118	1.6655473129162377
D_24h_405	0.8993102988704894	26.06476731979571	2.115875400617319
F_D28_20	0.9225932975716675	19.90013720457913	1.4683551663447267
I_D28_101	0.5585806056898134	29.031781283902788	2.2234764798058917
C_24h_52	0.8465916611515553	15.998638034667874	1.9220179062722726
I_D28_79	0.8396500298270034	21.845631399272502	2.0499440255315506
I_D3_129	0.6888635932460634	21.78991405647576	1.6572815184059708
B_24h_93	0.4854368932038835	13.799193362851197	1.2290728689493964
D_24h_300	0.8877160798701756	26.00595922350124	5.738599006263419
F_D28_52	0.8971932723831862	23.885658373812234	2.238864043891734
I_D28_70	0.9222729035474876	22.53227758434558	1.8305272677906221
B_24h_70	0.8936972294662914	28.418792206925882	7.021477583880582
B_24h_118	0.794736360028089	31.190691058694252	7.999710077754381
D_24h_424	0.8180604982206405	17.559714611567916	1.2121969257174143
I_D28_54	0.7417346797620694	18.617096838589685	1.4111243647022222
D_24h_347	0.851880534698138	25.51956802790005	6.7339490149493635
I_D3_126	0.8248135346552665	14.9125846398532	1.0546875
F_D3_24	0.6752503576537912	14.696192137933949	2.112627700467181
F_D14_7	0.9999050564236112	11.39242403550267	27.850959846214792
G_D7_47	1.0	nan	0.0
L_D3_44	0.9332675871137409	21.07087500321588	2.532443295114177
C_24h_22	0.44648993618065785	35.61793493978603	7.689857679620118
F_D28_67	0.9365281120696649	21.931083573235473	1.4111243647022222
A_2h_30	1.0	nan	0.0
F_24h_52	0.8594043466595117	23.803035876899987	2.1320396951554983
F_D14_53	0.9072074850915073	22.2717243553469	5.522752344350709
D_24h_445	0.7964421855146124	16.38117766871704	1.0546875
B_24h_106	0.8735178515631424	31.558583287786053	7.271293151947768
C_24h_1	0.9279324201448977	19.990105044765947	1.640625
D_24h_233	0.9248346725987803	24.815420190791876	2.251098364722486
L_D3_72	1.0	nan	0.0
F_24h_30	0.8774621439130609	21.00728192984287	1.4111243647022222
I_D3_132	0.8643554874545106	20.334058898813666	2.831963900061228
I_D28_80	0.24654310091203296	15.54241368381933	3.392370662374249
D_24h_421	0.9085036681585382	24.336268503338818	2.275369668626672
F_D28_32	0.9230444371451363	22.137240053369176	2.217291554112246
A_2h_6	0.7454810495626822	26.776496881193925	8.618660628842294
F_24h_67	0.9098127802306876	24.35658645745382	2.664566484586423
A_2h_17	0.7207195631223899	31.531038714299225	5.231604910675714
A_24h_31	1.0	nan	0.0
H_24h_39	0.8558907738153205	28.73850486929789	4.304148673173505
D_24h_447	0.8557308722834177	18.938496948455718	2.141679712792625
D_24h_444	1.0	nan	0.0
L_D21_26	0.8645488709729227	27.127865114572735	13.66930779468871
D_24h_286	0.5388453314326443	16.125830466608406	1.690102160373745
H_24h_25	0.813823173743464	27.332681540575123	7.183890058122236
J_24h_54	0.9195787852959776	21.068270850784	2.76324049747303
B_24h_111	0.8370954768709462	30.93906856363722	8.53540206310788
F_24h_13	0.8594076049153722	25.906149076034072	3.226382788578798
G_D7_19	0.9028192642906829	21.61368854868012	1.0867521674409029
I_D28_8	0.8939242216063902	23.33120091230903	2.6516504294495533
L_D3_45	1.0	nan	0.0
L_D21_12	0.9999457465277778	12.860353649400716	17.28426242392375
F_24h_31	0.8730513806361412	20.908754073464394	4.222003953434021
D_24h_367	0.8763591177384281	15.731563513148437	1.1055446639128832
L_D3_39	0.8957020057306591	26.023800447176484	1.8342745127927964
G_D7_56	0.9999796549479166	9.991275987103954	27.622960632444208
K_24h_12	0.7820285748022199	28.507753944419875	7.690750551342096
D_24h_262	0.8400681632955471	29.660877173516305	7.645979239780622
E_D35_138	0.9113567952288519	20.62789372770515	1.2121969257174143
D_24h_243	0.9406423229212495	23.274793881471368	1.396450229040584
I_D3_20	0.8522208771766459	27.194834271476573	2.036501624646418
H_24h_52	0.904152280851844	24.93320702755599	1.9112702848007919
F_D14_42	0.9999932183159722	7.278427133880636	26.832866909483066
I_D28_132	0.8765740236830747	23.19628990775837	2.4469468380259105
H_24h_9	0.7381672525136924	35.648372130921715	8.439127447213515
D_24h_269	0.8597020554403167	17.480241629963917	3.6573015314829456
F_D28_56	0.7958058146660312	31.736751528531673	2.112627700467181
L_D21_51	0.8572469424928442	26.441667007523172	2.086464118917757
D_24h_418	0.8905935800997989	21.831673252695676	1.5765965680164504
C_24h_61	0.8397419519672968	31.460435712875245	7.203934166861101
C_24h_64	0.90935960591133	23.649299871731884	2.596701539784415
G_D7_20	0.9999610053168403	9.31970830138671	27.143772081141723
D_24h_244	0.8844182956917821	19.002030680894826	15.701813144830002
H_24h_24	0.8549659332340228	27.205796205647424	16.978038290087802
D_24h_375	0.743057123504177	22.447408021723803	3.575659289623209
J_24h_4	0.9167344885245416	23.170209139519088	1.2457202124298419
D_24h_429	0.7879256965944272	18.166314284662008	1.1600970628841796
F_24h_21	0.9269768799936294	21.75765772458463	1.486942680521428
I_D28_74	0.6889206105193807	30.7408530411071	2.4044864682050617
D_24h_432	0.7799227799227799	17.96199043774418	3.7168948891766496
F_D3_48	0.9999974568684896	5.196152422706632	26.985968440576322
I_D28_71	0.41159105970239174	19.7952096130562	4.236615816216848
L_D21_2	1.0	nan	0.0
C_24h_7	0.6070414537194776	36.81495269628026	6.752278261353719
J_24h_43	0.8838854146754417	25.448068660903044	4.613676488678795
B_24h_69	0.8433063791554357	25.303872866459873	2.720668773338414
C_24h_26	0.9102076526148517	23.60481019705591	2.2571906583115107
F_D14_50	1.0	nan	0.0
L_D3_7	0.6371603178286863	39.991648656986705	6.73598806087496
C_24h_62	0.9112251069644497	27.22049986809453	1.6655473129162377
B_24h_81	0.6778905180564767	40.18443350120751	4.784638045920376
G_D7_103	0.8786107581533249	23.375523784097588	2.217291554112246
E_D35_77	0.9093942624090466	21.557584136452324	1.0804153660890101
F_D28_3	0.9237566841563528	21.955815192213365	1.2065191571469143
D_24h_433	0.7669524551831645	22.891769322117828	1.1055446639128832
L_D21_55	0.9191574724172518	22.523303291942295	2.112627700467181
D_24h_256	0.9229379347727888	24.8639274453285	1.6778696558526978
D_24h_250	0.9128261857258558	26.675834886622013	1.9112702848007919
D_24h_391	0.888273813542159	24.526096778204472	2.4969463772651386
C_24h_32	0.8651411571084947	28.06272409934308	5.266923059588492
D_24h_371	0.8665609464925254	29.99825374979291	3.517577582766477
A_24h_41	1.0	nan	0.0
F_D3_15	0.8623707674634867	25.499477479866076	1.7262796714050275
D_24h_373	0.8211651847498436	29.500011992211892	6.797885162003052
I_D28_138	0.882694161075046	23.883550531132872	2.34375
F_D14_58	0.909838070544494	22.983807836846957	1.2121969257174143
F_24h_9	0.0	nan	31.040754539521302
I_D3_43	0.9320470329948702	17.841409259669987	2.1320396951554983
L_D21_25	1.0	nan	0.0
F_24h_22	0.505629039852746	34.11932661127962	7.563815420205434
D_24h_385	1.0	nan	0.0
D_24h_437	0.9069367595110819	23.486562502973296	1.5098553195381008
I_D3_68	0.8611373869612925	27.68591858276656	2.266298391306295
F_D3_2	0.8947576801818315	25.41493145511666	1.5939223252424348
F_D14_65	1.0	nan	0.0
I_D3_86	0.7661691542288557	12.598003314441817	0.7861176483397698
G_D7_90	0.9148126921273381	23.858959575537316	2.1223558917509573
D_24h_313	0.8292784362653358	17.00488574029259	1.0481568644530266
F_D3_30	0.9881651136610243	20.356723335282023	33.13091872977425
C_24h_45	0.9303499214598443	23.088651701275047	1.3361430762880522
F_24h_56	0.8357692912148358	17.2912320590168	2.3728660232011625
F_D28_47	0.9986512925889757	29.572664263835495	29.704893136813862
F_D3_17	0.9999771118164062	10.523401398889561	27.58340844396716
D_24h_345	0.8308065494238933	32.15038894881119	7.163789866677153
B_24h_113	0.9314829264667632	25.149855635901258	1.2621480016721494
L_D21_59	0.9350342546657218	21.67854035941496	1.0676289350559727
I_D3_9	0.8002910149145144	18.358068015996526	1.640625
D_24h_366	0.6252587991718427	16.197110499971068	1.3101960805662831
D_24h_457	0.7722802392781101	19.76112420268806	3.454547571793049
J_24h_3	0.8362254356692621	26.079950182157905	4.21875
D_24h_237	0.9165698918159036	24.23053579813633	12.228559142082368
D_24h_321	0.8987531035239571	24.95549942724907	5.9512330901224795
C_24h_4	0.8441378421069597	23.37603068034162	3.0938387771353324
I_D28_87	0.7044404259594133	23.41828636464523	2.320194125768359
F_D28_44	0.9999381171332465	10.05191079121977	27.374257534880055
B_24h_108	0.8801659125188537	27.883818587858656	2.238864043891734
L_D3_12	1.0	nan	0.0
I_D28_127	0.47899985953083296	29.514476954631856	3.3516444482988494
D_24h_395	0.782111284451378	16.84656306982072	0.7503661215741619
J_24h_28	0.8869958441475726	24.735884146772907	12.549462684588333
F_D3_31	0.8387322710558571	24.33812080156693	2.540564459610797
D_24h_462	0.8806800227516905	25.01835626830977	1.8968453972154664
G_D7_58	0.8425313456412281	23.051656850592497	1.5098553195381008
D_24h_340	0.9280214261801139	23.976451746590843	5.52026517811588
K_24h_9	0.8713878567047874	30.692522792669756	2.311298780076096
F_D3_43	0.8087714116952156	25.051099731097572	2.0765677906253144
I_D3_87	0.6874365052488994	22.45897287084197	1.5722352966795397
F_D28_15	0.9015633052740079	21.250913017282723	1.4111243647022222
C_24h_37	0.5990147783251232	13.071938277248803	1.0546875
I_D28_141	0.8333213713246729	19.93697680210755	3.0401066650951982
F_D3_25	0.9029131255084555	27.24532225570054	1.9644204626062747
L_D3_80	0.9149487136371279	23.1917311037174	2.036501624646418
C_24h_43	0.8954232147780535	23.742204978484303	6.167670640753484
D_24h_372	0.39487179487179486	16.298586387892637	1.7022467632422598
F_D3_56	0.7421151733877295	29.88408166162075	2.9037918031321563
F_D28_65	0.9999949137369791	7.3484692283495345	28.05117263382785
D_24h_387	0.49477351916376305	16.576245701818507	3.430612773821355
D_24h_248	0.8999696921589285	27.606453461163255	5.266923059588492
I_D28_129	0.46735634182387203	37.4211341087501	3.168399804983385
I_D3_80	0.8477078477078477	17.40210957327622	1.154163023647981
L_D21_43	0.9367899796096708	22.405838727419027	1.154163023647981
I_D3_138	0.8025861575725212	26.220112028415762	2.505182616378744
D_24h_298	0.8632079787720743	18.645877448313357	2.1384712020579677
