# Supplementary material for: RatLesNetv2: A Fully Convolutional Network for Rodent Brain Lesion Segmentation
Source: Front Neurosci. 2020 Dec 22;14:610239. doi: 10.3389/fnins.2020.610239 (PMC7783408; doi:10.3389/fnins.2020.610239)
Supplement: Supplementary file 1 [file Data_Sheet_1.ZIP › 3D-table2-3/ratlesnet_homogeneous.csv]

I_D28_150	0.6986451348022444	21.52007611330019	2.8537021082545126
I_D28_76	0.6780630284396618	25.920375748399273	2.5486597465935406
G_D7_86	0.6878779910596897	30.760068309837713	16.284003261085132
F_D14_67	0.7896542445849589	48.35423522554639	2.1640060913225847
F_D28_7	0.9999805026584201	11.56935642843709	26.5754793656789
F_D3_2	0.8246193059277171	53.8160466658663	2.718143790174188
B_24h_91	0.9998160468207465	31.700730462052366	32.84157473023666
I_D28_148	0.7085284069340757	22.833026365552566	2.4385139117208765
D_24h_312	0.7577464788732394	28.22968461520485	10.858040048342346
I_D3_76	0.8208972046889089	34.20001271861949	2.109375
L_D21_72	0.9999974568684896	5.196152422706632	26.376040180540155
F_D14_45	0.4424403183023873	34.590879370996554	2.5701225233743723
H_24h_58	0.8875143754079508	29.03440622124132	2.281397148507631
B_24h_78	0.8256371435780974	22.718447230173197	3.3516444482988494
B_24h_72	0.914220193410207	26.505870620928082	5.354840465060561
D_24h_376	0.9109219748902411	30.53303177257874	1.8932220025082238
G_D7_75	0.6510180995475113	34.13747574534324	3.48817407800091
D_24h_252	0.916068320278503	31.095721681278086	6.607338449536148
G_D7_7	0.574557778145148	71.55308847274637	6.563546233565834
I_D28_44	0.4959563750635427	36.26842645178001	3.430612773821355
B_24h_103	0.8888836618525662	32.998154141772694	2.6256277151259466
J_24h_30	0.715650076305814	48.308856927297754	4.4190721019448755
F_24h_1	0.7316875758802105	25.626167304002905	3.8189462664375764
D_24h_311	0.80651918887213	34.81534137026971	3.424602936609951
H_24h_21	0.8451797106596904	33.114660698256614	2.6722861525761044
F_D3_53	0.8317553709420125	39.912616067953465	2.430051721093092
B_24h_122	0.8857090367225295	30.753425240950577	3.724277011422821
F_D14_60	0.7805306743282069	38.30998129085026	3.4386095510440335
C_24h_46	0.8966928328316512	35.1814960844642	5.857030781062406
F_D28_59	0.820966779391287	31.40496573600391	2.9413829057838594
L_D3_63	0.7592920353982301	37.3806289008858	2.109375
I_D3_73	0.4858994864887617	46.65661583366171	9.207239238475953
I_D28_110	0.6602592758158248	28.33439716916353	3.5660447003210014
D_24h_454	0.0	nan	30.387059961206145
D_24h_315	0.8808150353554149	37.20618754129789	4.53259678261259
E_D35_64	0.7807123385619162	35.751772814998624	2.346677858730561
L_D3_53	0.9999559190538194	18.787480618962448	28.96665458137544
E_D35_114	0.010169491525423728	14.579160256813145	3.7609702818471593
I_D3_150	0.7898121944944687	33.03336147117492	2.7657243096576436
F_D3_32	0.7388740812535336	55.480637539081215	4.537139222485767
F_24h_3	0.9310270348104683	28.434503910471992	4.1015625
F_24h_41	0.5263389259286395	58.224644301400375	14.94358899497645
F_D28_21	0.8737114552188853	30.754979508531086	1.875
B_24h_110	0.8699305080884028	34.840888685607105	4.797536599326262
D_24h_260	0.8943563683212253	32.58047451941598	6.831136707088909
D_24h_411	0.8141533872360468	42.00598148611464	3.533159398050313
B_24h_74	0.6203037569944044	25.07293601849734	5.553747942690369
I_D3_130	0.6844002884384264	30.887405568655144	5.083830928941531
F_D3_18	0.9999949137369791	7.3484692283495345	28.154769401276624
G_D7_52	0.6666305055326535	71.6009731619858	14.888347887930053
F_24h_48	0.9999567667643229	16.715205353311397	27.11491860646379
C_24h_13	0.9178175760099958	29.9594281936265	3.5641186700966134
D_24h_287	0.9999991522894965	3.0	26.110994956477384
F_D3_65	0.9999830457899306	10.411010316125383	26.758553821847674
L_D21_74	0.7899398282739504	34.21949702954293	2.1320396951554983
L_D3_11	0.9999940660264757	7.937253933193771	26.956436617209928
G_D7_10	0.760535657797617	63.09780796946075	3.826131496245588
F_D14_22	0.48766905330151156	36.031379279450356	2.4969463772651386
F_D14_5	0.6247491638795987	23.743077352848534	2.22964424887974
F_D3_26	0.6906024096385542	24.587379320689582	3.8099456735177015
I_D3_91	0.8378721091721515	23.687379924781293	4.9399778691464045
F_D28_41	0.6647196261682243	27.52052335507715	4.83034308879491
F_D14_48	1.0	nan	0.0
D_24h_422	0.8895130753231054	33.761257471784575	7.255221886951925
L_D3_25	0.9999754163953993	11.245798153148094	28.618953416030195
F_24h_52	0.8634781848386814	37.534288124434475	6.033733903995
C_24h_20	0.8742729306487695	35.21842060583854	3.9113248285028055
L_D21_14	0.9999949137369791	7.3484692283495345	27.52434779753532
D_24h_426	0.9307748597446946	28.497800097329556	2.896689162728502
I_D28_157	0.7586544209553828	27.293768196237398	2.235795003320966
F_D3_50	0.9999983045789931	4.242640687119286	25.857309679608733
L_D3_66	0.8212562166144778	49.82736135440689	2.4469468380259105
L_D3_83	0.7412437455325233	52.74120946727211	2.4859222776089562
D_24h_460	0.9185998815003874	30.706246752744747	2.1512765332834944
F_D14_41	0.7781780751415337	19.601945275910992	3.8831347326048964
F_24h_32	0.8787040942249715	36.45028631346682	6.535239137624384
C_24h_48	0.928635358534274	28.542109806705316	4.546210486235349
D_24h_284	0.6091998453807499	35.251472485170304	7.903860341679961
L_D21_76	0.8265864058189114	34.337359734608526	4.114933562362369
I_D28_9	0.6043643263757116	33.96499878424542	3.3331553093737245
C_24h_17	0.9057128736431697	27.97469887908746	4.658110995551201
I_D28_35	0.7087802584141344	38.88362160124907	2.7582661631108953
D_24h_413	0.9242548238674596	30.168475453797452	4.246329124685962
F_D28_9	0.9999042087131076	27.34910186848492	32.23359298312185
G_D7_81	0.790237854416131	55.18315759883622	6.790810872398634
H_24h_54	0.8681526566869551	33.50074966085313	5.196046705639538
L_D21_81	0.9999796549479166	12.606605595069183	27.537815796248708
G_D7_59	0.7828234847045411	32.36452522207014	1.632233001232514
H_24h_38	0.9041049854653606	26.047044954571867	3.1640625
I_D3_157	0.5151891586674195	43.48518120778765	2.633461529794246
L_D3_43	0.8491492146596858	40.413321133308365	2.430051721093092
H_24h_53	0.9047799337434926	23.13090801286151	4.226880186766742
F_D3_58	0.7954083509165876	48.3566614261613	2.6876589705889957
L_D3_29	0.7538136496675777	51.36850161598067	2.3583529450193095
J_24h_38	0.7679771847626808	28.28868291050287	2.6438705092215185
D_24h_324	0.7619930475086906	23.57500745748651	3.1640625
J_24h_44	0.9272699537280293	29.461376717298236	3.782815404273978
B_24h_123	0.8009739572305737	41.03871196414125	4.703585681341283
B_24h_89	0.8956837131338237	30.500921565566635	5.221094392955968
C_24h_15	0.6115377746026076	26.111605884327652	3.392370662374249
C_24h_47	0.8980830052281675	34.11352928378649	5.116143738971033
L_D21_70	0.5429541595925297	40.34308430793321	2.633461529794246
L_D3_33	0.8566771262072619	42.26936961142566	3.2028868051679176
D_24h_407	0.9110212812809664	31.69417766412738	4.121602826969291
I_D28_20	0.7986828260784848	37.06581269859827	2.112627700467181
D_24h_369	0.865496849248667	30.744822281516313	4.906505019248044
I_D3_71	0.7562375541759401	27.38675117154156	4.260857569382307
I_D28_123	0.007551729346020239	20.88589582472758	4.79324093817599
G_D7_33	0.7133636146306479	51.42142371726425	1.6448049430802576
C_24h_24	0.9368187464236368	27.68110102805882	2.2265625
G_D7_105	0.5762473647224174	17.474094863561568	4.826076628587657
L_D3_62	0.8877965466247318	38.18581934789233	2.2110893278257664
H_24h_27	0.847045242640856	32.12058872054812	4.589802193960814
G_D7_24	0.5784429848174868	57.3806548022887	14.831975181781042
J_24h_34	0.7995354473843668	37.46351012530473	2.6825444864670933
G_D7_71	0.7012568482114083	29.86549787605983	4.042544135311017
C_24h_23	0.8221255715400915	21.826108046865517	3.113749278653068
H_24h_51	0.9134713908213342	28.6751084232899	2.9367103326894535
I_D28_114	0.03882597642708574	20.88598788173349	4.153135581250629
D_24h_319	0.906703482129161	33.228686579686745	2.44132812374996
F_D14_11	0.6747764912794958	50.47521985560676	2.4385139117208765
F_D28_29	0.8635233018996856	30.201895363826846	1.5722352966795397
I_D3_110	0.48038233955393717	39.593754698824085	3.0083197624203364
H_24h_20	0.8761604646492732	34.29717840102739	4.215493534829285
C_24h_25	0.942943882820569	26.391244796464694	2.1923773750628563
C_24h_21	0.9178672431407969	31.81588280481899	5.100012925075534
H_24h_6	0.9036615422323289	30.00398751639631	4.919084030112974
J_24h_23	0.8788026475073498	32.35645073464201	5.6796660075246725
D_24h_294	0.8867274630896924	33.62556138218461	5.497830049565579
L_D21_33	0.7820731132929967	43.80865483648355	1.7772364321995822
C_24h_22	0.6444245044457133	42.3793049278034	6.813019618944672
J_24h_58	0.9203891205082391	29.658153412781534	2.7582661631108953
L_D3_3	0.6292804593013224	76.1700886597272	4.541677119158461
H_24h_30	0.8217375571564854	28.264053523012155	2.390165396996618
J_24h_54	0.8995621830161689	27.68686393161426	3.3862929554999743
F_24h_20	0.897084475454772	31.664690181473677	2.7781100604210227
H_24h_36	0.8735261763475513	31.79171566379389	6.367067675252871
L_D3_77	0.9999779595269097	9.556047683916093	25.079767761615386
F_24h_49	0.9296432533426753	29.35454393231087	2.463726098628356
F_D28_13	0.6646490697123608	54.94432012127655	4.787507394331756
G_D7_60	0.6660622818548569	69.2112731240771	1.5722352966795397
I_D28_48	0.06463036741921203	24.01552157433411	3.6573015314829456
J_24h_1	0.9221502236013507	28.318751014271868	3.6328125
G_D7_47	0.9999940660264757	7.937253933193771	32.71022005572188
L_D3_48	0.7419998006180839	43.4594658990209	2.4385139117208765
F_24h_9	0.0	9.486832980505138	7.890818376343324
D_24h_437	0.903465965965966	30.00721261342249	2.115875400617319
D_24h_231	0.9203577348598744	27.513626988230403	13.262912432471468
L_D3_81	0.999985588921441	12.36931687685298	25.649342953481526
F_D14_32	0.7335175681010659	54.98794993583619	2.5161223304981117
G_D7_91	0.6504053477456976	63.50955017556715	3.241246098267031
B_24h_95	0.8875026358332747	33.28324808940151	5.391898626715941
I_D3_35	0.6931976860163575	58.84517350958112	3.6119613298646347
F_24h_60	0.9069379656795491	31.098635679998345	4.693355717461122
I_D3_24	0.8345992869322586	23.304603623483125	2.894317742631672
D_24h_401	0.7893626991565136	29.276140405389107	5.247331213415182
F_D3_49	0.8753664246788251	37.822831111863735	4.1015625
I_D28_24	0.5228358494171603	26.529771562870046	4.316892294467312
L_D3_23	0.8007819139894612	44.83012257557818	2.0432338797846907
L_D3_21	0.8243856807136827	43.26230884131355	2.463726098628356
D_24h_370	0.7983446782178217	30.028403606521103	2.532443295114177
D_24h_364	0.908930092380266	32.8224834884166	2.9784996157356645
B_24h_75	0.8977501607028069	30.758653051849347	5.1602434819462495
I_D28_96	0.22750424448217318	21.9886005869196	2.4385139117208765
D_24h_283	0.8898061784745651	36.04005082827884	6.97339478756805
F_D28_58	0.8142476375090865	32.30325561882702	1.9783526972032188
D_24h_441	0.725397973950796	36.1602410236459	8.510427025952488
D_24h_246	0.9024674329501916	35.601379147010284	5.4400754945789815
C_24h_58	0.8305666608725882	36.437194659426574	3.1640625
D_24h_241	0.9211479520757871	29.638636980547126	3.464471601350269
D_24h_446	0.6542091355228388	34.429918204520625	5.970815251339217
I_D28_93	0.6938107416879795	29.534084046240118	2.449751362542993
D_24h_297	0.9123310118803769	30.438199489364447	5.3317092965987465
H_24h_49	0.9072844255084264	28.6896732845593	2.0699439530455894
G_D7_11	0.9999940660264757	7.937253933193771	29.071240495131633
D_24h_261	0.9092300057894301	29.322254209870863	3.8671875
I_D28_151	0.5994465965688988	48.09569645204316	2.34375
F_D28_17	0.9999491373697916	16.743291349451574	27.610777633089334
K_24h_13	0.9140547967348258	28.07508665648481	2.1512765332834944
F_D3_41	0.42300363762341936	46.0420316013003	8.619457288328105
B_24h_113	0.9231553123230798	30.480282707418393	1.567861893780428
I_D3_79	0.751945558063538	46.912367244285306	4.069630161137188
G_D7_87	0.7412536773025571	52.7212889774469	1.690102160373745
I_D3_22	0.7870283754287496	19.290617485956297	4.21875
J_24h_32	0.580870588668003	55.39796445377761	5.467773350291346
J_24h_35	0.7570937912813739	32.76395020332035	5.9130355366607175
D_24h_234	0.8932343705395376	35.63090722972936	7.129200550432092
H_24h_15	0.8602747605247439	41.858256395540174	4.613676488678795
I_D28_104	0.7065440449950596	29.9351289521145	2.580786977993583
L_D3_13	0.9999872843424479	11.61895003862225	28.4198412720706
G_D7_97	0.5667690589220888	59.223416169097135	3.1027036628610296
F_D28_42	0.9999983045789931	4.242640687119286	28.225649981790166
G_D7_82	0.7024135255441663	65.8025184975204	15.454983220555636
L_D3_22	0.6394829436278792	61.035166162813866	2.4469468380259105
D_24h_461	0.9069998092695022	33.405078408752516	4.834605783922563
D_24h_235	0.8952356475085939	28.479220877911505	5.294229842848368
C_24h_76	0.15405096995055154	37.386806716696356	5.317524049002388
F_D3_55	0.7846391575573742	48.04561202787819	2.463726098628356
I_D3_162	0.5937056381411544	55.00476993801012	2.1892431670628207
B_24h_102	0.7408360128617363	31.447586086407046	3.422597312463336
I_D3_127	0.6909417846707125	35.22957152000182	5.2734375
L_D3_14	0.9999669392903646	14.952138044127622	32.99634601130338
L_D21_80	0.8222277972905168	35.82147062470157	2.1061172760482143
C_24h_59	0.8390572390572391	35.925461235925496	2.235795003320966
F_D28_22	0.06761177753544166	26.357803328356034	6.755328300624534
L_D3_73	0.8656705485973779	35.72438609308681	2.3699705175183614
D_24h_399	0.756253190403267	27.623610144394405	2.6438705092215185
G_D7_108	0.7314295427502975	47.01563568673617	4.158092577939884
D_24h_281	0.913449271469818	30.965970663045564	6.195440572446705
D_24h_431	0.6278713629402757	20.795074747926275	3.8902014076635543
G_D7_106	0.7002598576432042	62.35708452349375	2.0499440255315506
F_D3_1	0.646176362971094	26.277714582400677	8.39262153271588
L_D21_52	0.9999932183159722	8.485281374238571	25.504911062014116
I_D3_42	0.7200669496084643	29.16490272965662	6.338966407639932
J_24h_55	0.7525767632615618	37.42632846634707	2.275369668626672
L_D3_39	0.778398600719075	41.98290148349851	2.8728868762807647
F_D3_8	0.9999821980794271	9.430054396763888	26.583229503209584
E_D35_128	0.8587768935152964	26.68660964527491	2.201753229850305
G_D7_56	1.0	nan	0.0
G_D7_48	1.0	nan	0.0
F_D14_15	0.6745188768535072	54.98049063409686	1.8676614199815502
D_24h_409	0.9261539453326457	30.272912007984768	3.055876127438742
H_24h_33	0.6602246017236877	25.0364255769859	2.1640060913225847
F_24h_18	0.9999881320529513	11.224972160321824	28.07466198385677
C_24h_60	0.8713077790304397	30.200859228131502	1.3412722432335467
D_24h_218	0.8899598913184111	28.463727769263645	7.8942983405152924
L_D3_80	0.8117273700136537	45.52912348729642	3.166231895181163
G_D7_98	0.7413744897388581	35.16860750543035	13.996917385233882
D_24h_268	0.7652284263959391	27.427784135957694	2.1892431670628207
H_24h_37	0.8428256186623233	32.70519369357077	5.033608967558092
L_D21_23	0.8279671802648325	35.88312592791928	4.54016499089309
D_24h_243	0.922604579762057	28.36572505801962	3.900777416506228
D_24h_314	0.9349483759005732	27.81170617285626	1.8528970665049098
G_D7_30	0.6081558125380402	40.84508563469806	3.2071716054853145
J_24h_53	0.869767184648565	35.481921442711766	6.325954488874585
D_24h_227	0.8931379821958457	35.66956478949175	5.169549609401432
F_D14_3	0.7430694167221114	55.422916916487175	2.7953579160648196
G_D7_92	1.0	nan	0.0
D_24h_328	0.914991680850657	28.834476782351356	2.6516504294495533
D_24h_357	0.8345556016788893	28.68088311864867	2.251098364722486
F_24h_45	0.7204030226700252	34.06092275256037	2.026361304584834
F_D14_56	0.522637610370092	53.88266742079683	3.146653495804114
F_D28_18	0.9999330308702257	16.72580326772839	29.504033217074216
H_24h_43	0.8911740371139591	30.121427077312983	6.067778187187321
G_D7_34	0.9999966091579862	6.0	25.75353624080099
F_D28_50	0.9999686347113715	15.91718052656294	27.76033116387708
I_D3_101	0.7482035489074644	30.170030667718816	2.415882202510348
C_24h_19	0.9286878915300781	24.170646025983586	5.893261387818824
C_24h_66	0.671853044998115	43.76411605460532	6.781704513857947
J_24h_29	0.6724249389455538	52.268965466114764	3.9113248285028055
F_D3_47	0.9998906453450521	26.34365695804897	29.541943748333274
G_D7_38	0.6887679366650173	20.34646698607358	1.2890625
L_D21_35	0.784889377723254	32.91297034784707	1.381620248736515
C_24h_65	0.9998558892144097	22.81210953434932	30.745363955971577
I_D3_148	0.7871465147723022	34.843708477061575	2.2541465697271104
I_D28_83	0.6113605747642569	28.43980413051977	2.917945218278609
L_D21_77	0.9999983045789931	4.242640687119286	26.432211488999908
L_D3_74	0.8090021484333454	44.30593740461773	13.964993989576445
I_D3_74	0.6824359644537376	50.75663102217521	2.34375
I_D28_22	0.09595327492699207	24.98302439180016	2.6438705092215185
L_D21_19	0.6117233668743012	42.78937355251899	3.067090389445875
F_24h_24	0.6016764979819932	34.268677941743185	9.089399732655618
D_24h_383	0.6072507552870091	25.156147291939046	5.093276674711109
C_24h_11	0.86481652273553	34.986091905742306	3.3000299625770446
F_24h_67	0.9330055316533498	29.72400750436649	4.935806177027974
J_24h_60	0.9282942418535639	28.18761479472886	2.3583529450193095
K_24h_8	0.8936404287032437	27.71033061791826	2.3612626968292836
C_24h_70	0.893853983613666	29.43613109953289	2.1061172760482143
B_24h_101	0.8647547232579738	44.857224375887924	2.745790901685933
B_24h_118	0.9140434145320026	32.001547393351785	6.958609143423526
B_24h_114	0.931959850096985	30.499739504647128	1.4111243647022222
D_24h_403	0.919903113043957	28.191949457206917	2.583446213091633
B_24h_105	0.9331829291220154	26.036770516035254	3.384264627701637
I_D28_130	0.24066587395957192	32.7138521737696	3.8099456735177015
L_D3_61	0.8688945196092492	39.269478406800424	5.6457138142715175
F_D3_11	0.631447153340521	58.71268451241575	2.109375
G_D7_74	0.6883173496076722	61.24050011955004	1.5324254098385182
D_24h_388	0.7980367738627206	41.53915193962926	1.950388708253114
L_D21_51	0.7557271705616229	44.02164678352569	3.5660447003210014
L_D3_26	0.35650849308769006	48.948315303998164	5.8182148065498795
D_24h_434	0.9104391191467902	30.659571932079828	4.453125
C_24h_7	0.6064505878614553	53.433019440609684	6.475073336034987
I_D3_44	0.7870903488842551	30.75189722719048	3.478317674919335
F_D3_3	0.8243185808001479	48.70668995249513	2.636067627937967
F_D14_52	0.7404493286081217	62.762781430996775	2.0499440255315506
F_D14_18	0.9999169243706597	20.060237768526225	32.76999199707381
I_D28_61	0.3950581647085991	57.212844178087295	2.9296875
D_24h_301	0.7337341146031504	25.883605343492984	2.5887564884032646
J_24h_31	0.7887562138061806	36.70278568629765	4.508293139454221
K_24h_17	0.9233280492207242	26.845903986334925	2.562095051844779
G_D7_79	0.706984667802385	31.029011670974008	2.86570763921191
L_D3_49	0.9999983045789931	4.242640687119286	24.97221356218372
F_D28_46	0.8103590476714136	36.94875739376255	3.3577848707565003
I_D28_160	0.539543057996485	24.09909184267804	3.842249135333203
L_D21_13	0.9998804728190104	24.844724761124432	32.18904065639276
F_D14_20	0.8483263228588597	30.144989463442986	2.630852850075428
I_D3_12	0.5467937608318891	58.732327253472974	2.601984763028264
H_24h_26	0.904718754195194	28.866839212578288	4.254406607969846
K_24h_6	0.8285414205067612	29.223588238254187	3.0128812809802596
D_24h_415	0.59656137544982	36.986149322816956	4.398826026357061
F_24h_50	0.9999966091579862	6.0	26.554542695986477
L_D3_40	0.6817281014665081	36.04430423756369	2.3320018057186407
L_D3_18	0.8036961833637334	52.09972679235783	2.578125
G_D7_93	0.6702761234434218	70.63302464260221	3.519529082269033
B_24h_97	0.872704353306818	32.723542476593046	4.323250018522668
I_D3_21	0.8248072880168185	36.71036270680077	3.2071716054853145
G_D7_65	0.7604684173172462	50.981174946981945	2.109375
D_24h_430	0.7016806722689075	30.098663854674353	3.87605517387685
F_24h_26	0.8082223779490774	23.635099740973637	1.8528970665049098
D_24h_435	0.8379457338114893	23.469755378322567	2.7879790437586682
D_24h_410	0.9251471574398331	29.13028203391718	4.011853773896178
D_24h_416	0.8411747707988546	39.96703155460097	2.8464744847244807
F_D14_17	0.9999898274739584	10.392304845413264	27.927037680243675
I_D3_8	0.885000789016885	35.4086004616691	2.398768299663131
I_D28_95	0.7569185445200113	41.1828709647331	2.8609114724375866
K_24h_18	0.8426317067249333	27.34019478052537	1.640625
L_D21_53	0.9998796251085069	26.622761085008815	30.245728246290213
C_24h_14	0.9201006305330871	28.093005080266863	2.5297304466706527
I_D3_7	0.849186172233424	27.647018970716854	3.48817407800091
B_24h_100	0.8940141705350598	35.10562315178893	2.894317742631672
L_D21_18	0.8018203947716569	37.04397968885364	13.734454991234637
D_24h_389	0.9999576144748263	14.675789755180864	26.016152866266324
C_24h_77	0.8993662226555742	28.65892326461939	4.362775891168661
I_D3_88	0.8172500157851535	43.02755701193369	2.3728660232011625
D_24h_423	0.8721351318507716	33.97370184313228	6.581306757233893
I_D28_68	0.7480035676505362	40.00729410918879	2.5727927812617364
C_24h_49	0.8989436089416726	32.33916435094251	5.612779694450647
C_24h_57	0.9249556047618004	28.00213832278539	5.0390625
L_D3_78	0.754372076286434	27.328519148397056	2.5701225233743723
H_24h_45	0.9105481345002303	27.264679487373506	2.3728660232011625
C_24h_9	0.9209158634893563	26.508619424488963	2.4441390954626026
H_24h_41	0.7775262399670714	26.372915524233612	6.80999541832858
D_24h_338	0.0106951871657754	7.937253933193771	4.485388877110462
I_D28_126	0.11733589805241644	40.20737266286135	5.166892426183266
G_D7_21	0.7549992968640135	59.58823522544731	2.966950523712226
F_24h_44	1.0	nan	0.0
F_D14_25	0.7089556509298999	59.760735549156706	2.2265625
C_24h_2	0.9250211505922166	27.043242120332955	1.6448049430802576
L_D21_42	0.5506859007114501	73.47018639522852	4.045939805070016
F_24h_4	0.9001284032296677	35.18762504387141	3.454547571793049
H_24h_12	0.7978583916083916	20.700433977717402	3.237006402406203
F_D14_43	0.7496439547260325	48.70624462545956	2.398768299663131
D_24h_271	0.8813815121172544	36.318164434393495	2.748290484271541
F_D14_49	0.698292220113852	53.891101725459514	2.9014261882359254
F_D28_2	0.8557813911472448	31.09216652363084	3.0648508196770363
F_24h_8	0.0	6.0	6.224189871041954
F_D28_1	0.9999915228949653	8.40184430076641	27.61102631946271
I_D28_98	0.6576509040750848	35.10859284051998	2.535153240560618
E_D35_132	0.4865084195577196	29.984859255014438	3.8707370074016585
J_24h_49	0.8882991473478752	33.02159451244	4.576318169476555
I_D3_139	0.8154457694491766	19.736441121914638	2.109375
B_24h_99	0.8897738309976412	41.56597411765256	2.636067627937967
D_24h_393	0.39806763285024155	30.83451247547012	16.457648283145403
B_24h_119	0.7838797392450455	41.096023687512236	4.141546182907568
L_D3_65	0.9999923706054688	9.0	25.4655744761126
C_24h_44	0.659444566204327	46.179320866859	2.3320018057186407
F_D28_5	0.6919275123558485	26.796935944360854	6.124098108025275
L_D3_31	0.7952112899389518	45.28960897124252	2.831963900061228
L_D3_58	0.9999915228949653	9.486832980505138	26.868924186019477
K_24h_11	0.8420555990116835	37.295063101184915	3.1835338376264355
I_D3_17	0.5449438202247191	22.17843245649469	5.724222535228037
L_D21_45	0.9999313354492188	23.523662488947522	31.521694886778477
G_D7_43	0.7502880291373992	59.17196199443016	2.005926886948089
I_D28_159	0.0	8.485281374238571	6.697140029170101
F_24h_7	0.0	40.59814247669406	11.182659785704494
G_D7_69	0.9999957614474826	6.708203932499369	12.878367752049606
D_24h_263	0.7867448151487827	22.07846460743267	2.112627700467181
H_24h_18	0.8399968356933787	34.272188843646425	9.98090828900043
D_24h_265	0.8124202713672736	40.46465403346429	4.612187965817444
H_24h_28	0.7620335146351432	35.47468619884488	8.154431370522563
J_24h_39	0.9242435060762277	26.4843196398757	4.337520825778534
D_24h_368	0.8527372209380577	34.51915728552804	2.201753229850305
F_24h_43	0.9332248603052945	26.97183653022121	2.9831067331307475
I_D28_82	0.22966641023847822	42.34111938859034	4.550739337253344
H_24h_55	0.9135428026172301	25.28965718653916	3.1640625
I_D28_73	0.15788272872461784	25.14115029707403	4.945534651408404
L_D21_2	0.9999991522894965	3.0	26.61033720918844
H_24h_40	0.8739150761225278	33.92835971036957	3.87605517387685
L_D21_31	0.8092282893411243	34.34026850505829	3.5718165595612903
D_24h_239	0.9030862839967744	34.74711939178683	4.259245745012402
D_24h_425	0.8301995950245878	20.53641005412708	3.8671875
D_24h_254	0.740625	25.24528175949337	3.6195574714407424
I_D3_40	0.6923725242309313	20.639447732850016	5.116143738971033
H_24h_44	0.715117891816921	24.733829163849446	2.1255887281894985
F_D3_17	1.0	nan	0.0
G_D7_107	0.7471424251587542	51.580171019861744	1.9921875
B_24h_83	0.7168962608940118	31.89664433287375	2.7357697335770514
F_24h_15	0.8662435869380213	36.51363493138332	7.22867367810522
L_D21_62	0.7373497786211258	49.12163713062764	1.8528970665049098
F_24h_2	0.9325824757979071	27.896736138415726	4.919084030112974
L_D3_71	0.7090684651050762	70.61040378658325	2.6825444864670933
L_D3_67	0.9999966091579862	6.0	26.508734649079585
F_24h_59	0.9010095409707303	32.105381659503664	3.8671875
B_24h_111	0.9049292466126698	31.25337749416361	6.764470167028974
L_D21_61	0.8172671808449408	35.5568416567991	4.149827627256041
C_24h_42	0.934025974025974	24.44990687372549	3.406509809472336
L_D3_60	0.6347220022176461	62.74814546449903	12.817441406116073
F_D3_59	0.8204129686650969	46.79805555032975	2.311298780076096
L_D21_48	0.8963564516630884	24.388869367599707	1.8305272677906221
K_24h_15	0.8975769405177343	32.36567300297387	2.9413829057838594
D_24h_299	0.73767258382643	25.914678988744374	3.9445389093062895
J_24h_36	0.8386674937549248	36.6477626348911	5.120168501942222
L_D3_64	0.6471456442446348	62.528972777150685	4.425283028554501
D_24h_414	0.26389205336573757	30.12185894306969	8.531378776500608
D_24h_362	0.8650512581547064	22.795088849457176	2.34375
F_24h_47	0.9999508327907987	18.409294664199468	30.51806405863122
D_24h_440	0.7394228683011499	26.39487877805887	1.5939223252424348
I_D3_48	0.6475507765830346	23.671476465978877	2.472073020671366
H_24h_8	0.7904155027932961	39.05772474854877	5.294229842848368
H_24h_19	0.8970106075216973	31.428151955820464	4.45928849775948
F_24h_65	0.9999821980794271	10.808788275197738	26.11704260728579
F_D28_27	0.9999771118164062	14.919756349769477	27.765772280841794
E_D35_156	0.7044434232387147	49.21853504096447	2.8076129415728763
F_D14_9	0.9999008178710938	24.664426341653684	31.4128083171051
F_D28_43	0.8603955988042994	27.346531087073455	1.5007322431483239
I_D3_159	0.6246096189881324	25.169642587456686	2.22964424887974
I_D3_151	0.8339993625732428	38.725468650958	2.824680654654832
C_24h_62	0.9058098195400747	35.96601150351235	1.8823099692432435
I_D28_17	0.23205902079141516	28.671526863775277	3.430612773821355
F_D14_1	0.07307692307692308	19.864785127538564	1.765607715623363
B_24h_85	0.8984425973731242	29.428518502525094	3.3984375
L_D3_55	0.8511444538008115	37.889725576220606	2.8990586430124172
F_24h_46	0.9038596920816626	27.787027846552217	3.3495951393647934
J_24h_27	0.8262963746152581	38.00305784100951	2.2571906583115107
J_24h_56	0.9105804745329908	27.101702167063994	7.576514004020913
D_24h_449	0.756115920210764	31.53744795267856	4.083105794574456
L_D3_17	0.9996651543511285	27.96436560089835	32.64234621030298
H_24h_31	0.9054599345570865	24.947696954695576	3.406509809472336
L_D21_3	0.6225783460400424	37.53183353488009	2.636067627937967
I_D3_93	0.6983709343335386	55.091046848549276	3.274966081050497
C_24h_26	0.8866396761133604	32.788458068263274	13.643665092927513
L_D21_40	0.20542264752791067	35.76699149560198	3.243363867913605
E_D35_157	0.8573786448855221	27.71000749497836	3.2071716054853145
D_24h_277	0.9228513552618887	28.905813365836178	3.6722905349982184
C_24h_73	0.9168137952313203	29.1036944390649	6.111752254877484
D_24h_348	0.8812129449534835	35.0860829170789	3.1488348849713446
I_D28_87	0.3582713147930539	33.04078461129095	2.4609375
I_D28_127	0.16232830659878975	38.97120292162396	4.896699003697542
D_24h_419	0.9239404910401898	29.766823802880953	2.430051721093092
H_24h_11	0.7659292621539276	26.193635851894715	2.5133918659602204
I_D28_38	0.1910160297434022	33.52948547573696	4.460828041564284
H_24h_22	0.7970292404945037	38.38125755924737	6.454893447150193
C_24h_39	0.8452446183953033	23.087423072738382	2.167176797918781
L_D21_65	0.9999983045789931	4.242640687119286	25.958287744701476
F_24h_58	0.9384848333582921	26.11588965153866	2.109375
L_D3_42	0.85979095214764	37.400312097558846	13.181900932985018
D_24h_459	0.7540671375287675	21.39331146704534	2.875275971809054
F_D14_44	1.0	nan	0.0
F_D14_24	0.6508108108108108	17.784464324759515	3.1640625
K_24h_19	0.9060344696912279	29.681189537129367	2.314267694312285
D_24h_405	0.9148456779085155	32.07299672177465	4.001571346632158
D_24h_242	0.8907185154691409	31.224883297634502	5.116143738971033
I_D28_97	0.7010389170077252	40.98999973049407	2.3554395987002086
F_D28_11	0.8022250228151754	38.02581185445014	2.580786977993583
D_24h_306	0.505278810408922	66.05281680207007	6.449572455851725
L_D3_35	0.778760149503802	37.29285813949009	2.1223558917509573
I_D28_86	0.0	16.00333298618343	6.1408933624565165
F_D3_67	0.8367866886118188	44.8307021110637	3.243363867913605
E_D35_65	0.8008177570093458	30.57788130464062	2.326105457962407
F_D14_8	1.0	nan	0.0
F_D28_26	0.019933554817275746	5.196152422706632	4.741389450971229
D_24h_448	0.6018766756032171	34.389873819676104	4.529565958614302
G_D7_95	0.6761404085208915	73.7380539601318	3.604349179506961
D_24h_453	0.9108567243547899	32.25319916881266	2.824680654654832
F_D3_48	0.9999737209743924	16.07863412427245	27.19608565943475
D_24h_240	0.887040081637281	30.57326344826873	4.987013163504659
C_24h_32	0.8963550243620868	32.36114556940416	5.4790639347942
F_24h_55	0.9218618834695311	31.148550702077994	2.578125
I_D28_47	0.26022304832713755	41.37761279327122	2.957678780654054
F_D28_60	0.8073494168397508	30.73915044409515	3.478317674919335
L_D21_17	0.9999974568684896	5.196152422706632	28.95527409556364
L_D21_49	0.9999974568684896	5.196152422706632	21.232292426848748
D_24h_363	0.9033133865248227	29.461135594349493	3.31663399173865
G_D7_109	0.8277453508891001	24.28488202387715	1.1600970628841796
I_D28_42	0.42829308079206124	38.085546957586864	4.249561960422362
H_24h_34	0.912143443821085	29.491076443159223	3.1488348849713446
L_D3_51	0.8714142999857285	42.62880011278201	2.957678780654054
I_D28_88	0.6773017319963537	30.012652528899295	2.3612626968292836
I_D28_18	0.5634104811755061	30.051412395191473	4.236615816216848
E_D35_120	0.9999949137369791	7.3484692283495345	25.60969197866674
D_24h_451	0.9074527045855653	32.315635259702724	5.077073208383078
L_D21_63	0.5898407884761183	39.873230876892464	3.519529082269033
B_24h_107	0.833888282144855	34.646890143026745	4.347008669763611
D_24h_377	0.7035330261136713	32.376788967981604	2.8609114724375866
B_24h_121	0.8223717240686816	26.816502457257727	2.9390475478088565
C_24h_18	0.9336290934563073	27.946609097237094	2.8537021082545126
F_D3_42	0.999985588921441	11.530226876763448	28.51222689513275
L_D21_83	0.6959753101971405	50.80153744306541	4.148172661037779
C_24h_10	0.9345990297658262	27.385363145206465	4.362775891168661
I_D3_92	0.796738687321647	39.380885722089	2.3930364675775944
F_D14_47	0.9999491373697916	21.45414352400073	29.141070078705607
J_24h_2	0.7963223755683418	39.098882443431954	7.07020459171798
D_24h_351	0.5915735167669819	30.04053258883582	9.70182282929025
L_D21_32	0.9999983045789931	4.242640687119286	24.683482169098173
H_24h_9	0.8114553955064262	41.043361163651426	5.79930142108998
D_24h_289	0.9289011732188538	30.52025765210569	2.141679712792625
J_24h_5	0.8661647585863613	36.77946586646646	4.468517804282254
D_24h_316	0.6584905660377358	29.07069295205547	6.988149148066675
F_D14_58	0.7032576624315048	48.779153435117564	2.0093470546268257
L_D3_59	0.8150441979618265	51.96791023271982	2.4441390954626026
F_D28_25	0.8113869253109759	37.93889920134138	2.3320018057186407
L_D21_11	0.9999949137369791	7.3484692283495345	25.472044936404057
L_D3_54	0.8915372149096802	36.89684980362725	3.75
F_D28_53	0.760643330179754	38.94792099685867	3.668549025585593
F_D14_21	0.8095930590816101	39.95573540365196	3.746336100737292
J_24h_41	0.8510645023629265	34.07820103123739	4.987013163504659
D_24h_321	0.9011117113531034	25.349430942102206	5.991479545858227
D_24h_275	0.8826609302703141	37.92501040734068	7.38653180124348
G_D7_54	0.6641713154579809	65.05580169736207	15.845899447392533
D_24h_379	0.8594066082265678	29.192825518212484	3.1640625
L_D21_29	0.7905403829558971	31.236702183791824	2.8990586430124172
L_D3_52	0.9999796549479166	14.696938456699069	26.132024231384896
F_D3_5	0.5175438596491229	22.22378502293316	2.1640060913225847
H_24h_42	0.8996719518862767	26.77836692623224	3.8027298608409263
I_D3_97	0.8065963502427591	43.56683237700212	3.069328325087999
L_D21_66	0.8119842940875206	35.358373739435535	15.316634884961472
L_D3_1	0.7551288186350936	57.18968858881977	4.28015211744133
D_24h_279	0.9371169507178239	28.329678781770507	4.394140607637346
F_D14_29	0.7812068171349609	42.052825884492066	2.102854505264808
I_D28_65	0.6343217257816919	44.75969278358438	3.1835338376264355
I_D3_38	0.6457214173313799	27.46836019864535	3.32696942966681
H_24h_17	0.8886597616034744	29.604119987111485	4.613676488678795
B_24h_120	0.8446838628499528	29.617032559683963	7.813867067892025
G_D7_100	0.7339111337699518	48.627275700902786	1.875
J_24h_9	0.86763946631885	33.16989943416309	2.3612626968292836
F_D14_13	0.45101409419044347	63.04573709722018	4.564298928316511
I_D3_104	0.701092864908165	44.24338619727233	5.044510136725989
I_D3_83	0.7305409387497369	43.44303337114322	6.618759959270127
G_D7_31	0.9999584621853299	17.93689106923582	15.534749118533625
J_24h_59	0.904394089933015	28.15068500301942	2.42722443482906
D_24h_273	0.9215017064846417	28.8378239369224	7.364187817202332
D_24h_412	0.8645329600407228	36.64709754718679	5.600532724382119
L_D21_47	0.7988288874430709	36.00248404984653	2.4215599593482606
L_D21_58	0.9999957614474826	6.708203932499369	28.457507127541277
L_D21_16	0.9999940660264757	7.937253933193771	24.201133966281542
B_24h_73	0.8580099244050141	38.77148181586306	4.027228190024902
F_D14_4	0.7627040699011267	50.012812368233014	1.6110617677579127
F_D3_60	0.8634831922413084	36.591741101811536	2.34375
J_24h_37	0.8922917744438696	26.440730286806048	2.4243938514348287
L_D21_54	0.875705437026841	27.45996551220072	1.5324254098385182
D_24h_334	0.8428798727128083	21.693521314319057	2.5378602923094977
D_24h_350	0.9087214276983254	27.192012981502657	2.2571906583115107
H_24h_7	0.7480231945176594	30.502431985125117	3.5814156538912796
I_D3_160	0.7805419813416259	23.718847290187608	3.519529082269033
E_D35_74	0.8258851674641148	36.96635427675558	2.1512765332834944
D_24h_452	0.8554562127464466	30.235597286774997	2.109375
D_24h_292	0.629746835443038	18.071281707552327	2.109375
D_24h_386	0.6717524899343081	31.35854824097865	3.5814156538912796
L_D21_22	0.8354747414030606	33.72722153356539	2.112627700467181
D_24h_456	0.924246237479237	27.8547337040676	5.294229842848368
L_D3_9	0.7816507781308564	49.049613800814974	2.8125
C_24h_27	0.8908935981031417	30.6937516578168	2.141679712792625
F_D3_4	0.7375184280590578	49.26254935172759	2.4130383142938285
L_D21_73	0.8261160075089885	33.337533488081064	4.006715858737209
I_D3_149	0.7493348479866073	37.73304498343468	13.154786234633624
C_24h_54	0.9114410572316116	28.900372163906148	4.364349480360017
I_D28_139	0.02375478927203065	26.196008582278036	10.500549302038024
D_24h_291	0.8759802223411961	32.03194019896606	5.669986126595131
B_24h_71	0.8483690459942678	31.80676206081444	2.8343874896362085
D_24h_429	0.7605911330049261	28.655961596444484	1.8267723361078003
L_D21_71	0.6959845529416401	40.05206285875695	3.9427977752954817
C_24h_31	0.8813156241586646	28.06944520708724	2.957678780654054
L_D21_55	0.7519589300189138	49.75998410581966	2.1223558917509573
D_24h_358	0.7066919791172283	22.76310020242757	5.215831191625286
D_24h_295	0.9251645139693996	31.038623278960152	3.8972552691365365
L_D3_75	0.9999983045789931	4.242640687119286	28.573090641179554
D_24h_280	0.8975846387064174	30.60565405593828	5.811129500726924
K_24h_14	0.8678033557957577	33.633552226621646	1.9220179062722726
I_D3_98	0.7390387551806878	37.907380527695544	3.2007422540033583
G_D7_46	0.7109197605496741	69.33567910228591	2.463726098628356
F_D3_22	0.7227695296239767	36.74996189388828	3.181376240741772
E_D35_3	0.7665427509293681	35.29857650095587	1.5234375
D_24h_274	0.7294188861985472	22.286777167232923	8.657610734654943
E_D35_67	0.8327394564697123	28.873122390787945	2.026361304584834
L_D3_19	0.7543941174862641	31.70392129031755	10.493353783839202
K_24h_5	0.8554099233705139	28.918060665285132	5.98804044892557
G_D7_53	0.7126831993810977	51.60072860375496	1.939798284052365
D_24h_353	0.872415976217347	32.89995079585207	2.2904086272295388
E_D35_140	0.3708421797593772	40.904487643798866	6.268162087648281
D_24h_309	0.7618002195389681	26.08626423604197	2.8222487294044445
G_D7_45	0.8066904304908143	58.143056355596535	5.3689271198228
B_24h_94	0.8273209273313235	22.105105943969818	4.770265414933036
L_D21_21	0.8223098361770104	35.770616251557676	2.532443295114177
L_D3_76	0.7871943500566327	56.14761445307724	4.148172661037779
G_D7_85	0.8495380285137367	38.42713936592956	1.7421174313263874
L_D21_44	0.7822878228782287	39.18934011528465	3.804535097050295
D_24h_232	0.9182486221677894	28.302427318477083	6.053049173505449
B_24h_112	0.8576128348993893	34.60999199618088	4.652210915924814
I_D3_9	0.8127728003675626	22.807357648170214	2.5701225233743723
C_24h_6	0.5727841276687513	27.550033510385795	2.5486597465935406
B_24h_76	0.9999881320529513	7.699607172920184	27.368236803677863
K_24h_16	0.7385033090106906	35.66030931993602	7.1021812849226995
D_24h_374	0.7815253181454125	27.411703029683014	3.5641186700966134
F_24h_17	0.9999686347113715	17.10967621843204	28.203747179771497
E_D35_131	0.14251781472684086	31.554780974546077	2.7257117225655487
L_D21_78	0.5542705865960708	45.09705657310663	3.3495951393647934
D_24h_310	0.8085032437442076	31.020300565390084	5.496580968543082
G_D7_28	0.4395680947405085	65.64446059826366	6.560407032318002
B_24h_68	0.8964130201316072	31.62024564422262	3.241246098267031
L_D21_57	0.7680300137339631	35.90556720975321	2.1608307321780202
D_24h_255	0.916172289691213	32.47937752347747	7.416219062014097
D_24h_248	0.9182194616977226	29.28441947111671	5.492832021214672
L_D3_47	0.7736272527277172	45.628590990743376	2.036501624646418
C_24h_34	0.9211736950751991	29.183359731387487	4.234994765529528
B_24h_115	0.9286364896439745	28.10042649936905	4.067942568213231
I_D3_126	0.7448728465955702	21.855599438663795	5.2734375
D_24h_457	0.7883585115111733	26.749976219834263	1.6819570423133583
I_D3_95	0.6510775829969765	57.1303356148611	2.9854076256696085
D_24h_288	0.7076498380846207	24.4867236469418	3.2178586447842146
D_24h_276	0.5036496350364964	34.620765829038	14.93669502930409
I_D3_65	0.7176671547096144	53.38833473527447	1.950388708253114
I_D3_70	0.7110273736843059	59.83821935959547	2.6953125
F_D28_31	0.7971353992369988	33.6903625869717	2.3583529450193095
F_D14_2	0.8130453368201362	39.928000306707936	2.337883282413282
K_24h_7	0.8776586944132948	30.105934529705742	3.243363867913605
L_D3_34	0.8153516231605413	47.742809911319256	2.42722443482906
C_24h_16	0.9089125668346347	30.187226337217446	6.487786188593629
G_D7_39	0.6740886070173837	57.03565368159597	3.2327611462813413
E_D35_71	0.864958897567964	26.664659461773002	3.2178586447842146
F_D28_24	0.6095617529880478	16.93788181447238	4.254406607969846
I_D28_12	0.6115238154691304	29.944510319877978	2.4609375
H_24h_47	0.8218440701510679	29.648295329981398	2.112627700467181
I_D3_141	0.8510835601249874	36.46746092495328	4.454666673925362
I_D28_134	0.19981724032896742	39.72392765885359	2.1320396951554983
G_D7_61	0.9999983045789931	4.242640687119286	25.33581825249458
I_D3_134	0.7824390243902439	31.844699682207693	4.233373094106666
F_D28_8	0.9999915228949653	8.40184430076641	26.79496736103454
D_24h_247	0.8942386378903913	34.30305740418509	5.954693444958985
B_24h_87	0.6299751243781094	34.43815426607845	4.398826026357061
H_24h_23	0.9007310441394357	29.78956092110011	5.971965143550425
F_D3_27	0.9999991522894965	3.0	27.242250232936087
C_24h_75	0.8030718595721339	23.41123548617054	2.109375
D_24h_406	0.8116087904713974	25.66515386627377	5.3317092965987465
G_D7_64	0.7896558629172984	52.66677936984035	1.9956312147570003
F_D3_46	0.870818351790594	31.50065299408387	3.1640625
D_24h_442	0.9217973932464415	29.740777210238274	4.412852433694391
I_D3_47	0.79758510816703	26.271103782180447	3.621454017272448
L_D21_1	0.7657910271546635	39.59136606114306	2.971575546821711
B_24h_67	0.9156468388070474	29.3841588550197	4.380054279147833
F_D3_44	0.9999923706054688	9.0	27.679330279236005
F_D14_27	0.999983893500434	9.274964417531706	27.533077807160538
H_24h_32	0.8724201533831667	29.152343138964394	2.6799835842256106
I_D3_82	0.7512495194156094	28.585326767325196	3.2497088962176672
D_24h_365	0.8753664712153518	29.003330413961713	2.0093470546268257
I_D28_21	0.6923359416932682	38.770587249396776	2.6953125
D_24h_361	0.8874560963371801	29.192946797116136	2.112627700467181
I_D3_96	0.851520572450805	18.368908231947255	3.2242538653588135
B_24h_77	0.8162284421826407	22.813761093165883	4.40350645970061
L_D21_60	0.675236230526943	45.37749299597748	3.0037513167131946
J_24h_18	0.8856775753911269	31.30926354591316	4.8046875
C_24h_41	0.8897173875248711	33.449490370571304	7.746794006736754
I_D28_162	0.679521983711623	29.99796987675623	2.1923773750628563
F_D3_20	0.5528478322470955	50.21904188700144	5.492832021214672
L_D21_9	0.852865329512894	34.286387272980924	1.7460544248927352
I_D3_18	0.8603531300160514	24.12316090291648	2.3320018057186407
E_D35_154	0.7515387255462762	36.75084149175694	3.902537298128136
D_24h_318	0.5805084745762712	11.071410288156459	4.015275398205894
C_24h_40	0.908779955961263	32.541404920804965	3.8671875
I_D3_114	0.8121212121212121	18.704162603960214	3.258149712763557
G_D7_1	0.7089711793380655	51.43706611983264	2.266298391306295
G_D7_44	0.7720856833922675	53.82837099388249	7.809472069474752
B_24h_116	0.9116861697950208	33.26547283765256	5.698976444900544
F_D3_21	0.7286845544706696	61.5015023688004	4.3359375
G_D7_99	0.7856833722842552	49.873608492291375	1.7578125
F_D14_26	0.005319148936170213	9.0	2.086464118917757
C_24h_56	0.7568085922516302	30.49360485961242	7.308968498209067
C_24h_38	0.9166505094896487	29.948891591633107	4.207341344769431
F_24h_29	0.9267027027027027	28.803535560637844	3.75
D_24h_436	0.7777460226731447	34.661869329679305	8.849014279056028
I_D28_40	0.0	15.295501984321435	6.660127611741948
C_24h_53	0.9188735274072631	29.954325666446145	3.06036676340639
F_D3_7	0.9999983045789931	4.242640687119286	25.554937087974068
F_24h_27	0.9999898274739584	10.392304845413264	27.836656688014926
G_D7_13	0.7197536865986064	63.85258571231951	3.7020864841245267
D_24h_307	0.8474820143884892	25.168993160178058	2.109375
F_24h_25	0.9443283417922409	25.900595631376174	3.986097973053504
E_D35_75	0.880438908250233	23.062247925372322	1.6489742905629243
B_24h_86	0.07538802660753881	19.02817290615459	5.60175862627365
F_D28_45	0.33295238095238094	42.27616552695569	5.018581196569654
L_D21_75	1.0	nan	0.0
H_24h_57	0.9256005425781928	26.087788957746177	2.5161223304981117
D_24h_337	0.9141332179306862	32.03556306476955	4.234994765529528
D_24h_402	0.7371884626155139	42.83141674072028	6.1943321655011765
G_D7_104	0.7141275114697042	39.993232141950394	2.115875400617319
G_D7_58	0.7304648311225058	38.49412556091805	8.191397867484982
I_D3_123	0.6314616755793226	26.139517771005107	3.3639140846267166
G_D7_29	0.9999728732638888	13.972956080932214	29.918866118298794
K_24h_1	0.8122667752221996	25.840809865673336	7.476158394251523
F_D28_4	0.7973229224762967	42.734443819668385	3.2327611462813413
B_24h_90	0.8652683052374212	32.279412343791435	2.1061172760482143
F_D14_53	0.7439483129935391	50.574708182809566	6.381071901591554
F_24h_30	0.853152771900127	37.36715768887902	4.678702682268077
D_24h_404	0.9142777545619167	33.144075867622696	7.671978423437301
D_24h_267	0.8956166256892212	27.895700146647176	3.5660447003210014
G_D7_78	0.9999932183159722	8.485281374238571	26.65107589181732
I_D28_43	0.7721171446003661	30.87746155651036	13.60334386669207
F_D3_43	0.7297060463634191	47.892512037333866	2.1640060913225847
I_D3_39	0.8343551380842567	43.287060674625366	4.21875
F_24h_42	0.9999923706054688	9.0	29.344882541043784
F_24h_53	0.8741571002440568	39.45039139826922	6.7339490149493635
C_24h_3	0.5010790661173239	29.341364552903062	4.361201734201968
E_D35_135	0.8125775755068266	32.92240846307686	4.136569358138154
F_D28_20	0.9020941243763704	22.717444730282576	1.8342745127927964
F_24h_22	0.6257884866738649	30.525934109731992	4.595782394795526
C_24h_52	0.7377630645542681	32.918078899453526	6.8150350071322086
I_D28_79	0.7434343434343434	35.9839646407966	2.532443295114177
I_D3_129	0.5975721905462571	33.73945785940539	2.612519157375932
B_24h_93	0.4069611780455154	21.790036681378183	7.23247224572319
D_24h_300	0.9113680154142582	31.373435959457233	5.338144675279863
F_D28_52	0.743448320877256	47.44421078566133	2.036501624646418
I_D28_70	0.8001017725383768	36.23772615652453	2.251098364722486
B_24h_70	0.9046994032718564	31.517722213897454	5.991479545858227
F_D3_52	0.8116502578527895	47.84037902380392	4.035744224466225
D_24h_450	0.8509734513274336	25.55283787994408	2.1512765332834944
D_24h_424	0.7642207654895327	22.280090825388005	3.464471601350269
I_D28_54	0.47069055487910944	45.62021206084118	5.022684138688322
I_D28_7	0.6763676925417026	33.00391812609831	2.1923773750628563
D_24h_384	0.7926442612555485	22.197762942419963	4.015275398205894
F_D3_24	0.5538931297709924	35.954486017239624	7.679135121284004
F_D14_7	0.9999601576063368	16.417677036206534	32.17879983298641
L_D3_44	0.8914898063878702	34.68745701266439	2.5133918659602204
F_D28_67	0.8540422903861424	32.65641515860524	2.5701225233743723
F_D3_29	0.8501414111342661	45.99300315600539	4.21875
G_D7_49	0.7406958337543363	72.13209189431488	3.793690794430933
G_D7_72	0.8065106071689832	48.475899816707035	15.617625212725404
D_24h_445	0.7787114845938375	24.866025397067762	2.2904086272295388
B_24h_106	0.9154184709306453	31.989261273487685	5.542609495493188
C_24h_1	0.9234811856211899	23.91896583887913	3.649783945874399
D_24h_233	0.9087004881665945	30.45360320041095	2.5887564884032646
L_D3_72	0.9999830457899306	13.416407864998739	25.575081189158155
B_24h_80	1.0	nan	0.0
I_D3_132	0.821820868246593	36.61716278424489	5.178839014215083
I_D28_80	0.04818492593195507	25.473438659380367	4.067942568213231
L_D3_70	0.697629601079206	31.36754841648878	4.093183405446792
F_D28_32	0.8814016885901067	33.26121874406475	1.8528970665049098
L_D21_39	0.8233345831771028	35.49077668893743	3.8279256963424397
H_24h_39	0.8842824785633393	29.456220305258384	2.1512765332834944
D_24h_447	0.8179751077070369	32.819921354683274	4.523498218504402
D_24h_444	1.0	nan	0.0
L_D21_26	0.6802087969894387	55.45254164407071	2.141679712792625
D_24h_286	0.6514047866805411	24.81760539472536	2.1608307321780202
H_24h_25	0.85283005158759	32.86893897177686	3.406509809472336
G_D7_5	0.5979290314433641	73.56528726388568	14.816689973061207
F_24h_13	0.8975405350469847	36.41493908120407	5.5127969467214415
D_24h_392	0.6386201093815734	35.80719166773813	2.4886828806556993
G_D7_19	0.7392714802113264	58.47197897166973	6.9388459420722475
I_D28_8	0.8455813203643496	27.421058442155186	2.2234764798058917
L_D3_45	0.9999949137369791	7.3484692283495345	26.573929066938664
L_D21_12	0.9999406602647569	17.1115434171028	22.403969876138863
F_24h_31	0.8779709357598805	28.51208612173364	3.9235943069023143
F_D3_45	0.6048084834079898	26.31454370472539	3.3862929554999743
D_24h_367	0.8441254485879233	20.809247735191377	2.109375
C_24h_4	0.8990380387949986	34.013877897484676	5.148253742927062
D_24h_428	0.9180342046658451	27.176538347509563	3.0242549766946736
K_24h_12	0.8230793751992349	29.81778995804716	6.073433681179658
D_24h_262	0.8857471916676404	39.24126064813739	7.431018216791105
E_D35_138	0.7969341525476323	31.118127710564767	1.939798284052365
I_D28_149	0.6951260279467808	26.883510448332473	2.6671421898611816
I_D3_20	0.7135873155692579	65.59992867137329	2.109375
H_24h_52	0.8381778171905278	34.84485586977582	4.7817669757273045
F_D14_42	0.9999872843424479	11.61895003862225	27.126058672096676
D_24h_455	0.9234204775652785	31.133636897482976	6.040558110403065
G_D7_57	0.7784227777119614	62.162332711162335	2.308326047295962
D_24h_269	0.8456143546771109	23.124544104985887	2.1608307321780202
F_D28_56	0.5690100686091063	47.74936739208284	3.1748946525337653
I_D3_61	0.658520946138501	46.79066599344974	5.352275271876204
D_24h_418	0.8858478731896453	31.448052986369614	4.806116403377315
C_24h_61	0.8959387729909888	29.735439544235632	3.996420212104672
F_D3_25	0.8367460908413998	58.98185109535916	4.109924511738324
G_D7_20	0.9999983045789931	4.242640687119286	29.534505028943478
D_24h_244	0.8067535941156804	24.747601429298093	15.263643758971225
F_D14_59	0.7388664760487251	54.3926284988375	2.6568243864268672
H_24h_24	0.8714738019853834	30.39357722081896	2.1255887281894985
D_24h_375	0.7780082987551867	23.338917240612854	3.795500329851948
J_24h_4	0.9050490396094966	29.97109015792134	1.7262796714050275
D_24h_236	0.8795193943051517	32.02825242250667	2.7855150759386045
F_D14_46	0.795614398014067	41.857898896198755	7.39953463354073
I_D28_74	0.4797331965110313	53.345234244222965	3.087173407574881
D_24h_432	0.8021340756205056	26.64004916784832	6.144246904180467
F_D14_30	0.6854228943203798	44.82660370314841	2.583446213091633
B_24h_84	0.5489673550966022	21.315524364567516	2.9390475478088565
L_D3_57	0.8478055259292053	38.51007855712598	2.0995866641213574
I_D28_71	0.1844041196665032	33.754930646101556	4.840283537827355
L_D3_2	0.9999771118164062	14.260900504718256	28.85145778311622
K_24h_2	0.8102481985588471	23.21653655324457	1.5098553195381008
J_24h_43	0.8823720312730491	34.82387401912439	4.643346739724754
B_24h_69	0.8320201173512154	34.370895762117286	5.770815118239905
E_D35_6	0.7639248146232109	36.3975810297144	4.517422328296027
F_D14_50	0.9999983045789931	4.242640687119286	23.713028892526836
L_D3_7	0.5297563541591948	75.80911089375276	6.381071901591554
I_D3_54	0.8094476333866566	25.336354762455883	2.109375
B_24h_81	0.6499153279326285	60.50723808191984	4.429935508930265
F_D14_31	0.6305676855895197	51.77457278309361	2.6876589705889957
E_D35_139	0.8858216269193074	24.48997510732793	1.9818204521821596
G_D7_103	0.7457934124600791	47.722443822656885	3.2833419670598203
E_D35_77	0.7954314991727598	31.284544357009786	1.939798284052365
F_D28_3	0.8279199521762646	33.741558546029616	3.5890764447922394
D_24h_433	0.7255924170616114	27.402720916566018	4.158092577939884
D_24h_256	0.9179012484030751	29.583285485363337	2.9037918031321563
D_24h_250	0.9218126791333454	31.437920563015393	2.483158605517628
D_24h_391	0.8821088156154513	29.60741117694499	2.768205893207277
H_24h_29	0.7850384387936132	30.764417233751534	3.1748946525337653
D_24h_371	0.8759391961060785	30.575540374591757	2.463726098628356
F_D3_15	0.7743621729187086	43.689133338659346	1.9679127684078122
D_24h_373	0.861531757272034	30.656130252611682	2.8728868762807647
I_D28_138	0.6956763698630137	48.0404588351326	3.042364449784493
H_24h_50	0.7822595589597875	26.009073158413578	2.4886828806556993
L_D3_16	0.9999635484483507	14.515087523884889	26.097316840799216
I_D3_43	0.8995646299354452	27.94152113715935	5.954693444958985
L_D21_25	0.9999949137369791	7.3484692283495345	28.944600826271337
I_D28_101	0.27042646472698284	23.95357602998692	4.934414829240773
D_24h_385	0.9999737209743924	14.253003078697024	28.618953416030195
K_24h_4	0.9008619926721773	30.29809410955768	2.398768299663131
C_24h_30	0.7575404994182404	24.085848305308197	4.233373094106666
I_D3_68	0.66221396486442	68.46832211527541	4.3753487584205795
F_D3_13	0.7433070256886413	59.316752220593244	3.8529567709625616
D_24h_347	0.8839918035733544	30.11752668401486	5.0390625
F_D14_65	0.9999966091579862	6.0	28.103996063310326
I_D3_86	0.7453703703703703	16.63358093221689	5.314940845522766
G_D7_90	0.7754657090640931	63.02345133108333	15.03703314230092
D_24h_313	0.786204268292683	24.780537962852925	2.633461529794246
F_D3_30	0.9886144002278646	30.468733474699153	33.21557670932137
C_24h_45	0.92864	26.751126592782537	4.806116403377315
F_24h_56	0.805937670008549	27.546591652334396	4.58231596781652
F_D28_47	0.9998143513997396	31.71277256413037	29.533575057281205
D_24h_345	0.8674821847218032	34.279913603268135	6.022343042591999
I_D28_132	0.7436591352508024	35.860191825464184	3.1748946525337653
L_D21_59	0.8694504884033146	29.403380289842154	1.8230096702465677
F_D3_9	0.9999821980794271	10.111585933770328	25.76686388395108
D_24h_366	0.6756756756756757	19.59207926921348	6.091495977359544
L_D21_64	0.8195683688261837	32.80915884599006	3.7591441247684627
C_24h_8	0.8940156173247286	30.014794394504072	5.4400754945789815
J_24h_3	0.8941099153865111	31.07920892096781	6.077954287448409
D_24h_237	0.8496770017305838	35.20605438574265	5.0458711269400744
F_24h_11	0.8271099257001333	34.703388127767965	7.275069466485355
L_D3_32	0.9999635484483507	14.103651749649334	25.9477048355046
F_D28_44	0.9999745686848959	12.416759327960932	26.946245725358594
B_24h_108	0.9088467676020706	32.96519686777814	3.9912624295140007
L_D3_12	0.9999966091579862	6.0	27.106813864970487
B_24h_82	0.8333166883052032	26.586180361674394	2.583446213091633
I_D28_39	0.6572961921799131	36.219943286132725	3.617659931351515
D_24h_395	0.7926509186351706	21.31663196204173	1.4915533665653737
J_24h_28	0.8055483581212969	41.20560223915876	7.473402545391808
F_D3_31	0.7272727272727273	42.16724627055308	1.9112702848007919
D_24h_462	0.8821430768284432	32.24652612131149	2.2234764798058917
D_24h_340	0.8932319391634981	35.54789879823555	6.615646957627708
L_D21_34	0.82867109560735	35.5960926189063	3.5428632323041347
K_24h_9	0.8555790076199334	35.490652553801226	2.311298780076096
L_D21_67	0.9999983045789931	4.242640687119286	22.943923923765336
D_24h_421	0.9195173325931126	27.716697544864406	1.9076742886054343
G_D7_70	0.6764943066352699	67.54037815530995	15.472744512655352
I_D3_87	0.7037037037037037	26.41094569679939	3.264466002465028
F_D28_15	0.7514333553199046	45.502989481360125	2.957678780654054
C_24h_37	0.7031650983746792	16.848424027141444	9.328007222874563
I_D28_141	0.7406504486747237	30.996502924492844	2.9854076256696085
C_24h_64	0.9313840507776073	28.248171898928803	2.3290554977756006
F_24h_21	0.9048444105620626	29.621632435909458	2.664566484586423
C_24h_43	0.9238023219607668	30.513739526122844	3.6271377048145688
D_24h_372	0.4635669673837613	17.31080044001438	5.365088972934187
F_D3_56	0.8432126771213466	38.16695628794916	1.7302527023711016
F_D28_65	0.9999991522894965	3.0	25.835791029974896
D_24h_387	0.46923597025016905	31.23278837178849	3.4940745740333377
J_24h_57	0.869338144525686	29.074416070404176	4.362775891168661
I_D28_129	0.1783849827835166	44.15757485113519	5.423642093159125
I_D3_80	0.8268738747275656	25.904954240463326	3.1640625
L_D21_43	0.8721124307588108	28.9990750246915	1.6448049430802576
I_D3_138	0.7307684373388345	48.083224739492024	3.6195574714407424
D_24h_298	0.8391253062335541	23.90825193764285	6.059851628366201
