# Supplementary material for: RatLesNetv2: A Fully Convolutional Network for Rodent Brain Lesion Segmentation
Source: Front Neurosci. 2020 Dec 22;14:610239. doi: 10.3389/fnins.2020.610239 (PMC7783408; doi:10.3389/fnins.2020.610239)
Supplement: Supplementary file 1 [file Data_Sheet_1.ZIP › 3D-table2-3/ratlesnet_heterogeneous.csv]

I_D28_150	0.7938651855592023	18.250404440183832	2.601984763028264
I_D28_76	0.8075475843884754	22.716004654285506	1.8528970665049098
G_D7_86	0.7293318233295584	33.045158488455456	15.96720003791464
F_D14_67	0.892836741688564	28.182283166663797	2.630852850075428
F_D28_7	0.9996939765082465	26.015651895308707	27.80432420210816
F_D3_2	0.899667890228981	27.119325061050105	1.5007322431483239
B_24h_91	0.9998982747395834	24.916712980124043	31.088719560102803
I_D28_148	0.782020731562016	19.75516293007053	2.720668773338414
D_24h_312	0.7746072459121514	24.244590459669343	2.636067627937967
I_D3_76	0.87808334923274	26.68397399692843	1.4304557362187933
L_D21_72	0.9999135335286459	23.00368207030312	30.478438964277988
A_24h_32	0.8251413738759618	38.03480369074512	7.587381588861866
H_24h_58	0.8663522746727678	26.880307863269955	5.429968517907701
B_24h_78	0.7704387990762125	18.302216231477065	4.225255400934362
B_24h_72	0.9167473378509197	24.624941530620266	1.2943782442016323
F_24h_41	0.5581464872944694	51.40047141977062	10.076080824663736
D_24h_376	0.9172101588275915	29.148404554932114	2.0161699844631156
G_D7_75	0.7374489550804708	26.076876168651438	4.182789444744081
D_24h_252	0.8873872144365521	30.113656936365786	7.229623507118991
G_D7_7	0.9707061585696225	22.179531882114194	0.5859375
I_D28_44	0.6444425970571119	22.315693220397947	2.3699705175183614
B_24h_103	0.8437689696261157	31.299742920416115	3.1640625
J_24h_30	0.6971857577574909	41.827367920632184	6.268162087648281
F_24h_1	0.7547015535568274	20.444125117326546	4.5808172544590775
D_24h_311	0.8105968331303288	33.56165695265353	2.3699705175183614
H_24h_21	0.8251664566067041	31.527865813247256	6.175458809182218
F_D3_53	0.8713288858216395	27.51271565017629	1.8342745127927964
B_24h_122	0.8345709804810763	35.67173064304545	6.369224175797434
F_D14_60	0.8828856297832118	26.662690419905022	2.115875400617319
C_24h_46	0.8381467094522321	30.438000988623532	7.725492058054457
F_D28_59	0.9134109691960932	23.061080982853234	1.1660009028593203
L_D3_63	0.7087001426252889	29.400555802181533	1.527938063719371
I_D3_73	0.5874179853338479	41.42567363217436	9.672761596076441
D_24h_454	0.0	nan	30.387059961206145
D_24h_315	0.8790693993827648	32.684924796594736	2.580786977993583
E_D35_64	0.9696541403392085	27.70554723185038	0.8203125
L_D3_53	0.9999872843424479	11.61895003862225	29.6505217893853
L_D21_80	0.9095840867992767	24.282203092066528	1.2890625
I_D3_150	0.8347692053618122	26.3776795495687	2.1320396951554983
F_D3_32	0.8477427559269688	38.69868156051527	2.3583529450193095
F_24h_3	0.9300010665149845	25.533711237421297	2.7855150759386045
L_D21_3	0.6979723820951373	34.55517468754416	2.630852850075428
F_D28_21	0.9206212428961245	24.207573992974606	2.036501624646418
B_24h_110	0.8764455428256752	32.11220745313808	6.439983592515978
D_24h_260	0.8600386767041923	28.85449314564762	7.756537848456053
D_24h_411	0.8203054806828391	37.95375179114725	2.6256277151259466
B_24h_74	0.6850393700787402	17.847983592443818	0.8203125
I_D3_130	0.9767545820295038	21.095688457009402	1.0546875
F_D3_18	0.9998847113715278	15.325887517065382	29.485176111930592
G_D7_52	0.9096266764890689	28.07429149338343	14.993589938964334
F_24h_48	0.9999932183159722	8.485281374238571	28.47198072708391
C_24h_13	0.8819409067753439	26.37500520611219	2.4385139117208765
D_24h_287	0.9999788072374132	10.377350455156451	28.68078774108582
F_D3_65	0.9999432033962674	18.430058001661454	28.413317112851654
F_D14_45	0.7062386432465173	24.93373359318907	2.2723499331639045
L_D21_74	0.9153364679105148	25.536378809741286	1.4589726091393045
L_D3_11	0.9999720255533854	14.854976554156426	26.64051044696779
A_2h_39	0.9999203152126737	18.82500941107323	29.993132758938547
F_D14_22	0.7170224411603722	23.938244871523658	3.6946600243205734
D_24h_283	0.8825098311644812	30.173660404432674	6.781704513857947
F_D3_26	0.7486313868613139	19.550029430698896	1.171875
I_D3_91	0.8497189256714553	24.27574456390934	2.275369668626672
F_D28_41	0.6975505857294995	18.948161300335688	1.3361430762880522
F_D14_48	0.9999347262912326	13.363636363636363	29.19121571972145
D_24h_422	0.8293027242323916	34.26391912579622	7.036131118255348
L_D3_25	0.9998643663194444	26.76492153524476	28.840031839847846
F_24h_52	0.8030661524000907	36.96780571184199	6.588605998533092
C_24h_20	0.8068993506493507	32.696000094578544	2.154465973927762
L_D21_14	0.9998669094509549	24.735710873668182	27.663200927348864
D_24h_426	0.9256586186808208	24.861911100428745	4.884062340040947
I_D28_157	0.8154840719682218	21.985469972753183	2.4748490721026806
F_D3_50	0.9999618530273438	11.506713016515379	29.268501885759694
L_D3_66	0.8781071755510176	28.694274143823186	2.4665115445135766
L_D3_83	0.8096189363386227	34.35246521614182	2.3583529450193095
D_24h_460	0.919906090568423	27.72087512034415	1.0611779458754786
F_D14_41	0.7561807331628303	18.848128429092398	1.4683551663447267
F_24h_32	0.8788474943846333	32.0706830181783	6.827114842326332
C_24h_48	0.9204205160879261	27.51636606073075	6.260489244934257
D_24h_284	0.5619913834370512	24.33217952205573	3.0151594524067047
L_D21_76	0.9359972408356326	25.438590397509852	1.381620248736515
A_24h_14	0.9999542236328125	14.466478539640251	27.73830847986623
I_D28_9	0.5472480870286716	39.93965634169158	7.136901552461772
C_24h_17	0.9027800505463736	25.28283747248104	2.7879790437586682
I_D28_35	0.7503776997552931	35.70871354263802	3.1640625
D_24h_413	0.9163743971942131	28.961376911566088	2.3023690669205275
F_D28_9	0.9995346069335938	26.18399783101055	30.072696344519684
F_D3_67	0.9008017280770988	26.905298010307302	1.4495293215062086
H_24h_54	0.7781463193999473	37.74965812006752	8.34996915343292
L_D21_81	0.9999754163953993	9.022344218889128	27.95726348452167
G_D7_59	0.8184362139917696	23.56192307999078	3.192149641845993
H_24h_38	0.8717186402469902	31.930539202148523	6.961568784505849
I_D3_157	0.6292895793332169	40.602952444136776	3.804535097050295
L_D3_43	0.8330254687937307	32.85948222587602	2.0995866641213574
H_24h_53	0.8720850844320371	25.75516039741285	7.472483703248372
D_24h_241	0.9099929998649097	28.375161298813456	6.10500763013958
L_D3_29	0.8030280485082956	36.45711995711621	2.3583529450193095
J_24h_38	0.8230195039730316	19.19410603181789	2.604622355964008
D_24h_324	0.7812119737162326	18.482873407713356	1.0676289350559727
J_24h_44	0.9180823080186677	27.855935486793765	2.0499440255315506
B_24h_123	0.6931424720563288	41.812973098178404	6.077954287448409
B_24h_89	0.8500580549586942	33.401161321259174	7.1021812849226995
C_24h_15	0.6269035532994924	21.686715620152032	3.1640625
C_24h_47	0.848339973439575	33.93191392558389	5.809947776362753
L_D21_70	0.7419787727217274	26.382205137442373	2.7879790437586682
L_D3_33	0.8862313897026366	28.6014865229915	2.036501624646418
D_24h_407	0.9102108802916496	28.37607612410466	1.9956312147570003
I_D28_20	0.8455603504642344	26.88502057778972	2.112627700467181
D_24h_369	0.7948030595467868	40.785513159052215	5.888598996750521
I_D3_71	0.7890046296296296	25.97991393761866	2.3320018057186407
I_D28_123	0.9861779305078274	19.722692551619243	0.234375
G_D7_33	0.8746969136563515	25.941747571262418	1.2121969257174143
C_24h_24	0.9253892763550144	24.660489224945966	1.939798284052365
G_D7_105	0.6898839137645107	25.21321771872702	4.6654756025143085
L_D3_62	0.9102453102453102	26.35014359946293	1.5634762575148047
H_24h_27	0.7621083491113418	39.77372847360287	8.503969948371907
G_D7_24	0.8361835020460909	30.373185278940685	14.949561193654231
J_24h_34	0.8288311604283265	33.577049491339224	10.873206681340893
G_D7_71	0.7644348061805367	24.513458218587733	3.7408335233232113
C_24h_23	0.8234905244601146	19.389670827149217	8.96005540013216
H_24h_51	0.917045163551087	24.295662203847485	1.486942680521428
D_24h_319	0.870865909426169	33.17028488840898	6.607338449536148
F_D28_29	0.930330683936807	22.73101939247803	1.0546875
H_24h_20	0.8184452177645598	38.68638230217334	6.554124119113858
C_24h_25	0.9369774117059778	25.583574552843565	2.167176797918781
C_24h_21	0.8847249928754631	31.749523630247687	6.721701749859369
H_24h_6	0.8960027686450943	27.41797646371549	5.243404059655569
J_24h_23	0.8969903962148866	27.902983590999746	2.232721744131756
D_24h_294	0.8945307224848076	29.055044880778723	6.228601062149209
L_D21_33	0.9238991442342371	24.16495218043785	1.171875
C_24h_22	0.49671787236922244	46.13670182020127	7.620792416198019
J_24h_58	0.9197575148862903	26.379032057862347	1.5939223252424348
L_D3_3	0.780284854452411	38.362787815235635	4.558277423150795
H_24h_30	0.8371806709756848	23.62093752962486	1.8565991622368976
J_24h_54	0.9125964718853363	25.315307404162965	5.033608967558092
F_24h_20	0.891539555170004	27.710023782231687	2.167176797918781
I_D28_71	0.4818562456385206	28.78453833361373	3.1291476381606302
H_24h_36	0.8097100782328578	34.322983012835856	7.9506342796797504
L_D3_77	0.9999432033962674	16.521678786724802	27.845781964997634
A_24h_44	0.9999287923177084	22.32631484829226	28.338544777690817
F_D28_13	0.8678030217738848	33.15892160275249	4.474660099696122
G_D7_60	0.8772523793401799	31.152187583142776	1.8565991622368976
I_D28_48	0.23326432022084195	37.471064736720244	15.98911678200988
J_24h_1	0.9164835570655686	26.945305191194873	2.109375
G_D7_47	0.9999906751844618	9.9498743710662	29.966564619875726
L_D3_48	0.8019612126507925	26.92971405132692	2.2541465697271104
F_24h_9	0.0	22.922019576849713	12.644308602650542
D_24h_437	0.8807888827415628	27.162264400259325	1.669664865090821
D_24h_231	0.9055545820921675	27.668047172857676	2.005926886948089
L_D3_81	0.9999254014756944	15.188461110175606	27.29714219781933
F_D14_32	0.8891519118819295	26.4437096212596	1.8932220025082238
G_D7_91	0.8448214916931778	32.798345773340245	1.40625
B_24h_95	0.8178934111307731	32.38836567353929	7.420846968275421
A_24h_11	0.9999220106336806	24.855904333670495	28.428779354827544
I_D3_35	0.8129109640386386	32.77069989571891	3.172731180628332
F_24h_60	0.8028171638314918	40.0169964127236	7.87688314537784
I_D3_24	0.8539797030948587	19.591703354561755	2.4130383142938285
D_24h_401	0.7903030303030303	30.54388588356937	2.238864043891734
F_D3_49	0.9182333126329062	24.82898610897119	3.779183319514945
I_D28_24	0.8129941066551675	22.099961829811704	1.9921875
L_D3_23	0.8511405534621774	28.986133967729725	1.5722352966795397
L_D3_21	0.8962680364031629	28.2427560494049	2.109375
D_24h_370	0.8174509340269567	23.92646132982724	2.430051721093092
B_24h_75	0.8052488084263382	38.890212225865746	8.396711305159151
I_D28_96	0.448210922787194	36.07947829986223	4.502196729444972
F_D14_5	0.6903451725862931	19.751514768462474	1.7022467632422598
F_D28_58	0.9141678913773059	22.49081153550387	1.7617144193405752
D_24h_441	0.7113138686131387	27.12909612929933	3.795500329851948
D_24h_246	0.8802468774680434	31.488942536306624	5.932743777584596
C_24h_58	0.7995712754555199	37.09230466010787	7.628897249418654
F_D3_58	0.901037412897284	23.117371258454263	2.4130383142938285
D_24h_446	0.6669310071371927	27.566638536872652	4.3784863341256415
I_D28_93	0.8041923608994349	23.581003519030038	2.702944358125968
D_24h_297	0.8726998681153049	29.140250880276596	6.93983543882481
H_24h_49	0.9031201516979831	27.358234155574213	1.3716445207874561
G_D7_11	0.9999762641059028	10.88888888888889	31.327004733710776
D_24h_261	0.9121059294772015	24.207668442732704	2.201753229850305
A_24h_3	0.886508968027034	31.943148490371858	2.0765677906253144
I_D28_151	0.766844780398801	25.138782714355184	2.0499440255315506
F_D28_17	0.9997083875868056	26.434194416914853	28.158915098272498
K_24h_13	0.9187579072113767	25.538195873278024	2.1223558917509573
F_D3_41	0.31982421875	61.81788916693697	9.103741691907166
B_24h_113	0.9184703502769324	28.65797599559117	1.40625
I_D3_79	0.8451781384070136	27.909949839858346	1.8528970665049098
G_D7_87	0.9039690741378651	26.195609382577306	1.6153182131355728
I_D3_22	0.7941571524513096	20.329409926385907	3.2602565023227084
J_24h_32	0.5959154929577465	47.9148040669492	7.646877234879118
J_24h_35	0.707779793127114	31.43421649975033	4.700665106280839
D_24h_234	0.8208003617454217	38.71003797413296	7.689857679620118
H_24h_15	0.8745308941611692	35.66789680789223	4.765945173670958
L_D3_13	0.9999601576063368	14.755678356496329	27.621220532961043
G_D7_97	0.7947037823670297	28.868674624851103	2.7357697335770514
F_D28_42	0.9999109903971354	14.28705707974879	29.485176111930592
G_D7_82	0.8754662246166598	29.032115837974004	15.108100466538843
L_D3_22	0.7881344701152979	40.79680177247362	11.57549154008292
D_24h_461	0.8841136410028021	31.089892029206933	2.308326047295962
D_24h_235	0.892088197146563	23.164320544458516	2.540564459610797
C_24h_76	0.16387121650279546	35.8868024262254	5.141580695737571
F_D3_55	0.859003818178677	31.693873504044287	2.1735043348818057
B_24h_102	0.7444168734491315	22.37774475343933	4.818957467566896
I_D3_127	0.7344356897125736	31.497106620490097	3.237006402406203
L_D3_14	0.9999321831597222	18.90078261166276	31.112343294477796
C_24h_59	0.857726772520044	26.20463598239936	1.5809458081912549
F_D28_22	0.33540759178593654	44.16860124550009	3.634702129516599
L_D3_73	0.8844747039437946	26.71102998235808	1.8932220025082238
D_24h_399	0.7956446687026956	23.958481267275957	4.0238167297006395
G_D7_108	0.9065259691662925	25.634129734119984	1.0611779458754786
A_24h_5	0.8174309761661291	22.814779757834366	1.8528970665049098
D_24h_281	0.8861159986440459	28.84804674692367	5.9141966629432225
D_24h_431	0.6314199395770392	20.26034425440817	1.9921875
L_D3_78	0.732059812549188	26.478662447001852	5.418575635170418
F_D3_1	0.670126019273536	19.541673654282516	3.0760323629078177
F_24h_31	0.8678335170893055	23.976278936115186	4.247945850091842
L_D21_52	0.9999813503689237	11.19458998873182	27.413360056189983
I_D3_42	0.7791600957887974	27.643317744415405	2.3583529450193095
J_24h_55	0.7901253980109281	39.91090223897184	2.664566484586423
L_D3_39	0.8433841498894449	27.534206782848624	1.9818204521821596
F_D3_8	0.9999177720811632	20.8066818896073	28.303389340227987
G_D7_56	0.9999211629231771	20.073832734795452	28.552175847130613
G_D7_48	0.9999754163953993	15.509938208541547	28.95124243407461
D_24h_409	0.8813968409153402	32.27272323338573	6.977332334345717
F_24h_18	0.999863518608941	16.951833494020146	29.266155769679695
C_24h_60	0.8716740417217401	27.483044320725508	1.381620248736515
D_24h_218	0.9009824198552223	25.005937384044017	1.2234734190129553
L_D3_80	0.8758559406199362	27.930185157121873	1.602514960684845
G_D7_98	0.8587120830394034	26.69090981468854	14.043933055382404
D_24h_268	0.7852990033222591	20.02405019063912	4.083105794574456
H_24h_37	0.8747194093879384	28.503246949869013	5.548800282071116
L_D21_23	0.930606357220133	25.636622343396333	1.4111243647022222
A_24h_35	0.9718823274418238	25.833487832231654	1.5939223252424348
D_24h_243	0.9269468073454784	26.29180939733355	7.375368270731045
D_24h_314	0.9149609549692111	26.927774687842042	1.8932220025082238
G_D7_30	0.7212336892052195	28.29899891677613	2.3023690669205275
J_24h_53	0.7840314561466221	35.592445063054235	7.353924135814328
D_24h_227	0.8648799865719241	31.673921855567134	2.201753229850305
F_D14_3	0.9114028078986417	26.005092741997732	1.8078806977197084
G_D7_92	0.9999542236328125	12.447176741876163	28.048235081925164
D_24h_328	0.9203563611228447	25.705032156394445	1.950388708253114
D_24h_357	0.8307168526574616	26.43765852532429	8.562710279124172
F_24h_45	0.6845027088489064	27.01617278276506	3.64036513289275
F_D14_56	0.7887750685326793	31.03371251556663	2.109375
F_D28_18	0.9993862575954862	34.19045965677515	29.999313346633972
H_24h_43	0.8387840084270125	34.36199090417959	7.7804028153271085
G_D7_34	0.9999805026584201	13.663899153363237	27.81543501894171
F_D28_50	0.9997058444552951	24.41251633346866	28.908519758860663
C_24h_19	0.9234227442810345	24.051847452845262	6.609416555720426
C_24h_66	0.6185257468848522	43.56624441724726	8.210655026064074
J_24h_29	0.7044861629750883	45.24607170722723	6.329209976433177
F_D3_47	0.999983893500434	12.282016081157744	27.53557158725271
G_D7_38	0.657088122605364	18.273225350382855	1.8528970665049098
L_D21_35	0.9079704190632704	22.0211728925127	1.396450229040584
C_24h_65	0.9999949137369791	7.3484692283495345	29.985805968329625
I_D3_148	0.8612335404746914	23.981937818912318	1.632233001232514
I_D28_83	0.7331509070639506	27.26439125927676	3.31663399173865
L_D21_77	0.9999016655815972	13.206911522532632	28.390107960000236
L_D3_74	0.8505940879003412	29.054444379089823	11.81735856183209
I_D3_74	0.7693321203375475	33.85386710492849	2.633461529794246
I_D28_22	0.39398084815321477	25.173403178184984	2.2234764798058917
D_24h_383	0.7331887201735358	20.17663682461176	3.842249135333203
C_24h_11	0.8758664494214465	27.320179995609735	2.5486597465935406
F_24h_67	0.9051874643480666	26.618694249698407	5.148253742927062
J_24h_60	0.9303717440782264	23.713851379279227	1.4352478961620183
K_24h_8	0.851491237060572	32.77942516913522	6.793843612798005
C_24h_70	0.8877177640208962	27.03116660405395	2.2571906583115107
B_24h_101	0.9001074388621713	27.331121711479113	2.463726098628356
B_24h_118	0.8164300202839757	34.62842701337237	7.742360933980748
B_24h_114	0.9203576392802134	28.38497523347847	1.1361749665819523
D_24h_271	0.8855106326343498	31.8285183505049	3.226382788578798
B_24h_105	0.9330338913842384	23.69217173244737	1.9112702848007919
I_D28_130	0.9807326245415293	17.574615235354027	0.9375
L_D3_61	0.9055709802028006	26.25604243900505	5.663927800122456
F_D3_11	0.8192974013474494	33.9526166480719	2.1892431670628207
G_D7_74	0.8863998840075396	28.014297082884244	1.6448049430802576
D_24h_388	0.805316091954023	32.19262654499137	1.8078806977197084
L_D21_51	0.8935627442466348	30.845790714479346	1.939798284052365
L_D3_26	0.44733266682047734	27.75869242404463	3.617659931351515
D_24h_434	0.8361188568992771	37.053772863722806	6.942803082936855
K_24h_2	0.8573886857388686	18.234619904819834	1.0804153660890101
I_D3_44	0.7901686990585708	23.704226351421273	3.4940745740333377
F_D3_3	0.8739066168159291	25.66970843970678	2.1061172760482143
F_D14_52	0.9143188597944979	25.138628605420802	1.4111243647022222
F_D14_18	0.9998346964518229	15.179943697523335	28.49705088565635
I_D28_61	0.5975304862492984	41.87695860513377	2.5486597465935406
D_24h_301	0.7458680818802123	22.024802669806622	2.266298391306295
J_24h_31	0.7686965274282839	31.20098954908458	5.263010524895067
K_24h_17	0.9182469314990692	25.596887578576883	2.532443295114177
A_2h_38	0.9495068452819079	23.653505319476917	1.0546875
G_D7_79	0.7432483834157474	19.898523887452086	2.8728868762807647
L_D3_49	0.9999872843424479	10.727071762000365	28.252397013558316
F_D28_46	0.8719706708565443	29.10516695578971	2.633461529794246
I_D28_160	0.397828751532131	42.086533426018626	5.819394852157095
L_D21_13	0.9996295505099826	32.509738804781875	29.406591431665557
L_D3_76	0.8518495119562814	30.76419380715434	3.185689973219106
H_24h_26	0.8485203061771732	36.74118791063406	7.4981687217404955
A_2h_20	0.9999304877387153	20.51496457624397	31.41630552642509
K_24h_6	0.8669098770436428	21.64947153507057	2.700402801985058
D_24h_415	0.636675235646958	26.220468498968266	4.076373546310801
F_24h_50	0.9999432033962674	19.381774277690752	27.93736236333546
L_D3_40	0.6809740714786265	26.380239465082436	2.882431377245823
L_D3_18	0.8657218663042775	29.636699119657184	11.4232268779311
G_D7_93	0.8739963855064735	30.292236171052256	1.3565433870457295
B_24h_97	0.8496828440772975	31.08735825556229	7.711258067044736
D_24h_289	0.8932750639717086	32.07967113814441	6.195440572446705
G_D7_65	0.9202940548454992	24.77728131045781	2.109375
F_24h_24	0.6558570483123759	22.174993889111324	8.154431370522563
F_24h_26	0.8075609756097561	21.396140276539214	3.3021100320950088
D_24h_435	0.843977028990521	23.019001268725994	2.251098364722486
D_24h_410	0.8686328635769287	31.438431670910905	7.2976863173157485
D_24h_416	0.834916006672183	35.60877616319013	2.601984763028264
F_D14_17	0.9998855590820312	22.4076643713986	29.050684342063057
I_D3_8	0.907154129405576	22.752751265735466	1.4683551663447267
I_D28_95	0.9879093520587297	19.384953082752578	1.0546875
K_24h_18	0.8557229224305769	24.33760238274136	2.4044864682050617
L_D21_53	0.9998796251085069	27.964931087356266	30.441920278686535
C_24h_14	0.8643456313562468	32.001269734214226	7.255221886951925
I_D3_7	0.980344428893081	19.650800848724693	0.42252554009343624
B_24h_100	0.8638224844944903	28.26291870423969	6.228601062149209
D_24h_364	0.8617313090073998	32.664519304912034	2.275369668626672
D_24h_389	0.9999686347113715	15.995783798662941	27.81543501894171
C_24h_77	0.8869851630254132	28.808197585539894	6.550980402831415
I_D3_88	0.8496882843494454	27.843546237404226	2.1640060913225847
D_24h_423	0.8417777342218737	32.76335927122077	4.474660099696122
I_D28_68	0.8557279755041866	25.927769007987298	2.2571906583115107
C_24h_49	0.9131041481669415	25.999370244274065	2.0765677906253144
C_24h_57	0.8710427918570836	32.32239460480461	7.334289950774461
G_D7_106	0.8765193903144897	28.844297854355123	2.2265625
H_24h_45	0.8719645978208322	28.490422860387557	1.6778696558526978
C_24h_9	0.8940877424213896	24.67996350573655	4.006715858737209
H_24h_41	0.8057697800628392	23.43575706958755	6.416483822814291
D_24h_338	0.3006535947712418	13.260505701474731	1.7772364321995822
I_D28_126	0.44175209692451073	29.00842198710899	3.804535097050295
G_D7_21	0.8690517198956744	30.351957330978102	2.320194125768359
F_24h_44	1.0	nan	0.0
F_D14_25	0.890898102260365	28.435975755946505	2.2723499331639045
C_24h_2	0.9340142501140711	23.248341337909952	2.507922018636644
L_D21_42	0.8512649800266312	29.316356049361044	1.9713988876477408
F_24h_4	0.8229885057471265	36.04930843493085	6.681743104757078
H_24h_12	0.8161414117920689	18.022008081584676	2.112627700467181
F_D14_43	0.9164846460233843	23.584671176263356	1.2008145428858903
D_24h_403	0.9217589329284823	24.997861821537487	6.033733903995
A_2h_7	0.9997906155056424	22.139843991928995	31.141461902326654
F_D14_49	0.9806981044845122	23.879978289632355	0.8286407592029854
F_D28_2	0.9020866773675762	26.308807499844274	2.4385139117208765
F_24h_8	0.0	15.087295995693877	6.364910444062627
F_D28_1	0.9997957017686632	21.460600127888245	29.196860533952318
I_D28_98	0.8156582882930157	26.581163904726793	1.9327057620082784
F_D3_48	0.9999542236328125	19.250330313854388	32.618778030082325
J_24h_49	0.9045876159438456	25.863841377347406	5.933901047424452
I_D3_139	0.8693432350893479	17.935325420236254	1.2566959329801102
A_24h_23	0.9999457465277778	13.57756371018057	27.83517663147602
D_24h_393	0.552212389380531	24.102244366311126	7.813867067892025
B_24h_119	0.8230975767256908	32.97163261630446	4.468517804282254
L_D3_65	0.9999949137369791	7.3484692283495345	27.507628336503654
C_24h_44	0.6757044458359424	35.799998027960704	3.6195574714407424
F_D28_5	0.5655172413793104	25.969475553331964	3.6946600243205734
L_D3_31	0.870945765824472	26.596222821279742	2.4969463772651386
L_D3_58	0.9999457465277778	20.527145153455745	28.10033097801908
K_24h_11	0.8726996954651562	29.583386271058085	2.7257117225655487
I_D3_17	0.7	22.796674341774764	2.8464744847244807
L_D21_45	0.9999330308702257	23.200262997918113	28.673604554442246
G_D7_43	0.902152391901386	24.665291877353162	1.315426425037714
I_D28_159	0.15445733354520896	47.17843462489448	2.275369668626672
F_24h_7	0.0	32.49688205965491	8.624235699831608
G_D7_69	0.9999067518446181	17.714155986499883	28.77329007395031
D_24h_263	0.8130625432725594	19.03735273343706	2.063298850975665
H_24h_18	0.7606847459580968	37.41516680067298	13.248408383916585
D_24h_265	0.7916893815494579	29.32415912328551	4.417518005852523
H_24h_28	0.8381557598702001	25.765670551206245	7.145555259106006
J_24h_39	0.9301613175200945	24.396058763931446	2.22964424887974
D_24h_368	0.8553611640394942	30.74313577903762	12.517687681149921
F_24h_43	0.9286794852119007	25.022640362003592	1.6489742905629243
I_D28_82	0.4415457759356333	30.465189365999205	2.4609375
H_24h_55	0.9070126446151978	26.334584518806434	2.235795003320966
I_D28_73	0.44855743059335873	43.97265523432413	2.9390475478088565
L_D21_2	0.9999991522894965	3.0	26.05834752216528
H_24h_40	0.8165206220159914	36.85071336249268	7.653160250276107
L_D21_31	0.9372152102907375	24.957075306548592	1.6110617677579127
D_24h_239	0.8628500531726339	31.92772985511564	5.971965143550425
D_24h_425	0.7927094668117519	18.579175460227024	1.527938063719371
D_24h_254	0.7029156816390859	20.421381823179935	3.19859626498973
I_D3_40	0.7325581395348837	19.360211388959268	3.1640625
H_24h_44	0.7509881422924901	20.6831210629971	1.117897501660483
I_D28_65	0.7819548872180451	25.35644977756702	3.1203578802408627
G_D7_107	0.8382257564221866	28.342293790913075	1.640625
B_24h_83	0.6851730894839974	32.00584955520028	4.826076628587657
A_24h_33	0.9999330308702257	20.258764657870863	30.662171518126883
F_24h_15	0.8500570263777331	28.90792295595307	6.781704513857947
L_D21_62	0.9154043819312957	28.086253271165784	1.8565991622368976
F_24h_2	0.9078297541756839	27.774037239402983	7.168580738520527
L_D3_71	0.823156072699298	36.849065322837234	2.674854424339061
L_D3_67	0.9999983045789931	4.242640687119286	23.782422872687143
F_24h_59	0.9039272963323596	28.265641073668192	2.281397148507631
B_24h_111	0.8200193825280354	36.802651785183556	8.478092459852776
L_D21_61	0.9860450364732001	23.656848149788168	0.234375
C_24h_42	0.94019437835222	21.87801000285279	1.765607715623363
L_D3_60	0.731227208454268	41.47344345017742	12.864497669670929
F_D3_59	0.8785382656881833	25.504002482655117	2.7407848977015234
L_D21_48	0.9465425376192985	21.162100991861276	1.4915533665653737
B_24h_99	0.8929698411877296	26.31577246980993	4.7587360556828795
D_24h_299	0.7780203784570596	21.616219661588687	1.5098553195381008
J_24h_36	0.8683199895853675	31.02052363851256	5.38297691149493
L_D3_64	0.8361601678615143	37.558348202765785	5.991479545858227
D_24h_414	0.22656213323318153	30.67315396099037	9.523963018724467
D_24h_362	0.8764893926184248	18.643852193274277	2.320194125768359
F_24h_47	1.0	nan	0.0
D_24h_440	0.7590537994557254	22.27975232997033	1.640625
I_D3_48	0.7236918324000773	23.20365584822488	3.181376240741772
H_24h_8	0.7831162999550966	33.717516485255736	3.7076465670835255
H_24h_19	0.8910441519128512	30.037697183616658	2.266298391306295
F_24h_65	0.999955071343316	14.619109452218284	28.97613490517617
F_D28_27	0.999892340766059	22.722345527350242	29.050684342063057
E_D35_156	0.8649702823179792	26.648412619939535	1.6448049430802576
F_D14_9	0.9999092949761285	22.360687587270014	28.96665458137544
F_D28_43	0.9273433820065945	21.368754959014268	2.102854505264808
I_D3_159	0.7568177543727665	20.666825987200177	3.192149641845993
A_2h_51	0.9999881320529513	9.4071157726741	30.358801019085163
I_D3_151	0.8794775942838216	28.807850626999247	2.697858851536251
C_24h_62	0.9045189833416099	29.04157305464097	1.315426425037714
I_D28_17	0.4534412955465587	37.78439003575725	5.311063684511559
F_D3_52	0.8819685413841086	26.852961938241798	1.7926240477474635
B_24h_85	0.9016020874835162	26.452167801788537	4.874211174160646
L_D3_55	0.8804759938436127	25.140900631740283	2.115875400617319
F_24h_46	0.9105655551049693	24.463298848252215	1.765607715623363
J_24h_27	0.8556005398110661	34.58416966047768	5.831182174042842
J_24h_56	0.918936954188064	25.50765023739238	7.703239888849122
D_24h_449	0.8015708970649028	19.71861402622674	1.0546875
E_D35_157	0.9878805229506632	19.253525020024828	1.0546875
H_24h_31	0.9033574795906635	25.39675521543611	6.1319416181020925
L_D21_73	0.9234051632174098	23.710785781941752	1.6655473129162377
I_D3_93	0.7957255936675461	31.351632187876294	1.9255871162290996
C_24h_26	0.8574370316700669	32.08593684105745	2.463726098628356
L_D21_40	0.4828489133280964	25.172180805022148	7.333353678357194
D_24h_277	0.9232103285480296	25.096240812034157	1.9956312147570003
K_24h_14	0.851432756136165	32.798508658813596	13.838548772501625
C_24h_73	0.9059086308588978	28.505932339737377	2.3583529450193095
D_24h_348	0.8687795715542452	32.700408379347365	2.073258517143062
I_D28_87	0.7131283373227767	38.289484387884656	2.5887564884032646
I_D28_127	0.5120335316387237	46.28083609229049	3.0760323629078177
D_24h_419	0.882908271100465	32.24303031613508	6.089241120359334
H_24h_11	0.7843786655626854	24.15472287327276	2.449751362542993
I_D28_38	0.3759300494216043	22.077488262750375	3.7518306078708097
H_24h_22	0.7945908418606055	38.31418199568624	7.05951350710736
C_24h_39	0.8731926996918701	19.952605155329827	3.226382788578798
L_D21_65	0.999969482421875	13.465481322358974	28.08933285283201
F_24h_58	0.9316530464987498	25.238578806566725	2.109375
L_D3_42	0.8905132878056596	26.184350264547753	13.639134905724868
D_24h_459	0.760041857844321	21.257524080670127	2.4859222776089562
F_D14_44	0.9999847412109375	12.727922061357855	28.754192544169754
F_D14_24	0.6325785244704164	21.39244873869037	3.2178586447842146
K_24h_19	0.8965527887984933	27.401655872023944	2.3053494811999222
D_24h_405	0.8830320496026548	33.00132729063161	2.112627700467181
D_24h_242	0.89517616531716	26.543149001351747	1.8078806977197084
I_D28_97	0.8485286306172315	29.959100346806633	2.1320396951554983
F_D28_11	0.8937009311666971	28.30370854560742	2.8990586430124172
D_24h_306	0.5052601547733676	50.52159619368943	7.108945728798329
A_2h_52	0.9999643961588541	16.805420364725084	28.97613490517617
L_D3_35	0.7711522753023635	33.06707705325434	2.112627700467181
I_D28_86	0.007222222222222222	29.936478721470888	2.4581457378987928
G_D7_81	0.907283459007597	27.43208601309574	1.2290728689493964
E_D35_65	0.9149936562430032	23.79528879770154	1.0804153660890101
F_D14_8	0.9998914930555556	21.473807533679015	28.552175847130613
F_D28_26	0.14344827586206896	25.868675438770136	4.354899416264542
D_24h_448	0.5561719833564494	28.580546969238867	4.21875
G_D7_95	0.9768856980256534	25.67697344589577	0.5859375
D_24h_453	0.896462052138179	27.0681644159586	1.7262796714050275
D_24h_392	0.6300684131486735	29.624134628855277	3.1027036628610296
D_24h_240	0.8722944013758078	33.681214173847145	6.784741324748498
C_24h_32	0.8472263986705706	32.53007173549366	7.009732700971022
F_24h_55	0.8638151345529318	29.152149104586815	7.195350671722853
I_D28_47	0.5364299488555379	37.417254661969196	2.4243938514348287
F_D28_60	0.9312690593478771	21.935938385679975	1.5634762575148047
L_D21_17	0.9989564683702257	34.070576042062555	30.96367855485581
L_D21_49	0.9999610053168403	15.884016648100275	27.73830847986623
D_24h_363	0.8551946308724833	28.610561969103436	3.8027298608409263
G_D7_109	0.9681581114466099	17.56745322397607	0.26203921611325665
I_D28_42	0.5702950657079098	21.263257993243943	3.6062537234599494
A_2h_27	0.9999465942382812	14.427995276757695	28.407033172990914
H_24h_34	0.8894337297268949	26.87451700258166	6.503642308833566
L_D3_51	0.8993334472739702	25.894718754814747	2.109375
I_D28_88	0.8060647899567897	27.002970964404554	2.1923773750628563
I_D28_18	0.6776003923064349	29.991040664944535	2.4859222776089562
E_D35_120	0.9995286729600694	29.561154994908115	29.63384336955911
D_24h_451	0.8471102490989882	34.389552827721204	7.308968498209067
L_D21_63	0.6451430189747946	33.23789696544514	3.2306364262711456
B_24h_107	0.8426907254808986	31.53442941877918	2.882431377245823
D_24h_377	0.7192429022082019	28.470634325385717	2.507922018636644
B_24h_121	0.7791828793774319	25.242531810712357	6.5979788719965216
C_24h_18	0.9240854550775535	27.28802033589703	1.7421174313263874
F_D3_42	0.9999482896592882	13.174527818896776	29.559370911631497
L_D21_83	0.8673982096448166	24.978432853585918	2.507922018636644
C_24h_10	0.9059866191676079	28.12049553861683	6.5320863325180225
I_D3_92	0.8826486392789045	28.160719098857502	2.1640060913225847
F_D14_47	0.9999796549479166	13.29147880332168	28.49705088565635
J_24h_2	0.7592100483682872	37.20797446745336	7.812988265992165
D_24h_351	0.5506391347099312	25.13840228601943	3.7002312665266275
L_D21_32	0.9999092949761285	20.313214004015016	29.897514765614822
H_24h_9	0.6673458463557405	46.2999926472902	8.308750769849144
J_24h_5	0.8843206007385112	31.84728126661013	2.141679712792625
D_24h_316	0.6107425636635994	20.672000834193838	1.9644204626062747
F_D14_58	0.896759154823671	25.311004607284175	2.036501624646418
L_D3_59	0.8898746929181174	27.54179779989851	12.208890483411567
A_24h_45	0.980756509711949	25.86868722500127	0.9375
F_D28_25	0.9125300002376256	27.82420551237787	2.1608307321780202
A_2h_29	0.5465821760819738	34.057306764154774	1.939798284052365
L_D21_11	0.9999584621853299	18.550279641545607	30.00617917320062
L_D3_54	0.90643286222516	25.309402842621573	1.8895916597574725
A_2h_48	0.9999881320529513	11.224972160321824	28.90068041782548
F_D28_53	0.9004731375458439	26.76255612763303	1.7578125
F_D14_21	0.8981528770854613	29.480388521204297	2.201753229850305
J_24h_41	0.8600246309258422	30.622644537350503	2.9296875
D_24h_321	0.8807296538821329	27.751548216107338	6.418623720763666
D_24h_275	0.8845483359746434	30.92652613481927	13.077830977877698
G_D7_54	0.893411420204978	27.37941672746413	15.679056881937486
A_2h_37	0.9999872843424479	11.61895003862225	27.898009789146474
D_24h_379	0.8168287886036252	28.901655878632102	4.356475850494009
L_D21_29	0.8882504367012963	23.872203115453416	2.0499440255315506
L_D3_52	0.9997134738498263	22.85894599912162	28.260902124086336
F_D3_5	0.533684827182191	20.205478852480095	2.472073020671366
H_24h_42	0.8477532446629501	28.845595237057626	7.157077258407408
I_D3_97	0.8978050364820158	25.28654487106782	2.1512765332834944
L_D21_66	0.9044911283104301	23.522325034540223	1.486942680521428
L_D3_1	0.8723979378570433	32.564385209474736	2.4130383142938285
D_24h_279	0.9168441183252181	26.63053765955543	6.878217464451183
F_D14_29	0.903026807432856	26.211711656405704	1.2890625
A_24h_24	0.9999906751844618	9.9498743710662	29.4672390337054
I_D3_38	0.6667774270366063	24.665396389905286	2.5161223304981117
H_24h_17	0.851421168940029	28.97069555563207	2.8728868762807647
B_24h_120	0.8515160523186682	23.733603108278096	7.029296603657261
J_24h_9	0.8873615671434136	24.733838317471758	1.8267723361078003
I_D3_83	0.8500495703899538	28.295533995600692	3.270770094598327
G_D7_31	0.9996456570095487	28.824839602281674	31.410185154585008
J_24h_59	0.9063524295284844	25.807841906879833	1.7578125
A_24h_42	0.9999923706054688	9.0	27.730138320770465
D_24h_273	0.9107286535706576	27.50666682788434	7.8655425911952355
D_24h_412	0.7913233263551734	42.93358574802162	7.45316185132399
L_D21_47	0.9169210897134805	25.225339864129737	1.669664865090821
L_D21_58	0.9998838636610243	18.3171158573511	30.153644034099035
L_D21_16	0.9999270968967013	18.609795441532537	28.18694350545457
I_D3_134	0.8050394271730263	25.358197530307034	4.945534651408404
F_D14_4	0.896891370494683	29.80594752469868	1.939798284052365
F_D3_60	0.9050555824069599	26.026986380003308	1.8078806977197084
J_24h_37	0.911970049580087	26.048279130547982	4.234994765529528
L_D21_54	0.9322875550688838	23.01342566007514	1.154163023647981
D_24h_334	0.8389970990468296	21.12428376825876	3.3021100320950088
D_24h_350	0.8868586088939566	27.4119264907175	6.79485422546448
H_24h_7	0.7222261710142868	33.21589449933767	7.834052303136688
A_2h_9	0.9998677571614584	21.750775095586558	31.34387754678685
I_D3_160	0.8098001289490652	18.970477503299787	1.0546875
E_D35_74	0.9361936435918331	24.06853706626073	1.5098553195381008
D_24h_452	0.8692071225566963	26.6279723436909	2.1384712020579677
D_24h_292	0.675	19.209337007244358	4.265689388250304
D_24h_386	0.7034603591765222	23.016638926511064	1.5098553195381008
D_24h_456	0.8713531268113609	33.7924988576926	7.1484375
L_D3_9	0.8286783669874819	29.887946871934556	10.941196362008647
C_24h_27	0.8365434390674925	31.57399456441706	5.781513929786255
F_D3_4	0.8644521410579346	31.964035687167165	2.3728660232011625
I_D28_7	0.9820730773879064	19.754832683754085	0.9227352977357591
I_D3_149	0.7862753203803224	26.917177421871184	14.31847113775267
A_24h_15	0.999969482421875	13.541200881863064	28.818357720370166
C_24h_54	0.8761053371126778	29.814279594245516	7.05951350710736
I_D28_139	0.5924782177125841	36.83208921917482	2.4969463772651386
D_24h_291	0.8069631790010937	35.839638171197194	5.9512330901224795
B_24h_71	0.8304804844163673	34.994974444167916	5.814673232838412
A_2h_50	0.9641610623989103	28.321728806987444	0.46875
D_24h_236	0.8938939728621016	28.66165944481694	4.411296146418448
L_D21_71	0.7913023816701839	30.794396283806197	2.22964424887974
C_24h_31	0.8749440715883668	25.14088938227204	2.7282297015990977
L_D21_55	0.9054915093500874	25.230037995528832	1.527938063719371
D_24h_358	0.7620889748549323	20.84455273657554	2.430051721093092
D_24h_295	0.8622747290736649	32.72536802732796	7.269404259033198
L_D3_75	0.9999796549479166	11.93391726736478	27.136435071660344
D_24h_280	0.8534821627234295	28.97808593700164	6.772585910999949
A_24h_43	0.9315949706737302	28.467320502532804	1.2234734190129553
I_D3_98	0.8239492287191996	24.740619524829228	2.073258517143062
G_D7_46	0.9189202113669512	25.957812536617308	15.617625212725404
F_D3_22	0.7015913251654696	35.61153065216735	3.1640625
E_D35_3	0.866235167206041	24.308427099375834	1.5098553195381008
D_24h_274	0.7876549723028224	21.301871116414997	7.55564077491322
E_D35_67	0.924641294517367	22.428414598876934	1.8078806977197084
L_D3_19	0.7663541030904955	25.81745675112048	11.000030517535793
K_24h_5	0.8483176720218248	23.2818539491078	1.9112702848007919
G_D7_53	0.8621722846441947	27.369122929836337	2.109375
D_24h_353	0.8249832309994324	29.366961067803913	3.7846301395207367
E_D35_140	0.401494927923118	36.476971603738136	5.00625219452199
D_24h_309	0.7433882235528942	25.93232510073664	3.3187036543374133
B_24h_94	0.8287901990811639	20.628729539579346	2.109375
I_D3_21	0.8708788915783323	26.01278261115194	3.1640625
G_D7_85	0.9175495942290351	25.80814514925858	1.1055446639128832
L_D21_44	0.9250840774672388	23.109774206997756	1.6941600345469876
D_24h_232	0.8321717535848754	33.2798715869561	7.890818376343324
B_24h_112	0.7674331260693569	36.53977381821239	7.117633424559475
I_D3_9	0.776031894934334	24.154549590700743	2.5161223304981117
C_24h_6	0.6315334773218143	25.188527944401233	3.1640625
B_24h_76	1.0	nan	0.0
K_24h_16	0.636896551724138	41.112158248249344	8.348324325454106
D_24h_374	0.8104575163398693	24.22707633868011	3.466452997909931
F_24h_17	0.9998830159505209	23.241429650269673	29.27952611320857
L_D21_78	0.6662471683866096	28.381057136221234	3.2602565023227084
D_24h_310	0.8061077499279746	28.621887580533254	2.612519157375932
G_D7_28	0.4114894165128161	27.80358006850647	6.560407032318002
B_24h_68	0.8121898556763514	39.74436969997992	7.008753072330787
L_D21_57	0.8795231756020816	24.131783620803755	2.337883282413282
D_24h_255	0.8654219793564056	29.92009437177028	7.809472069474752
D_24h_457	0.7729636048526863	28.35983775192736	2.073258517143062
D_24h_248	0.8767704553435561	33.14296433889782	6.683798077312125
L_D3_47	0.8191450335555988	30.750851314957206	12.486931645286704
C_24h_34	0.9224750659176889	26.9687686728393	2.4609375
B_24h_115	0.8876252674248395	27.19871014260634	4.86151605766208
I_D3_126	0.8116824941766708	18.046417121862625	3.3331553093737245
K_24h_15	0.895707248416608	29.37163719158774	2.0331271374489224
I_D3_95	0.985944679700874	21.444924904795627	1.0546875
D_24h_288	0.6819453410802668	26.20699114215026	4.225255400934362
D_24h_276	0.42334494773519166	28.014765237958095	8.341741770261097
I_D3_65	0.8074245939675174	30.14929014970541	1.602514960684845
I_D3_70	0.8891257995735607	31.229381133401045	2.6825444864670933
F_D28_31	0.8771478144064476	25.772438888086764	2.326105457962407
H_24h_33	0.7267492081773683	18.548682102754103	4.273730280189954
K_24h_7	0.8042462845010616	35.72668254411762	8.148534874777718
L_D3_34	0.8773033231454164	29.35249878142552	2.3023690669205275
C_24h_16	0.8387636053211923	35.96491535504738	8.076591065677865
G_D7_39	0.9825195030338053	17.297661663944798	1.0546875
A_2h_36	0.7059333044608055	29.690320221205045	2.1608307321780202
E_D35_71	0.921366261211451	23.843426211380226	1.9921875
F_D28_24	0.3443579766536965	20.514622356071268	3.666676839178597
H_24h_47	0.8049061649836308	27.56685441102582	2.109375
I_D3_141	0.8914212160218066	26.678850114774267	2.7781100604210227
I_D28_134	0.6747919143876338	33.687202589445995	6.537340162960009
G_D7_61	0.9999576144748263	18.787094992882878	28.754192544169754
D_24h_430	0.752851711026616	20.2340076582055	3.3021100320950088
F_D28_8	0.9996363321940104	25.586270184971905	28.283974532092042
D_24h_247	0.9067984692347373	28.116136293550603	6.276919566019725
B_24h_87	0.612284692882678	24.028905668860506	3.464471601350269
H_24h_23	0.8542679127725856	35.80482185630879	5.718221671291806
F_D3_27	0.9999542236328125	14.466478539640251	28.1120575689813
C_24h_75	0.8026208026208026	21.46889717664801	4.523498218504402
D_24h_406	0.8298082980829808	20.880537397941563	1.669664865090821
G_D7_64	0.9804924848097217	21.451728925415082	1.0546875
F_D3_46	0.8952794671300318	25.15868754260142	1.9818204521821596
D_24h_442	0.8677447024811767	30.492005524161215	6.97044016779518
I_D3_47	0.8586615545486233	23.728292968097406	3.5117165774464913
B_24h_73	0.8013309845370914	37.72903429880958	7.359524281925429
B_24h_67	0.8939804947361623	29.11086080307183	2.507922018636644
F_D3_44	0.9999643961588541	11.027011977017592	28.326911946586897
F_D14_27	0.9998906453450521	17.37381097900569	28.337575557491903
H_24h_32	0.8496527359588903	28.26053964618498	2.4748490721026806
F_D3_17	0.9999720255533854	14.278924184291329	28.2073988278397
D_24h_365	0.8665305122130544	29.10153962664845	3.0197106390762016
I_D28_21	0.7998046624000823	25.967812477508847	1.9956312147570003
D_24h_361	0.899152395779277	23.73994413759407	1.7849468216868536
I_D3_96	0.8476434051881622	16.95644658346513	0.7861176483397698
A_2h_47	0.9999864366319444	8.676098855938925	27.196843087494205
A_24h_4	0.9999686347113715	15.448281073532602	27.59485704354901
B_24h_77	0.8475825471698113	19.072481490132557	1.351472179062984
L_D21_60	0.8331014243428543	28.936438504037074	14.364434381403823
J_24h_18	0.8229053972833273	31.11688492731503	6.609416555720426
C_24h_41	0.8001215990272078	33.704942242024565	7.833175765813314
A_2h_40	0.8403772266852951	24.80511484385381	5.764862754491646
F_D3_20	0.7571686979213	37.38076857336625	2.0499440255315506
L_D21_9	0.939825975158987	24.37993376603978	1.3101960805662831
I_D3_18	0.8551967462145342	20.806658844896695	2.3815314179181533
E_D35_154	0.9796170475602224	24.300131551694783	1.0546875
D_24h_318	0.4405458089668616	20.041464924570075	3.31663399173865
C_24h_40	0.907728456213882	27.746467752262618	1.4111243647022222
G_D7_44	0.9099496548502621	26.15720169880199	1.171875
B_24h_116	0.878934000809806	29.172323986749397	5.9823042272344775
F_D3_21	0.8823278548699275	31.57602784166146	2.2723499331639045
G_D7_99	0.8975713609840719	25.767953261133524	1.2943782442016323
F_D14_26	0.4526143790849673	20.723303621317246	1.2890625
C_24h_56	0.7579814624098867	25.387137799443156	3.2497088962176672
C_24h_38	0.9090598582529246	27.536145859956353	1.939798284052365
F_24h_29	0.9274793689910666	25.014410799302542	5.572262544360347
D_24h_436	0.5777987125137384	38.387591208562036	8.808572096702875
I_D28_40	0.34920248386704006	45.4873414365356	2.4748490721026806
F_D3_7	0.9999923706054688	9.0	28.074906561161853
A_2h_8	0.9999432033962674	15.778008996827984	28.240728696763806
F_24h_27	0.9999313354492188	13.66607998408101	28.55842785010287
G_D7_13	0.9128304528078394	25.659355375679038	1.4495293215062086
D_24h_307	0.8681048960082677	19.647038074727135	1.0611779458754786
F_24h_25	0.9382774366241536	24.03554182772192	1.527938063719371
E_D35_75	0.9885021163686903	18.701302392359118	0.234375
B_24h_86	0.4975288303130148	16.852558114079667	2.2541465697271104
F_D28_45	0.5671311656713116	31.31936604022954	3.53510229585899
L_D21_75	0.9999762641059028	15.874507866387543	29.411261071773705
H_24h_57	0.9294506822736092	23.0879736723505	1.4683551663447267
D_24h_337	0.8712317555585868	30.94695539577821	5.457717666653915
D_24h_402	0.8051610932966865	31.16450034507167	2.472073020671366
C_24h_53	0.9060314586398099	26.002216843213105	6.356274197962789
G_D7_58	0.8287806109568291	25.393237258309902	1.2890625
I_D3_123	0.9399855386840202	17.514543563141764	0.46875
G_D7_29	0.999802483452691	29.354233350425396	30.143395090436066
K_24h_1	0.8170206760285089	23.186272630033297	15.98138489261608
F_D28_4	0.873361038626333	33.57057427701731	2.5887564884032646
B_24h_90	0.8633865565347468	27.900230136972816	2.0499440255315506
F_D14_53	0.8870760631467633	29.077659050938905	6.793843612798005
F_24h_30	0.8800500117214972	25.383431689219787	4.678702682268077
D_24h_404	0.8486349755566914	33.70985293330005	7.857681850425099
D_24h_267	0.897355111516458	27.19416768188847	6.732929260417136
G_D7_78	0.9999652438693576	16.542202544048834	29.01923127326784
I_D28_43	0.8158916425839974	19.571727050901508	2.3554395987002086
F_D3_43	0.8078002659181563	28.736881519911353	7.704131209637626
I_D3_39	0.9799927120026376	21.281457764068836	0.8368861439698653
F_24h_42	0.9999983045789931	4.242640687119286	27.29714219781933
F_24h_53	0.8203516125276517	34.86219723283377	6.567729501188463
C_24h_3	0.5010756894191277	22.14661495914253	2.167176797918781
F_D28_20	0.9214659685863874	21.592163488648254	2.275369668626672
F_24h_22	0.5423352148984399	42.07399000714666	7.563815420205434
C_24h_52	0.8075992255566312	25.505370707802786	7.137863593519247
I_D28_79	0.8301182327317984	23.886244306230896	2.1512765332834944
I_D3_129	0.6832161314919936	30.41437694747931	4.215493534829285
B_24h_93	0.43772893772893773	21.629952061947108	9.978156073785001
D_24h_300	0.868982292556503	31.215452581788423	6.600059925154089
F_D28_52	0.874133527909522	29.081544018618338	2.2541465697271104
I_D28_70	0.8830814199453867	29.529354835850956	1.8895916597574725
B_24h_70	0.8490698816937315	34.97232424998749	6.790810872398634
D_24h_450	0.8258468885241009	24.577983179595446	2.154465973927762
D_24h_424	0.8242929995363931	16.721448223992017	2.4665115445135766
I_D28_54	0.744074567243675	22.367552766104613	3.1640625
D_24h_384	0.7313782991202346	19.85439221619108	3.8831347326048964
F_D3_24	0.6937134502923976	21.500885213327127	6.764470167028974
F_D14_7	0.9998584323459201	18.415039744461172	31.868536798781847
L_D3_44	0.9155208489015095	23.770295861415818	2.720668773338414
A_24h_34	0.9999372694227431	15.64239827561625	29.672745099801816
F_D28_67	0.9338721926874254	24.20540230641616	1.154163023647981
A_2h_30	0.9999983045789931	4.242640687119286	30.066074087501953
F_D3_29	0.9179409642280334	26.410401179343282	1.5324254098385182
G_D7_49	0.9132650140264499	25.920385072591305	1.4352478961620183
I_D3_82	0.7792598535753685	27.309820290482428	4.3784863341256415
G_D7_72	0.9067338854879367	28.226835280816747	15.326494322664146
D_24h_445	0.8286300667008722	18.425132566889186	3.6554235844880205
B_24h_106	0.8452999015074371	37.5556400400905	7.1982129740326
C_24h_1	0.9210166061543956	22.066195124265427	1.7578125
D_24h_233	0.8876586000846912	28.76118668233112	2.308326047295962
L_D3_72	0.9998965793185763	18.445094327206164	31.439027904595548
B_24h_80	0.9999881320529513	11.224972160321824	27.243510462212605
I_D3_132	0.849602461219119	25.555959166247046	2.3583529450193095
I_D28_80	0.2523217602514645	23.954564182263265	3.722432853344201
L_D3_70	0.6168705730843529	26.63631048132987	5.7827014647540596
F_D28_32	0.9381560765109457	22.57422812994109	1.0611779458754786
A_2h_6	0.7701342281879194	23.945947354901882	3.2028868051679176
A_24h_31	0.9999796549479166	13.98832384080278	27.864762825551175
H_24h_39	0.8293801359439992	31.018115500291774	6.425039138377874
D_24h_447	0.8461212890743092	26.685018920480776	2.063298850975665
D_24h_444	0.9999881320529513	9.4071157726741	28.53678046583862
L_D21_26	0.8853938730853391	27.043455659308066	12.909786894300385
D_24h_286	0.5982905982905983	19.51818504894987	1.2121969257174143
H_24h_25	0.7676180002483283	38.788824552545954	6.470830168255557
G_D7_5	0.8746325940680643	33.020383188421675	14.71624928995369
F_24h_13	0.8564129514466731	30.45718982117772	8.038242487332429
G_D7_19	0.8858781481173634	24.8001507392711	3.6946600243205734
I_D28_8	0.911671695835848	25.003839202453076	2.8537021082545126
L_D3_45	1.0	nan	0.0
L_D21_12	0.9999186197916666	23.582752804804993	29.17215640765448
L_D3_17	0.9990429348415799	28.196690128865256	32.48842473403749
F_D3_45	0.6222436206066442	24.229928660287957	3.13353327120022
D_24h_367	0.8666872873492113	17.8690103293497	1.0867521674409029
C_24h_4	0.8449828934102441	31.41928829683695	6.985200769137294
D_24h_428	0.9075859040509386	25.687841304545266	1.2943782442016323
K_24h_12	0.7688748173404774	33.397126221715624	6.849205873219902
D_24h_262	0.8234901669421237	38.19142384715715	8.221519554745491
I_D28_149	0.7731087174348698	23.317312016945483	2.5540423497308637
I_D3_20	0.8358888267114344	29.187886639786882	2.073258517143062
H_24h_52	0.8632460800205428	34.692070284857635	2.019572805423526
F_D14_42	0.9999482896592882	17.853602965458972	26.69046611517514
D_24h_455	0.8763285170641478	30.72588699530438	7.009732700971022
G_D7_57	0.9158745729459121	27.691803147431067	2.109375
D_24h_269	0.8534177686720059	21.012837168238065	4.5703125
F_D28_56	0.8034141715214741	29.81206058351864	2.700402801985058
I_D3_61	0.6863777413618772	30.992298557188708	4.726885319554384
D_24h_418	0.8884810949267883	25.558115368394144	2.0499440255315506
C_24h_61	0.8222288026848288	36.302711883225406	6.894171600038779
F_D3_25	0.9044983779470187	26.743019782149286	2.115875400617319
G_D7_20	0.9999796549479166	13.29147880332168	27.850959846214792
D_24h_244	0.8883476957662045	19.21215177647997	3.3700321510660327
F_D14_59	0.9062310132991291	24.693808539867476	1.2566959329801102
H_24h_24	0.8598685501275259	28.571788856048144	2.1512765332834944
D_24h_375	0.7439874129017757	25.414077512965445	4.425283028554501
J_24h_4	0.9129024434608621	27.5403944309419	1.5234375
D_24h_429	0.7547383309759548	21.873981969501365	2.036501624646418
F_D14_46	0.9733990147783251	21.96514125660023	0.6833146751771837
I_D28_74	0.6966415654372561	36.99461608805771	3.2833419670598203
D_24h_432	0.8033025740650801	21.249009103475654	4.688964614939661
F_D14_30	0.8814705260933868	25.101595575395883	1.351472179062984
B_24h_84	0.629607250755287	22.930489417978485	1.632233001232514
L_D3_57	0.85748073237369	31.53588156110356	1.9921875
F_24h_49	0.9299988175475937	26.469979076431475	1.3412722432335467
L_D3_2	0.9999474419487847	22.738622442980958	31.00976999206762
C_24h_7	0.5912169543369019	44.003334440259465	6.5938147952977495
J_24h_43	0.8639316617366544	31.26718302663386	5.375317941177991
B_24h_69	0.8271801102906814	28.29933057504095	2.9413829057838594
E_D35_6	0.9052063663339628	25.95138109937473	2.112627700467181
F_D14_50	0.9999440511067709	19.7901629274962	30.305376297276553
L_D3_7	0.6404260903801566	43.010573862566496	6.299850026116694
I_D3_54	0.762950724074254	22.77639662951974	2.141679712792625
B_24h_81	0.6642582584318373	58.52129871066974	4.7021256205638
F_D14_31	0.9782189137027847	19.31320795598939	0.42252554009343624
E_D35_139	0.9447256632666039	20.55335595123285	1.0611779458754786
E_D35_77	0.9038668853995782	24.784055811226448	2.109375
F_D28_3	0.9170600134861767	24.44567449727444	3.939313198587096
D_24h_433	0.7672583826429981	22.77831560078125	3.782815404273978
D_24h_256	0.9173591040462428	27.30821561000382	1.765607715623363
D_24h_250	0.9079889374889669	29.651803945696724	2.036501624646418
D_24h_391	0.8782174414137534	26.59624177347967	2.5378602923094977
H_24h_29	0.7593582887700535	29.314284271491346	3.0037513167131946
D_24h_371	0.844022895721729	33.81489094114881	3.1640625
A_24h_41	0.9999957614474826	6.708203932499369	28.99508625363044
F_D3_15	0.8311127317606799	28.90897440492257	2.217291554112246
D_24h_373	0.7954356256725752	37.66660889892013	7.002872422654061
I_D28_138	0.8487139850632298	33.6978981280189	2.3583529450193095
H_24h_50	0.8145287958115183	20.95343773303505	2.109375
L_D3_16	0.9999703301323785	16.00333298618343	26.308789496766213
I_D3_43	0.9195901893821794	20.559847808542422	2.1923773750628563
L_D21_25	0.9999923706054688	9.0	29.05706539408972
D_24h_385	0.9998855590820312	24.06151899409242	28.64293605139898
K_24h_4	0.8828060025311879	29.063805694841303	14.475858388165406
C_24h_30	0.7721073848529033	21.694665649754274	2.4665115445135766
I_D3_68	0.8435094360224936	29.14619880510763	2.314267694312285
F_D3_13	0.855680480439493	37.28126409108273	2.326105457962407
D_24h_347	0.8358564203083708	32.36349410686414	6.59693809923636
F_D14_65	0.9998567369249132	24.346799224439636	29.412661819239837
I_D3_86	0.6765475152571927	21.872980738586275	5.116143738971033
G_D7_90	0.9270153979379211	25.269008341278205	2.109375
D_24h_313	0.8072843706223735	19.099354496002373	1.1835357349643059
F_D3_30	0.9879675971137153	22.20249275130564	33.06390850910457
C_24h_45	0.934419881130773	24.056107490913817	2.1255887281894985
F_24h_56	0.8238801160167579	21.542748121143525	1.7926240477474635
F_D28_47	0.9981452094184028	39.52935284912604	29.854306256397606
D_24h_345	0.8215388574369532	36.65209398922031	7.195350671722853
I_D28_132	0.8412384716732543	27.6149061475682	2.1384712020579677
L_D21_59	0.9377454703265705	23.174689040365596	1.4111243647022222
F_D3_9	0.9999813503689237	12.605542594899488	28.552175847130613
D_24h_366	0.6270161290322581	21.002114629553265	2.973885361042856
L_D21_64	0.9827840820767916	22.386855934337866	0.703125
C_24h_8	0.8547767027615814	28.028195106077845	7.596426033113369
J_24h_3	0.858483252161813	29.891811669893247	3.6271377048145688
D_24h_237	0.8793532657513153	32.06326739946446	11.387104008276753
F_24h_11	0.7786781995297279	37.754688748269714	7.725492058054457
L_D3_32	0.9999966091579862	6.0	24.839880300039944
F_D28_44	0.9996846516927084	30.821131038266262	28.546884621303796
B_24h_108	0.8622968931557994	28.286554579410083	2.320194125768359
L_D3_12	0.9999771118164062	12.344932762082466	26.946500544626616
B_24h_82	0.8706571787358728	20.257168684945135	2.115875400617319
I_D28_39	0.984874539392876	20.494223767341445	1.4589726091393045
D_24h_395	0.7797649463464487	20.278467905997623	1.0546875
J_24h_28	0.7846791599575182	43.343353572336795	8.963120238737318
F_D3_31	0.8284559985947655	24.69056529908475	2.44132812374996
D_24h_462	0.8624326821962334	27.31111096747377	2.112627700467181
D_24h_340	0.8961748633879781	31.423911076590336	6.737007352408504
L_D21_34	0.9841500782576108	24.566535110912312	0.33145630368119416
K_24h_9	0.8427511205819678	34.065579707309666	2.311298780076096
L_D21_67	0.9999966091579862	6.0	27.610031560529542
D_24h_421	0.8934788462452283	27.09266342398968	5.317524049002388
G_D7_70	0.857534897221416	27.85727961256622	15.170237585431467
I_D3_87	0.7573571840738603	24.210630490921986	1.4111243647022222
F_D28_15	0.9016364902506964	25.188034832312468	2.109375
C_24h_37	0.6215253029223093	18.63923469873637	1.486942680521428
I_D28_141	0.8264103554868625	21.360576523887243	3.1640625
C_24h_64	0.9033079616820536	27.068943138994157	2.4044864682050617
F_24h_21	0.9185742878729637	25.65293710438763	4.474660099696122
C_24h_43	0.8808062735011672	31.062307980254044	7.0575679335532255
D_24h_372	0.4444444444444444	21.49997656858607	3.424602936609951
F_D3_56	0.8131983607131599	32.311782747050316	1.8528970665049098
F_D28_65	0.999892340766059	16.02990603130801	29.794677013189997
D_24h_387	0.3982142857142857	25.62304709827099	2.395904097686821
J_24h_57	0.8543112574991177	31.501804225144333	5.379148789466485
I_D28_129	0.5141659551346736	52.57176416214865	3.172731180628332
I_D3_80	0.8495523550019463	20.3659519559142	1.5765965680164504
L_D21_43	0.9175127776122481	23.83860048876439	1.5413609106991295
I_D3_138	0.8280588741994682	30.55661508117533	2.1640060913225847
D_24h_298	0.866609864621793	20.41958954834605	3.084948417442543
