# Supplementary material for: RatLesNetv2: A Fully Convolutional Network for Rodent Brain Lesion Segmentation
Source: Front Neurosci. 2020 Dec 22;14:610239. doi: 10.3389/fnins.2020.610239 (PMC7783408; doi:10.3389/fnins.2020.610239)
Supplement: Supplementary file 1 [file Data_Sheet_1.ZIP › 3D-table2-3/ratlesnet-post_homogeneous.csv]

D_24h_312	0.7616800377536573	27.22657796816134	2.063298850975665
I_D28_76	0.6780432309442548	25.704032277518998	2.384412884692477
G_D7_86	0.6910633784142137	29.024254387905373	1.2065191571469143
F_D14_67	0.7905457728696004	47.592760217400716	1.9644204626062747
F_D28_7	0.999985588921441	10.711018503494588	26.5754793656789
B_24h_91	0.9998287624782987	29.744740015071862	32.84157473023666
I_D28_148	0.7087227907860968	22.189485122633506	2.4385139117208765
I_D28_150	0.6986451348022444	21.246324558885057	2.8537021082545126
I_D3_76	0.8212674785746504	33.657345181644075	2.109375
L_D21_72	1.0	nan	0.0
F_D14_45	0.4415376401494928	33.17489574441348	2.449751362542993
L_D3_11	1.0	nan	0.0
B_24h_78	0.8300355149670218	21.898868466885062	1.1055446639128832
D_24h_422	0.889983638045102	33.292619862993064	3.2327611462813413
H_24h_22	0.7975695255900911	37.752716843871795	5.819394852157095
D_24h_376	0.9111008396887759	30.44634606467409	1.8932220025082238
G_D7_75	0.6512951892968972	32.90610006782999	1.9956312147570003
D_24h_252	0.9165907081150942	30.687720311757353	4.576318169476555
G_D7_7	0.575110853259293	69.98449161078385	6.563546233565834
L_D3_31	0.7963238789415307	43.48055238436746	2.831963900061228
B_24h_103	0.8892286702265296	32.62985330772973	2.4748490721026806
J_24h_30	0.7180411226026214	46.52610264117078	4.328012182645169
L_D3_23	0.800391181410379	43.78664211144925	2.0093470546268257
D_24h_311	0.8074148632779735	33.95137215120412	3.36799403043748
H_24h_21	0.8455066921606118	32.702491913921946	2.6516504294495533
F_D3_53	0.8320384527731162	38.59141740319164	2.430051721093092
B_24h_122	0.8867057453891873	29.976536913023576	4.40506549903418
F_D14_60	0.7819116552797132	37.089800030405996	2.115875400617319
L_D3_21	0.8252345194348709	42.006273197637015	2.109375
F_D28_59	0.8212887384697061	30.923390540234617	2.562095051844779
K_24h_6	0.8298487836949375	28.80972431523014	2.700402801985058
I_D28_96	0.22402736212056434	19.99908371062257	3.082721821398259
I_D28_110	0.6608747529736381	27.329158951450953	2.1923773750628563
D_24h_454	0.0	nan	30.387059961206145
D_24h_348	0.8812867828085067	34.67939454774092	1.8267723361078003
L_D3_53	0.9999720255533854	16.02961914840668	28.96665458137544
L_D21_80	0.8225195150724128	34.86534655959467	1.6941600345469876
I_D3_150	0.7905140601310181	31.965028173211962	2.472073020671366
F_D3_32	0.7387343715284089	54.482394376880855	2.086464118917757
C_24h_30	0.7586948727142345	23.632660325415056	2.4609375
F_24h_41	0.5322962962962963	55.43394535676966	10.617601399217069
F_24h_45	0.7195352948604622	33.2299755830139	1.5458092919851079
B_24h_110	0.8704247016264562	34.334076443920615	4.797536599326262
D_24h_260	0.8952299066759811	31.89856237928487	6.831136707088909
D_24h_411	0.8142086154450004	41.68332497556532	2.326105457962407
I_D28_44	0.4943778631252603	35.32985801208246	3.4802911886525383
I_D3_130	0.6853932584269663	30.38434756211773	5.083830928941531
F_D3_18	1.0	nan	0.0
G_D7_52	0.6663952004777804	70.91412344305277	2.2234764798058917
F_24h_48	0.9999728732638888	11.176150788648894	25.94082362929917
B_24h_97	0.87376614341001	31.765814962357062	2.4969463772651386
D_24h_287	1.0	nan	0.0
L_D3_76	0.7877788877788878	54.77408279097621	2.7357697335770514
L_D21_74	0.7902412614624573	33.74221540363559	2.1320396951554983
H_24h_58	0.8878979506222713	28.655124056477305	2.281397148507631
G_D7_10	0.7614091836017157	61.738940453443824	2.540564459610797
F_D14_22	0.49292929292929294	33.27451917503582	2.4969463772651386
F_D14_5	0.6327913279132791	22.2814968213457	1.4111243647022222
I_D3_91	0.8389671645401221	23.146930970631736	4.9399778691464045
F_D28_41	0.6917933130699088	23.267653754120992	4.535625581335225
I_D3_42	0.721413596885295	28.450956446520866	4.284962179402084
B_24h_72	0.914456319501536	26.38310007994169	1.567861893780428
L_D3_25	0.9999779595269097	10.148787194079006	25.738867862585877
K_24h_9	0.8561203857784458	35.12272172418905	2.311298780076096
C_24h_20	0.875101274998934	34.487081196990225	1.8565991622368976
L_D21_14	1.0	nan	0.0
D_24h_426	0.9310496267018006	28.31545290513345	2.1255887281894985
B_24h_83	0.7175014068655037	31.75350747594749	1.5809458081912549
F_D3_50	1.0	nan	0.0
L_D3_83	0.7406318299225114	50.504079949207274	2.4969463772651386
D_24h_460	0.9187501424436493	30.582995373711547	2.1512765332834944
F_D14_41	0.781799379524302	19.01587388108951	1.1055446639128832
I_D3_151	0.833885006742675	38.37274758591376	2.824680654654832
C_24h_48	0.9292312550990868	27.85385544411082	3.902537298128136
D_24h_284	0.6129032258064516	32.75263902860839	2.535153240560618
L_D21_76	0.8269529878079374	33.98132649672632	3.8189462664375764
I_D28_9	0.6073081219084091	31.76867771214231	2.6438705092215185
F_D14_59	0.7393416927899686	53.510916906796616	2.3053494811999222
I_D28_35	0.7083837433346776	38.42809944047696	2.7582661631108953
B_24h_106	0.915706704059355	31.606438764923173	3.2602565023227084
F_D28_9	0.9999330308702257	22.771957271536007	32.23359298312185
G_D7_81	0.7904136872694029	53.710970712011296	1.7222974753944222
H_24h_54	0.8686349141034873	33.191870937498976	5.196046705639538
L_D21_81	0.9999847412109375	11.114183388693043	27.537815796248708
G_D7_59	0.7854281899675758	31.501574712848292	1.1777197993501043
H_24h_38	0.9045962524157634	25.69385447037452	1.8342745127927964
I_D3_157	0.5138915067666905	42.24409476070437	4.840283537827355
L_D3_43	0.8500154435945421	39.21774140159284	2.430051721093092
H_24h_9	0.8128269274505344	39.902843406567065	5.79930142108998
D_24h_241	0.9215591915303176	29.069279007236343	3.1488348849713446
L_D3_29	0.7540703985113971	50.95707567706039	2.3583529450193095
J_24h_38	0.7708035166632591	27.618496414811773	2.2541465697271104
D_24h_324	0.7675070028011205	22.508476433724258	1.8078806977197084
J_24h_44	0.9276767402837336	28.920261307038945	2.063298850975665
B_24h_123	0.8023961618999655	40.11312951210661	3.6853559047304034
F_D14_53	0.7448462512956352	48.73161244655982	6.381071901591554
B_24h_89	0.8960862527459822	30.016101933909695	2.9014261882359254
C_24h_15	0.6124128062958326	25.860021340913818	3.392370662374249
F_D14_4	0.7635220607965654	48.4683626030036	1.6110617677579127
L_D21_70	0.5420017108639863	38.620847944470974	2.630852850075428
L_D3_33	0.8573348811633165	41.29939798963498	2.337883282413282
D_24h_407	0.9114648879939592	31.073634403614335	4.121602826969291
I_D28_20	0.7989400463729712	36.72698841586909	2.112627700467181
D_24h_369	0.86616220411331	30.3018420254263	3.31663399173865
I_D3_71	0.7576467830774639	26.42908084999498	4.260857569382307
L_D21_11	1.0	nan	0.0
G_D7_33	0.7133208794367006	50.093004889628816	1.6448049430802576
C_24h_24	0.9370699641316939	27.377996238175715	1.8491875591475977
B_24h_93	0.41192411924119243	20.983636843494327	6.0132148175003906
L_D3_62	0.8883428428636875	37.39589482972974	2.2110893278257664
C_24h_19	0.9290845090576081	23.732763540155645	4.855863130101717
D_24h_315	0.8813280838267663	36.388626190262926	4.53259678261259
H_24h_27	0.8472401083529464	31.93041056783519	3.5641186700966134
G_D7_24	0.5776963294345928	56.396965516084144	2.112627700467181
J_24h_34	0.8000067349137931	36.85960862784524	2.384412884692477
G_D7_71	0.7073643410852714	28.267654956216944	4.042544135311017
C_24h_23	0.8233716903139314	21.395916394338137	2.1320396951554983
H_24h_51	0.9140962036238136	28.056382295336654	2.646466357180363
I_D28_114	0.03759572986771873	17.62623281293548	4.153135581250629
D_24h_319	0.9073846908734053	32.322049178077286	1.9921875
F_D14_11	0.6755077073648152	49.44428632355224	2.4385139117208765
F_D28_29	0.8639470662219063	29.702603246298434	1.527938063719371
H_24h_20	0.8767842797997899	33.61541188183025	3.0401066650951982
C_24h_25	0.9431688344211234	26.17292403894123	2.1923773750628563
C_24h_21	0.9183872974494179	31.372795285631998	5.100012925075534
H_24h_6	0.903958495036562	29.695959837698066	4.806116403377315
J_24h_23	0.8791633904701998	31.920525388516644	2.3699705175183614
D_24h_294	0.8876201466814462	32.84236341588455	5.497830049565579
L_D21_33	0.7826433698252737	43.318630312569375	1.7772364321995822
C_24h_22	0.647434846746435	41.14244854666338	6.813019618944672
J_24h_58	0.9207575784931482	29.445452848108015	2.7582661631108953
L_D3_3	0.629269594987201	74.23125191196644	4.690428772544414
H_24h_30	0.8219033829143083	28.163424197509578	2.390165396996618
J_24h_54	0.900779025567648	26.660203656201205	3.2327611462813413
F_24h_20	0.897357926221336	31.42806534830519	1.6153182131355728
H_24h_36	0.8741048454599002	31.15776585827535	6.367067675252871
L_D3_77	0.9999779595269097	9.556047683916093	25.079767761615386
F_24h_49	0.9300052569069917	29.147633779079307	1.8528970665049098
F_D28_13	0.6649107095822578	53.577339430743926	4.787507394331756
G_D7_60	0.6654254836073018	68.05329175510572	1.5722352966795397
I_D28_48	0.06430155210643015	22.891270501578088	3.6573015314829456
J_24h_1	0.9223804308141658	28.058019759647998	2.1223558917509573
G_D7_47	1.0	nan	0.0
L_D3_48	0.7417552262635334	42.74082594893162	2.2993847894939745
F_24h_9	0.0	nan	31.040754539521302
D_24h_437	0.9046739504742823	29.323905098087405	1.765607715623363
D_24h_231	0.9205529101039116	27.414428373017312	2.0765677906253144
L_D3_81	0.9999881320529513	11.224972160321824	24.596536829875816
F_D3_47	0.9999432033962674	15.725327858798497	28.218837598493604
F_D14_32	0.7332146993192667	53.527303356091025	2.4130383142938285
G_D7_91	0.6509608540925267	61.74957905314821	1.5939223252424348
B_24h_95	0.888459035996272	31.8669720957323	5.391898626715941
D_24h_246	0.9031080853151786	35.017749824910716	5.4400754945789815
I_D3_35	0.6935701102409338	57.4014810056715	3.6119613298646347
L_D21_43	0.8726270223211047	28.26591895189212	1.396450229040584
I_D3_24	0.8351154501782116	22.949839055476616	1.9921875
D_24h_401	0.7905421262614409	28.666222190185863	2.3612626968292836
F_D3_49	0.876457976829724	36.76314016962551	4.1015625
I_D28_24	0.5241827566430892	25.624649300481654	2.201753229850305
F_24h_1	0.7348099979678927	24.851463907717836	1.632233001232514
C_24h_46	0.8971381332913435	34.841753835410586	5.857030781062406
D_24h_364	0.9096212779207158	32.32555300607416	2.14808235701055
B_24h_75	0.8985612899075881	30.262956613922704	4.583814191158112
I_D3_73	0.48863348263331363	45.29676126818212	8.3203125
D_24h_283	0.8908058903692727	34.99083368944788	5.953540216819002
F_D28_58	0.8146262214786256	31.84692691289479	1.9783526972032188
I_D3_54	0.8100216633700669	25.074876614773775	2.109375
D_24h_441	0.7321526383056418	34.46342878364134	8.510427025952488
G_D7_53	0.7127357272022733	50.11637877620907	1.939798284052365
C_24h_58	0.8313234687004324	35.36668762736777	3.1640625
F_D3_58	0.7958646325408503	46.728479141141754	2.6876589705889957
D_24h_446	0.6569315380238954	33.68053512686386	5.970815251339217
I_D28_93	0.6933176362193842	29.07623885785195	2.449751362542993
D_24h_297	0.912965669867898	29.911393541093247	5.3317092965987465
H_24h_49	0.9074035741392397	28.576148756328674	1.4304557362187933
G_D7_11	1.0	nan	0.0
D_24h_261	0.909628587972537	29.069269275095486	2.4044864682050617
I_D28_151	0.5991657746114946	47.158124873574934	2.34375
F_D3_26	0.6980947728382999	22.297302601038318	1.8528970665049098
K_24h_13	0.9144658154194278	27.65501536258549	1.9956312147570003
F_D3_41	0.4275210084033613	44.581054938965124	8.386073748194459
B_24h_100	0.8945139431847797	34.25092273791731	2.580786977993583
G_D7_87	0.740885003849812	51.74011228191672	1.690102160373745
I_D3_22	0.7876423779060696	19.13876002484711	4.21875
J_24h_32	0.5807579745623884	54.47546440689617	5.467773350291346
F_D3_29	0.8508390073296871	44.95697032884802	2.3290554977756006
J_24h_35	0.7586973788721207	32.14514844889104	5.9130355366607175
I_D3_126	0.7476943346508564	21.15426378141955	4.21875
L_D3_14	0.9999762641059028	12.684958770620646	25.53881036698729
L_D3_13	1.0	nan	0.0
G_D7_97	0.5651614347266521	58.40930493904233	3.1027036628610296
F_D28_42	1.0	nan	0.0
G_D7_82	0.7027115455400597	64.750114303622	15.454983220555636
L_D3_22	0.6386613386613387	60.3162612743379	2.4469468380259105
D_24h_461	0.9078588199362437	32.723565094145336	4.163043672265221
D_24h_235	0.8960483585736793	27.932528553190007	1.4111243647022222
C_24h_76	0.1548486009965504	34.573369827579256	4.128261317298875
F_D3_55	0.784911564366259	47.26495954830807	2.1923773750628563
I_D3_162	0.5928508219141347	54.26619954996384	2.1892431670628207
B_24h_102	0.7428424039205571	30.95044384362663	2.8440611951980306
I_D3_127	0.6953964483655695	33.69505010612145	5.2734375
H_24h_15	0.8606662537603964	41.16322397642382	4.613676488678795
E_D35_114	0.0	9.4071157726741	2.3612626968292836
C_24h_59	0.8391006696345068	35.617344975460625	2.235795003320966
F_D28_22	0.002386634844868735	6.708203932499369	4.022109914468089
L_D3_73	0.8671425956434193	34.234200231195715	2.2419288831690225
D_24h_399	0.7583205325140809	26.990346060308518	1.6737722879397305
G_D7_108	0.7320972954584113	46.33142719883698	2.604622355964008
D_24h_281	0.9143461758086728	30.220207019531006	6.195440572446705
D_24h_431	0.6298003072196621	20.565107657736103	1.0676289350559727
G_D7_106	0.7001546177923597	59.968295749524884	1.9327057620082784
F_D3_1	0.655774229483847	24.23342487398658	3.181376240741772
L_D21_52	1.0	nan	0.0
I_D3_79	0.7526150010948475	46.04877040509894	2.9877067462457725
J_24h_55	0.7525853921965708	36.62124207993896	2.275369668626672
L_D21_77	1.0	nan	0.0
F_D3_8	0.9999830457899306	9.006294095427561	26.583229503209584
E_D35_128	0.859599200823394	26.126461622925973	1.6819570423133583
D_24h_428	0.9185214024614453	26.807265434949166	1.3412722432335467
G_D7_48	1.0	nan	0.0
F_D14_15	0.6756856345738801	53.57003429762519	1.8078806977197084
D_24h_409	0.9266272380062205	29.819079653090505	1.9921875
F_D14_2	0.8136966311922913	39.24132204041432	2.337883282413282
F_24h_18	1.0	nan	0.0
C_24h_60	0.8717992103778905	29.928294988966936	1.3412722432335467
D_24h_218	0.8902762502426085	28.09399404215551	4.426834398638462
L_D3_80	0.812022583859183	44.6691023865892	2.320194125768359
G_D7_98	0.7415868749650036	34.5583435623057	13.996917385233882
D_24h_268	0.7684791843670349	26.641409674814405	2.1892431670628207
L_D21_3	0.6228289985310637	36.59413968422803	2.636067627937967
L_D21_23	0.8283222276396338	35.12430156202269	4.260857569382307
I_D28_149	0.6951725060176518	26.84954471006283	2.6671421898611816
D_24h_314	0.9353950805589158	27.45495849278253	1.7022467632422598
G_D7_30	0.60693359375	40.06536461144049	1.6448049430802576
B_24h_94	0.8279234290470245	21.930865618978714	2.1255887281894985
D_24h_227	0.8935309723020982	35.364132339571846	1.527938063719371
G_D7_92	1.0	nan	0.0
D_24h_328	0.9150714272054464	28.70118912790568	2.6516504294495533
D_24h_357	0.8356733789026418	28.19955989756352	2.251098364722486
F_D28_21	0.8748132789334047	29.868135445889497	1.875
F_D14_56	0.5235710911667454	51.43713278687298	2.8076129415728763
F_D28_18	0.9999381171332465	15.360662649289196	27.955052948466445
H_24h_43	0.8917115686705066	29.767585997484606	5.345856903729864
F_D28_50	1.0	nan	0.0
I_D3_101	0.7484193500955741	29.860232031034514	2.1923773750628563
C_24h_13	0.9182452808183802	29.477022966350567	1.3666293503543674
G_D7_54	0.6635200864709061	64.42321926571076	15.845899447392533
J_24h_29	0.672473554713457	51.741596747073224	3.9113248285028055
E_D35_64	0.7809395973154363	35.28714511007951	1.9076742886054343
G_D7_38	0.6887679366650173	20.34646698607358	1.2890625
F_D28_17	0.999969482421875	12.939426015787797	27.548784852965838
C_24h_65	0.9998719957139757	20.936515924864654	30.745363955971577
F_D14_47	0.9999847412109375	9.575074968974631	27.764783066160224
I_D28_83	0.6112568387918759	27.730968307125224	2.917945218278609
F_24h_4	0.9004962131104727	34.77521636380926	3.454547571793049
B_24h_76	1.0	nan	0.0
L_D3_74	0.8096474795640327	43.324390653405715	2.2723499331639045
I_D3_74	0.6817735923092015	50.06292595182591	2.85129493607729
I_D28_22	0.09440267335004177	23.175647225846834	3.422597312463336
L_D21_19	0.6122089767181375	42.27212205896495	3.067090389445875
D_24h_383	0.6108979278587874	23.335031914553312	2.238864043891734
C_24h_11	0.8656858357574402	34.20627475448184	3.3000299625770446
B_24h_74	0.6247987117552335	24.288184305632893	1.4111243647022222
L_D21_62	0.7381753413813577	47.97026696879352	1.8528970665049098
J_24h_60	0.928633582015035	27.87540266627228	2.109375
K_24h_8	0.89380044345898	26.98424282021231	2.3612626968292836
C_24h_70	0.894058027255918	29.33182714634285	2.1061172760482143
C_24h_66	0.6725931010811739	42.815110597918	6.781704513857947
B_24h_101	0.8650956473523704	44.076225081675574	2.745790901685933
B_24h_118	0.9152406230355521	31.082522771550558	6.145364344746982
B_24h_114	0.9320651662115077	30.441248704971308	1.4111243647022222
D_24h_403	0.9201062497419452	27.915401222019163	2.583446213091633
B_24h_105	0.9335213916314057	25.78263733939026	2.1512765332834944
I_D28_130	0.23764892772041302	31.462348592016156	3.996420212104672
L_D3_61	0.8695915472756538	38.222545105563334	5.6457138142715175
F_D3_11	0.6304650515176831	58.096044185646136	2.109375
G_D7_74	0.6879825517993456	60.59312245006093	1.5413609106991295
D_24h_388	0.7983492869701113	41.00482949901029	1.8078806977197084
L_D21_51	0.7565026818155604	43.19976482181493	2.1512765332834944
F_24h_42	1.0	nan	0.0
D_24h_434	0.911166753868002	30.14277452487452	2.7054835267066863
K_24h_2	0.8105673971780246	22.935503639160107	1.5098553195381008
I_D3_44	0.7873883407513461	30.280145835786676	3.478317674919335
F_D3_3	0.8250180098638639	47.851480409484694	2.636067627937967
F_D14_52	0.7406780763974751	61.82783132656701	2.0499440255315506
F_D14_18	0.999922858344184	19.032374852261785	32.76999199707381
C_24h_61	0.8964835824055614	29.282008299678683	2.532443295114177
D_24h_301	0.7331556909021698	25.73558026848386	2.7282297015990977
J_24h_31	0.790333752340884	35.84034163434525	4.508293139454221
K_24h_17	0.9235502809958871	26.68183522060201	2.562095051844779
G_D7_79	0.7186147186147186	28.7506942384862	2.34375
L_D3_49	1.0	nan	0.0
L_D3_1	0.7556948927429692	55.95868224179708	3.9998550388771905
I_D28_160	0.5377107364685004	22.368826679995745	1.773368666065026
L_D21_13	0.9999067518446181	19.47413341481291	28.01614677253938
F_D14_20	0.8487894662324791	29.55779999240357	1.267576620280309
I_D3_12	0.5470159799978258	57.57918247574931	2.601984763028264
H_24h_26	0.904794669978351	28.769724076078546	2.580786977993583
L_D3_63	0.7592696105831936	36.54269694103389	2.109375
D_24h_415	0.6069246435845214	35.17700070319019	4.398826026357061
F_24h_50	1.0	nan	0.0
L_D3_40	0.6817712059782176	34.920436681427724	2.3320018057186407
F_24h_3	0.9312617024341063	28.302720235306783	1.773368666065026
D_24h_244	0.8083752093802345	24.356047186935896	4.022109914468089
G_D7_93	0.6709966082124558	69.18684402986744	3.519529082269033
G_D7_61	1.0	nan	0.0
D_24h_289	0.9294586291543561	29.935866481480463	1.8932220025082238
G_D7_65	0.7605493842495652	49.45525759393466	2.109375
F_24h_26	0.8093121197941039	23.23722006514637	1.6778696558526978
L_D3_18	0.8046301233208923	50.61832014926877	2.578125
L_D3_26	0.35707507835638497	47.646684825950466	4.5703125
D_24h_435	0.8389675496240092	23.09732180559925	2.1608307321780202
D_24h_416	0.8412437765195802	39.21526747838778	2.601984763028264
I_D3_8	0.8856596407516217	34.46086142676871	2.311298780076096
I_D28_95	0.7572912911971665	39.7735240080236	2.8609114724375866
K_24h_18	0.8425296289100447	27.085946629458878	1.640625
L_D21_53	0.9998931884765625	24.0480154331974	30.245728246290213
C_24h_14	0.9204286692463256	27.78934199410821	2.1798135044224543
I_D3_7	0.8497369959088252	27.281522949168572	3.48817407800091
D_24h_370	0.7993185426104464	29.417027587981185	2.532443295114177
L_D21_18	0.8027416110934689	36.18471606879695	3.746336100737292
D_24h_389	0.999969482421875	11.981202809996674	26.016152866266324
C_24h_77	0.8999213712847932	28.097140577495967	4.362775891168661
I_D3_88	0.8174988952717631	42.3949136925681	2.3728660232011625
E_D35_132	0.4877450980392157	28.171689203295134	2.594055893106874
D_24h_423	0.8729402615078015	33.4442560126881	6.581306757233893
I_D28_68	0.748796280923128	38.96647192420175	2.5727927812617364
C_24h_49	0.8992638512204572	32.060738785540885	5.612779694450647
C_24h_57	0.925527014280387	27.6886796099118	5.0390625
L_D3_78	0.753533314104413	26.63839278197076	2.483158605517628
H_24h_45	0.9105783936172173	27.170885140875654	1.5765965680164504
C_24h_9	0.9214777627598636	25.990799487834366	1.7926240477474635
H_24h_41	0.7793440143024135	25.736797645467494	6.80999541832858
D_24h_338	0.0	nan	28.77329007395031
J_24h_49	0.8887176061524759	32.695016983061855	4.576318169476555
F_24h_44	1.0	nan	0.0
F_D14_25	0.7086636709694039	59.03853336942455	2.2265625
C_24h_2	0.9252300207988156	26.780043009819703	1.632233001232514
G_D7_64	0.7903650303238356	51.24015170389474	1.9956312147570003
C_24h_75	0.804506113477126	22.88575940976848	2.109375
D_24h_316	0.6566080977845684	27.029586009302562	6.988149148066675
I_D3_93	0.6978711484593838	54.20285239694403	2.109375
F_D14_43	0.749878108239883	48.09007700008776	1.4915533665653737
F_D14_48	1.0	nan	0.0
F_D14_49	0.6991021242426454	52.84528878774598	2.326105457962407
F_D28_2	0.8564845144238372	30.261161078752306	2.2079816814160282
F_24h_8	0.0	nan	28.553378261709245
F_D28_1	1.0	nan	0.0
I_D28_98	0.6571222762470736	34.51203730364253	2.201753229850305
F_D14_30	0.6872682323856613	43.164729430931395	1.88595432883958
G_D7_21	0.7556568726781493	58.48337488254978	2.966950523712226
I_D3_139	0.815723699159282	19.656856000270043	2.109375
D_24h_393	0.3920398009950249	28.70160768628555	16.209619675351153
B_24h_119	0.7843616806563061	40.2360173204677	4.141546182907568
L_D3_65	1.0	nan	0.0
C_24h_44	0.6594157472417251	45.25443393375405	2.3320018057186407
F_D28_5	0.7106598984771574	23.74221485974785	1.2457202124298419
L_D3_58	0.9999966091579862	6.0	26.868924186019477
K_24h_11	0.8423456974030488	36.55950051100481	3.1835338376264355
I_D3_17	0.5516587677725119	20.80575232892719	1.2457202124298419
L_D21_45	0.9999542236328125	17.900875901047172	31.155349825574202
G_D7_43	0.7507529840478935	58.454047213913306	2.005926886948089
B_24h_67	0.9160733619869418	29.01598162319721	2.1320396951554983
I_D28_159	0.0	nan	30.591773868443276
F_24h_7	0.0	39.04714375479725	11.182659785704494
G_D7_69	1.0	nan	0.0
H_24h_53	0.9055437268354231	22.24131993227003	4.226880186766742
H_24h_18	0.8408716584315216	33.43430475101598	6.613570809151154
D_24h_265	0.8129477622763002	39.935817433759304	4.354899416264542
H_24h_28	0.7623631559078897	35.158888346222895	7.075058835057928
J_24h_39	0.9248622569870678	25.500186416638428	2.415882202510348
D_24h_368	0.8538477300002927	33.67787289439472	2.201753229850305
D_24h_271	0.8812821182823796	35.91018653393799	2.748290484271541
I_D28_82	0.2279901788846019	40.33034077918995	4.643346739724754
H_24h_55	0.9137637194082759	25.10626204238116	3.1640625
I_D28_73	0.1535644810619064	22.980323587626298	5.73261319154766
F_D3_13	0.7431226405962637	58.11773398620755	2.201753229850305
H_24h_40	0.8745857813738844	33.41691902031348	3.87605517387685
L_D21_31	0.8095842653608206	33.88960309291801	3.4802911886525383
D_24h_239	0.9038359327749574	34.031461326879594	4.259245745012402
D_24h_425	0.8360034954849985	19.404869416342077	1.1117382399029458
D_24h_254	0.7392325763508223	24.969520236219733	3.1835338376264355
I_D3_40	0.6950084602368867	19.913009760471294	1.9112702848007919
F_24h_24	0.6088595664467483	32.729725023438355	9.089399732655618
I_D28_65	0.6338722716248989	44.07352737081781	3.1835338376264355
G_D7_107	0.7477766350051425	50.71539774817618	1.9921875
I_D28_157	0.7589188601261693	26.955596654704372	1.9040715010865532
F_24h_15	0.8670089796315674	36.07516748786669	7.22867367810522
I_D28_104	0.7069621215962679	29.369033881278842	2.449751362542993
I_D3_160	0.7829768270944741	23.225092428272674	1.4915533665653737
D_24h_347	0.8851703911619706	29.359481241633972	4.491508100797688
L_D3_67	1.0	nan	0.0
F_24h_59	0.9012593876372039	31.991007740722747	1.9539060938124686
L_D3_16	0.9999660915798612	13.647222222222222	26.097316840799216
L_D21_61	0.8187414973829232	34.6342591557121	4.149827627256041
I_D28_21	0.6933310736378273	37.727961634096715	2.2141926126200606
L_D3_60	0.6333300287498761	61.50603945917126	12.530845730698408
F_D3_59	0.8205093347833968	46.128544503803546	2.3699705175183614
L_D21_48	0.8968671250349999	24.00686971610911	1.7926240477474635
B_24h_99	0.8904643644990774	40.68025163193374	2.636067627937967
D_24h_288	0.7077904812549853	23.75132459664457	3.2178586447842146
J_24h_36	0.8392443713720096	35.897113009676175	2.6722861525761044
L_D3_64	0.6468720821661998	60.78825927081753	3.986097973053504
D_24h_414	0.2642866185593113	29.640707136201538	8.531378776500608
D_24h_362	0.8660197798096659	22.517691897878624	1.0546875
F_24h_47	0.999969482421875	13.014148283908385	29.545430003336072
D_24h_440	0.7403867043232675	26.15673202449317	1.5939223252424348
I_D3_48	0.6484872611464968	23.108869644284557	2.472073020671366
H_24h_8	0.7918067869153164	38.1406507732527	5.294229842848368
H_24h_19	0.8972954203480072	31.053440495488942	2.4609375
F_24h_65	1.0	nan	0.0
F_D28_27	0.9999847412109375	11.911940973384281	27.569962717390123
E_D35_156	0.704412753459075	47.320667936234905	2.4859222776089562
F_D14_9	0.9999482896592882	15.79051636160562	28.52330269072498
F_D28_43	0.8607788241282769	27.146123452526787	1.2729820888125252
I_D3_159	0.6273525721455459	24.302366910376378	2.2234764798058917
F_24h_32	0.8793747557639703	35.96791524893475	6.535239137624384
G_D7_70	0.6776379477250726	66.15220586472722	15.472744512655352
I_D28_17	0.23121387283236994	24.84525376890358	4.076373546310801
F_D14_1	0.03636363636363636	14.898077298623347	2.472073020671366
B_24h_85	0.8985642946317104	29.003770749782657	3.3984375
L_D3_55	0.8511371467953136	37.5102476387969	2.337883282413282
F_24h_46	0.9041657739279483	27.582527419397042	2.112627700467181
J_24h_27	0.8270644896041348	37.466994207138455	1.7617144193405752
J_24h_56	0.9111645022961589	26.70226433387289	7.576514004020913
I_D28_18	0.5646017699115045	29.03899514364366	2.697858851536251
L_D3_17	0.9996693929036459	27.436705530489604	32.64234621030298
H_24h_31	0.9061482024944975	24.29223837345993	2.7532828416728274
L_D21_73	0.8272591272241143	32.41856142733314	2.320194125768359
D_24h_263	0.7874477932046506	21.79176977838751	1.9921875
C_24h_26	0.8871834511189635	32.15354636438364	2.6722861525761044
L_D21_40	0.19858156028368795	32.76245742127311	3.243363867913605
D_24h_277	0.9233619608221557	28.594100830932884	2.154465973927762
L_D21_2	1.0	nan	0.0
C_24h_17	0.9062809009338949	27.546336318736273	4.658110995551201
C_24h_73	0.9172282524821236	28.663137772259155	2.4469468380259105
L_D3_32	0.9999703301323785	12.699606293110035	25.9477048355046
I_D28_127	0.16080208232912369	36.696557635473724	3.575659289623209
D_24h_419	0.9242099176823237	29.57559445040749	2.201753229850305
H_24h_11	0.7648191171589778	25.420764456218016	2.1576506999439804
I_D28_38	0.19016833373993658	32.951806008472346	4.460828041564284
F_D3_56	0.8438003220611916	37.486333503490805	1.7302527023711016
C_24h_39	0.8453769670398497	22.985907710447513	2.167176797918781
L_D21_65	1.0	nan	0.0
F_24h_58	0.9389147802929427	25.800798531387244	2.109375
L_D3_42	0.8603468349776334	36.708973049106476	12.932637503346669
D_24h_459	0.7558065542475342	20.882030821482594	2.875275971809054
F_D14_44	1.0	nan	0.0
F_D14_24	0.6564885496183206	16.881304234716143	2.115875400617319
K_24h_19	0.9063513718356829	29.409552986850095	2.314267694312285
D_24h_455	0.9243933588761175	30.511835578964337	6.040558110403065
D_24h_242	0.8908249904955012	30.828674839498717	5.116143738971033
F_24h_43	0.9342102444353992	26.34787154680181	2.9831067331307475
I_D28_97	0.7014918143950402	39.84624313642113	2.346677858730561
K_24h_5	0.8566942197730573	27.941889350144713	1.8192392222179716
F_D28_11	0.8029095343873862	37.07143516408738	2.580786977993583
D_24h_306	0.5061068987412692	64.04948440031158	6.329209976433177
L_D3_35	0.7790005412231643	36.59914172966577	2.1223558917509573
I_D28_86	0.0	nan	28.524747042658525
F_D3_67	0.836841036746295	43.82904133987062	2.112627700467181
E_D35_65	0.801118344182941	29.981743869970153	1.527938063719371
F_D14_8	1.0	nan	0.0
I_D28_123	0.0018253726802555522	7.3484692283495345	5.357404429998028
D_24h_448	0.610469068660775	32.88134663736616	2.4665115445135766
G_D7_95	0.6767452688083696	73.01354497218746	3.604349179506961
I_D3_110	0.4798396282290765	39.00079094033548	3.0083197624203364
D_24h_392	0.6389614768608278	34.91532836761739	2.115875400617319
D_24h_240	0.887477854156332	30.04388058922716	4.254406607969846
H_24h_29	0.7864015394483643	30.065810733068503	3.1748946525337653
F_24h_55	0.9222359311810268	30.902037642638806	2.109375
I_D28_47	0.2575067180745414	38.61667153573859	2.6876589705889957
F_D28_60	0.8083554588784748	30.138567948376313	2.3023690669205275
L_D21_17	1.0	nan	0.0
L_D21_49	1.0	nan	0.0
D_24h_363	0.9041809914605745	28.976842417481507	1.8192392222179716
G_D7_109	0.8294141633818133	23.8248134061051	1.0676289350559727
I_D28_42	0.42790402322311427	37.373142741723896	4.249561960422362
H_24h_34	0.9125635136075729	29.0150686876809	3.1488348849713446
L_D3_51	0.8721973805219928	41.607049972425834	2.4243938514348287
I_D28_88	0.6780665754673962	29.185064674926736	2.3612626968292836
E_D35_120	1.0	nan	0.0
G_D7_31	0.9999745686848959	14.377443371996009	15.534749118533625
D_24h_451	0.9081811281002619	31.72059718982377	5.077073208383078
L_D21_63	0.5842307692307692	36.941819532153765	3.519529082269033
B_24h_107	0.8339773484343771	33.831648696387774	4.347008669763611
D_24h_377	0.7037559287270863	32.11412415872054	2.8609114724375866
B_24h_121	0.8238607785937029	26.355381703733105	2.9390475478088565
C_24h_18	0.9339969640354975	27.67790604494536	1.5939223252424348
F_D3_42	1.0	nan	0.0
L_D21_83	0.6973090633773936	49.358711588358474	3.724277011422821
C_24h_10	0.9350065891937223	27.08550640177306	2.415882202510348
I_D3_92	0.7981834473769958	37.91242487560355	2.384412884692477
I_D3_148	0.7877654370719918	34.13314691619114	2.2541465697271104
J_24h_2	0.7971568943298969	38.45066714610777	7.07020459171798
D_24h_351	0.6225045372050817	24.86523400537018	3.585248095494927
L_D21_32	1.0	nan	0.0
H_24h_37	0.843404210581649	31.9475074937067	4.302553066566989
I_D3_21	0.825360684808547	35.91559340244594	3.168399804983385
I_D28_162	0.6792283786432232	29.54184222183427	2.251098364722486
J_24h_5	0.8661490828186019	36.10133947528848	4.468517804282254
F_D14_13	0.44750808654963414	59.90198429887068	4.564298928316511
F_D14_58	0.7025366030005422	47.5591976591776	2.0093470546268257
L_D3_59	0.8151039711733353	51.20248935707402	2.4441390954626026
F_D28_25	0.8119756538904425	37.278825902042136	2.3320018057186407
L_D3_54	0.8930902187240438	35.3008057981097	2.154465973927762
F_D28_53	0.760829100545793	38.51177365527337	3.668549025585593
E_D35_67	0.8329387983083757	28.75357463143192	2.0093470546268257
F_D14_21	0.810207100591716	39.34477299425003	1.9818204521821596
I_D3_134	0.7877001670105118	30.207070385956683	2.1892431670628207
J_24h_41	0.8517171589399785	33.43698914491331	3.75
F_D14_3	0.7433770700990319	54.660686148924704	2.1512765332834944
D_24h_275	0.8835763902993866	37.26130586816875	7.052701651561442
D_24h_379	0.859881922968794	28.834860530693316	2.9413829057838594
L_D21_29	0.7907595379768988	31.000942417353922	2.1512765332834944
L_D3_52	0.9999915228949653	9.486832980505138	14.094202546088098
F_D3_5	0.5164654226125137	22.076826106685317	2.1640060913225847
H_24h_42	0.9001640140930628	26.183206386332436	2.44132812374996
I_D3_97	0.8068042928658731	42.61642197288904	3.069328325087999
L_D21_66	0.812475101018724	34.27541597416471	1.7022467632422598
D_24h_279	0.9376250787208733	27.873357495941512	4.394140607637346
F_D14_29	0.781642289531268	41.005382656060014	2.102854505264808
I_D3_38	0.6459350917182243	27.01525106738976	3.069328325087999
D_24h_404	0.9157052889706292	31.769280221271604	7.671978423437301
H_24h_17	0.8889583300782776	29.317842025143936	4.613676488678795
B_24h_120	0.8467694248433003	28.67842177327426	6.423970347030819
G_D7_100	0.7341990662638785	48.39327822728645	1.875
J_24h_9	0.8680548004784169	32.92072415938138	2.1223558917509573
I_D3_104	0.700858614768174	42.966496210604696	5.044510136725989
G_D7_45	0.8073336989735955	57.7480889055979	2.1223558917509573
C_24h_47	0.8984520023889848	33.763867900191705	5.116143738971033
J_24h_59	0.9047382505167689	27.761731626448544	2.0499440255315506
D_24h_273	0.9220112778287253	28.479669660749508	1.8786585400642264
D_24h_412	0.8651152425824525	36.137030748459345	5.600532724382119
L_D21_47	0.7993102101906683	35.297637137189874	2.238864043891734
L_D21_58	1.0	nan	0.0
L_D21_16	1.0	nan	0.0
B_24h_73	0.8586507697776805	37.76149185976134	2.966950523712226
F_D3_60	0.8641016154889629	35.91563688497708	2.2234764798058917
J_24h_37	0.8927019383320687	25.94425736949316	2.22964424887974
L_D21_54	0.8759674975898637	27.215634596232622	1.154163023647981
D_24h_350	0.9090408949202274	26.95260068413629	2.2541465697271104
F_D3_20	0.5519614102291268	49.43031921797456	4.297762692396621
F_24h_2	0.9328920437225101	27.47285523367474	1.6819570423133583
E_D35_74	0.8262317070249814	36.33894456196649	2.1512765332834944
D_24h_452	0.8562413951353832	29.97799981069944	1.773368666065026
D_24h_292	0.6291600633914421	17.90590000015951	2.109375
D_24h_386	0.6738945578231292	30.592611186485616	3.5814156538912796
L_D21_22	0.8354963170817257	33.462100595233984	2.112627700467181
D_24h_456	0.9247138589601585	27.49261965063353	5.294229842848368
L_D3_9	0.782321018236339	48.14596399350468	2.8125
C_24h_27	0.8909636545515172	30.553648189021686	2.141679712792625
F_D3_4	0.7369371353077178	48.627574945855834	2.4130383142938285
B_24h_115	0.9287779758367993	27.982332744458418	2.086464118917757
L_D3_71	0.7088844033380532	69.46919722750047	2.6825444864670933
I_D3_149	0.7491922938853656	37.188409538198144	2.1223558917509573
C_24h_54	0.9120101071249967	28.298964011473437	4.364349480360017
I_D28_139	0.017746913580246913	19.728535353535353	3.87605517387685
D_24h_291	0.8763266463011369	31.58021558181389	5.669986126595131
B_24h_71	0.8483425263502813	31.234474313319065	2.8343874896362085
D_24h_236	0.8796653178794321	31.89757565741634	2.7855150759386045
D_24h_453	0.910946255731024	31.726483614099482	2.768205893207277
L_D21_71	0.696216258848118	39.5730026931902	3.9427977752954817
C_24h_31	0.8819106192902516	27.64903150362972	2.957678780654054
G_D7_34	1.0	nan	0.0
D_24h_358	0.7093854216293473	22.215147190973465	2.1892431670628207
D_24h_373	0.8620509243111266	30.299348048280585	2.3699705175183614
L_D3_75	1.0	nan	0.0
D_24h_280	0.8985272697847548	29.960532378452562	4.807544882054534
K_24h_14	0.8679706048615037	33.43018188396652	1.9220179062722726
F_D3_9	0.9999821980794271	10.111585933770328	25.76686388395108
G_D7_46	0.7110245974163865	68.47723737731644	2.238864043891734
F_D3_22	0.7226003611612724	36.22734367948233	2.2234764798058917
E_D35_3	0.7664061530827441	34.719110125301476	2.036501624646418
D_24h_274	0.7289890377588307	21.36793233743794	8.657610734654943
L_D21_34	0.8300989218628432	34.45972940472088	2.086464118917757
L_D3_19	0.7555044993298871	30.504995573418213	9.20425568712138
G_D7_72	0.8077851759713178	47.30089487428499	15.617625212725404
C_24h_37	0.7074010327022375	16.27616546398013	1.267576620280309
J_24h_57	0.8705311866125761	28.21783439388909	4.362775891168661
D_24h_353	0.8727012443563484	32.52943170330952	2.2904086272295388
E_D35_140	0.37572254335260113	38.50731275454711	2.4609375
D_24h_309	0.7626839245375175	25.446711238349454	3.0265245867527244
I_D3_83	0.7309020466604902	42.71640929176863	6.618759959270127
F_D28_26	0.0	nan	30.01029791516624
L_D21_21	0.8232415902140673	35.01091944086679	2.086464118917757
F_D3_65	0.999985588921441	9.13426461396973	25.808135839077593
G_D7_85	0.8504650024473813	37.632871915081374	1.7421174313263874
H_24h_12	0.7988185100098457	20.423780567662444	3.237006402406203
L_D21_44	0.7827078955268688	38.823699159512685	3.804535097050295
D_24h_232	0.9187984001361587	27.81329573805373	5.5759580875173365
B_24h_112	0.8582638105975198	34.02749460270364	4.406623986788242
C_24h_6	0.5736501079913607	27.299010768140008	2.5486597465935406
L_D21_35	0.7841178462580427	32.53534511551706	1.381620248736515
K_24h_16	0.7397055323200381	34.635311606641345	7.1021812849226995
D_24h_374	0.7831669044222539	26.825120248950842	3.168399804983385
F_24h_17	1.0	nan	0.0
E_D35_131	0.13923013923013924	26.444835069975152	2.836809008650829
L_D21_78	0.5540313549832027	43.88982442552234	3.3495951393647934
D_24h_310	0.8093913043478261	30.512687879555525	2.326105457962407
G_D7_28	0.4402347608809344	64.49483972862585	6.560407032318002
B_24h_68	0.8973076472197257	31.048860480649534	1.939798284052365
L_D21_57	0.7670791830164	35.37483463562222	2.1608307321780202
D_24h_255	0.9170297062256489	31.78088091270057	6.65393885933362
B_24h_116	0.9122414097954854	32.95612701324159	5.494081954561426
D_24h_457	0.7881482913625598	26.251641775567705	1.6819570423133583
L_D3_47	0.773661636925265	44.98742115315425	2.036501624646418
C_24h_34	0.9216426717016757	28.86509090233052	4.234994765529528
D_24h_334	0.8432991742115212	21.567560435334254	2.4044864682050617
K_24h_15	0.8979261946065289	32.07862294068763	2.9413829057838594
I_D3_95	0.6506469500924215	55.55195506690862	2.9854076256696085
D_24h_299	0.7395290310983282	25.377024666237748	2.1255887281894985
D_24h_276	0.5047579644187009	31.767023512212866	7.186756924904046
I_D3_65	0.7174063377130537	53.00068349800843	1.6614195561044327
I_D3_70	0.7114290889331643	58.71756511900084	2.6953125
F_D28_31	0.7995969096405777	32.463958953788186	1.9921875
H_24h_33	0.6608286498496928	24.854098931240724	2.1640060913225847
K_24h_7	0.878185093944185	29.681968462145747	2.3583529450193095
L_D3_34	0.8159577220148564	46.587147563232804	2.42722443482906
C_24h_16	0.9098502636745063	29.43785420790116	5.9118741823263
G_D7_39	0.6742199278176253	56.28289904052364	3.2327611462813413
E_D35_71	0.8662864168858226	25.942803714183842	1.7849468216868536
F_D28_24	0.6455696202531646	13.549533169388813	1.1361749665819523
I_D28_12	0.612096975756061	29.293641983708955	2.0499440255315506
H_24h_47	0.822916214220562	29.027627761012084	1.632233001232514
I_D3_141	0.8525740557762497	34.83466582168246	2.7282297015990977
I_D28_134	0.19803500153515505	36.778673234332345	2.1320396951554983
D_24h_410	0.9263016759776537	27.995689098194365	4.011853773896178
D_24h_430	0.7046413502109705	29.632930338443384	1.9713988876477408
F_D28_8	1.0	nan	0.0
D_24h_247	0.8945607307720489	33.80458436995785	4.537139222485767
B_24h_87	0.6329034287511797	32.841356564218614	4.398826026357061
H_24h_23	0.9011837113502776	29.501800247574902	2.109375
F_D3_27	1.0	nan	0.0
D_24h_345	0.8680647483685177	33.76073543475416	4.3359375
D_24h_406	0.8127623845507976	25.259097798918614	1.4730240339816252
L_D21_42	0.5488558938206451	72.37018877056161	3.3495951393647934
F_D3_46	0.8722198244856855	30.573168704872124	2.0499440255315506
D_24h_442	0.9222307410247008	29.266120660197252	2.81737858129015
I_D3_47	0.7984554688155796	25.923711523208247	3.621454017272448
L_D21_1	0.7661302229440425	39.21653624661744	2.86570763921191
F_D28_45	0.32855482371173966	39.378293440896066	5.018581196569654
F_D3_44	1.0	nan	0.0
F_D14_27	1.0	nan	0.0
H_24h_32	0.872482960834191	29.102193389469956	2.6799835842256106
I_D3_82	0.7520446454344271	28.294222837415	3.2497088962176672
D_24h_365	0.8755373387983605	28.830805672839013	2.0093470546268257
C_24h_42	0.934640522875817	23.949433718952104	1.7617144193405752
D_24h_361	0.8879743023489259	28.71744647742985	2.112627700467181
I_D3_96	0.8527409530634181	18.155423100078156	1.1055446639128832
B_24h_77	0.8182462105114039	22.209888717139613	2.109375
L_D21_60	0.6752051799051486	44.0538916350575	3.3434396760204153
J_24h_18	0.8859488637222734	30.800378486816395	4.8046875
C_24h_41	0.8907455758630693	32.61696099711302	7.746794006736754
G_D7_57	0.7782826885841861	60.61006866980513	2.109375
H_24h_7	0.7483239171374765	30.17287306362653	2.959999439136349
L_D21_9	0.853357523095653	33.821662983001694	1.7460544248927352
L_D3_12	1.0	nan	0.0
I_D3_18	0.8613124483144428	23.341041517855672	2.1640060913225847
E_D35_154	0.7521406657814003	35.86036651086923	3.902537298128136
D_24h_318	0.5805084745762712	11.071410288156459	4.015275398205894
C_24h_40	0.909293028625179	32.055601291747806	2.019572805423526
I_D3_114	0.8138645059644385	17.965521841156328	1.567861893780428
G_D7_1	0.7083351170854917	50.90659832798584	2.112627700467181
G_D7_44	0.7731750811237466	52.44127980324281	1.9468649678714238
J_24h_53	0.870896913113272	34.74478060703161	6.325954488874585
D_24h_321	0.9013679929467308	25.143120587950612	2.005926886948089
F_D3_21	0.7279967680498644	60.20846995766294	3.1748946525337653
H_24h_44	0.7155148487371634	24.643293824902646	2.1255887281894985
G_D7_99	0.7867774316372447	48.978844461900195	1.7578125
F_D14_26	0.0	nan	29.81126545203277
C_24h_56	0.7578380457780343	29.94887643995392	7.308968498209067
C_24h_38	0.9170887303605681	29.725088798634406	1.8491875591475977
F_24h_29	0.9272603218452015	28.462099317608338	2.915591087021421
D_24h_436	0.7819592071243895	33.371254582740775	8.776553598446617
I_D28_40	0.0	12.4296750667929	6.660127611741948
C_24h_53	0.919203846856169	29.50961650425271	3.06036676340639
F_D3_7	1.0	nan	0.0
F_24h_27	1.0	nan	0.0
G_D7_13	0.7202465931213498	62.66182953035095	1.9921875
D_24h_307	0.8477869737315581	25.086356664015288	1.5634762575148047
F_24h_25	0.9448408083728824	25.46161146326305	1.9644204626062747
E_D35_75	0.8806212251941329	22.97692716320798	1.6489742905629243
B_24h_86	0.06074766355140187	13.397080683243395	2.748290484271541
L_D3_66	0.8218259523984968	48.411220059653964	2.4469468380259105
L_D21_75	1.0	nan	0.0
H_24h_57	0.9258015170869408	25.87239181126511	2.5161223304981117
D_24h_337	0.9145578182211721	31.67941109797094	4.234994765529528
D_24h_402	0.739943741209564	41.566669284758355	6.1943321655011765
G_D7_104	0.716526699413722	38.82337842105236	2.115875400617319
G_D7_58	0.731579241383163	37.68430708535511	1.4495293215062086
I_D3_123	0.6334153433236412	25.47290840597868	3.3639140846267166
G_D7_29	0.9999745686848959	13.34252512384309	29.918866118298794
K_24h_1	0.813094267861994	25.54362806927782	2.4044864682050617
F_D28_4	0.799403541472507	41.74478619116818	3.2327611462813413
B_24h_90	0.8656966263198558	31.861415916134092	2.1061172760482143
B_24h_113	0.9232453243248344	30.3486759060945	1.567861893780428
B_24h_80	1.0	nan	0.0
D_24h_234	0.8937567413235201	35.24137685064059	7.129200550432092
D_24h_267	0.8957326657740001	27.580093630282892	2.0161699844631156
G_D7_78	1.0	nan	0.0
I_D28_43	0.7725774957285819	30.304855088178705	2.2783854017840133
F_D3_43	0.7301401869158879	46.459768405278844	2.1640060913225847
D_24h_449	0.7642245480494767	29.379184454479297	2.6876589705889957
L_D3_57	0.8481226608716649	38.01761708648831	2.0995866641213574
F_24h_53	0.8749502478561348	38.8883071704409	5.978859852573796
C_24h_3	0.4996072270227808	29.08102759691815	4.361201734201968
D_24h_405	0.9151717847370021	31.78188405601664	2.026361304584834
E_D35_135	0.8133892079259144	32.200466043434716	4.136569358138154
F_D28_20	0.9023297206242252	22.572121807588424	1.8342745127927964
I_D28_101	0.26947662804634437	22.753982982957005	4.934414829240773
C_24h_52	0.7428571428571429	31.542314833435917	6.162101636781987
I_D28_79	0.7433902239800525	35.74239965495597	2.532443295114177
I_D3_129	0.5982323697293316	33.07667478848948	2.601984763028264
D_24h_300	0.9122152005263722	30.725369561125763	4.200808202094122
F_D28_52	0.7438578149503398	46.71286654717706	2.036501624646418
I_D28_70	0.8009749894022891	35.393365141587	2.251098364722486
B_24h_70	0.9049255751014885	31.168985733795672	5.991479545858227
F_D3_52	0.8121041520056298	46.7618606254043	3.166231895181163
D_24h_450	0.8518046709129512	25.09955103061649	2.1512765332834944
D_24h_424	0.7690998084698872	21.21641954848725	1.669664865090821
I_D28_54	0.4671225670699632	43.61200693685268	2.720668773338414
I_D28_7	0.6768138001014713	32.705433318395144	2.1923773750628563
D_24h_384	0.795924864692773	21.65885896192958	4.015275398205894
F_D3_24	0.5602223594811612	34.447017882402974	7.6333962161654325
F_D14_7	0.9999643961588541	15.072810001952034	27.72617616489087
L_D3_44	0.8921492236644558	34.03021826806543	2.5133918659602204
F_D28_67	0.8543260741612714	32.361793563208145	2.5701225233743723
F_24h_52	0.8648014566846418	36.61949103047612	6.033733903995
G_D7_49	0.7409729948417113	71.56474686863604	3.793690794430933
I_D28_126	0.11521633446767136	36.16652134440192	5.166892426183266
D_24h_445	0.7834664161578205	24.176592679731442	2.2904086272295388
D_24h_413	0.9245121751623052	29.885107609824406	2.046591702723396
C_24h_1	0.9237976546194387	23.599702273999203	2.3583529450193095
D_24h_233	0.9089644513137558	30.171375701806756	2.308326047295962
L_D3_72	1.0	nan	0.0
F_24h_30	0.8540086986644086	36.545268896316244	4.678702682268077
I_D3_132	0.8226026064967905	35.76726488079262	3.5814156538912796
I_D28_80	0.047439882218223456	22.24178659583901	4.439225841767769
L_D3_70	0.697221150135083	30.69222138282766	5.2851432580217255
F_D28_32	0.8825586941544332	32.506978723440916	1.7617144193405752
F_24h_67	0.9334321666184553	29.398910320864072	4.935806177027974
L_D21_39	0.8240187646598905	35.00491105064017	2.583446213091633
H_24h_39	0.8846535154274153	29.238895787981928	2.1512765332834944
D_24h_447	0.8196583757866347	32.00003117656063	4.523498218504402
D_24h_444	1.0	nan	0.0
L_D21_26	0.68007134749473	54.36403160208853	2.141679712792625
D_24h_286	0.6499739175795514	24.474101419275264	2.1608307321780202
H_24h_25	0.8528861352858882	32.63655426551629	3.406509809472336
G_D7_5	0.5972112435577197	71.53307095031329	1.939798284052365
B_24h_111	0.9060156734509782	30.3161790283184	6.764470167028974
F_24h_13	0.8984042553191489	35.81598259367552	5.5127969467214415
G_D7_19	0.7406856824305491	57.38395012982194	6.663219832420078
I_D28_8	0.845626763401854	27.227267408448434	2.2234764798058917
L_D3_45	1.0	nan	0.0
L_D21_12	0.9999482896592882	14.956131307369091	17.75264924386727
F_24h_31	0.8779758872474104	28.411023189986146	3.9235943069023143
F_D3_45	0.6041399523722294	25.611893196698105	3.3862929554999743
D_24h_367	0.8449164454162111	20.61594433455965	2.109375
L_D3_39	0.77866044748925	41.220275765566115	1.9112702848007919
G_D7_56	1.0	nan	0.0
K_24h_12	0.8251310239038732	29.16139861788943	5.028149520216781
D_24h_262	0.8865352489141329	38.43150009441333	7.431018216791105
E_D35_138	0.7985464032799106	30.066703634665775	1.7617144193405752
D_24h_243	0.9230487960948498	28.063301948912624	1.8342745127927964
I_D3_20	0.714477536375443	63.9597612465941	1.9539060938124686
H_24h_52	0.838090858325395	34.701640133233454	4.7817669757273045
F_D14_42	1.0	nan	0.0
I_D28_132	0.7443187779339866	34.72987708096323	2.4469468380259105
D_24h_269	0.8461538461538461	22.836206411772164	1.0867521674409029
F_D28_56	0.5696417403734477	46.88721221611483	3.1748946525337653
I_D3_61	0.6587010022470308	44.66080689973035	4.706504444067939
D_24h_418	0.8873078679044285	30.539310738006897	2.966950523712226
I_D28_61	0.3943759763929873	55.07544713756074	3.1618916163825097
C_24h_64	0.9318933878827989	27.689779864115884	1.7772364321995822
G_D7_20	1.0	nan	0.0
D_24h_375	0.7786101187046214	22.933418820943015	3.795500329851948
H_24h_24	0.8719925751410009	29.898135431502507	2.1255887281894985
J_24h_4	0.9051858345551005	29.894231330491962	1.7262796714050275
D_24h_429	0.7658306431586789	27.442901716533743	1.8267723361078003
F_D14_46	0.7972818757132483	40.72993461881298	7.39953463354073
I_D28_74	0.47881627936834	52.41530781480287	3.087173407574881
D_24h_432	0.8068128791413905	25.713760780233898	6.079083913754502
F_D3_48	0.9999923706054688	9.0	27.07538507668508
B_24h_84	0.5507051712558765	20.368923479701824	2.9390475478088565
I_D3_39	0.8352760391289682	42.147340197309695	4.21875
I_D28_71	0.18161387737902943	31.801801025960973	4.840283537827355
L_D3_2	0.9999872843424479	9.85925925925926	23.920606902215347
C_24h_7	0.6086263254404848	52.43277969861459	6.475073336034987
J_24h_43	0.8831272319452232	34.108174587493295	4.008429228864157
B_24h_69	0.8323200134177534	34.19007928123747	5.770815118239905
E_D35_6	0.7646466680088585	35.68538995989033	4.517422328296027
F_D14_50	1.0	nan	0.0
L_D3_7	0.5292653744915051	73.90183153574856	7.186756924904046
C_24h_62	0.9059490594905949	35.781082973400416	1.8823099692432435
B_24h_81	0.6499671610331291	59.66405684989213	6.4389172817888225
F_D14_31	0.6302030086169125	50.23188736490386	1.3666293503543674
E_D35_139	0.886687171670432	23.813623993179476	1.7062757553001213
G_D7_103	0.7455265543732404	46.466675730783926	1.939798284052365
E_D35_77	0.7950018689592567	30.364746518890097	1.939798284052365
F_D28_3	0.8283760683760684	32.49220721398955	3.5890764447922394
D_24h_433	0.7267980061713744	27.087670797763785	1.5765965680164504
L_D21_55	0.7520021626736052	48.849606270857386	2.154465973927762
D_24h_256	0.9182136131288674	29.37709725408214	2.1320396951554983
D_24h_250	0.9220159576600778	31.21257342435307	2.019572805423526
D_24h_391	0.882330132518304	29.357435754972826	2.768205893207277
C_24h_32	0.8974689994904026	31.47537178842234	5.4790639347942
D_24h_371	0.8763840847166129	30.267540552053017	1.9956312147570003
F_D3_15	0.7753707170663576	42.78893936738891	1.9679127684078122
D_24h_295	0.9257413609999183	30.698476717770166	3.8972552691365365
I_D28_138	0.6960973311056848	46.59884180611886	2.8728868762807647
H_24h_50	0.7829366306027821	25.69630769182163	2.109375
I_D3_43	0.9002509275741523	27.403394227493422	5.954693444958985
L_D21_25	1.0	nan	0.0
F_24h_22	0.6262326854015847	28.983058610709136	4.731241227699925
D_24h_385	0.999985588921441	9.912186527359736	28.57140840802162
K_24h_4	0.9010743933306193	30.10521229530518	2.398768299663131
I_D3_68	0.6615949879881294	67.5170162644345	2.720668773338414
F_D3_2	0.8249187396893325	52.33439743315792	2.718143790174188
F_D14_65	1.0	nan	0.0
I_D3_86	0.7505827505827506	16.03301877146716	1.1361749665819523
G_D7_90	0.7758360855484657	62.284742118560224	15.03703314230092
D_24h_313	0.7897357334354653	23.93221142884526	1.6448049430802576
F_D3_30	0.9886415269639757	29.365881508351492	33.21557670932137
F_D3_17	1.0	nan	0.0
F_24h_56	0.8077252550424422	26.744139206959417	2.34375
F_D28_47	0.9998355441623263	28.40903052196985	29.533575057281205
E_D35_157	0.857874682472481	27.285021604298244	3.2071716054853145
L_D21_59	0.8698450922731378	29.09911765072393	1.8230096702465677
I_D3_9	0.8139882664212584	22.476496144861898	1.4111243647022222
D_24h_366	0.6787330316742082	19.1934587137079	1.9818204521821596
L_D21_64	0.8198133817914531	32.40221300492086	3.617659931351515
C_24h_8	0.8943409013893595	29.789405998681914	5.4400754945789815
J_24h_3	0.8948493443498993	30.676854012951885	5.033608967558092
D_24h_237	0.8497885835095137	34.89581091668674	2.797813215542185
F_24h_11	0.8276223609588714	34.40207261062184	3.5602634838195266
C_24h_4	0.9001197014504999	33.23969034933035	5.148253742927062
I_D28_87	0.3573396300669028	31.271144909257824	2.4609375
F_D28_44	0.9999788072374132	10.643807914162123	26.946245725358594
B_24h_108	0.9091262967360205	32.579182563662954	3.9912624295140007
I_D3_98	0.7389248563322907	37.15523070638008	2.384412884692477
B_24h_82	0.8349844891423996	26.086328009594	2.583446213091633
I_D28_39	0.6565928956667286	35.2390784425843	3.617659931351515
D_24h_395	0.7931199235547062	21.0998659906725	1.154163023647981
J_24h_28	0.8070132969066104	39.50850966978942	7.473402545391808
F_D3_31	0.7272659677299428	40.90869730921863	2.633461529794246
D_24h_462	0.882443405511811	32.016512222649546	2.2234764798058917
D_24h_340	0.8942421128743768	34.897342537147104	5.587030050496977
C_24h_45	0.9287699381853093	26.68203539546438	4.806116403377315
L_D21_67	1.0	nan	0.0
D_24h_421	0.9197576232707793	27.58248527202507	1.5722352966795397
I_D3_87	0.7053585137417473	25.690232186787917	3.264466002465028
F_D28_15	0.7549318690258288	42.25127567950974	2.7953579160648196
F_D14_17	1.0	nan	0.0
G_D7_105	0.5803255484784147	16.608481565471788	2.141679712792625
I_D28_141	0.7409482311443095	30.342126321318425	2.9854076256696085
F_D3_25	0.83785594639866	57.02573799837311	2.390165396996618
F_24h_21	0.9049605677140362	28.92620950764137	2.664566484586423
C_24h_43	0.9243019617728614	29.86669769841216	2.527014685880604
F_D28_46	0.8127727749848075	35.27044289804297	2.583446213091633
D_24h_372	0.46518105849582175	16.87970854448841	1.8895916597574725
F_D28_65	1.0	nan	0.0
D_24h_387	0.4750171115674196	29.959874276270916	2.346677858730561
D_24h_248	0.918758376995248	28.884216019950525	2.2079816814160282
I_D28_129	0.1779964221824687	41.59699162887607	3.153193136032901
I_D3_80	0.8289023927079378	25.220161524259257	2.1640060913225847
F_24h_60	0.9073323196485893	30.855479187703708	4.613676488678795
I_D3_138	0.7313903842583999	47.126126766147266	3.4624890709439433
D_24h_298	0.8408801600290962	23.35043664099261	5.5685645486797135
