# Supplementary material for: RatLesNetv2: A Fully Convolutional Network for Rodent Brain Lesion Segmentation
Source: Front Neurosci. 2020 Dec 22;14:610239. doi: 10.3389/fnins.2020.610239 (PMC7783408; doi:10.3389/fnins.2020.610239)
Supplement: Supplementary file 1 [file Data_Sheet_1.ZIP › 3D-table2-3/ratlesnet-post_heterogeneous.csv]

D_24h_312	0.7755102040816326	23.745320432768466	1.6819570423133583
I_D28_76	0.8075697648868381	22.552559016802693	1.8528970665049098
G_D7_86	0.7313195548489666	32.64460905889194	15.96720003791464
F_D14_67	0.8928561227113028	28.02805285502143	2.630852850075428
F_D28_7	0.9997075398763021	24.67704740044955	27.80432420210816
B_24h_91	0.999922858344184	19.9546860465189	27.66692392007501
I_D28_148	0.7819844508653302	19.741566842230167	2.720668773338414
I_D28_150	0.7938902388992332	18.236816625664048	2.601984763028264
I_D3_76	0.8781072830353249	26.44974082894909	1.4304557362187933
L_D21_72	0.9999381171332465	17.89247607143492	30.478438964277988
F_D14_45	0.7062386432465173	24.93373359318907	2.2723499331639045
H_24h_58	0.8666210031445561	26.663861247355587	2.0499440255315506
B_24h_78	0.7707948243992606	18.22560603629742	3.181376240741772
D_24h_422	0.829914587396597	33.720136302832074	7.036131118255348
H_24h_22	0.794669403401802	38.105842250838634	7.05951350710736
D_24h_376	0.917328422910193	28.979599654731096	2.0161699844631156
G_D7_75	0.7375	25.99392724007104	4.182789444744081
D_24h_252	0.8875804779397647	29.916558079484037	7.229623507118991
G_D7_7	0.9705946102160249	22.162177197838336	0.5859375
L_D3_31	0.8713636430929576	26.039907965925973	2.4969463772651386
B_24h_103	0.8438329061558524	31.1883319122405	3.1640625
J_24h_30	0.6976506412393589	41.323746600568704	6.268162087648281
L_D3_23	0.8510646919383269	28.787040014395245	1.5722352966795397
D_24h_311	0.8117975080595975	33.09075343140028	2.34375
H_24h_21	0.8252618717305807	31.072870607549014	6.175458809182218
F_D3_53	0.8717801287948482	27.03515097506066	1.8342745127927964
B_24h_122	0.834801345783087	35.52311603861981	6.369224175797434
F_D14_60	0.8830131137541933	26.528891325248473	2.115875400617319
L_D3_21	0.8963768115942029	28.125122757685897	2.109375
F_D28_59	0.9133769526969915	23.048127057979013	1.1660009028593203
K_24h_6	0.8681415330491847	21.271472735082583	2.1798135044224543
I_D28_96	0.44929881337648325	35.61108941115362	4.502196729444972
D_24h_454	0.0	nan	30.387059961206145
D_24h_348	0.8687008014459321	32.54668592025987	2.1384712020579677
L_D3_53	0.9999940660264757	7.937253933193771	24.938920747827208
L_D21_80	0.9094070999605816	24.21456339973141	1.40625
I_D3_150	0.8356443270606361	25.710617961366914	2.1320396951554983
F_D3_32	0.8476910220542819	38.23613077615275	2.086464118917757
C_24h_30	0.7716887132795053	21.29916809656199	2.4665115445135766
F_24h_41	0.5602820916797959	50.53457255709649	10.076080824663736
F_24h_45	0.6841964405192025	26.914285653291135	3.64036513289275
B_24h_110	0.8768893845141007	31.735935875892455	6.439983592515978
D_24h_260	0.8604827848188693	28.548909520312925	7.756537848456053
D_24h_411	0.8203355403214782	37.70306277733084	2.6256277151259466
I_D28_44	0.6441608115411799	22.218378813408645	2.449751362542993
I_D3_130	0.9767545820295038	21.095688457009402	1.0546875
F_D3_18	0.9998991224500868	12.373500199946909	29.411261071773705
G_D7_52	0.9102366979232085	27.373299876153734	14.993589938964334
F_24h_48	0.9999966091579862	6.0	28.47198072708391
B_24h_97	0.8500895962896595	30.521852493332617	7.711258067044736
D_24h_287	0.9999788072374132	10.377350455156451	28.68078774108582
L_D3_76	0.8523342648289364	30.086741055014766	3.185689973219106
A_24h_32	0.825287910539102	37.870818454851175	7.587381588861866
L_D21_74	0.9154187133101713	25.497476044935908	1.4589726091393045
L_D3_11	0.9999737209743924	14.253003078697024	19.139628481712197
A_2h_39	0.9999330308702257	15.961270819118619	29.993132758938547
F_D14_22	0.717766219545579	23.728557937683426	2.046591702723396
F_D14_5	0.6948640483383686	19.324380835694864	1.2457202124298419
I_D3_91	0.8498781782969951	24.21727063183457	2.275369668626672
F_D28_41	0.6986666666666667	18.947898533379316	1.3361430762880522
I_D3_42	0.7787910674617093	27.39614511384369	2.3583529450193095
B_24h_72	0.9169196919691969	24.483318842502953	1.2943782442016323
L_D3_25	0.9998830159505209	24.09871885216532	20.37479180539721
K_24h_9	0.8428306290082508	33.6839532209601	2.311298780076096
C_24h_20	0.8066616629815202	32.23698699055118	2.154465973927762
L_D21_14	0.9998711480034722	23.953216374269005	27.663200927348864
D_24h_426	0.9256735981875557	24.853499828017718	4.884062340040947
B_24h_83	0.6871929249918113	31.499721559534393	4.826076628587657
F_D3_50	0.9999635484483507	10.895566005132602	29.268501885759694
L_D3_83	0.8107253144535663	33.260471535735014	2.6825444864670933
D_24h_460	0.919906090568423	27.72087512034415	1.0611779458754786
F_D14_41	0.7617003005581795	17.944925673668944	1.4683551663447267
I_D3_151	0.8804088102391824	28.074345595059086	2.275369668626672
C_24h_48	0.9205515764789846	27.422722659692504	6.230805486589896
J_24h_54	0.9128451115797599	25.120739812461775	5.033608967558092
D_24h_284	0.5627705627705628	23.620184716405728	1.2621480016721494
L_D21_76	0.9362740266140956	25.303593297496228	1.0804153660890101
D_24h_445	0.8318310584599536	17.797220807883605	1.154163023647981
I_D28_9	0.549324449379974	39.12602387440092	7.136901552461772
F_D14_59	0.9060463860099254	24.624981046450525	1.2566959329801102
I_D28_35	0.7505692579430103	35.22807006444158	3.1640625
D_24h_413	0.9166818862548854	28.654933935236595	2.3023690669205275
F_D28_9	0.9995379977756076	25.92890832991651	28.49705088565635
G_D7_81	0.9074680827025194	27.305410953177077	1.2290728689493964
H_24h_54	0.7784604945717732	37.040662604526425	7.3800217939845885
L_D21_81	0.9999754163953993	9.022344218889128	27.95726348452167
G_D7_59	0.8185111989459816	23.29062310300497	3.192149641845993
H_24h_38	0.8716910263738058	31.510213650661065	6.961568784505849
I_D3_157	0.6290502793296089	40.377520879056654	3.804535097050295
L_D3_43	0.8334172681998769	32.463629439095286	2.0995866641213574
H_24h_9	0.6673228686387263	46.09663927429925	8.308750769849144
D_24h_241	0.9100733118023405	28.20593723357387	6.10500763013958
L_D3_29	0.8031170956702871	36.12565966336743	2.3583529450193095
J_24h_38	0.8238129669799952	19.023788591651538	1.0546875
D_24h_324	0.7812119737162326	18.482873407713356	1.0676289350559727
J_24h_44	0.9184906172588143	27.590060496094832	2.0499440255315506
B_24h_123	0.6933878917511392	41.20306581121544	6.077954287448409
B_24h_89	0.8501374763086944	33.29712490250126	7.1021812849226995
C_24h_15	0.6272446943587883	21.59449270325933	3.1640625
F_D14_4	0.8975429127310384	29.324484982146597	1.939798284052365
L_D21_70	0.7433390369102909	25.954438021684126	2.7879790437586682
L_D3_33	0.8862136078171713	28.486088271330082	1.773368666065026
D_24h_407	0.9102594321092412	28.222111371123244	1.9956312147570003
I_D28_20	0.8454035874439462	26.79161678290354	2.112627700467181
D_24h_369	0.795009295009295	40.52450542336029	5.888598996750521
I_D3_71	0.788724241722621	25.96970483017751	2.3320018057186407
L_D21_11	0.9999711778428819	15.147667634471219	27.83517663147602
G_D7_33	0.8747431577217063	25.861779484331606	1.2121969257174143
C_24h_24	0.925480735903728	24.56469739355222	1.8676614199815502
B_24h_93	0.4417744916820702	20.877198281816664	2.5701225233743723
L_D3_62	0.9103016059537798	26.319112118362526	1.5590782846464926
C_24h_19	0.9234965188312044	23.95833732765256	6.609416555720426
D_24h_315	0.8792113050496099	32.440818120811315	2.580786977993583
H_24h_27	0.7624381402358308	39.47615123650404	8.503969948371907
G_D7_24	0.8370389520854877	29.73557697720359	1.9644204626062747
J_24h_34	0.8287364317259006	33.372012820586235	2.1512765332834944
G_D7_71	0.7665126393041587	24.04676689740731	2.2265625
C_24h_23	0.8245033112582781	18.976694694938192	2.0765677906253144
H_24h_51	0.9172405428351953	24.018127031329758	1.5007322431483239
E_D35_74	0.936826565013331	23.697248357306243	1.267576620280309
D_24h_319	0.8709301467876374	33.03989617574854	6.607338449536148
F_D28_29	0.930330683936807	22.73101939247803	1.0546875
H_24h_20	0.818697491874655	38.48615000954124	6.554124119113858
C_24h_25	0.937043738690959	25.487555329359925	2.167176797918781
C_24h_21	0.8850977709366626	31.354157694957355	6.721701749859369
D_24h_240	0.8727233653897813	33.15300934136569	6.784741324748498
J_24h_23	0.8969903962148866	27.87457682706443	2.232721744131756
D_24h_294	0.8945109690585517	28.98776750272344	6.228601062149209
L_D21_33	0.9241058256564928	23.990373550565163	1.171875
A_24h_34	0.9999457465277778	13.21733702554622	29.672745099801816
J_24h_58	0.9200215285252961	26.25097724609537	1.5939223252424348
L_D3_3	0.7809605679108202	36.85465063065554	4.9399778691464045
H_24h_30	0.8371249700660258	23.53285854413347	1.8565991622368976
G_D7_5	0.8753490856990214	32.29248280956843	1.6819570423133583
F_24h_20	0.8914489540152318	27.641364088324416	2.167176797918781
H_24h_36	0.809763534894425	34.20715312887838	7.9506342796797504
L_D3_77	0.9999669392903646	9.615384615384615	27.845781964997634
A_24h_44	0.9999457465277778	18.143428663434136	28.338544777690817
F_D28_13	0.8683190626408293	32.78595290040598	2.6256277151259466
G_D7_60	0.8774081878386514	31.007466633992554	1.8565991622368976
I_D28_48	0.23309053069719043	35.87418780749886	15.98911678200988
J_24h_1	0.9164666346615459	26.903661406587506	2.109375
G_D7_47	1.0	nan	0.0
L_D3_48	0.8018838152113223	26.679211983934902	2.3023690669205275
F_24h_9	0.0	21.901340937985626	12.644308602650542
D_24h_437	0.880932230974546	27.093450568715348	1.669664865090821
D_24h_231	0.9055369519507827	27.620349999563377	2.005926886948089
L_D3_81	0.9999372694227431	11.966995131861612	18.585952277736872
F_D3_47	0.9999949137369791	5.96695863368239	27.53557158725271
F_D14_32	0.8892538827564551	26.383676528117427	1.8932220025082238
L_D21_17	0.9989691840277778	33.33842904011473	30.96367855485581
G_D7_91	0.845084526123579	32.480800224929304	1.40625
B_24h_95	0.8179586110136794	32.34610102176373	7.420846968275421
A_24h_11	0.9999491373697916	18.449207978509364	28.428779354827544
I_D3_35	0.8132593370331483	32.462261889127625	3.172731180628332
L_D21_43	0.9173352895328045	23.74149539763285	1.5413609106991295
I_D3_24	0.8576482479784366	18.527648673685757	1.5234375
D_24h_401	0.7903509303594157	30.52267598961753	2.238864043891734
F_D3_49	0.9185151737502587	24.528902845106092	3.779183319514945
I_D28_24	0.8135788262370541	21.931351886255346	1.2890625
F_24h_1	0.7551646553487421	20.33679891584077	4.5808172544590775
C_24h_46	0.8386091397243813	30.16000382949662	7.725492058054457
B_24h_75	0.8057316714103445	38.54571291560609	8.396711305159151
I_D3_73	0.5880989180834622	41.136563263293	8.466746188213332
D_24h_283	0.88264192139738	29.940351734335046	6.781704513857947
F_D28_58	0.9142155249939681	22.41478568339776	1.7617144193405752
I_D3_54	0.7633676842309935	22.368093438294633	2.109375
D_24h_441	0.7123538011695907	26.887648119768656	3.795500329851948
G_D7_53	0.8622794861230758	27.26079849540042	2.109375
C_24h_58	0.7999106843809312	36.701982873953824	7.628897249418654
F_D3_58	0.9011676396997498	22.953518471354545	2.34375
D_24h_446	0.6702530384538753	26.862389871432406	4.3784863341256415
I_D28_93	0.8039965288364566	23.436640969639928	2.702944358125968
D_24h_297	0.8727624455135855	29.07400204055976	6.93983543882481
H_24h_49	0.9034904766008791	26.992433520254888	1.3666293503543674
G_D7_11	0.9999788072374132	9.764444444444445	28.353805625648054
D_24h_261	0.9120760513097265	24.159783079495032	2.201753229850305
A_24h_3	0.8864857370628401	31.856435923450228	2.1576506999439804
I_D28_151	0.7666384199204745	24.984213966965264	2.0499440255315506
F_D3_26	0.7494284407864655	19.222180371362583	1.171875
K_24h_13	0.9187899364220169	25.49015685079599	2.1223558917509573
F_D3_41	0.32084251775655154	61.13644630073543	9.103741691907166
B_24h_100	0.864575179141326	27.622799340286313	6.228601062149209
G_D7_87	0.9040036745004976	26.180658812681706	1.6153182131355728
I_D3_22	0.7950916120356363	20.126878712525638	3.1640625
J_24h_32	0.5958361221685983	47.52199420886874	7.646877234879118
F_D3_29	0.9181268466982753	26.223653299191042	1.2065191571469143
J_24h_35	0.7077918893738048	31.374575357306522	4.700665106280839
I_D3_126	0.8127018299246501	17.808972788583617	1.0546875
L_D3_14	0.9999448988172743	15.50879371343108	28.0590046020491
L_D3_13	0.999969482421875	11.981202809996674	27.2777663690768
G_D7_97	0.7945762711864407	28.79829429780257	2.7357697335770514
F_D28_42	0.9999126858181424	13.876463016416679	29.485176111930592
G_D7_82	0.8756174225415357	28.95903696696793	15.108100466538843
L_D3_22	0.7879095870434609	39.929854870669914	2.4243938514348287
D_24h_461	0.8843413729128015	30.73096270286772	2.308326047295962
D_24h_235	0.8923555930334383	23.017879156087588	2.540564459610797
C_24h_76	0.1573732271225957	34.1272153238776	3.2602565023227084
F_D3_55	0.8591322978039636	31.53655384682605	2.1735043348818057
B_24h_102	0.7452928870292888	22.129737340868925	4.818957467566896
I_D3_127	0.7349477893801377	31.30526781586907	3.237006402406203
H_24h_15	0.8749599161981315	35.100406727406906	4.765945173670958
C_24h_59	0.857884388517499	26.01919543924569	1.5809458081912549
F_D28_22	0.3368950345694532	42.90949275046464	3.6062537234599494
L_D3_73	0.8849426161254118	26.179807064998567	1.8932220025082238
D_24h_399	0.7963849016480595	23.740288983532835	3.8600786934376417
G_D7_108	0.9064102084346818	25.61756505791824	1.0611779458754786
A_24h_5	0.8185899960614416	22.54254286243982	1.8528970665049098
D_24h_281	0.8861875242154204	28.80528667560143	5.9141966629432225
D_24h_431	0.6362252663622526	19.691371733832597	0.9152636338953111
L_D3_78	0.7325598051855035	26.05328896753421	5.418575635170418
F_D3_1	0.6733705772811918	18.820185991197963	3.0760323629078177
L_D21_52	0.9999864366319444	8.676098855938925	27.111373080184794
I_D3_79	0.8458167578319244	27.370598263429727	1.8078806977197084
J_24h_55	0.7901241039485237	39.77428746499783	2.664566484586423
L_D21_77	0.9999016655815972	13.206911522532632	28.390107960000236
F_D3_8	0.9999237060546875	19.429178879251772	28.303389340227987
D_24h_428	0.9076777833885876	25.59665006072436	1.2943782442016323
G_D7_48	0.9999788072374132	14.305473009470584	28.95124243407461
D_24h_409	0.8816573471445596	31.979265701314176	6.977332334345717
F_24h_18	0.9998703002929688	16.03349343424264	29.04595673306463
C_24h_60	0.8718965517241379	27.31876627827774	1.381620248736515
D_24h_218	0.9010115373428562	24.992731724897585	1.2234734190129553
L_D3_80	0.8758167656949696	27.789064473692537	1.8342745127927964
L_D3_2	0.9999762641059028	15.217684846873569	27.621220532961043
D_24h_268	0.7900564027574681	18.949186532865745	1.640625
D_24h_246	0.8802468774680434	31.426774880419984	5.932743777584596
L_D21_3	0.6982248520710059	34.15570156972401	2.630852850075428
L_D21_23	0.9306747043821006	25.588603091374086	1.4111243647022222
A_24h_35	0.971804622386854	25.705769996896805	1.5939223252424348
I_D28_149	0.7731087174348698	23.317312016945483	2.5540423497308637
D_24h_314	0.9149766929838141	26.918739980695676	1.8932220025082238
G_D7_30	0.7209753992231334	28.174999236835934	2.2079816814160282
B_24h_94	0.8287901990811639	20.628729539579346	2.109375
D_24h_227	0.865055387713998	31.178250811009008	2.201753229850305
G_D7_92	0.9999567667643229	12.412902354548732	28.048235081925164
I_D28_97	0.8488080567713424	29.631938900273664	2.1320396951554983
D_24h_328	0.9203740327566675	25.695202045471024	1.950388708253114
D_24h_357	0.8303778313708801	26.241553894980434	8.562710279124172
F_D28_21	0.9207788743664977	24.133603047791876	1.5722352966795397
F_D14_56	0.7887750685326793	31.03371251556663	2.109375
F_D28_18	0.9994066026475694	32.487524910413484	29.999313346633972
H_24h_43	0.8390176455096129	34.06685833634773	7.7804028153271085
B_24h_113	0.9185050757103159	28.63845500260172	1.40625
F_D28_50	0.9997211032443576	22.924062061785595	28.908519758860663
C_24h_13	0.8817238525685912	25.99007793257523	2.4385139117208765
G_D7_54	0.8933278659715307	27.300677515848257	15.679056881937486
J_24h_29	0.7049504950495049	44.14193444578041	6.329209976433177
E_D35_64	0.9696541403392085	27.70554723185038	0.8203125
G_D7_38	0.6580335731414868	18.064842143024578	1.7578125
F_D28_17	0.9997143215603299	25.95920117891235	28.004380019792773
C_24h_65	1.0	nan	0.0
F_D14_47	0.9999881320529513	9.4071157726741	26.80777725561593
I_D28_83	0.733337839664729	27.067993627630116	3.31663399173865
F_24h_4	0.8231720180583098	35.92435542162705	6.681743104757078
B_24h_76	1.0	nan	0.0
L_D3_74	0.8505940879003412	28.990200434617613	11.81735856183209
I_D3_74	0.7699495187031637	33.28783232421713	2.633461529794246
I_D28_22	0.38922258452033637	24.15085299449095	2.4044864682050617
D_24h_383	0.7374545454545455	19.61363727849915	2.6799835842256106
C_24h_11	0.8760599950280363	27.237450789960914	2.5486597465935406
D_24h_237	0.8793388853956807	31.77087109491114	11.387104008276753
J_24h_60	0.9306057072204347	23.547107947731604	1.130115323553862
K_24h_8	0.8517588368954265	32.57682380735468	6.793843612798005
C_24h_70	0.8877125957975651	27.019785927427584	2.2571906583115107
C_24h_66	0.6187556357078449	42.933124266410246	8.210655026064074
B_24h_101	0.900395145717976	27.126405495592778	2.463726098628356
B_24h_118	0.8168103448275862	34.31041746684756	7.742360933980748
B_24h_114	0.9204154848888972	28.336847273467406	1.1361749665819523
D_24h_403	0.9217650647325968	24.81307886770537	1.4495293215062086
B_24h_105	0.9330140876440782	23.69082472379151	1.9112702848007919
I_D28_130	0.9807326245415293	17.574615235354027	0.9375
L_D3_61	0.9062415073829151	25.800211480890912	5.663927800122456
F_D3_11	0.8201767570492394	33.025942549349104	2.079871798745959
G_D7_74	0.8863191473936054	27.9844024776197	1.6448049430802576
D_24h_388	0.8055375919139661	31.865155928523915	1.8078806977197084
L_D21_51	0.8938238088774264	30.647688514478613	1.939798284052365
F_24h_42	1.0	nan	0.0
D_24h_434	0.8362493117106876	36.906437409235636	6.942803082936855
K_24h_2	0.8574809078197267	18.20884660814291	1.0804153660890101
I_D3_44	0.7905110872449302	23.349459568240306	3.4940745740333377
F_D3_3	0.8739609779849059	25.473146187893654	2.1061172760482143
F_D14_52	0.9144451504185198	25.077801544183075	1.4111243647022222
F_D14_18	0.9998380872938368	14.569168639451531	28.49705088565635
C_24h_61	0.822668202006909	35.91619364148817	6.6590965524259556
D_24h_301	0.7462437395659433	21.78340477254289	2.7781100604210227
J_24h_31	0.7689365342996628	30.91731137864474	5.263010524895067
K_24h_17	0.9183509253561793	25.512932666692972	2.532443295114177
A_2h_38	0.948268238761975	23.481068796922	1.0546875
G_D7_79	0.7438142367719832	19.896550886279332	2.109375
L_D3_49	0.9999889797634549	9.860596008437323	28.1120575689813
L_D3_1	0.8728433258076205	31.780018745457923	2.4130383142938285
I_D28_160	0.39817735716789343	41.96360472952693	5.819394852157095
L_D21_13	0.9996515909830729	30.170729846655263	27.801113583881964
F_D3_65	0.9999593098958334	14.129798006375047	28.352110381520767
H_24h_26	0.8487202405135289	36.525951573799176	7.4981687217404955
A_2h_20	0.99993896484375	18.404785005837777	31.41630552642509
L_D3_63	0.708573114947617	29.358343176783414	1.527938063719371
D_24h_415	0.6432596445600347	24.78079336746839	4.076373546310801
F_24h_50	0.9999516805013021	17.5028292133276	27.414111481147465
L_D3_40	0.6812089356110381	26.1034803440564	3.666676839178597
F_24h_3	0.9301217669540486	25.463741858961598	2.7855150759386045
D_24h_244	0.8885141465242645	19.177003455642687	3.3700321510660327
G_D7_93	0.8744001421885182	29.890724449410705	1.3565433870457295
G_D7_61	0.9999635484483507	17.064871808349842	28.754192544169754
D_24h_289	0.8934671343953073	31.922180368692068	6.195440572446705
G_D7_65	0.9204819277108434	24.617734686274908	2.109375
F_24h_24	0.6586905948820206	21.603249273982165	8.154431370522563
F_24h_26	0.807368549469318	21.30799535259129	3.3021100320950088
L_D3_18	0.8659376920837243	29.127322634161292	11.4232268779311
L_D3_26	0.4472173823921287	27.35374766108617	3.617659931351515
D_24h_435	0.8440722541352342	22.955978493499565	2.251098364722486
D_24h_416	0.8353180594761374	35.10297991558161	2.601984763028264
I_D3_8	0.907167684358854	22.725324634240593	1.315426425037714
I_D28_95	0.9878841268017414	19.34415768456436	1.0546875
K_24h_18	0.8552678800307614	24.159478210263604	2.4044864682050617
L_D21_53	0.9998931884765625	25.454899140771545	30.441920278686535
C_24h_14	0.8645101910544364	31.523509757714375	7.255221886951925
I_D3_7	0.9803742583295298	19.638913777799015	0.42252554009343624
D_24h_370	0.8176120461981158	23.845863466522708	2.430051721093092
D_24h_364	0.861758795572709	32.59325818645884	2.275369668626672
D_24h_389	0.9999788072374132	12.289007835470157	27.81543501894171
C_24h_77	0.8873139403097846	28.56039288231216	6.550980402831415
I_D3_88	0.8500374349946377	27.566087317341754	2.1640060913225847
D_24h_423	0.8420691514126786	32.568263340684844	4.474660099696122
I_D28_68	0.8556683491181307	25.855486661925944	2.2571906583115107
C_24h_49	0.9131041481669415	25.999370244274065	2.0765677906253144
C_24h_57	0.8711513690946109	32.16116271203095	7.334289950774461
G_D7_106	0.8766762067080426	28.716018001239817	2.2265625
H_24h_45	0.8723012552301255	28.25215829773358	1.6778696558526978
C_24h_9	0.894304860250153	24.548451609426557	4.006715858737209
H_24h_41	0.8074418604651162	22.89436393635059	6.416483822814291
D_24h_338	0.28761061946902655	11.818793893730524	1.9713988876477408
J_24h_49	0.9048820845381157	25.55475486696383	5.933901047424452
F_24h_44	1.0	nan	0.0
F_D14_25	0.8909464523147589	28.30930353552815	2.2723499331639045
C_24h_2	0.9342225342225342	23.12404803643636	1.3666293503543674
G_D7_64	0.9804674046740467	21.468408388050094	1.0546875
C_24h_75	0.8027880278802788	21.25521413021383	4.523498218504402
D_24h_316	0.6108732876712328	20.62153382963376	1.9644204626062747
I_D3_93	0.795778364116095	31.21958588747653	1.9255871162290996
F_D14_43	0.9167844750032129	23.438044277412736	1.2008145428858903
F_D14_48	0.9999355740017362	13.127121909995703	29.19121571972145
A_2h_7	0.9997982449001737	20.930016266512133	31.042302955062887
F_D14_49	0.9806981044845122	23.879978289632355	0.8286407592029854
F_D28_2	0.9023032829598749	25.88572008445761	2.102854505264808
D_24h_432	0.8060428849902534	20.756324250668563	4.688964614939661
F_D28_1	0.9998194376627604	18.643287391570844	29.196860533952318
I_D28_98	0.8154407326737869	26.48974286386585	1.9327057620082784
F_D14_30	0.8824936673233886	24.635294183376093	1.351472179062984
G_D7_21	0.8694903581267218	29.96260869472819	2.320194125768359
I_D3_139	0.8693432350893479	17.935325420236254	1.2566959329801102
A_24h_23	0.999953375922309	11.186939963746754	27.83517663147602
D_24h_393	0.5536823425022183	23.85545660676725	7.813867067892025
B_24h_119	0.8233641790030468	32.62505824558017	4.468517804282254
L_D3_65	0.9999966091579862	6.0	17.571873888493652
C_24h_44	0.6756223579145139	35.71639319390063	3.6195574714407424
F_D28_5	0.5718884120171673	24.818980235604915	2.415882202510348
L_D3_58	0.9999660915798612	16.727825519323734	13.969910029433573
K_24h_11	0.8728272331954927	29.361860474935973	2.7257117225655487
I_D3_17	0.706766917293233	21.568397134878122	2.6799835842256106
L_D21_45	0.999969482421875	14.07518236647739	27.507628336503654
G_D7_43	0.902152391901386	24.665291877353162	1.315426425037714
B_24h_67	0.8941514520477182	28.79915629400741	2.507922018636644
I_D28_159	0.1443001443001443	44.33888924929449	2.745790901685933
F_24h_7	0.0	29.61886421466649	8.624235699831608
G_D7_69	0.9999177720811632	15.958923829516023	28.77329007395031
H_24h_53	0.872348174451425	25.569160512474923	7.472483703248372
H_24h_18	0.7609124839681236	37.019895774423645	13.248408383916585
D_24h_265	0.7914406086139484	29.008381178326303	2.275369668626672
H_24h_28	0.8392947785184934	25.166220228597076	7.145555259106006
J_24h_39	0.9305180939536974	23.873801738849192	1.8895916597574725
D_24h_368	0.8556992724333063	30.546214215056068	1.8342745127927964
D_24h_271	0.8859560868793277	31.51541183983657	1.8895916597574725
I_D28_82	0.44120517199316905	30.147990267395233	2.4609375
H_24h_55	0.907104204245872	26.192871796487225	2.235795003320966
I_D28_73	0.44745208465800707	43.56635286012948	2.4609375
F_D3_13	0.8555729984301413	36.95779771861395	2.326105457962407
H_24h_40	0.816710142703698	36.60824050415771	7.653160250276107
L_D21_31	0.9371320267763529	24.89136204943589	1.6110617677579127
D_24h_239	0.8629466817923993	31.768020769147235	5.781513929786255
D_24h_295	0.8625441430610865	32.21846105615374	7.269404259033198
D_24h_425	0.7933569289409202	18.449502241217573	1.527938063719371
D_24h_254	0.7034700315457413	20.312502777212906	1.154163023647981
I_D3_40	0.7328918322295805	19.162871364868792	2.112627700467181
J_24h_43	0.8639988941875735	31.1732161572125	5.375317941177991
I_D28_65	0.7813664146985424	25.17490174843504	3.1203578802408627
G_D7_107	0.8381602323679536	28.235323516846883	1.640625
I_D28_157	0.8154956639144207	21.949499619620706	2.4748490721026806
A_24h_33	0.9999381171332465	19.365529844174034	30.662171518126883
F_24h_15	0.8501261890894972	28.869616780481365	5.690536191646398
L_D21_62	0.9154605708102259	28.030102094489138	1.8565991622368976
I_D3_160	0.8094623655913978	18.855608317018994	1.5634762575148047
D_24h_347	0.8360084717578897	32.29040202808025	6.566683934119641
L_D3_67	1.0	nan	0.0
F_24h_59	0.9041413532439827	28.117423102308884	2.281397148507631
L_D3_16	0.9999957614474826	6.708203932499369	24.651470692926594
L_D21_61	0.9860450364732001	23.656848149788168	0.234375
I_D28_21	0.7992800205708408	25.653228332207227	1.9956312147570003
L_D3_60	0.7316900753418286	40.837890382039845	12.864497669670929
F_D3_59	0.8787210820296617	25.087302108467238	2.7879790437586682
L_D21_48	0.9465702491436602	21.150094974433614	1.4915533665653737
B_24h_99	0.8935933579908439	25.546259949641918	4.7587360556828795
D_24h_288	0.6814535666218035	25.9342096794196	4.225255400934362
G_D7_39	0.9825195030338053	17.297661663944798	1.0546875
L_D3_64	0.8366496722505462	35.635482986262424	5.864060626498501
D_24h_414	0.22708387127062746	30.288949043039228	9.523963018724467
D_24h_362	0.876659238445887	18.59355658376431	2.320194125768359
F_24h_47	1.0	nan	0.0
D_24h_440	0.7590537994557254	22.27975232997033	1.640625
I_D3_48	0.7255129694154084	22.907029774555998	3.166231895181163
H_24h_8	0.782979870596693	33.3692619538581	3.7076465670835255
H_24h_19	0.891593140671991	29.68837157925334	2.266298391306295
F_24h_65	0.9999652438693576	11.165375128085417	28.97613490517617
F_D28_27	0.9999118381076388	18.819459849917635	29.050684342063057
E_D35_156	0.8653500897666068	26.335925813952787	1.6448049430802576
F_D14_9	0.9999118381076388	21.812480396220483	28.96665458137544
F_D28_43	0.9273433820065945	21.368754959014268	2.102854505264808
I_D3_159	0.7554214595511974	20.164637479961833	3.192149641845993
A_2h_51	0.9999923706054688	6.770600440931532	30.358801019085163
F_24h_32	0.8791198574416983	31.901590898828275	6.827114842326332
G_D7_70	0.8580025337837838	27.317287185587873	15.170237585431467
I_D28_17	0.455452865064695	37.095393144809776	3.434613489785823
F_D3_52	0.8821965093957486	26.545077391170814	1.7926240477474635
B_24h_85	0.9017467555243774	26.31559205655181	4.643346739724754
L_D3_55	0.8812065052240626	24.284092872807214	1.3361430762880522
F_24h_46	0.9105939605690042	24.45076021124153	1.2065191571469143
J_24h_27	0.8561718768185098	34.24633032264743	2.3320018057186407
J_24h_56	0.9190592946160431	25.41773726785422	7.703239888849122
D_24h_449	0.8015708970649028	19.71861402622674	1.0546875
L_D3_17	0.9990573459201388	27.333453075552786	27.2568653102841
H_24h_31	0.9035225133297883	25.16080892185163	6.1319416181020925
L_D21_73	0.9234051632174098	23.710785781941752	1.6655473129162377
D_24h_263	0.8140958983246678	18.757250485448267	2.4215599593482606
C_24h_26	0.857741941632832	31.73887365400062	2.463726098628356
L_D21_40	0.48667194510424916	23.488392310366585	3.168399804983385
D_24h_277	0.9232933739351655	25.00914414071873	1.9956312147570003
C_24h_17	0.9028797905606865	25.14152630052508	2.7879790437586682
C_24h_73	0.9060956668935308	28.16072304409851	2.3583529450193095
L_D3_32	1.0	nan	0.0
I_D28_127	0.5114260527564929	44.92727731115938	2.745790901685933
D_24h_419	0.8831091555360694	32.09651811632849	6.089241120359334
H_24h_11	0.7847821583925982	23.941173426776185	1.482317653203928
I_D28_38	0.37621609870101635	21.704759638072524	3.7518306078708097
F_D3_56	0.8130736355356267	32.30923480500667	1.8528970665049098
C_24h_39	0.873843233409792	19.731714224324925	1.1117382399029458
L_D21_65	0.999969482421875	13.465481322358974	28.08933285283201
F_24h_58	0.9320867463408083	24.97565622996828	2.109375
L_D3_42	0.8906556654784316	25.951586333441583	13.639134905724868
D_24h_459	0.7600644122383253	21.18194826885037	2.5133918659602204
F_D14_44	0.9999966091579862	6.0	28.75323733471698
F_D14_24	0.6348973607038123	21.02302585410898	2.079871798745959
K_24h_19	0.8965357539829566	27.3929624621711	2.3053494811999222
D_24h_455	0.8763550905920704	30.710329273762024	7.009732700971022
D_24h_242	0.8952107040140053	26.39796061507706	1.8078806977197084
F_24h_43	0.9288565287951226	24.897346476773667	1.6489742905629243
G_D7_57	0.915959281680138	27.402449287475477	2.109375
K_24h_5	0.8487642153146323	23.069077229437205	1.9112702848007919
F_D28_11	0.8937490871914707	28.061543765909004	2.8990586430124172
D_24h_306	0.504735694628114	49.57677010663262	3.5038866533732937
A_2h_52	0.9999737209743924	14.85338218023629	28.97613490517617
L_D3_35	0.7719935750585881	32.31183975435223	2.112627700467181
I_D28_86	0.0	26.079334873041592	4.247945850091842
F_D3_67	0.9010779040063137	26.528623864640696	1.4542586303895535
E_D35_65	0.9150278016195843	23.780924420537012	1.0804153660890101
F_D14_8	0.9998999701605903	19.68965683859235	28.552175847130613
I_D28_123	0.9861779305078274	19.722692551619243	0.234375
D_24h_448	0.5573314801945796	28.443730910032453	4.21875
G_D7_95	0.9769752681111841	25.500730224201252	0.4831764405020696
D_24h_453	0.8963092581592846	26.911136944304932	1.7262796714050275
D_24h_392	0.6312442473433185	28.679302529001863	2.824680654654832
H_24h_6	0.8961514397156511	27.31163154059654	5.243404059655569
H_24h_29	0.7592602027818821	29.2158349090718	3.0037513167131946
F_24h_55	0.8640665796344648	28.8474188737916	7.195350671722853
I_D28_47	0.536646797078331	36.94464123295499	2.384412884692477
F_D28_60	0.9319795762662129	21.633973419411433	1.5634762575148047
G_D7_98	0.859434105008322	26.397348851271484	14.043933055382404
L_D21_49	0.9999660915798612	14.21779255018162	27.73830847986623
D_24h_363	0.8555707652253268	28.265121321495474	3.8027298608409263
G_D7_109	0.9681581114466099	17.56745322397607	0.26203921611325665
I_D28_42	0.5695857107417515	21.03389237731053	4.027228190024902
A_2h_27	0.9999576144748263	12.129140504698427	28.407033172990914
H_24h_34	0.8896114964532498	26.69747473614967	6.503642308833566
L_D3_51	0.8995355051187647	25.494479341797746	2.109375
I_D28_88	0.8054539408047888	26.73533608919835	2.1923773750628563
I_D28_18	0.6776391083982778	29.967236121103966	2.4859222776089562
E_D35_120	0.9995439317491319	27.934837168870242	29.63384336955911
G_D7_31	0.9996558295355903	27.587931273809225	31.410185154585008
D_24h_451	0.8476479953683601	34.043088191915416	7.308968498209067
L_D21_63	0.6458746810320386	32.99751249961563	3.2306364262711456
B_24h_107	0.8429421419778416	31.160852184811354	3.0938387771353324
D_24h_377	0.719148376922066	28.379795905927352	2.507922018636644
B_24h_121	0.7790969248734916	25.167280659937436	6.5979788719965216
C_24h_18	0.9242273472254742	27.17616088493137	1.7421174313263874
L_D21_83	0.8679899453930832	24.58111048419673	2.507922018636644
C_24h_10	0.9060259807968024	27.975261482349897	6.5320863325180225
I_D3_92	0.8828197226502311	27.97998824464069	1.7578125
I_D3_148	0.8611955420466059	23.857263620446343	1.632233001232514
J_24h_2	0.759471399338293	37.06349202637631	7.812988265992165
D_24h_351	0.5572139303482587	23.97592110601519	2.1512765332834944
L_D21_32	0.9999092949761285	20.313214004015016	29.897514765614822
H_24h_37	0.8748752992817239	28.183166684259174	5.548800282071116
I_D3_21	0.8711784469625827	25.77991294006791	3.1640625
J_24h_5	0.8842729049672675	31.63398036666127	2.141679712792625
H_24h_12	0.8161414117920689	18.022008081584676	2.112627700467181
F_D14_58	0.8970064684350398	24.969894817079307	2.036501624646418
L_D3_59	0.8906868287167892	27.04594324561102	1.765607715623363
A_24h_45	0.980756509711949	25.86868722500127	0.9375
F_D28_25	0.912660123107636	27.758747623694234	2.1384712020579677
A_2h_29	0.5460677188722515	33.89183383012468	1.939798284052365
L_D3_54	0.9066381572553213	25.129117234614966	1.8895916597574725
A_2h_48	0.9999949137369791	7.3484692283495345	27.313990502093198
F_D28_53	0.9008262148158521	26.61295086511081	1.4304557362187933
E_D35_67	0.9246376103058007	22.40762190229674	1.8078806977197084
F_D14_21	0.8982614431936672	29.42858199982313	2.201753229850305
I_D3_134	0.8077132981626342	24.51205774857398	3.087173407574881
J_24h_41	0.8599850318074093	30.44012621884166	3.243363867913605
F_D14_3	0.9121573818380994	25.324397419195673	1.8078806977197084
D_24h_275	0.8850360624554173	30.574649430860504	13.077830977877698
A_2h_37	1.0	nan	0.0
D_24h_379	0.8170751156238372	28.53423241421761	4.356475850494009
L_D21_29	0.8881024061774642	23.608418145277074	2.0499440255315506
L_D3_52	0.9997278849283854	21.163623826081764	26.213091379460927
F_D3_5	0.5283018867924528	19.125939654978993	2.472073020671366
H_24h_42	0.8477825088158261	28.811182478785298	7.157077258407408
I_D3_97	0.8978290755820102	25.217365985316793	2.1512765332834944
L_D21_66	0.9044334456613311	23.498620678136955	1.486942680521428
D_24h_279	0.9169672153374733	26.20268258850098	6.85822260393728
F_D14_29	0.903389277740147	25.98054000430034	1.2890625
A_24h_24	1.0	nan	0.0
I_D3_38	0.6654839782681007	24.4736249147711	2.5161223304981117
D_24h_404	0.8487199989513561	33.52109180744743	7.857681850425099
H_24h_17	0.851352380952381	28.697447730242686	2.8002663621910595
B_24h_120	0.852307806746755	23.235849886756792	4.643346739724754
J_24h_9	0.8873490287749763	24.698568369177163	1.8267723361078003
I_D3_83	0.8505538105471979	28.05804032282686	2.5378602923094977
C_24h_47	0.8483149383226111	33.85643390206287	5.809947776362753
J_24h_59	0.9066338280450358	25.561826942921332	1.7578125
A_24h_42	0.9999923706054688	9.0	27.730138320770465
D_24h_273	0.9107500294360061	27.458529304488984	7.8655425911952355
D_24h_412	0.7914532198910122	42.73645682032301	7.45316185132399
L_D21_47	0.916793893129771	25.187080420973658	1.669664865090821
L_D21_58	0.9998957316080729	16.018275105827644	29.535434971324065
L_D21_16	0.9999398125542535	16.3546399219688	27.420122139489663
B_24h_73	0.8016493338726725	37.272827745175796	7.359524281925429
F_D3_60	0.9050592533879792	25.856149759538425	1.8078806977197084
J_24h_37	0.9121019967620075	25.940088751889327	4.234994765529528
L_D21_54	0.9322603646735255	23.002199696821773	1.154163023647981
D_24h_350	0.8872418364001767	27.045489323173864	6.79485422546448
F_D3_20	0.7571479416300866	36.476410444583756	2.0025008778087963
A_2h_9	0.9998872545030382	17.850152769664057	31.34387754678685
F_24h_2	0.9080135988343856	27.454669860639026	6.8871962132414595
A_2h_8	0.9999448988172743	15.295371830877787	28.240728696763806
D_24h_452	0.8694592712926433	26.53206150742487	2.1384712020579677
D_24h_292	0.6773967809657103	18.409650441926217	1.1055446639128832
D_24h_386	0.7059340659340659	22.574264766314954	1.5098553195381008
D_24h_456	0.8720038659793814	33.30999573876043	7.1484375
L_D3_9	0.829183172986229	29.17923639278593	10.941196362008647
C_24h_27	0.8366745809307888	31.434363115216538	5.706201011221806
F_D3_4	0.8648935751662273	31.087385345540277	2.3728660232011625
B_24h_115	0.8878420479711723	26.9390733028295	4.86151605766208
L_D3_71	0.8231512137489525	36.40215763532204	2.674854424339061
I_D3_149	0.7860834637762486	26.856410140755763	14.31847113775267
A_24h_15	0.999985588921441	9.13426461396973	28.19960807365614
C_24h_54	0.8763432392813443	29.61962817020932	7.05951350710736
I_D28_139	0.5918638072076056	36.2078461870869	2.4969463772651386
D_24h_291	0.8072334928956766	35.43274352033022	5.9512330901224795
B_24h_71	0.8309345916896055	34.4479747377763	5.814673232838412
A_2h_50	0.9637199795605519	28.200334556264245	0.5240784322265133
D_24h_236	0.8939907955292571	28.56918272398734	4.411296146418448
L_D21_71	0.7907572362102409	29.96249083968301	2.22964424887974
C_24h_31	0.8750195736304052	25.041710661257586	2.7282297015990977
G_D7_34	0.9999881320529513	10.302672552711508	27.81543501894171
D_24h_358	0.7602905569007264	20.72149751447243	2.430051721093092
D_24h_373	0.7954840805717999	37.63453544624989	7.002872422654061
L_D3_75	0.9999974568684896	5.196152422706632	26.995381278129088
D_24h_280	0.8540147339902392	28.500417216029735	6.772585910999949
K_24h_14	0.8515263207636329	32.72401201311127	1.9220179062722726
F_D3_9	0.999985588921441	10.711018503494588	28.47198072708391
G_D7_46	0.9191076253556826	25.74032392795451	15.617625212725404
F_D3_22	0.7023406655386351	35.19358871247634	2.9320303132492507
E_D35_3	0.8661740115432331	24.290220710461696	1.5098553195381008
D_24h_274	0.7943602021814312	20.179824507949064	5.051311420840385
L_D21_34	0.9841500782576108	24.566535110912312	0.33145630368119416
L_D3_19	0.7667110815012214	25.55769752948045	11.000030517535793
G_D7_72	0.9076499869007074	27.85193185729362	15.207759201848452
C_24h_37	0.6237482117310443	18.292332628492545	1.486942680521428
J_24h_57	0.854671687455872	31.103864001580654	5.379148789466485
D_24h_353	0.8255369681949608	28.99470832384923	3.7846301395207367
E_D35_140	0.4050632911392405	35.621453674965146	5.00625219452199
D_24h_309	0.7432103390147968	25.710445178257395	3.3187036543374133
F_D28_26	0.12661870503597122	22.868751947890207	2.384412884692477
F_24h_49	0.9300199042232427	26.423631644283788	1.3412722432335467
G_D7_85	0.9176059513074842	25.713938260216377	1.1055446639128832
L_D21_44	0.9255939430858933	22.87764966833649	1.6153182131355728
D_24h_232	0.8322035799560918	33.04556923309683	7.296745348152233
B_24h_112	0.7676029884385825	36.184333505950825	6.97044016779518
C_24h_6	0.6335861321776814	24.692106685486454	3.1640625
L_D21_35	0.9082558530301333	21.750839910594518	1.396450229040584
K_24h_16	0.6368130604736721	40.92976680171531	8.348324325454106
D_24h_374	0.8106133435877716	24.179305024695164	3.466452997909931
F_24h_17	0.9999050564236112	19.768352496267024	29.27952611320857
L_D21_78	0.6664982314300152	27.446234480768794	3.2602565023227084
D_24h_310	0.8062839320780871	27.8137834292339	2.612519157375932
G_D7_28	0.4120676336795125	27.303991807638827	6.560407032318002
B_24h_68	0.812443164595332	39.48728469732438	7.008753072330787
L_D21_57	0.8796562471631313	24.01873619240583	2.337883282413282
D_24h_255	0.8657069970845481	29.75013179411055	7.809472069474752
B_24h_116	0.8791002466590583	29.086378667857332	5.9823042272344775
D_24h_457	0.7727812995245642	28.30227999949481	2.073258517143062
L_D3_47	0.8191881918819188	30.69877452715378	12.486931645286704
C_24h_34	0.9225257244403681	26.886423482090056	2.4609375
D_24h_334	0.8399543615807489	20.834610652714733	3.2178586447842146
K_24h_15	0.8957294515039408	29.367933434494073	2.0331271374489224
I_D3_95	0.985944679700874	21.444924904795627	1.0546875
D_24h_299	0.7790125705957369	21.348247560438093	1.2566959329801102
D_24h_276	0.42575558475689884	27.054717668490206	8.341741770261097
I_D3_65	0.806963249516441	30.00200219947039	1.602514960684845
I_D3_70	0.8897742363877822	30.12956509877051	2.4748490721026806
F_D28_31	0.8778356578726264	25.5221197309899	2.1061172760482143
H_24h_33	0.7267492081773683	18.548682102754103	4.273730280189954
K_24h_7	0.8046207423766245	35.391826199008776	8.148534874777718
L_D3_34	0.87761626366639	29.013834882575146	1.8078806977197084
C_24h_16	0.8389724979542462	35.89547378603032	8.076591065677865
J_24h_36	0.8687121754408798	30.675124402054664	2.1320396951554983
A_2h_36	0.7057090877588149	29.660263025106786	2.1608307321780202
E_D35_71	0.9215077877791773	23.780894894425206	1.9539060938124686
F_D28_24	0.3484251968503937	19.717799435211212	3.5117165774464913
H_24h_47	0.8049252905368013	27.513444047488303	2.109375
I_D3_141	0.8919430561865819	26.267291827874182	1.8565991622368976
D_24h_410	0.868885336433658	31.29162004439258	7.2976863173157485
D_24h_430	0.7564064801178203	19.20736799384904	1.2890625
F_D28_8	0.9996405707465278	25.0746081149405	28.283974532092042
D_24h_247	0.9069379626408167	27.805183593422534	2.6722861525761044
B_24h_87	0.6142810564069123	23.552531842861807	1.9076742886054343
H_24h_23	0.8544678464606181	35.56964123366697	5.718221671291806
F_D3_27	0.9999711778428819	9.312636675262493	27.12555240472936
D_24h_345	0.8221164157337109	36.29201862570439	7.195350671722853
D_24h_406	0.8298829882988299	20.856742320184082	1.669664865090821
L_D21_42	0.851053910958676	29.092536014324725	1.9713988876477408
F_D3_46	0.8953754379868532	24.983179485192938	1.9818204521821596
D_24h_442	0.8680606310972703	30.228351260325862	6.97044016779518
I_D3_47	0.8592101821985877	23.37439772829457	3.5117165774464913
F_D28_45	0.5707284473156605	30.102600213732714	3.264466002465028
F_D3_44	0.9999677870008681	9.737134937556085	28.326911946586897
F_D14_27	0.9999135335286459	13.404423248078212	28.337575557491903
H_24h_32	0.8496506304714481	28.10412743810337	2.4748490721026806
I_D3_82	0.779718875502008	27.005725659076635	4.3784863341256415
D_24h_365	0.8665762689712634	28.931486455315014	3.0197106390762016
C_24h_42	0.9404521870043283	21.683591498553547	1.765607715623363
D_24h_361	0.8991918542866323	23.69683032096981	1.7849468216868536
I_D3_96	0.8482632541133455	16.848439953622545	0.5859375
A_2h_47	0.9999864366319444	8.676098855938925	27.196843087494205
A_24h_4	0.9999821980794271	10.111585933770328	26.886806999437475
B_24h_77	0.8465514695022892	18.71449144678333	1.351472179062984
L_D21_60	0.832970592701321	28.70626491909869	2.026361304584834
J_24h_18	0.8230450201358418	30.84293503032413	6.609416555720426
C_24h_41	0.8002838125485691	33.479914674356216	7.833175765813314
A_2h_40	0.8409360810338805	24.483309286756455	4.236615816216848
H_24h_7	0.7222241973904078	32.79274104531432	7.834052303136688
L_D21_9	0.9398497967432994	24.211137970509462	1.3361430762880522
L_D3_12	0.9999898274739584	8.43855382587287	26.946500544626616
I_D3_18	0.8554335033346411	20.580799477970707	2.3815314179181533
E_D35_154	0.9796170475602224	24.300131551694783	1.0546875
D_24h_318	0.444007858546169	19.482248596039188	3.9809268167491476
C_24h_40	0.9078515633269121	27.62279245686376	1.4111243647022222
G_D7_44	0.9100627951632155	26.072460206061898	1.171875
J_24h_53	0.7841276547342422	35.527982404312944	7.353924135814328
D_24h_321	0.8808331499009465	27.61597373274334	6.418623720763666
F_D3_21	0.8824928249282493	31.233536002585453	2.167176797918781
G_D7_99	0.8979881656804733	25.598020042974756	1.2729820888125252
F_D14_26	0.44739022369511183	19.178210206736008	1.2890625
C_24h_56	0.7601996901359959	24.779666478695894	3.192149641845993
C_24h_38	0.9091763098338955	27.47144291326169	1.5765965680164504
F_24h_29	0.9275094443633769	24.99760530718889	5.572262544360347
D_24h_436	0.5786618444846293	38.06596207712385	8.808572096702875
I_D28_40	0.34964011223618396	43.95460142266537	2.3554395987002086
F_D3_7	0.9999957614474826	6.708203932499369	26.082578540480092
F_24h_27	0.9999406602647569	11.3428010562854	28.55842785010287
G_D7_13	0.9128304528078394	25.61018858965751	1.4495293215062086
D_24h_307	0.8679586563307493	19.617028149293763	1.0611779458754786
F_24h_25	0.938227282031902	24.018669794803323	1.527938063719371
E_D35_75	0.9885021163686903	18.701302392359118	0.234375
B_24h_86	0.4983388704318937	16.118688441384176	2.2541465697271104
L_D3_66	0.878142384339131	28.403198034120567	2.4665115445135766
L_D21_75	0.999985588921441	12.36931687685298	28.54255470694974
H_24h_57	0.9294654643192264	23.07966454364127	1.4683551663447267
D_24h_337	0.8716733441309351	30.659594324368932	5.457717666653915
D_24h_402	0.805224564619615	30.815715732860156	2.472073020671366
C_24h_53	0.906441752518963	25.762420648258022	6.356274197962789
G_D7_58	0.8288397455316571	25.299123200309882	1.2890625
I_D3_123	0.9397299903567985	17.51197218390327	0.46875
G_D7_29	0.9998160468207465	27.254135859122066	29.535434971324065
K_24h_1	0.8175398954949866	23.006825030948917	15.98138489261608
F_D28_4	0.8734372986209563	33.25327203803305	2.3699705175183614
B_24h_90	0.8633865565347468	27.900230136972816	2.0499440255315506
F_D14_53	0.8872490996549727	28.897974319967734	6.793843612798005
B_24h_80	0.9999881320529513	11.224972160321824	27.243510462212605
D_24h_234	0.8207872876117536	38.561260858640644	7.689857679620118
D_24h_267	0.897546817773478	27.04037424724245	6.732929260417136
G_D7_78	0.9999660915798612	16.275057840636062	29.01923127326784
I_D28_43	0.8155113005898499	19.429417497623625	2.636067627937967
F_D3_43	0.8080748399803053	27.664856794258142	7.704131209637626
L_D3_57	0.857527320176154	31.368590884104254	1.9921875
F_24h_53	0.8204667564915082	34.772922533434084	6.567729501188463
C_24h_3	0.5020576131687243	21.646993084947336	1.9887378220871648
D_24h_405	0.8831994411456514	32.772139217004174	2.112627700467181
F_D28_20	0.9213808269915218	21.463130470569975	2.275369668626672
F_24h_22	0.5423005070723246	41.81190380018078	7.563815420205434
C_24h_52	0.8120209271200876	24.329814311393815	7.137863593519247
I_D28_79	0.8301583796695907	23.824175262932137	2.1512765332834944
I_D3_129	0.6845192552920173	29.567357340825023	3.2686700814800047
D_24h_300	0.8692894687305426	30.674253571131857	6.600059925154089
F_D28_52	0.8744297593910482	28.954267911898604	2.2541465697271104
I_D28_70	0.8829809745493719	29.30870659124834	1.8895916597574725
B_24h_70	0.8490891709596898	34.700454028449776	6.790810872398634
B_24h_74	0.6846703733121525	16.92492767293794	1.0611779458754786
D_24h_450	0.8263759241281458	24.217386234991867	2.154465973927762
D_24h_424	0.8246753246753247	16.6450440406643	1.3101960805662831
I_D28_54	0.7419268748331999	21.85939714062819	3.1640625
I_D28_7	0.9820730773879064	19.754832683754085	0.9227352977357591
D_24h_384	0.7328827505142521	19.562264150943395	1.2943782442016323
F_D3_24	0.6977941176470588	20.699998603463982	6.67145874726107
F_D14_7	0.9998804728190104	14.438284155858987	28.48259002566853
L_D3_44	0.9156158344075174	23.62402297195653	2.720668773338414
C_24h_22	0.49722184577856077	45.76301205819007	7.620792416198019
F_D28_67	0.9339735243055556	24.158679908828073	1.154163023647981
A_2h_30	1.0	nan	0.0
F_24h_52	0.8030725351656187	36.89398572692669	6.588605998533092
G_D7_49	0.9132289370473219	25.883323260766986	1.4352478961620183
I_D28_126	0.44257388701833145	28.075145617462198	3.804535097050295
A_24h_14	0.9999559190538194	13.931320620944494	27.73830847986623
B_24h_106	0.8455591363735034	37.16347333749256	7.1982129740326
C_24h_1	0.9210123041673486	21.94058934510176	1.7578125
D_24h_233	0.887700367012767	28.733812453984992	2.308326047295962
L_D3_72	0.9999109903971354	15.435819383182556	25.93261672781138
F_24h_30	0.880359585694743	25.25063180853081	4.678702682268077
I_D3_132	0.8496625380108285	25.247840064151184	2.3583529450193095
I_D28_80	0.25210804630555955	23.827289057377275	3.722432853344201
L_D3_70	0.6169709989258861	26.39640943677619	5.7827014647540596
F_D28_32	0.9382925587372403	22.51092587333652	1.0611779458754786
A_2h_6	0.7721607617980675	23.233968502168633	1.5324254098385182
F_24h_67	0.9053792435870843	26.436793314208167	5.148253742927062
A_24h_31	0.9999923706054688	9.0	27.864762825551175
H_24h_39	0.8296948547313748	30.799094680423245	6.425039138377874
D_24h_447	0.8464283554103913	26.568320960240776	2.063298850975665
D_24h_444	0.9999881320529513	9.4071157726741	28.53678046583862
L_D21_26	0.8854241460662632	27.02921640727228	12.909786894300385
D_24h_286	0.5921375921375921	18.69774873527015	1.9076742886054343
H_24h_25	0.7676559811243768	38.48544266394377	6.470830168255557
I_D28_134	0.6756085444610035	32.96104924243825	6.537340162960009
B_24h_111	0.820487096104615	35.807431540128185	8.478092459852776
F_24h_13	0.8564130260257776	30.253072525377018	8.038242487332429
G_D7_19	0.886393878908849	24.612589037995512	2.109375
I_D28_8	0.91217733561925	24.660204754545905	2.4469468380259105
A_24h_43	0.9316364261759394	28.299224808867532	1.2234734190129553
L_D3_45	1.0	nan	0.0
L_D21_12	0.9999423556857638	19.487419417945883	29.17215640765448
F_24h_31	0.8679830455908198	23.9427921380647	4.247945850091842
F_D3_45	0.6221109399075501	24.200705550761672	3.13353327120022
D_24h_367	0.8666872873492113	17.8690103293497	1.0867521674409029
L_D3_39	0.8436903598193921	27.180258276308457	1.9818204521821596
G_D7_56	0.9999211629231771	20.073832734795452	28.552175847130613
K_24h_12	0.7695776707904199	33.103162681524054	6.849205873219902
D_24h_262	0.8240645278670629	37.652259107932224	8.221519554745491
D_24h_243	0.9270144948702034	26.26215076937883	1.5098553195381008
I_D3_20	0.8359322539729911	29.176228127426278	2.073258517143062
H_24h_52	0.8636290710733194	33.95606179405078	2.019572805423526
F_D14_42	0.999953375922309	16.404645458314505	25.921758447974863
I_D28_132	0.8412384716732543	27.6149061475682	2.1384712020579677
D_24h_269	0.8535767511177347	20.965789229125708	4.5703125
F_D28_56	0.8038498034431341	29.636746843250016	2.8343874896362085
I_D3_61	0.6870926138938269	30.51322077645712	4.726885319554384
D_24h_418	0.8887869053082453	25.453292169879564	1.527938063719371
I_D28_61	0.597390660505017	41.23704577621507	2.5486597465935406
C_24h_64	0.9032892927948135	27.02339697276088	2.4044864682050617
G_D7_20	0.9999847412109375	11.911940973384281	27.850959846214792
D_24h_375	0.7459154929577465	24.805279012679442	4.215493534829285
H_24h_24	0.8598616765585912	28.48038487682559	2.1512765332834944
J_24h_4	0.9132636046687889	27.17159677820444	1.5234375
D_24h_429	0.7575241340147644	21.239286155608298	1.8895916597574725
F_D14_46	0.9733990147783251	21.96514125660023	0.6833146751771837
I_D28_74	0.6961113250096255	36.08751646831625	3.2833419670598203
F_24h_8	0.0	13.54612625456163	6.2109375
F_D3_48	0.999969482421875	15.16358024691358	32.618778030082325
B_24h_84	0.629607250755287	22.930489417978485	1.632233001232514
I_D3_39	0.9799927120026376	21.281457764068836	0.8368861439698653
I_D28_71	0.48082974012352875	27.89428706415932	3.1291476381606302
L_D21_2	1.0	nan	0.0
C_24h_7	0.5920361726954493	43.62760065313445	6.5938147952977495
H_24h_44	0.7509881422924901	20.6831210629971	1.117897501660483
B_24h_69	0.8270381451009723	28.19070974677539	2.4859222776089562
E_D35_6	0.9055392170088767	25.602038400899858	2.112627700467181
F_D14_50	0.9999491373697916	18.449207978509364	28.49705088565635
L_D3_7	0.6405004319725287	42.62593295964756	6.299850026116694
C_24h_62	0.9045480194109017	28.866322157391686	1.315426425037714
B_24h_81	0.6643347546433476	58.31170577089877	4.7021256205638
F_D14_31	0.9782189137027847	19.31320795598939	0.42252554009343624
E_D35_139	0.9447256632666039	20.55335595123285	1.0611779458754786
E_D35_77	0.9040119985001874	24.644388610340997	2.109375
F_D28_3	0.9170600134861767	24.44567449727444	3.939313198587096
D_24h_433	0.7670286278381047	22.639646116647594	3.782815404273978
L_D21_55	0.9057330882788878	25.11458857657191	1.527938063719371
D_24h_256	0.9174079927748927	27.203764566649486	1.765607715623363
D_24h_250	0.9079460975657598	29.57521630630074	2.036501624646418
D_24h_391	0.8781579066299091	26.506678465734506	2.5378602923094977
C_24h_32	0.8475617479417352	32.22446217027928	7.009732700971022
D_24h_371	0.8440865146484196	33.69224788419808	3.1640625
A_24h_41	0.9999983045789931	4.242640687119286	28.99508625363044
F_D3_15	0.8305921975863036	28.734641424962906	2.217291554112246
F_D3_42	0.9999482896592882	13.174527818896776	29.559370911631497
I_D28_138	0.8490829531700959	33.1257586614775	2.3583529450193095
H_24h_50	0.8151304575848958	20.510992518662388	2.109375
I_D3_43	0.9199743255274655	20.3702270467158	2.1923773750628563
L_D21_25	0.9999932183159722	8.485281374238571	29.05706539408972
D_24h_385	0.9999109903971354	19.59815785973771	28.64293605139898
K_24h_4	0.8827730864510063	29.005554801631035	14.475858388165406
I_D3_68	0.8435589519650655	28.78316665225722	2.314267694312285
F_D3_2	0.899774233486272	26.907105963797953	1.5007322431483239
F_D14_65	0.9998889499240451	19.08418759652927	29.412661819239837
I_D3_86	0.6885536823425022	20.55611168166484	2.407340459082907
G_D7_90	0.9270444336201764	25.251796771939578	2.109375
D_24h_313	0.8077693231878253	19.057500071624585	1.1361749665819523
F_D3_30	0.9879718356662326	22.13553721731455	33.06390850910457
F_D3_17	0.9999872843424479	11.61895003862225	27.95996501347395
F_24h_56	0.8238517324738115	21.49822389323813	1.7926240477474635
F_D28_47	0.9981647067599826	38.59038201436946	29.854306256397606
E_D35_157	0.9876873150711082	19.180514473420267	1.0546875
L_D21_59	0.9379543826905966	22.98029830577938	1.4111243647022222
I_D3_9	0.7766694049994132	23.955682463517253	2.5161223304981117
D_24h_366	0.630192502532928	20.553605241560298	1.9644204626062747
L_D21_64	0.9827840820767916	22.386855934337866	0.703125
C_24h_8	0.8548361259731522	27.96492177345591	7.596426033113369
J_24h_3	0.858869124515552	29.597614403079707	3.6271377048145688
F_24h_11	0.7789889315943125	37.335696922596874	7.725492058054457
C_24h_4	0.8451495620558586	31.291579541660763	6.985200769137294
I_D28_87	0.7134556856958406	37.962850196584085	2.5887564884032646
F_D28_44	0.999710930718316	29.25328733813126	28.546884621303796
B_24h_108	0.8624007010458538	28.183953703736233	2.320194125768359
I_D3_98	0.8239492287191996	24.740619524829228	2.073258517143062
B_24h_82	0.8708394389784383	20.2047464895026	2.109375
I_D28_39	0.9851060470501553	20.19359782653369	1.0546875
D_24h_395	0.7813620071684588	19.949169653735655	1.0546875
J_24h_28	0.7854889589905363	42.50014479635669	8.963120238737318
F_D3_31	0.828460997891778	24.615189319714528	2.540564459610797
D_24h_462	0.8624964150282017	27.02650115038301	2.141679712792625
D_24h_340	0.8962713659053093	31.313921504854196	6.737007352408504
C_24h_45	0.9345322287330774	23.97850891567402	1.3361430762880522
L_D21_67	1.0	nan	0.0
D_24h_421	0.8935637682766486	27.041792926738744	5.317524049002388
I_D3_87	0.7583417593528817	23.93374412027612	1.2890625
F_D28_15	0.901588683351469	25.1725158873242	2.109375
F_D14_17	0.9998974270290799	19.965413386751663	28.622072295012767
G_D7_105	0.6937187326292384	24.681975492630933	3.166231895181163
I_D28_141	0.8264303137150724	21.34884211209705	3.1640625
F_D3_25	0.9049732954151349	26.131242427724384	1.5939223252424348
F_24h_21	0.918653818114338	25.443630936354182	1.5809458081912549
C_24h_43	0.8810791920039142	30.533264500147443	7.0575679335532255
F_D28_46	0.8721589555439081	28.871134788602788	2.633461529794246
D_24h_372	0.44717109747784595	20.82648310462915	2.596701539784415
F_D28_65	0.9998974270290799	14.902501167403775	29.794677013189997
D_24h_387	0.38552036199095024	24.0952537525322	2.395904097686821
D_24h_248	0.8769849981705086	33.01287935996318	6.640510109300245
I_D28_129	0.514081219853742	52.04760375931667	3.172731180628332
I_D3_80	0.8503798947983635	20.125129754840565	1.2290728689493964
F_24h_60	0.8031689812657284	39.775255072437844	7.87688314537784
I_D3_138	0.8279737044181822	30.299902698367035	2.2110893278257664
D_24h_298	0.8682538176989472	19.948335964865073	2.1608307321780202
