# Supplementary material for: RatLesNetv2: A Fully Convolutional Network for Rodent Brain Lesion Segmentation
Source: Front Neurosci. 2020 Dec 22;14:610239. doi: 10.3389/fnins.2020.610239 (PMC7783408; doi:10.3389/fnins.2020.610239)
Supplement: Supplementary file 1 [file Data_Sheet_1.ZIP › 3D-table2-3/3dunet_homogeneous.csv]

D_24h_312	0.7718069721418785	27.614229745222204	2.308326047295962
I_D28_76	0.7051679042780267	28.306950153305237	2.073258517143062
G_D7_86	0.7221934816347646	30.488810837086604	8.228198288222792
F_D14_67	0.8248460749102103	52.14463608952962	2.398768299663131
F_D28_7	1.0	nan	0.0
F_D3_2	0.8695162762397323	47.11144477218136	2.700402801985058
D_24h_309	0.8013128304868413	26.26577396751962	3.19859626498973
I_D28_148	0.7166965211652683	24.622352180879876	2.4748490721026806
I_D28_150	0.7340841493165792	25.81311037541252	1.9921875
I_D3_12	0.48448606566625296	56.924907748889595	2.5161223304981117
I_D3_76	0.841254752851711	41.09634521799319	3.1835338376264355
L_D21_72	1.0	nan	0.0
F_D14_45	0.35863945578231293	35.71410306369106	5.781513929786255
L_D3_11	1.0	nan	0.0
B_24h_78	0.8566117896972916	20.754261937784438	1.4111243647022222
D_24h_422	0.9127975934679845	36.71191447709745	4.742837424573764
F_24h_41	0.6465532061199931	54.847532583636614	11.279867578906067
L_D3_42	0.8867423422714485	38.49281525538726	2.6671421898611816
G_D7_75	0.7066213033237373	31.327440499613505	1.939798284052365
D_24h_252	0.9221113529005891	32.65349288760166	4.831764405020696
I_D28_24	0.5043572984749455	33.89216847319228	4.810400566821983
I_D28_44	0.5363994979379595	40.25380017950628	3.6119613298646347
B_24h_103	0.8781158988235833	37.43657567902608	2.7855150759386045
J_24h_30	0.735000787951102	53.621359823819965	6.15987262544598
F_24h_1	0.7371881647650358	28.21047926652162	5.2734375
D_24h_311	0.8050113713442126	39.82849999436567	3.6853559047304034
H_24h_21	0.8814487861871998	34.79866261208898	3.9584404111065314
F_D3_53	0.8621690664189503	37.901473549392286	2.390165396996618
B_24h_122	0.8852399710587667	34.59989633121422	3.8099456735177015
D_24h_375	0.7340347952911762	28.275789318501175	3.6965180380283216
C_24h_46	0.882459665619696	43.58607758026866	7.195350671722853
F_D28_59	0.843619091598773	33.191801002405754	2.3583529450193095
K_24h_6	0.8276046185677101	30.525642977406914	2.9320303132492507
I_D3_73	0.6784961738937563	45.462415544815094	9.544128722225317
D_24h_454	0.0	nan	30.387059961206145
D_24h_315	0.8912193495589974	41.44281166581122	4.5703125
L_D3_53	0.9999042087131076	21.296614778610536	29.721069630490568
L_D21_80	0.841155322947492	38.82311037160715	1.8676614199815502
I_D3_150	0.8127816910911397	40.05589655446787	2.4969463772651386
F_D3_32	0.8069834043178147	52.08989131841904	7.474321274579051
E_D35_65	0.8432058551493948	33.024778234297884	9.377197008193267
F_D3_59	0.8797354306671472	41.9048965167699	2.266298391306295
F_24h_45	0.7464780067671486	34.87701082644418	2.22964424887974
B_24h_110	0.9250125419164048	35.49799537182909	5.966213466261495
D_24h_260	0.8877262592391018	38.68737481278245	7.71481902685912
D_24h_411	0.8303749807899186	43.72093226614069	1.9783526972032188
F_24h_67	0.9338779956427016	30.313247156172583	3.392370662374249
I_D3_130	0.6967478290481867	27.97546568534286	2.4130383142938285
F_D3_18	1.0	nan	0.0
G_D7_52	0.7541661477145348	71.84708424166672	2.1923773750628563
F_24h_48	1.0	nan	0.0
D_24h_287	1.0	nan	0.0
F_D3_65	1.0	nan	0.0
L_D21_74	0.8300777422094466	35.801355190624285	1.6819570423133583
H_24h_58	0.900965962763202	28.10002588351948	2.44132812374996
G_D7_10	0.8411783960720131	58.475117009112374	3.3741046989581176
C_24h_77	0.9304417865989879	25.903140428399983	4.462367054217134
D_24h_283	0.9126990096527516	36.74982062934124	5.2643150262225475
I_D3_91	0.838353889943074	29.504932164187657	1.8528970665049098
F_D28_41	0.670487106017192	32.522118473880916	2.596701539784415
F_D14_48	1.0	nan	0.0
B_24h_72	0.9176160883825306	27.801767028107847	1.2621480016721494
L_D3_25	1.0	nan	0.0
F_D3_29	0.9104549687834156	36.60867761366918	2.1798135044224543
C_24h_20	0.8895117090184355	37.61494614638225	3.6328125
L_D21_14	1.0	nan	0.0
D_24h_426	0.9279670559469807	29.88274949553752	4.350166685922793
B_24h_83	0.620285781213399	32.92410496861183	2.7357697335770514
F_D3_50	1.0	nan	0.0
L_D3_83	0.8064983937586049	51.05179055212898	2.4609375
D_24h_460	0.9202586206896551	31.63612651937082	1.9818204521821596
F_D14_41	0.6867671691792295	22.578476221941767	1.3361430762880522
I_D3_151	0.8855770127810431	33.28703135512603	3.1291476381606302
C_24h_48	0.9361696628197009	27.44124081769956	4.827499200948276
D_24h_284	0.5717892079520354	40.351424499001844	7.859429361144008
L_D21_76	0.8386187804335468	34.58653787026585	2.112627700467181
K_24h_9	0.8797082555230612	36.51912360904149	2.311298780076096
I_D28_9	0.6535633484162896	39.320979103755974	2.630852850075428
C_24h_17	0.8991080277502478	31.857366023431045	3.2497088962176672
I_D28_35	0.7217443223281219	40.42060241922531	3.0242549766946736
B_24h_106	0.9094954449894884	36.748524103439244	2.6953125
F_D28_9	1.0	nan	0.0
F_D3_67	0.8726106533004843	47.15145306328606	3.153193136032901
D_24h_448	0.4590665646518745	38.106656570468786	9.18708146368108
L_D21_81	1.0	nan	0.0
G_D7_59	0.7576696622249768	42.323075165684166	2.4748490721026806
H_24h_38	0.8907845244492208	28.522490148919996	3.146653495804114
I_D3_157	0.48560834830472843	49.93860963007701	2.971575546821711
C_24h_10	0.9298932543286338	28.69284204769523	4.3359375
H_24h_53	0.9007152268021833	26.271057468054675	3.0197106390762016
D_24h_241	0.935477129967671	28.581994281668333	3.3000299625770446
L_D3_29	0.7748246445497631	54.35084016689492	2.4356964481437338
J_24h_38	0.7143647427623087	30.49266714483582	2.630852850075428
D_24h_324	0.737090207842297	29.64149118905511	3.36799403043748
D_24h_374	0.7414403778040142	36.59069922786406	3.519529082269033
B_24h_123	0.8169538647152936	44.26185540508694	4.956629527161703
B_24h_89	0.9017466632805666	37.754341151191454	4.21875
C_24h_15	0.7060483870967742	25.734100892786557	2.3815314179181533
F_D14_4	0.7880055267186975	54.89948301489206	2.05329087514866
L_D21_70	0.5806361607142857	46.81275986896988	3.20502992136969
G_D7_74	0.7547623821937036	66.04893232928148	2.115875400617319
D_24h_407	0.9330084519911673	30.472335276378676	4.348587964518627
I_D28_20	0.8093833728483587	39.939137818982566	2.112627700467181
D_24h_369	0.8552914943492596	38.5854440523068	4.136569358138154
I_D28_123	0.0027223230490018148	16.819369327445152	5.725421953268488
D_24h_316	0.6798206278026906	26.50312824492253	1.8895916597574725
C_24h_24	0.9416878739940848	28.053361721807864	2.337883282413282
B_24h_93	0.47513812154696133	16.039383244987746	1.2566959329801102
L_D3_62	0.9073782726209205	40.993426365397205	2.2048696549484506
C_24h_19	0.9276629570747218	25.642507058654157	6.293306991608228
H_24h_27	0.8118953780007165	44.01652747628208	5.851166124759342
L_D3_34	0.8466829769882637	48.95569694332634	2.472073020671366
J_24h_34	0.8915835174042197	34.62277657512177	2.0995866641213574
G_D7_71	0.7884247884247885	27.603298414018084	1.5939223252424348
C_24h_23	0.8384416750870102	22.78417038723766	1.9887378220871648
H_24h_51	0.9197885116106063	27.95666241664348	3.0626096121965576
I_D28_114	0.00605073306958343	19.807703445432473	4.260857569382307
E_D35_74	0.8533949536680437	40.878542939322685	1.875
D_24h_319	0.926687873472664	31.704812042014883	2.85129493607729
F_D14_11	0.732034552471972	56.666287930512965	2.102854505264808
F_D28_29	0.885624849506381	32.423987261110376	1.5722352966795397
H_24h_20	0.8987714914183962	35.99377781933993	6.23190740639453
C_24h_25	0.9380968782290133	26.969045373671324	2.2141926126200606
C_24h_21	0.9073522725606089	34.73631623714663	5.538891702232722
H_24h_6	0.9062111637007854	30.963401708135596	4.827499200948276
J_24h_23	0.9209662988368625	29.962888551778857	6.007502633426389
D_24h_294	0.9118543693568855	36.813103324822826	7.802434922679987
L_D21_33	0.8190112454911945	47.75334362163853	1.8968453972154664
C_24h_22	0.5998443799957558	51.6289107206295	7.48992242872256
J_24h_58	0.890319871211591	36.76573688515305	5.775572592352316
L_D3_3	0.7100427665536057	73.90159112092853	4.425283028554501
H_24h_30	0.8341202783300199	29.97964974942707	5.367648042468181
J_24h_54	0.8893328350915519	29.41951266545678	4.233373094106666
I_D28_8	0.8626103504784056	29.553388085738465	2.251098364722486
H_24h_36	0.8787499434397671	37.30184866847016	7.338969521180239
L_D3_77	1.0	nan	0.0
F_24h_49	0.9264169513112951	31.39145238374102	2.959999439136349
B_24h_69	0.8104197901049476	37.81708173714873	5.365088972934187
G_D7_60	0.7816687583498644	65.63574005612708	2.384412884692477
I_D28_48	0.0	16.941809229953083	17.26319446976084
J_24h_1	0.9276123865263005	28.113110033702355	1.632233001232514
G_D7_47	1.0	nan	0.0
F_D3_42	1.0	nan	0.0
F_D28_17	1.0	nan	0.0
D_24h_437	0.896755341815304	34.95337327061244	2.1512765332834944
I_D28_132	0.7613669273095859	35.59727512928829	3.1748946525337653
L_D3_81	1.0	nan	0.0
F_D14_32	0.774773795614488	60.69395720669254	1.7421174313263874
L_D3_57	0.8661611148608409	41.57227637983443	2.1923773750628563
L_D21_17	1.0	nan	0.0
G_D7_91	0.7392760953819878	68.5655995715871	14.357262324179791
B_24h_95	0.8699402004548135	45.81364698228791	6.04623906539739
D_24h_246	0.9022661416152761	37.19660821769398	5.766053718816818
I_D3_35	0.7282644014296987	62.05448955845179	4.21875
L_D21_43	0.8900859000522044	30.938690952231866	1.6448049430802576
I_D3_24	0.8551863668197027	25.616541866380004	3.4704123972564487
D_24h_401	0.8550131704309814	30.880178559064255	1.5634762575148047
F_D3_49	0.9241714965076534	33.250313352563744	7.128237340193227
G_D7_7	0.755247255694211	66.50648490773867	6.647744345476329
F_D3_5	0.45876460767946575	28.354842730822224	2.8076129415728763
L_D3_23	0.87647047154278	44.72895469581923	2.1735043348818057
L_D3_21	0.8925755033557047	44.47961863263291	3.1640625
D_24h_364	0.9094473517927447	35.45769253755204	2.559413632950182
B_24h_75	0.892671315118704	36.69324088471202	6.994042177207863
I_D28_96	0.2686691697955778	26.590427955299273	2.7953579160648196
F_D14_5	0.544037412314887	23.277299562764625	2.005926886948089
F_D28_58	0.8325227170276875	38.21913600689757	2.352522644517742
I_D3_54	0.7970962538089263	30.710277823493627	4.21875
D_24h_441	0.6299334468348553	40.26274588997873	4.425283028554501
G_D7_53	0.7715054843505162	54.421281695711635	2.109375
F_D3_58	0.8699815309580592	45.123557596613345	2.5754602706057708
D_24h_446	0.6192927112734518	37.126161679122845	3.7682660603469205
I_D28_93	0.7074871173082752	29.333416775507388	2.9390475478088565
D_24h_297	0.907479458197597	36.83882059760684	5.770815118239905
H_24h_49	0.8990447649372542	31.03621993795452	2.594055893106874
E_D35_75	0.896687349540569	24.686745674119194	2.167176797918781
G_D7_11	1.0	nan	0.0
D_24h_261	0.9154472540255923	31.309221479243615	2.5701225233743723
I_D28_151	0.6549894976681263	49.441843089013915	3.1640625
F_D3_26	0.5261860751694393	22.1068004290479	2.0499440255315506
K_24h_13	0.9079328500328068	29.71956809127937	2.3583529450193095
F_D3_41	0.48420363398264854	51.22225262148394	9.845144990441355
I_D3_79	0.8664672121138112	44.69138582347451	2.674854424339061
G_D7_87	0.79832749081387	57.141025598084475	2.112627700467181
I_D3_22	0.785692068429238	26.75206417024935	2.4581457378987928
J_24h_32	0.833274095136544	47.212921622789395	5.939684014441025
J_24h_35	0.7299782479731066	40.867751295836925	6.8029337220468715
D_24h_334	0.8325844891580387	22.922901905368576	2.4748490721026806
L_D3_14	1.0	nan	0.0
I_D28_104	0.7268762853390818	34.025573505698276	2.580786977993583
L_D3_13	1.0	nan	0.0
G_D7_97	0.685572042171027	59.60669211116652	2.1735043348818057
F_D28_42	1.0	nan	0.0
C_24h_49	0.8882080088514405	36.75894730135283	6.250610321763087
L_D3_22	0.68124413653749	60.95170744308446	2.768205893207277
D_24h_461	0.8927398006120572	36.7978935732674	8.181332660487685
D_24h_235	0.8876124832471759	33.835142721097284	1.7578125
C_24h_76	0.16280475518839413	31.183263706710687	4.331184049822577
C_24h_58	0.8058573645943958	48.617777089458336	8.281434255025665
I_D3_162	0.6566990192848635	64.8422555483739	3.1640625
B_24h_102	0.6670506912442397	38.37329168766389	3.7408335233232113
I_D3_127	0.752054472880958	35.813964795916085	4.222003953434021
H_24h_15	0.8910726497974644	36.30294702045211	4.895296540829396
E_D35_114	0.0	nan	28.309211186260228
C_24h_59	0.858855150370478	37.91817222371848	2.266298391306295
F_D28_22	0.22189128816083395	48.22041333016746	3.916587882906657
L_D3_1	0.8023040587564598	56.99486424513585	2.748290484271541
I_D3_98	0.8228456465854477	43.932326022117344	3.2071716054853145
G_D7_108	0.8005959571555126	48.50883759766098	2.115875400617319
D_24h_281	0.9004412621763384	35.794465204138746	5.00625219452199
D_24h_431	0.2857142857142857	19.299265762230483	1.2621480016721494
G_D7_106	0.7556724530948623	65.29925444563924	2.472073020671366
C_24h_37	0.5739570164348925	15.883544539723779	1.0546875
F_D3_1	0.46384574183181576	20.06009767375508	3.422597312463336
L_D21_52	1.0	nan	0.0
I_D3_42	0.7683316261975056	30.1208390395703	4.141546182907568
J_24h_55	0.8910275498171684	41.4103603110608	2.3053494811999222
L_D21_77	1.0	nan	0.0
F_D3_8	1.0	nan	0.0
E_D35_128	0.8736500758635052	27.665161755627114	1.9327057620082784
G_D7_56	1.0	nan	0.0
G_D7_48	1.0	nan	0.0
F_D14_15	0.7623814290480957	57.94125722292641	1.773368666065026
D_24h_409	0.9206703910614525	32.59772187901697	3.2833419670598203
H_24h_33	0.6499935872771578	29.190688975685323	2.26326655263609
F_24h_18	1.0	nan	0.0
C_24h_60	0.8772829048531118	33.739811356442196	2.4044864682050617
D_24h_218	0.9013420498475657	30.943914325179975	2.308326047295962
L_D3_80	0.9002405691764345	40.945128318584786	2.314267694312285
F_D14_25	0.7621420358101079	66.54766938088183	1.8676614199815502
L_D3_2	1.0	nan	0.0
D_24h_268	0.7240390131956397	33.66792518768547	3.251821154416783
B_24h_91	1.0	nan	0.0
H_24h_37	0.9122490522800132	29.55949927295976	4.207341344769431
L_D21_23	0.8411802300809544	36.49136200926419	2.308326047295962
I_D28_149	0.7184796854521626	30.044513905064495	2.7357697335770514
D_24h_314	0.9137550664409214	33.65483581350284	6.6104553638299
G_D7_30	0.6812313803376365	49.20287093453326	4.244711783501915
B_24h_94	0.8495502016337504	23.538847380444526	2.2079816814160282
D_24h_227	0.8836447662888229	43.448521221391026	7.384672384775695
F_D3_55	0.8071967372866062	50.63405694521892	2.9296875
D_24h_328	0.9186804829356403	28.698586018325685	2.0499440255315506
D_24h_357	0.8139708629062383	29.299002298339445	10.021415667092961
F_D28_21	0.8880980624752867	33.71675046942451	2.102854505264808
F_D14_56	0.5783731038765191	58.838514277487974	2.580786977993583
F_D28_18	1.0	nan	0.0
H_24h_43	0.8845205548380605	31.863251063610335	7.002872422654061
B_24h_113	0.933193529059317	30.955420831549144	1.527938063719371
F_D28_50	1.0	nan	0.0
I_D3_101	0.7197928653624857	31.93491119549954	2.4044864682050617
C_24h_13	0.9236557349758615	32.1897211693673	2.2874087456183365
G_D7_54	0.7503994673768309	68.66290689318961	1.9921875
J_24h_29	0.8226129130039406	57.916037323386924	6.484610311995433
E_D35_64	0.8121749509762128	38.6981235789421	2.2541465697271104
G_D7_38	0.7242183854409706	21.742557955391558	2.109375
L_D21_35	0.8218181818181818	34.33527934751939	1.527938063719371
C_24h_65	0.999603271484375	36.00858251117598	30.883520024149306
I_D3_148	0.8622049341929984	36.104669550294666	2.2541465697271104
F_D14_47	0.9998270670572916	33.5594025563019	29.780385119917856
I_D28_83	0.6438886677042238	32.368823466358144	4.144860746209545
F_24h_4	0.8975194836035492	35.235965005567834	3.1291476381606302
L_D3_74	0.8684194884190921	49.35746231245539	14.210645440924075
I_D3_74	0.7430047090991949	57.48309744984126	3.8529567709625616
I_D28_22	0.010948105977665865	17.159930357566818	4.369066847415761
L_D21_19	0.7170410710233719	45.97798525338473	2.415882202510348
D_24h_383	0.6649029982363316	20.673012524238473	1.117897501660483
C_24h_11	0.8607789358200768	36.84457934732592	4.136569358138154
B_24h_74	0.6112115732368897	19.097291052222722	1.5634762575148047
J_24h_60	0.9099679805366406	30.824107234903444	3.757317080128453
K_24h_8	0.8931656258246108	31.090717706456118	3.722432853344201
C_24h_70	0.9028076785073555	31.076189167274524	3.3207720270245518
C_24h_66	0.6246044172024384	48.28504586585727	7.873395483862887
B_24h_101	0.8935350683955731	43.856514077036515	2.7953579160648196
D_24h_450	0.8602525640131166	26.333880459568217	2.201753229850305
B_24h_114	0.9286554512015236	32.51323929902822	3.3310946258324754
D_24h_271	0.8866642018145104	35.30638073258952	2.7357697335770514
B_24h_105	0.9364703248316137	25.77254801115936	2.141679712792625
I_D28_130	0.3105910955781796	35.20026668284085	3.610059797050632
L_D3_61	0.908567424288587	37.139750470299525	6.769543647204459
F_D3_11	0.6507990020902165	63.729471486617086	4.141546182907568
F_D3_45	0.6035385983987348	33.80355682409592	2.915591087021421
F_D28_31	0.8093890675241158	36.170238111513434	2.26326655263609
J_24h_43	0.8726474734409743	35.939281636739345	3.7609702818471593
L_D21_51	0.7729113202167094	48.20853328765582	3.2028868051679176
F_24h_42	1.0	nan	0.0
D_24h_453	0.9161920766812933	33.433341398200646	2.7282297015990977
K_24h_2	0.8208248816768087	25.80835188851466	2.046591702723396
I_D3_44	0.8153431793293279	32.358657175588974	2.141679712792625
F_D3_3	0.8578680203045685	48.93911358500125	2.7582661631108953
F_D14_52	0.8051034145147473	60.82338340527566	1.8932220025082238
F_D14_18	1.0	nan	0.0
C_24h_61	0.8883423682433017	34.03350984492483	3.918340663429802
D_24h_301	0.7513092922340266	28.968225145191504	2.109375
J_24h_31	0.782490349401168	43.822289190615344	6.543639191397054
K_24h_17	0.9236979207409609	26.923749841058218	2.836809008650829
G_D7_61	1.0	nan	0.0
G_D7_79	0.7439898776887389	27.521132832696082	1.3412722432335467
L_D3_49	1.0	nan	0.0
L_D3_73	0.902470786991412	35.70101312428778	2.3699705175183614
I_D28_160	0.5607779578606159	35.47714149313191	9.768827599859732
F_D28_2	0.8629840419596028	32.80727519632781	4.231750801234638
F_D14_20	0.8700237824423535	31.299875812463345	1.7926240477474635
D_24h_399	0.7332264712617358	33.92617350706272	2.745790901685933
L_D3_76	0.8421501302391665	55.27382517719765	3.219991796257989
H_24h_26	0.9089619451363344	29.91309284622878	6.345462361256664
L_D3_63	0.695103783891151	45.34527072212578	1.7578125
D_24h_415	0.62882096069869	33.02787798266088	1.8528970665049098
F_24h_50	1.0	nan	0.0
L_D3_40	0.66489597166888	39.20579504035642	4.800398237874385
F_24h_3	0.93048128342246	28.620441441112398	2.0765677906253144
G_D7_93	0.7180467816288202	73.19158253308248	5.994916669888435
B_24h_97	0.8610536099024122	36.070290647925056	3.3434396760204153
D_24h_289	0.9177203107332188	33.65316737605768	2.5242960033442987
G_D7_65	0.809857258281713	59.596791578336116	2.109375
D_24h_430	0.6679490262082232	34.98691664567699	3.416573375885918
F_24h_26	0.8235830767476338	23.112456830433775	3.337272859194877
L_D3_18	0.8481570709802186	55.49553907495263	2.5024402153198384
L_D3_26	0.35190035815470144	52.18069501584395	3.939313198587096
D_24h_435	0.8321732405259087	27.15185024500398	2.4969463772651386
D_24h_416	0.9146154582894359	35.73886716545174	4.3359375
I_D3_8	0.8869819600195027	38.92595729825547	3.454547571793049
I_D28_95	0.7840929725803523	45.698113954788234	2.8609114724375866
K_24h_18	0.8412925364598227	29.233974246026573	1.640625
L_D21_53	0.9995557996961806	34.85982452954352	30.406035215711082
C_24h_14	0.9177586699241679	28.879790114330195	3.8671875
I_D3_7	0.8288805475822477	30.075148475413556	4.244711783501915
D_24h_370	0.8152313742786783	33.26363415912411	2.580786977993583
L_D21_18	0.8215550423402618	37.69773780045202	3.424602936609951
D_24h_389	1.0	nan	0.0
F_D14_22	0.37181663837011886	35.68758028567239	2.4969463772651386
I_D3_88	0.8574159954438206	41.26680402384374	2.3728660232011625
D_24h_423	0.8613569321533924	42.432507016364085	8.733417601821895
I_D28_68	0.7801736321421361	43.53109232843827	2.5727927812617364
G_D7_82	0.7689246077305779	67.23800078174362	14.997711006990992
C_24h_57	0.9116828779088576	34.43376852737291	5.857030781062406
L_D3_78	0.7730224115059694	29.005967162229474	2.702944358125968
H_24h_45	0.891838402178847	32.0116508194856	2.483158605517628
C_24h_9	0.9069120548565515	31.445472739183348	4.121602826969291
H_24h_41	0.8113924050632911	25.997712710215378	5.409697916054902
D_24h_338	0.0	nan	28.77329007395031
I_D28_126	0.006330783434450013	14.873217281375181	4.491508100797688
H_24h_44	0.7055129099790649	23.562430133477967	1.351472179062984
F_24h_44	1.0	nan	0.0
I_D3_43	0.9091719555942349	26.51392353571573	7.340840514077731
C_24h_2	0.9191830111471708	29.020258874691933	2.875275971809054
L_D21_42	0.6444128433500487	67.95473374501057	3.20502992136969
C_24h_75	0.7550850481741406	29.463955786600756	4.236615816216848
H_24h_12	0.7766561514195583	23.16314525938916	3.1835338376264355
F_D14_43	0.8315151515151515	48.761594218898836	1.486942680521428
D_24h_403	0.9338696225349081	25.57778960084706	2.5701225233743723
F_D14_49	0.7722345700119678	58.28977327905441	4.426834398638462
L_D21_13	0.9999915228949653	9.486832980505138	27.464160106073354
F_24h_8	0.0	nan	28.553378261709245
F_D28_1	1.0	nan	0.0
B_24h_100	0.91094417156249	34.51816875011127	5.590715832129639
E_D35_132	0.36730693845550766	39.98448217262655	3.8099456735177015
J_24h_49	0.8826381190330427	33.662882837242776	5.15625
I_D3_139	0.8071791238635022	23.623810795329128	4.21875
D_24h_393	0.1727447216890595	14.882336980605617	6.575043815205721
B_24h_119	0.8639824705560121	39.977521040728156	3.986097973053504
L_D3_65	1.0	nan	0.0
H_24h_18	0.8379845670540154	43.04059062589686	8.720041487008892
F_D28_5	0.46971307120085015	25.08651696296904	1.527938063719371
L_D3_31	0.8334569003343875	46.26944529901616	2.775637331795393
L_D3_58	1.0	nan	0.0
K_24h_11	0.8895635050869708	36.25202025440717	3.1835338376264355
I_D3_17	0.4093319194061506	14.506186968514225	1.6778696558526978
L_D21_45	0.9999779595269097	15.297058540778355	30.512663666795277
L_D21_3	0.6493309451058898	43.567382201023754	2.6851029462631875
G_D7_43	0.8147278253661232	60.494691493722	2.2723499331639045
B_24h_67	0.8971500197915292	32.76522122832516	2.9831067331307475
I_D28_159	0.0	nan	30.591773868443276
F_24h_7	0.0	9.9498743710662	10.08493592528914
G_D7_69	1.0	nan	0.0
D_24h_263	0.8580060422960725	22.701384924907675	2.483158605517628
C_24h_44	0.6452752800126202	40.056072585399974	2.8076129415728763
D_24h_265	0.8188939553373086	36.976312397131494	7.023433154892983
H_24h_28	0.8082277029904033	31.79645750387452	9.202017388781522
J_24h_39	0.917755723690675	30.946775670286513	4.1015625
D_24h_368	0.8468509677234912	37.087069174495895	2.4581457378987928
F_24h_43	0.9322162025954391	28.849815520568526	2.036501624646418
I_D28_82	0.2638028362935426	48.796030354669206	3.724277011422821
H_24h_55	0.8979136374395563	30.175643488411833	3.185689973219106
I_D28_73	0.217688575209528	23.445641195890918	4.54016499089309
F_D3_13	0.7881269551158131	59.5059404357486	8.089333525979212
H_24h_40	0.8789427100096556	34.684547492134676	4.006715858737209
L_D21_31	0.8106850633723729	36.068275843831934	3.7057941330098196
D_24h_239	0.8999818610556866	37.19194788150908	6.833146751771836
D_24h_425	0.875	17.922588860193013	1.0611779458754786
D_24h_254	0.80530594779632	23.418799986734182	3.464471601350269
I_D3_40	0.5851871237895839	22.39018081914423	2.326105457962407
F_24h_24	0.7370042356565267	23.97823052841064	1.3565433870457295
I_D28_65	0.6763624990225976	43.92385934138386	4.220377290320885
I_D3_38	0.7391631170132799	37.27074976909039	2.266298391306295
I_D28_157	0.7781630040537657	29.597256544543892	2.0025008778087963
F_24h_15	0.8628389548224727	36.313890567326	8.842027907642638
L_D21_62	0.7868640850417615	52.80561882636982	2.109375
F_24h_2	0.9219852080299266	32.54039386547601	6.109504873939254
L_D3_71	0.8427070621319043	59.81956082762549	3.986097973053504
I_D28_139	0.04743833017077799	34.133579614824036	2.4748490721026806
F_24h_59	0.8841734194020968	36.52635864776385	2.4748490721026806
L_D3_16	0.9999949137369791	7.3484692283495345	25.874034034279063
L_D21_61	0.822033515515606	37.32998812531552	4.326425377025328
I_D28_21	0.6878409090909091	40.9361243421488	2.2141926126200606
L_D3_60	0.7473216713495876	65.99232312107225	2.2874087456183365
L_D21_48	0.9106513409961686	25.093299261761967	3.146653495804114
B_24h_99	0.9101232625229478	34.38321338290368	4.354899416264542
D_24h_299	0.7739015651518009	22.363281482952466	3.3434396760204153
L_D21_34	0.8388746803069054	37.429555185857225	3.5641186700966134
J_24h_36	0.8818118378481253	35.56021900263083	6.6104553638299
L_D3_64	0.7469943644333125	63.90529062717604	5.727820035867158
D_24h_414	0.2660923076923077	33.71444163796455	9.4042512411276
D_24h_362	0.8632731843073884	23.297438609316597	3.0760323629078177
F_24h_47	1.0	nan	0.0
D_24h_440	0.7529239766081871	25.807284264265988	1.8528970665049098
F_D14_21	0.826736857356741	41.82333507119334	2.201753229850305
H_24h_8	0.7679499706859488	45.30781351289302	5.590715832129639
H_24h_19	0.8852440257090001	33.527754913635086	2.4748490721026806
L_D21_60	0.7327258921791951	49.671592116613226	2.2234764798058917
F_24h_65	1.0	nan	0.0
F_D28_27	1.0	nan	0.0
E_D35_156	0.7282079607829599	53.361172228798615	2.3728660232011625
F_D14_9	0.9999991522894965	3.0	28.732453672510616
F_D28_43	0.8827147139722471	28.423319269911328	1.9644204626062747
I_D3_159	0.41227593699076587	22.889741868088375	2.079871798745959
D_24h_392	0.7435976550447393	41.30699505818679	3.2327611462813413
G_D7_70	0.7638651320557794	67.05506954287453	15.811629561640103
F_D14_30	0.7046737766624843	58.38621734440466	4.244711783501915
I_D28_17	0.2547811993517018	27.955223896875506	3.5871627808626485
F_D3_52	0.8444436417489931	41.49788256882387	7.411588266019639
B_24h_85	0.8870302126896057	37.407682049340025	6.958609143423526
L_D3_55	0.8961492309370568	37.37760804416562	2.3053494811999222
F_24h_46	0.9085044880572037	29.619398187097286	1.7617144193405752
J_24h_27	0.8846978139734247	32.89432259258098	3.172731180628332
J_24h_56	0.9019975309743727	30.45003166701615	4.008429228864157
I_D28_18	0.6057381948595337	36.52085451362998	3.4465877741842363
L_D3_17	0.9999025132921007	27.31376789272157	33.22115778697412
H_24h_31	0.9083260095952974	25.98616612231555	2.7582661631108953
L_D21_73	0.8327190955087763	33.2449073038719	2.4187227469394874
I_D3_93	0.8204495546398874	47.70255503543635	2.109375
C_24h_26	0.9050394851774605	29.67767625286749	2.5378602923094977
L_D21_40	0.12234042553191489	35.072831149380285	3.4465877741842363
D_24h_277	0.9246397445023761	28.81283244972223	1.8823099692432435
C_24h_73	0.9272104366023661	29.02031484346139	6.78979965790827
D_24h_348	0.876404998541718	39.01535582571711	2.601984763028264
L_D3_32	1.0	nan	0.0
B_24h_82	0.8775151396757179	24.546986725890736	3.2178586447842146
D_24h_419	0.9380617747998039	29.694821095793355	5.695360725104469
H_24h_11	0.7479244818891827	31.649010961787486	3.146653495804114
F_D28_3	0.8683065641502723	36.24733142285381	1.88595432883958
F_D3_56	0.801688372596414	44.18356651113793	1.9539060938124686
C_24h_39	0.8575865817673551	22.641826712573586	2.3554395987002086
L_D21_65	1.0	nan	0.0
F_24h_58	0.9237180769487231	29.620386336854054	2.109375
D_24h_376	0.9138016560460945	31.156395275031002	2.6774202325302805
D_24h_459	0.7549366690268272	21.793771989834955	2.875275971809054
F_D14_44	1.0	nan	0.0
F_D14_24	0.5508982035928144	16.779940218440142	1.690102160373745
K_24h_19	0.9141732879303821	28.38989526497269	2.3583529450193095
D_24h_455	0.9164006447738551	33.217515070141594	5.657862986518739
D_24h_242	0.9146164101321052	28.751175805400845	1.6448049430802576
I_D28_97	0.7322505142208667	43.375095527736	2.384412884692477
F_D28_11	0.8242489806108013	40.94538565608461	2.3023690669205275
D_24h_306	0.660974448500238	73.8350465484985	7.38653180124348
L_D3_35	0.8102599965034092	45.69839828992523	2.1608307321780202
I_D28_86	0.0	nan	28.524747042658525
G_D7_81	0.8462317106837214	54.603285128312315	1.7421174313263874
F_D14_8	1.0	nan	0.0
L_D21_11	1.0	nan	0.0
H_24h_54	0.8671906817626456	35.65231383078456	4.688964614939661
G_D7_95	0.7663271267813143	73.54369178321257	1.6655473129162377
I_D3_110	0.41852535871572666	54.39540788164981	3.913079966499375
D_24h_240	0.9292666921857057	29.067291591254495	2.6774202325302805
C_24h_32	0.9110977121227347	32.97263718323598	4.696280838167316
F_24h_55	0.9040425641113373	37.912053388868905	5.311063684511559
I_D28_47	0.24464003610923044	49.50197412394226	3.799116815026717
F_D28_60	0.8421380707495715	30.659081685614694	3.0128812809802596
G_D7_98	0.7937795113939643	42.58988741582749	2.7054835267066863
L_D21_49	1.0	nan	0.0
D_24h_363	0.9058233416485609	33.317284165963194	3.790069131749116
G_D7_109	0.7830262133402544	36.26938984341003	1.9921875
I_D28_42	0.4980305588018872	43.15245703557939	4.222003953434021
H_24h_34	0.913020847601567	32.75574835388494	3.2327611462813413
L_D3_51	0.9047807190833662	39.714557018509126	2.5540423497308637
I_D28_88	0.6827818506043194	35.129239778322095	2.3583529450193095
E_D35_120	1.0	nan	0.0
G_D7_31	0.9999957614474826	6.708203932499369	15.43764628599718
D_24h_451	0.905407849520709	36.502774467083235	4.969081651667388
L_D21_63	0.6146056475170399	42.701725845929296	4.056109757783621
B_24h_107	0.8561991089261023	40.77871371823423	4.21875
D_24h_377	0.769325912183055	26.14855414340916	1.1361749665819523
B_24h_121	0.8410898965791567	29.91096657869892	2.1352578701119453
C_24h_18	0.9346040845575063	32.66902541765736	4.810400566821983
L_D21_83	0.7292838163504912	50.133915450339416	4.148172661037779
F_24h_32	0.8641963999450373	43.94352493479477	8.228198288222792
I_D3_92	0.8519285185255522	39.78641081944895	2.3612626968292836
B_24h_71	0.91269201712415	31.976881164220863	3.651664793175676
J_24h_2	0.837760426884294	38.947629777771304	7.4060274887460755
D_24h_351	0.6704545454545454	20.895717297373213	2.2541465697271104
L_D21_32	1.0	nan	0.0
H_24h_9	0.8163779968827166	52.673267766928646	7.62169337883239
I_D28_138	0.7212805236217169	49.99509761103868	2.7855150759386045
J_24h_5	0.9097247050411155	32.27452279223347	2.349602069034776
F_D14_13	0.5335913082303915	76.53922893044684	4.807544882054534
F_D14_58	0.7684729064039408	58.431783928647306	2.0093470546268257
L_D3_59	0.8547899398811853	53.54107277044696	2.384412884692477
F_D28_25	0.8416597907960928	43.78267310937746	2.4215599593482606
C_24h_8	0.8940098421856439	31.86744352889254	5.657862986518739
L_D3_54	0.9117160764409582	37.39524981778754	2.1798135044224543
I_D28_98	0.6804366375378821	37.123653954119824	2.535153240560618
F_D28_53	0.7971633784889536	41.77973602250692	3.668549025585593
I_D3_48	0.638382830047417	27.108266290410327	1.4589726091393045
D_24h_321	0.8952708849421281	31.656964986305443	8.760108558295666
D_24h_275	0.8440308805430202	46.867165156156986	9.00744321120733
D_24h_379	0.8613449972662657	33.59279377317553	3.7298040147280194
L_D21_29	0.8029950235127609	32.93557704629138	2.308326047295962
L_D3_52	1.0	nan	0.0
J_24h_53	0.8335597340387503	46.85462787822334	7.251435236439836
H_24h_42	0.8948626045400239	29.987654444069317	6.387525035114833
I_D3_97	0.8593312338782422	47.30879660374985	2.6722861525761044
L_D21_66	0.8317847197331054	35.607521377127505	1.9818204521821596
G_D7_92	1.0	nan	0.0
D_24h_279	0.9357380347014612	28.997637528991245	4.576318169476555
F_D14_29	0.8248909020604319	44.50769686339134	1.7926240477474635
G_D7_107	0.8170116246101503	53.04123008037456	1.9921875
H_24h_17	0.8722222222222222	34.079559523288125	3.4125515106002426
B_24h_120	0.8667260544560208	31.121262237400007	9.248907901113581
G_D7_100	0.7863821798620889	54.67684247350228	2.8343874896362085
J_24h_9	0.847681087955153	35.473287101124946	2.6438705092215185
I_D3_104	0.7370571830908137	57.938613707639234	2.3554395987002086
I_D3_83	0.7719225849048817	49.95490786710646	5.367648042468181
C_24h_47	0.914431148137024	36.62438319006072	4.517422328296027
J_24h_59	0.8946351425653916	31.809699210008116	2.8464744847244807
D_24h_273	0.9268812295518527	25.8111222886846	8.300482531389742
D_24h_412	0.9076779981397581	37.88654156828588	5.971965143550425
L_D21_47	0.8316725866784019	39.809188037387955	1.5809458081912549
L_D21_58	1.0	nan	0.0
L_D21_16	1.0	nan	0.0
I_D3_71	0.7913783323879751	36.55284593384524	5.352275271876204
F_D3_60	0.9016246542252698	33.58390167213544	2.2234764798058917
J_24h_37	0.8846907077255538	30.56907286414657	4.462367054217134
L_D21_54	0.8862177743935603	28.21413460546263	1.154163023647981
D_24h_350	0.901925227430713	31.460999233382417	2.6774202325302805
F_D3_20	0.6254768832848367	63.33111049283317	2.1223558917509573
I_D3_160	0.8098679292300025	18.231429531837158	1.267576620280309
L_D3_33	0.8581071579243426	42.842101066616976	2.3320018057186407
D_24h_452	0.8704789293219777	32.337067046076896	2.1608307321780202
D_24h_292	0.676678445229682	19.43992504530281	1.2234734190129553
D_24h_386	0.5862552594670407	35.60953993951821	3.847606677980157
D_24h_313	0.7939605965752163	30.173210351037252	2.5133918659602204
L_D21_22	0.8495783486958227	34.98363834374693	2.1798135044224543
D_24h_456	0.9041895086254589	31.097007263792115	13.562396492980602
L_D3_9	0.8233324990614441	50.78602349542437	2.8076129415728763
C_24h_27	0.9137589796217563	30.87281609480399	3.3557393117053955
F_D3_4	0.7804878048780488	50.4683827117631	2.4130383142938285
I_D28_7	0.679994032522751	40.894061157720955	4.220377290320885
F_D14_60	0.8404170008019246	40.647110247256045	2.3053494811999222
I_D3_149	0.8499454685712766	39.6579874821213	3.4723904039130593
C_24h_54	0.9097896543772899	34.520202303527846	5.497830049565579
L_D3_67	1.0	nan	0.0
D_24h_291	0.8904957448074748	38.77106202504128	6.1139988097244915
G_D7_21	0.7803654604084558	62.7307848931414	2.3349443959185088
D_24h_429	0.7609108159392789	30.48406137585024	1.7578125
L_D21_71	0.7171328470507151	40.442964269787254	4.67135892843627
C_24h_31	0.8774662976519954	32.20827595310196	2.697858851536251
G_D7_34	1.0	nan	0.0
D_24h_358	0.7288176741927652	25.0464510701613	7.502746079301147
D_24h_373	0.8728905999358357	37.350226596203264	3.668549025585593
L_D3_75	1.0	nan	0.0
D_24h_280	0.8964026184613537	36.009323625483056	6.59693809923636
K_24h_14	0.8806904570253108	36.400273567460076	1.9220179062722726
F_D3_9	1.0	nan	0.0
G_D7_46	0.8256092741404295	63.39931794321562	2.238864043891734
F_D3_22	0.6716265499635302	34.2053166651581	3.6778956624551284
E_D35_3	0.8033309709425939	37.1248677447032	3.2007422540033583
D_24h_274	0.7123587313160773	19.363746194026266	1.3716445207874561
E_D35_67	0.8567515890651646	32.28691084482278	2.0093470546268257
L_D3_19	0.7882523958221169	34.52347731443132	10.356352075915172
G_D7_72	0.8506484352974345	46.73048128771531	2.6825444864670933
K_24h_5	0.8643683506772862	30.658579095965457	3.06036676340639
E_D35_157	0.8639218714133678	29.456193305137397	3.2497088962176672
D_24h_353	0.8556789069171649	38.95844421929575	3.0242549766946736
E_D35_140	0.1185595567867036	56.43570590532274	10.14129006389997
F_D3_47	0.9999966091579862	6.0	29.002189816635507
G_D7_45	0.8524394340960842	54.67377651040028	4.722525393658567
F_D28_26	0.0	nan	30.01029791516624
L_D21_21	0.8523872679045092	37.26644353395268	2.086464118917757
I_D3_21	0.8277605713924531	33.906460285229876	4.3784863341256415
G_D7_33	0.791093188393092	50.27794263948315	1.5722352966795397
G_D7_85	0.8630795099687725	42.56226947964316	1.7421174313263874
L_D21_44	0.804091952686797	41.369167360605765	3.8671875
D_24h_232	0.9288993131177752	29.97847402528185	4.844537486389309
B_24h_112	0.8585328840188355	42.81021998635788	4.146517034286124
C_24h_6	0.6278026905829597	30.574120259603934	2.6256277151259466
B_24h_76	1.0	nan	0.0
K_24h_16	0.7015969037629688	46.015867948107605	7.1982129740326
J_24h_44	0.9225960654532083	30.873054425366156	2.4859222776089562
F_24h_17	1.0	nan	0.0
E_D35_131	0.0035398230088495575	15.438573644211372	6.78979965790827
L_D21_78	0.6475814412635735	46.841683487957724	3.2071716054853145
D_24h_310	0.7997494733246029	35.41277398953454	2.831963900061228
G_D7_28	0.42149272220501705	65.5118961676863	7.024410736240176
B_24h_68	0.9094412331406551	32.96972272392395	4.742837424573764
L_D21_57	0.8181963288108539	39.77447641131941	1.5413609106991295
D_24h_255	0.9190756151979544	33.164552204493084	5.695360725104469
B_24h_116	0.867419505366309	44.39979379767671	7.549276597690503
L_D3_47	0.8149084550070581	48.93115696801493	2.0331271374489224
C_24h_34	0.9143029919083134	32.46928031109128	4.8046875
B_24h_115	0.9287582217291386	30.606480836245805	3.226382788578798
D_24h_234	0.9030398810077159	32.89216673337487	3.5428632323041347
K_24h_15	0.892554437364775	33.25173640183023	3.0242549766946736
L_D3_43	0.8650469688597351	46.11605279753403	2.3699705175183614
I_D3_95	0.8011069287971986	60.763950783823375	2.9831067331307475
D_24h_288	0.7143152028073072	28.146626417695682	2.664566484586423
D_24h_276	0.4510129525074726	39.69588502387566	7.043933872100962
I_D3_65	0.6948094079480941	57.71622494799085	1.9644204626062747
I_D3_70	0.8454752102242923	57.68584350195291	2.4748490721026806
I_D28_110	0.6777311690680284	31.583883503750172	2.76324049747303
F_D14_2	0.8359809177199626	45.94169272110795	4.143203796014927
K_24h_7	0.8736353369306061	33.66018676322548	3.540924592907374
G_D7_24	0.6588176850471933	62.368612265876045	4.278547561764535
C_24h_16	0.9062716530272102	34.33026464742877	6.615646957627708
G_D7_39	0.7335667055620381	56.853430361137676	3.270770094598327
E_D35_71	0.8701652809102232	29.006934902721788	1.9887378220871648
F_D28_24	0.3986013986013986	16.19863730171806	1.0080849922315578
I_D28_12	0.6533373241544448	39.349095696302165	5.971965143550425
H_24h_47	0.8530017224719573	35.089737608925695	3.274966081050497
I_D3_141	0.887895409121647	37.10956061064813	2.5486597465935406
I_D28_134	0.22047482231967336	41.78418088011938	7.59009605377091
D_24h_410	0.9286382232612508	31.489832129109868	2.6203921611325662
I_D3_134	0.7945369354999502	31.304614509162217	5.340716655518363
F_D28_8	1.0	nan	0.0
F_D14_59	0.7929916123019571	57.12850291662967	2.718143790174188
B_24h_87	0.6122678671918964	34.116418956059	3.185689973219106
H_24h_23	0.8871006913524279	34.13305538262129	3.5641186700966134
F_D3_27	1.0	nan	0.0
D_24h_345	0.8589023974548347	40.721492564813204	3.64036513289275
D_24h_406	0.8437473505722763	24.358582733207047	2.6722861525761044
G_D7_64	0.8403047989623865	54.53701546480136	1.9921875
F_D3_46	0.8921202049577621	29.71066788907313	2.086464118917757
D_24h_442	0.9260846190189147	32.315301662105014	3.4624890709439433
I_D3_47	0.8159974455176818	28.443833512183836	3.2071716054853145
B_24h_73	0.8704816905105657	48.5091068495264	6.806969874120752
L_D21_1	0.7694034106587686	43.57765732535121	3.1640625
F_D28_45	0.3300030275507115	56.7813567866664	6.067778187187321
F_D3_44	1.0	nan	0.0
F_D14_27	1.0	nan	0.0
H_24h_32	0.8701426179340609	29.45464925011749	3.6062537234599494
F_D3_17	1.0	nan	0.0
D_24h_365	0.8791234370843309	32.48128565770679	2.7781100604210227
C_24h_42	0.9289301148373026	26.47847335492544	2.346677858730561
D_24h_361	0.8972560295466376	30.74273473343409	1.9433348380988673
I_D3_96	0.8545845272206304	18.789973459322294	2.1798135044224543
B_24h_77	0.7976429623677515	26.481797944364796	2.6438705092215185
H_24h_22	0.7920212145937755	53.96490052604428	6.054183446760698
J_24h_18	0.917963265423078	28.783895928728494	2.894317742631672
C_24h_41	0.872342015770395	41.83950294351706	7.533798356458795
G_D7_57	0.8276899372684251	60.91036549548319	2.308326047295962
H_24h_7	0.7070692194403535	39.72696093441941	7.0760292841174355
L_D21_9	0.8552129500154054	35.26230037144306	1.9220179062722726
I_D3_18	0.8787951923541053	27.57403812572897	1.40625
E_D35_154	0.772454956459767	43.31344145976993	4.339103573806317
D_24h_318	0.32323232323232326	11.308071659973573	1.669664865090821
C_24h_40	0.9016572267673589	31.845626664848183	1.5939223252424348
I_D3_114	0.5999432945846328	22.82118083753694	1.3412722432335467
L_D3_48	0.7547438097572935	45.89883668830493	2.2904086272295388
G_D7_1	0.7432839516361985	56.77848719186912	3.0760323629078177
G_D7_44	0.822535682426405	58.302865721909896	8.15358927506201
F_D14_3	0.7781619361582375	58.399936629650675	3.6384784444359433
F_D3_21	0.828873336077947	64.29762434366359	2.9014261882359254
G_D7_99	0.8463987266215679	44.46140058068817	2.109375
F_D14_26	0.0	nan	29.81126545203277
L_D3_39	0.825130508126838	43.29402257143683	1.9112702848007919
C_24h_56	0.8099115044247788	24.418973782076495	2.2110893278257664
C_24h_38	0.9137774012496028	33.80614120140894	2.251098364722486
F_24h_29	0.9149638530353547	33.0435587560298	7.364187817202332
D_24h_436	0.6948949974389619	48.15581984157803	8.659989743832336
I_D28_40	0.0	9.0	6.62290835200537
G_D7_104	0.6441947565543071	43.61810854593794	3.932334781772465
F_D3_7	1.0	nan	0.0
F_24h_27	1.0	nan	0.0
G_D7_13	0.7752942975080263	68.52861578568259	3.77190865767916
D_24h_307	0.8676023391812866	25.464689834756125	2.4044864682050617
F_24h_25	0.9311784888143698	30.335132580585103	5.033608967558092
D_24h_247	0.911819130764851	36.90598706581745	6.5771321251885695
B_24h_86	0.23214285714285715	11.493749035589993	1.5722352966795397
L_D3_66	0.8742580553985303	43.435770385470434	2.415882202510348
L_D21_75	1.0	nan	0.0
H_24h_57	0.92010285033395	27.311535921365188	2.559413632950182
D_24h_337	0.9078729355591584	34.714626560298704	5.7230228658163025
D_24h_402	0.7691826847944991	33.03078820840006	2.6256277151259466
C_24h_53	0.9267284643089095	32.82011508144218	2.6256277151259466
G_D7_58	0.8059949178032464	42.618997920985	3.1640625
I_D3_123	0.6879841112214499	33.618262086330674	3.1269525150296094
G_D7_29	1.0	nan	0.0
K_24h_1	0.7804166113838398	28.83371301173158	16.623285420279064
F_D28_4	0.8200579290369298	41.97663430885632	2.154465973927762
B_24h_90	0.8799048751486326	33.65945662106656	3.3557393117053955
F_D14_53	0.7908176135885865	52.09198568576084	6.749226843741529
F_24h_30	0.8704995287464656	36.89226766643973	4.28015211744133
D_24h_404	0.9073189117880652	39.1831980559317	5.196046705639538
D_24h_267	0.9284224576624677	28.420731212781536	2.3612626968292836
G_D7_78	1.0	nan	0.0
I_D28_43	0.7939770554493308	32.54767924377238	2.337883282413282
L_D21_67	1.0	nan	0.0
D_24h_449	0.7335233942646319	36.318361509668904	3.5660447003210014
I_D3_39	0.8681508312118779	38.07004913025765	6.845194624926672
F_24h_53	0.9208963469373662	33.58719029070515	6.5979788719965216
D_24h_405	0.902206194314807	34.35676484903717	4.220377290320885
E_D35_135	0.8278537777441867	37.009881417848554	3.0128812809802596
F_D28_20	0.9101684341859014	25.025246686897646	1.6489742905629243
F_24h_22	0.6462974750689582	37.179883248364675	5.060817862895902
C_24h_52	0.8798313422347154	17.83661095977995	2.238864043891734
I_D28_79	0.7742567652086895	38.54323884295302	2.532443295114177
I_D3_129	0.6345614363194314	40.03080889821911	3.19859626498973
D_24h_300	0.9259154468154811	32.28213878286385	5.226352293979162
F_D28_52	0.8036356868097779	51.521151568826184	1.8305272677906221
I_D28_70	0.8126427867787303	39.95483818622908	2.3815314179181533
B_24h_70	0.9171114229140167	34.93237256743306	5.116143738971033
F_D14_1	0.0	nan	28.84312681308094
B_24h_118	0.9026557799742158	37.812536944646645	4.8896826668027495
D_24h_424	0.7736318407960199	25.575532255811698	3.5117165774464913
I_D28_54	0.48785260068481984	52.40089750760485	2.713086774091459
D_24h_384	0.8042982741777922	19.800102943477167	1.2065191571469143
F_D3_24	0.7126645483431684	22.49299743505127	2.1923773750628563
F_D14_7	1.0	nan	0.0
L_D3_44	0.9022122592973688	34.656212752854536	2.483158605517628
F_D28_67	0.8751197144266767	32.884802386951186	2.1320396951554983
F_24h_52	0.8527589259368545	41.51900856591014	7.911675201383554
I_D3_82	0.7890902297776947	29.365196185066658	5.2734375
C_24h_3	0.6066507440749587	28.6146782084177	1.482317653203928
D_24h_445	0.8343765045739047	21.65474329490891	1.8565991622368976
D_24h_413	0.9250498410474702	29.513820063455547	2.601984763028264
C_24h_1	0.9183288409703504	25.069493320926984	2.7054835267066863
D_24h_233	0.9159189403650125	30.664329160538614	2.5887564884032646
L_D3_72	1.0	nan	0.0
B_24h_80	1.0	nan	0.0
I_D3_132	0.8615935675242057	33.0823083502354	3.782815404273978
I_D28_80	0.037037037037037035	27.798834876775796	3.87605517387685
L_D3_70	0.6392156862745098	44.80500519519422	5.178839014215083
F_D28_32	0.8904731727925644	35.776903705158766	1.5809458081912549
D_24h_371	0.8848825293202263	33.78666489967822	4.508293139454221
L_D21_39	0.8401027648642035	37.07819578247993	4.612187965817444
H_24h_39	0.8803711432102267	33.12058297605136	5.259095079449267
D_24h_447	0.8300936768149882	36.98416402723367	4.52653310527218
D_24h_444	1.0	nan	0.0
L_D21_26	0.73678606738155	58.608963400899	1.8968453972154664
D_24h_286	0.7171314741035857	23.10888142802582	2.235795003320966
H_24h_25	0.8594653631985103	33.25915530361922	3.3000299625770446
G_D7_5	0.660259262555249	81.13495269204975	2.535153240560618
B_24h_111	0.9071779889796975	33.98836399729315	5.848818615688022
F_24h_13	0.8647831998791358	46.53226334328543	8.370502232075893
G_D7_19	0.7891943622759701	51.72677622925758	3.746336100737292
F_24h_20	0.8825570597722496	38.83558755813883	2.251098364722486
L_D3_45	1.0	nan	0.0
L_D21_12	0.9998914930555556	15.256944444444445	17.614805479207327
F_24h_31	0.8824648904055651	30.758383370931522	3.2602565023227084
D_24h_367	0.8485502776064158	21.643773045595573	2.109375
C_24h_4	0.8798201506752931	42.951127050440135	7.182934181588417
D_24h_428	0.9212774570168524	28.719568663318704	2.109375
K_24h_12	0.7444103960957894	42.85151641743351	6.72068013700297
D_24h_262	0.871228013554946	43.91091171455694	6.25939235675327
E_D35_138	0.8214613268113726	32.54453304746928	2.1320396951554983
D_24h_243	0.927617912173269	29.288592145271846	4.234994765529528
I_D3_20	0.8002473477748362	56.97488898830144	2.109375
H_24h_52	0.8911968655741783	32.131208857592334	1.7302527023711016
F_D14_42	1.0	nan	0.0
D_24h_269	0.8236214993911984	24.729973569541137	2.7657243096576436
D_24h_388	0.8146804471630458	43.635423999630085	3.181376240741772
F_D28_56	0.6588159897460546	55.2183158943749	3.06036676340639
I_D3_61	0.6317652819102859	60.13500815058471	4.6654756025143085
D_24h_418	0.8910524562247807	30.141263888571622	3.416573375885918
I_D28_61	0.41365370380914424	64.28006951539923	2.824680654654832
C_24h_64	0.924597714900999	30.203077577464967	3.4465877741842363
G_D7_20	1.0	nan	0.0
D_24h_244	0.8470506351139725	21.319093165656433	2.3583529450193095
H_24h_24	0.8695754218790339	32.39032257021189	2.1608307321780202
J_24h_4	0.9046530734184779	30.755465483420576	2.44132812374996
D_24h_236	0.9329023284566248	31.54061233452984	3.1291476381606302
F_D14_46	0.8538320796909941	38.20761211899737	3.8849026064650256
I_D28_74	0.5278298552417248	54.14876559585214	3.782815404273978
D_24h_432	0.7213747827765978	33.809993072449984	7.9082028838139005
F_D3_48	0.9999983045789931	4.242640687119286	21.743571416609985
B_24h_84	0.5416098226466576	26.093883180020452	1.1600970628841796
D_24h_434	0.9085532555933716	33.296648483064445	2.9390475478088565
I_D28_71	0.24049692795894942	45.89364867678934	4.770265414933036
L_D21_2	1.0	nan	0.0
C_24h_7	0.6278634202564471	59.05743350423361	6.342215216125692
I_D3_126	0.7736762986470687	24.882365572822426	4.21875
F_D28_13	0.7088556814762812	59.21706669908799	4.9246643881525065
E_D35_6	0.7881887538852783	38.95536473006866	4.4190721019448755
F_D14_50	1.0	nan	0.0
L_D3_7	0.6841450558718111	76.0999535424862	4.833185303273738
C_24h_62	0.9129911349458246	33.305680823300825	1.7926240477474635
B_24h_81	0.723161286675335	54.92281435176974	4.260857569382307
F_D14_31	0.7276214833759591	53.80886030653714	2.636067627937967
E_D35_139	0.8839433711040461	27.05632053541295	1.9921875
G_D7_103	0.7682046092276553	47.07214876551536	1.8676614199815502
E_D35_77	0.8264565623056189	36.371855008161106	1.6819570423133583
I_D28_38	0.2384827021015044	44.54807376256288	3.746336100737292
D_24h_433	0.7618623301403431	33.295909005372145	2.3699705175183614
L_D21_55	0.8132009797602165	51.04688255697639	2.109375
D_24h_256	0.9152263007840342	29.581855442845566	1.6941600345469876
D_24h_250	0.9080539713451106	33.69896662367795	2.5727927812617364
D_24h_391	0.8759784075573549	32.17106443150251	3.3352147197088375
H_24h_29	0.7868114665883964	35.47832464435182	3.0938387771353324
G_D7_49	0.7853869653767821	73.21478498951595	3.5871627808626485
F_D3_15	0.8564990769899011	49.82026025138641	1.9783526972032188
D_24h_295	0.9170779379428292	35.124656495423686	3.8831347326048964
I_D28_162	0.698973867834177	34.762342527897076	2.2904086272295388
H_24h_50	0.7834279502355357	30.940853537100185	3.3516444482988494
F_24h_9	0.0	24.154448115699175	15.510419727305496
J_24h_41	0.902284092444925	33.19136298098388	3.3331553093737245
L_D21_25	1.0	nan	0.0
I_D28_101	0.32851048043034686	35.45806984309598	5.184139772014374
D_24h_385	1.0	nan	0.0
K_24h_4	0.8883812469248612	30.88986028503547	2.8537021082545126
C_24h_30	0.7719017094017094	24.21866785012062	2.559413632950182
I_D3_68	0.7744938237662261	65.54342741104058	3.1640625
D_24h_347	0.8378972893392224	41.79081147743015	4.82180639330648
F_D14_65	1.0	nan	0.0
I_D3_86	0.6645669291338583	13.188204787370816	0.8286407592029854
G_D7_90	0.8430959237597602	63.59624742538381	2.2541465697271104
D_24h_248	0.9161192214111922	30.987035232482622	2.7054835267066863
F_D3_30	0.9871402316623263	33.52402602596638	33.29672010610382
F_24h_56	0.8053029135193464	28.77050284352458	3.0648508196770363
F_D28_47	0.9996592203776041	34.17701296956928	29.711826998254733
D_24h_231	0.9180945917924938	29.43487515288509	2.0765677906253144
L_D21_59	0.8820646697810753	30.19045358262429	1.8078806977197084
I_D3_9	0.7980149931369444	24.91259285848694	2.112627700467181
D_24h_366	0.336283185840708	20.558885892382648	1.8932220025082238
L_D21_64	0.82498178580102	34.78807224757739	3.722432853344201
D_24h_457	0.7654378962197699	36.522636555984896	1.8192392222179716
J_24h_3	0.8937874130399611	38.23386752910084	5.967364245222194
D_24h_237	0.9164528776804298	34.57958504135245	5.467773350291346
F_24h_11	0.8557456100445819	40.34353895476113	6.353032578951469
I_D28_87	0.4195253903848518	40.103010781241785	3.1835338376264355
F_D28_44	0.9999991522894965	3.0	20.389951497497794
B_24h_108	0.8849441403614006	41.84846260607354	4.091505527366271
L_D3_12	1.0	nan	0.0
I_D28_127	0.2305938155614339	48.189807237119275	4.7355931291820506
I_D28_39	0.6812101910828026	37.035333372526246	3.0037513167131946
D_24h_395	0.7831113345061573	22.44303071579952	1.0676289350559727
J_24h_28	0.8863878687359318	43.68590029042508	12.362031557100558
F_D3_31	0.8035841563995519	47.042140918310814	2.036501624646418
D_24h_462	0.8565701821611743	36.222624254589	2.505182616378744
D_24h_340	0.8899617416651485	36.962174799919254	8.045926825205564
C_24h_45	0.9309177448548636	27.49526400753441	2.398768299663131
F_D3_43	0.8184427104333183	53.79147256300164	8.190559572659321
D_24h_421	0.927696549955111	30.407182415512665	5.651791664900387
I_D3_87	0.5859444149406975	25.155286105050333	1.6778696558526978
F_D28_15	0.7764638565706656	46.111784680622684	3.7882570020104565
F_D14_17	1.0	nan	0.0
G_D7_105	0.0	nan	31.128229548188045
I_D28_141	0.767915144133171	30.87571352478708	3.168399804983385
F_D3_25	0.874775105242013	49.63029514661686	2.636067627937967
F_24h_21	0.9270647553404047	30.948439268079063	4.1015625
C_24h_43	0.916744950681071	32.875045117526156	5.4020768304450515
F_D28_46	0.8400746069810818	38.903410953581094	2.720668773338414
D_24h_372	0.11403508771929824	11.493749035589993	2.4748490721026806
F_D28_65	1.0	nan	0.0
D_24h_387	0.4803347280334728	22.293106276755434	2.346677858730561
J_24h_57	0.837197957161369	40.05071967089274	6.278013391865097
I_D28_129	0.20932277924362358	45.98628658911256	5.022684138688322
I_D3_80	0.7948880630834768	29.525954480482348	2.326105457962407
F_24h_60	0.8986699517674817	36.08129043841304	5.093276674711109
I_D3_138	0.7743375945940606	53.76742491430004	3.8027298608409263
D_24h_298	0.856173555932506	25.34044872068297	2.922647792189045
