# Supplementary material for: RatLesNetv2: A Fully Convolutional Network for Rodent Brain Lesion Segmentation
Source: Front Neurosci. 2020 Dec 22;14:610239. doi: 10.3389/fnins.2020.610239 (PMC7783408; doi:10.3389/fnins.2020.610239)
Supplement: Supplementary file 1 [file Data_Sheet_1.ZIP › 3D-table2-3/3dunet_heterogeneous.csv]

D_24h_312	0.7795128044971893	24.149382157848788	2.507922018636644
I_D28_76	0.8078974303722458	23.17519272506805	2.109375
G_D7_86	0.7460665206134236	36.22356067938183	3.430612773821355
F_D14_67	0.9222797927461139	26.06638283632499	1.7022467632422598
F_D28_7	0.9999092949761285	14.692899634749692	27.617740005081536
B_24h_91	0.9999643961588541	13.815224400640579	27.411606651183707
I_D28_148	0.8195984676095285	20.555721685121732	2.096313728906053
I_D28_150	0.8003768844221105	22.15569111339137	2.2265625
I_D3_76	0.8912142895572174	22.30339300893182	1.4683551663447267
L_D21_72	1.0	nan	0.0
F_D14_45	0.6656025538707103	27.0740186278415	2.275369668626672
L_D3_11	0.9999991522894965	3.0	26.273792928015148
B_24h_78	0.8210894552723638	20.96123908553037	1.1117382399029458
B_24h_72	0.9289443030329178	25.480313282349858	1.3716445207874561
D_24h_376	0.9269633759492454	29.37228047923298	1.8823099692432435
G_D7_75	0.7620624408703879	27.830651558425494	1.315426425037714
D_24h_252	0.8908054948485794	33.875811287388345	7.300508497112119
I_D28_24	0.8218243819266837	19.54774221360245	1.154163023647981
D_24h_459	0.7451141402529151	20.13561928849531	2.971575546821711
B_24h_103	0.879175353254575	33.76866643234294	2.0995866641213574
J_24h_30	0.7438426863526492	44.06615586541912	6.713524494094924
F_24h_1	0.6656593999568314	25.24142539927543	3.172731180628332
D_24h_311	0.83446599942337	31.416058349013813	2.346677858730561
H_24h_21	0.859695332229071	27.89202425703028	6.5729548417406995
F_D3_53	0.8962473257136249	26.486972910980747	2.0897524804836336
B_24h_122	0.8431041754533952	37.92242024357	6.367067675252871
F_D14_60	0.9067469366657545	26.979599716781802	2.109375
C_24h_46	0.8485560340809516	37.38919178194031	7.606362500451924
F_D28_59	0.9164732479276564	23.617220387554426	1.2290728689493964
K_24h_6	0.8500959976369813	21.753580611458094	1.9887378220871648
I_D28_96	0.47054518843761434	16.866491898915196	2.636067627937967
D_24h_454	0.0	nan	30.387059961206145
K_24h_19	0.9076634709931171	27.815435087525437	2.3583529450193095
L_D3_53	0.999969482421875	15.16358024691358	29.721069630490568
L_D21_80	0.9177889817436747	27.25770785233952	1.3565433870457295
I_D3_150	0.7293072824156306	28.398575357384445	2.4748490721026806
F_D3_32	0.807430644795525	33.60806489096777	2.596701539784415
L_D3_18	0.8906429026098027	27.770729785513662	2.346677858730561
F_24h_41	0.6733339394490409	40.790213526569254	6.826109005880015
F_24h_45	0.7335768762417484	31.198883390008852	2.398768299663131
B_24h_110	0.9016782123792998	32.384247871285275	6.987166493326801
D_24h_260	0.9032212314074495	27.69285549346294	6.299850026116694
D_24h_411	0.795104635324225	35.896899306271756	3.3577848707565003
I_D28_44	0.6309882747068677	25.870657434010756	3.64036513289275
I_D3_130	0.7124142233312539	23.96970117355538	2.326105457962407
F_D3_18	0.9998652140299479	13.220500268451016	29.26474800975089
D_24h_453	0.9211477559898915	29.178554650598606	1.9921875
F_24h_48	0.9999686347113715	12.808238008047036	29.12221372972067
C_24h_13	0.9120154152650315	29.856444870171213	2.275369668626672
D_24h_287	0.999983893500434	10.7433760648385	30.343643392577917
L_D3_76	0.8674728759287469	29.372708705346863	3.3083423937874463
A_24h_32	0.8950713015849	35.710232882583	7.307089344431201
L_D21_74	0.9307158671586716	24.995280402943497	1.2065191571469143
H_24h_58	0.8965108110217782	25.8328081486212	4.928845510503068
A_2h_39	0.9999915228949653	9.486832980505138	29.41056067302292
F_D14_22	0.6734213006597549	22.27797791030147	3.994701691185776
F_D14_5	0.7623914154317833	20.57979731276372	1.1055446639128832
I_D3_91	0.8567981202768782	23.50557081469926	2.2234764798058917
F_D28_41	0.5748957148274555	24.258664814272738	2.1798135044224543
F_D14_48	0.999983893500434	12.282016081157744	28.75323733471698
D_24h_422	0.8705382156158333	34.860246268851704	7.86466956354493
L_D3_25	0.9999898274739584	10.392304845413264	21.916882338629108
F_D3_29	0.9173219462236804	24.834956632661065	1.2566959329801102
C_24h_20	0.8576115621820296	39.67567632672045	1.9539060938124686
L_D21_14	0.9999423556857638	18.653507961905998	27.214258114572267
D_24h_426	0.9292893441961765	27.41591977432357	2.266298391306295
B_24h_83	0.7705705705705705	25.762732566668543	3.084948417442543
L_D3_83	0.8579230064490632	29.779814382799398	2.664566484586423
D_24h_460	0.9234954250129269	29.107606141700032	1.2121969257174143
F_D14_41	0.7313664596273292	18.805477911507662	1.7421174313263874
F_24h_32	0.8857691986295646	29.95200189408592	7.033202853807964
C_24h_48	0.9170438953078314	29.630353442965948	6.560407032318002
D_24h_284	0.584875301689461	34.10569107977023	1.632233001232514
L_D3_35	0.873597289858141	26.901477129452786	2.109375
A_24h_14	0.9999932183159722	7.278427133880636	27.05458146817224
I_D28_9	0.6193992110852635	38.4372159427391	4.480793975227772
F_D14_59	0.9180434499804865	26.136769420564587	1.2065191571469143
I_D28_35	0.7572390791155004	34.641701054605164	2.1320396951554983
I_D28_83	0.8355552945322136	31.813559462461363	3.5117165774464913
B_24h_106	0.8631812751350351	38.59295056086914	7.3501883346406505
F_D28_9	0.9998448689778646	11.63257695536844	27.58340844396716
F_D3_67	0.9045731011147323	27.35190936945661	2.0499440255315506
D_24h_448	0.6008771929824561	27.28275662410072	4.088147705276346
L_D21_81	0.9999805026584201	9.59434398172122	30.606135572266695
G_D7_59	0.7829682952979017	31.376856818333167	2.073258517143062
H_24h_38	0.8921303376073403	29.03311493559283	7.62529616484255
I_D3_157	0.7773542460788602	33.12430083822927	2.112627700467181
L_D3_43	0.9009842037056496	27.883416067590982	1.9679127684078122
H_24h_53	0.8869459887567165	26.68313845166415	7.862049898931019
D_24h_241	0.9171084928816887	29.564107464669274	6.401484508006717
L_D3_29	0.857188680590206	39.401394105682975	2.3728660232011625
J_24h_38	0.7681946556593526	22.791043730190644	1.4495293215062086
D_24h_324	0.7766899766899766	18.826803021275367	3.558334324380229
J_24h_44	0.9330262645420215	28.101943158809988	2.046591702723396
D_24h_279	0.9180795261096425	28.651838833606394	7.004833187755526
B_24h_89	0.8606756458379333	35.958272398657385	7.71481902685912
C_24h_15	0.6277929155313352	21.801293847034533	1.9644204626062747
F_D14_4	0.8902690157879254	30.679038605857823	2.109375
L_D21_70	0.7925003497971177	27.26399112441027	2.167176797918781
L_D3_33	0.9004558969276512	28.347583596647954	1.9818204521821596
D_24h_407	0.9340007128356914	26.307762051573334	1.8342745127927964
L_D21_73	0.9278024451067454	25.14008056938049	1.5234375
D_24h_297	0.873577620374869	36.973703541132934	7.213459404615184
F_D28_26	0.15126050420168066	21.90935873020541	4.6654756025143085
G_D7_33	0.8820773766254745	27.68182313084133	2.1223558917509573
C_24h_24	0.9383840940408897	25.364266474502838	2.026361304584834
B_24h_93	0.3883089770354906	16.370964692082477	2.700402801985058
L_D3_62	0.9214899481193255	26.98737786415266	1.5765965680164504
I_D3_70	0.7996666780041495	38.94950062527495	2.463726098628356
L_D3_34	0.8958705802711288	30.67957886566593	2.2571906583115107
J_24h_34	0.8717019448566742	32.696884491984186	2.5701225233743723
G_D7_71	0.724373576309795	26.758566989984825	4.860103442186184
C_24h_23	0.81138333155023	27.944188397692788	2.1892431670628207
H_24h_51	0.9067583545112322	25.565083699441477	2.0765677906253144
E_D35_74	0.9293744594984146	25.706798190728087	1.171875
D_24h_319	0.8998938698635256	33.78386079295239	7.127273999782017
F_D28_29	0.9364190251572327	23.095757292802606	1.0611779458754786
H_24h_20	0.8740475676342659	34.66916889164563	6.95071060609543
I_D28_95	0.8414843942000492	31.794025764987	2.827110487925348
C_24h_21	0.8937708885559525	33.26731310998836	6.632232748514541
D_24h_240	0.9069064204330688	30.45775398385119	6.781704513857947
J_24h_23	0.9242618350414836	25.399820197473012	1.9255871162290996
D_24h_294	0.894845676648541	29.443089156057404	1.8786585400642264
L_D21_33	0.9324713563336107	25.4288842806777	1.0867521674409029
A_24h_34	1.0	nan	0.0
F_24h_55	0.8737391426169795	39.59496613290334	3.1640625
L_D3_3	0.7741193950352522	39.07094063339428	4.840283537827355
H_24h_30	0.8176016123614377	29.34810539695376	2.109375
J_24h_54	0.8974502782691229	26.84238647355009	5.807583606264313
F_24h_20	0.8879274318444407	31.10276174826837	1.8342745127927964
H_24h_36	0.8506394907434445	35.765690838003614	7.505491153877773
L_D3_77	1.0	nan	0.0
A_24h_44	1.0	nan	0.0
B_24h_69	0.821930567315834	29.179995965090193	2.562095051844779
G_D7_60	0.8903693400197664	32.08081637138267	1.3361430762880522
I_D28_48	0.08520659387711411	31.440854705050484	10.147381945682469
J_24h_1	0.930942749899785	26.365006602842925	1.5413609106991295
G_D7_49	0.8936507039068242	28.39695199273295	2.109375
L_D3_48	0.8948763250883393	27.019514671064176	1.7617144193405752
F_D3_26	0.7984241628365069	23.630821674656183	1.1361749665819523
D_24h_437	0.9071728644779835	28.09240099640994	2.275369668626672
I_D28_132	0.8206251711591879	27.91503120129278	2.115875400617319
L_D3_81	0.9999983045789931	4.242640687119286	24.51012351631783
F_D3_47	0.9997694227430556	28.279709373083506	28.17012980763323
F_D14_32	0.8964802314368371	27.311326428627293	1.7022467632422598
L_D3_57	0.8996794810279638	26.99749760281685	2.109375
F_24h_3	0.9317849865661684	26.44230364830589	2.320194125768359
G_D7_91	0.8652346580862104	32.470931708894604	2.109375
B_24h_95	0.8134210147362357	39.78507048971592	7.5710743618186385
F_D3_41	0.69807391983342	21.45142496735437	2.4243938514348287
I_D3_35	0.7759449033204743	37.22321851610081	8.396711305159151
F_24h_60	0.8377296278850683	39.13797170032403	7.532886881244467
I_D3_24	0.8810802017244184	21.05322879047702	3.1640625
D_24h_401	0.8016641828117238	39.01855632442429	1.6153182131355728
F_D3_49	0.9258899861103184	23.72960091573507	1.7302527023711016
G_D7_7	0.8385516123221042	36.84370683940653	4.485388877110462
L_D3_23	0.9088432241600952	26.70929955192512	1.5722352966795397
L_D3_21	0.909201501772343	26.90175519663374	1.7102952561710654
D_24h_370	0.8534328249021544	25.528746407751722	2.4748490721026806
B_24h_75	0.8475279755849441	37.01450583516807	7.857681850425099
D_24h_340	0.9213750850918992	27.62256884382068	5.423642093159125
D_24h_283	0.8890394589333892	33.77295812486856	6.974379382671802
F_D28_58	0.907685551163812	24.290002075493064	1.6489742905629243
I_D3_54	0.7198235108729909	23.822493299454724	2.1798135044224543
D_24h_441	0.7556615017878426	24.57032565653174	1.7617144193405752
G_D7_53	0.8855545536519387	27.485526958501637	2.112627700467181
F_D3_58	0.8839769165004274	26.3121001712086	2.505182616378744
D_24h_446	0.7045249684514152	29.074255491149618	2.1223558917509573
I_D28_93	0.8211783145860225	24.025489983295802	1.8565991622368976
D_24h_369	0.842184614224869	35.29724645323357	5.391898626715941
H_24h_49	0.9096310625949979	27.34369919805133	1.40625
B_24h_97	0.871579129982218	29.404411829396505	2.0161699844631156
G_D7_11	1.0	nan	0.0
D_24h_261	0.9175934665736447	26.77737119485785	1.9956312147570003
A_24h_3	0.8824076185131272	28.435361134253213	3.738997531299332
I_D28_151	0.7637908496732027	24.901533444709468	2.102854505264808
F_D28_17	0.9999618530273438	14.667488026217644	28.720502233337708
K_24h_13	0.9291600711499861	25.770453235499602	1.9220179062722726
A_24h_11	0.9999991522894965	3.0	27.621966303305374
I_D3_79	0.8741662824650377	29.007080112187186	2.4748490721026806
G_D7_87	0.9091925743681503	26.856480100738974	2.109375
I_D3_22	0.8067256637168142	20.632562763956543	3.2178586447842146
J_24h_32	0.7488826678453907	34.97449086164863	5.596853407621666
J_24h_35	0.7550479298388741	33.37057909350502	4.18114752536983
D_24h_334	0.8276287388220783	21.24563390702785	2.398768299663131
L_D3_14	1.0	nan	0.0
L_D3_13	1.0	nan	0.0
G_D7_97	0.8437753923790788	26.774938066932346	2.3612626968292836
F_D28_42	0.999802483452691	14.854374244469959	29.412661819239837
C_24h_49	0.8950471190670855	29.220353062997248	1.773368666065026
L_D3_22	0.8411714003405723	40.40789635814759	2.34375
D_24h_461	0.8902849619110317	32.076925037849634	2.6825444864670933
L_D3_2	1.0	nan	0.0
C_24h_76	0.00960698689956332	22.27144288567484	5.082480103640963
C_24h_58	0.7838812785388127	41.192013037396286	2.1512765332834944
I_D3_162	0.8804778344947366	30.907003600274827	3.1640625
B_24h_102	0.7817100792751982	24.71615039182852	3.9462792751131412
I_D3_127	0.8217252396166134	20.4008208602122	2.109375
H_24h_15	0.8187014174668495	36.87856126254119	4.40506549903418
C_24h_59	0.8584877687175686	32.09308602365879	2.167176797918781
F_D28_22	0.40390625	36.220183676019474	3.6573015314829456
L_D3_73	0.8962046028527727	27.264572064811176	2.4581457378987928
D_24h_399	0.785420663195396	21.892491904182386	1.171875
G_D7_108	0.9164630082203955	25.807737565490612	1.2457202124298419
A_24h_5	0.8302238805970149	25.43329540975461	1.3565433870457295
D_24h_281	0.8802192487506045	32.4358183175853	7.02734266432732
D_24h_431	0.6101694915254238	20.646625101354225	1.1361749665819523
G_D7_106	0.8744011928555566	34.14643583182941	2.109375
C_24h_37	0.5757322175732218	18.368916133075526	2.1608307321780202
F_D3_1	0.6195953986513288	18.34921554285516	3.0648508196770363
L_D21_52	0.9999966091579862	6.0	25.035649630904455
I_D3_42	0.7249178426445003	25.73639137155594	2.507922018636644
J_24h_55	0.8455243610726426	40.151660670204976	2.6722861525761044
L_D21_77	0.9999457465277778	18.086523006181288	27.22031290360771
F_D3_8	0.999955071343316	13.37578516750743	28.139400610162593
G_D7_56	0.9998787773980035	13.930198671153295	28.391559087894525
G_D7_48	0.9999974568684896	5.196152422706632	30.749383687611832
D_24h_409	0.9021829538142841	33.5584054347485	7.126310529145674
F_24h_18	0.9998135036892362	16.139088963829078	28.97376511503823
D_24h_218	0.8883435582822086	28.589333462914286	1.8932220025082238
D_24h_262	0.8258208460216481	40.705304232769166	8.274798489332685
G_D7_98	0.8591131021291589	25.504278438553996	1.3915244633247559
D_24h_268	0.7985806720935087	22.705955585229674	3.724277011422821
D_24h_246	0.8946181115049952	32.57266346610977	6.467645965568733
F_D3_59	0.8976563321071992	23.526799815001098	2.9854076256696085
A_24h_35	0.9085137650631919	29.033035323598757	1.6819570423133583
I_D28_149	0.8198307134220073	24.656399642942255	2.4130383142938285
D_24h_314	0.9303046666782796	27.905608183292284	1.8565991622368976
G_D7_30	0.7298964760012548	32.95176223397261	1.4111243647022222
F_D3_5	0.5994166261545941	23.046425220044103	1.9112702848007919
D_24h_227	0.8944351519479787	32.86772435263378	2.415882202510348
F_D3_55	0.8280688897031879	35.021118792817184	2.235795003320966
D_24h_328	0.9261128783405398	27.44693413187754	1.950388708253114
G_D7_31	1.0	nan	0.0
F_D28_21	0.9401630967526644	24.05827485504256	2.109375
F_D14_56	0.7516697936210132	36.53079594033371	1.7421174313263874
F_D28_18	0.9998906453450521	14.504936590887903	29.681999901692315
H_24h_43	0.877074287253021	31.963851737033657	7.719267916581776
G_D7_34	0.9999830457899306	11.138409521411335	30.3816362831594
F_D28_50	0.9998135036892362	13.04974299617028	28.489339340439038
C_24h_19	0.9187573486705104	26.768100438606446	6.894171600038779
G_D7_54	0.9007437804565274	33.79897422990857	2.109375
J_24h_29	0.7927907793493183	46.38133271166504	5.882765811567719
E_D35_64	0.8510399521173125	28.343307992568064	1.4589726091393045
B_24h_112	0.7999055246602108	41.37856669871656	7.229623507118991
L_D21_35	0.9240949785908914	24.592321327521557	1.3412722432335467
C_24h_65	0.9998652140299479	24.287609851524763	30.1918760172568
F_D14_47	0.999831305609809	24.439190007692876	27.74499136598239
K_24h_7	0.8511660777385159	33.92168648881244	7.967026468023532
L_D3_74	0.9063737987840753	29.340239389286907	2.1640060913225847
I_D3_74	0.8342057318025391	30.989983219710574	2.8990586430124172
I_D28_22	0.4015430475188497	23.403807380906038	1.9818204521821596
D_24h_383	0.7064676616915423	20.35789996388318	1.1777197993501043
D_24h_436	0.6990291262135923	34.0575972324417	7.7821676793206205
D_24h_237	0.901902594218025	29.91057466643489	2.636067627937967
J_24h_60	0.9223952471184943	25.235400027391847	2.109375
K_24h_8	0.902035534415221	29.87303184527125	2.3290554977756006
C_24h_70	0.9021390739014798	28.545196236477448	2.036501624646418
C_24h_66	0.6201277251706673	45.16225925990508	8.210655026064074
B_24h_101	0.9002308488338153	33.93352321918943	2.7357697335770514
D_24h_450	0.805549168391201	26.593241012045088	1.6778696558526978
B_24h_114	0.9289613343442001	29.54035238366396	1.2290728689493964
D_24h_271	0.8890809564966868	32.80966032388187	2.1320396951554983
B_24h_105	0.9364023615574322	24.2340334364301	1.7262796714050275
I_D28_130	0.483514977037494	34.11917823706776	2.6876589705889957
L_D3_61	0.9107400030641949	26.656350030894032	2.0499440255315506
F_D3_11	0.8742618384401114	29.396915096904912	1.6941600345469876
G_D7_74	0.9157387171748708	29.522463335784565	1.3309941435469392
D_24h_388	0.7725100178631777	33.02128793255701	2.4044864682050617
L_D21_51	0.9099496221662469	30.087487588530514	1.7302527023711016
F_24h_42	0.9998779296875	14.969275963452253	27.828762143534274
G_D7_52	0.8830254273170949	37.72491263750629	2.0093470546268257
C_24h_7	0.6173385658223333	50.68455223684487	6.212042944077456
I_D3_44	0.8053735849056604	28.15779994389659	3.243363867913605
F_D3_3	0.8889964895291127	25.738464129805294	2.6953125
F_D14_52	0.9170267461576328	25.893356941584216	1.4589726091393045
F_D14_18	0.9998448689778646	14.834555512126895	27.850959846214792
C_24h_61	0.861820162003948	34.06747692725695	6.908101243682577
D_24h_301	0.7254339863035515	21.738763957869736	2.5887564884032646
J_24h_31	0.8041201376680615	37.15102404453854	5.9118741823263
K_24h_17	0.9245101593656899	24.412863407579	2.532443295114177
A_2h_38	0.7526775416048772	25.968758867378163	2.005926886948089
G_D7_79	0.7500931098696462	24.64929481420405	2.6568243864268672
L_D3_49	1.0	nan	0.0
L_D3_1	0.8776084309526808	29.30749202217928	2.748290484271541
I_D28_160	0.521614657887203	39.62814591830762	5.2734375
L_D21_13	0.9999152289496528	21.735138984296068	27.27071719998509
F_D3_65	1.0	nan	0.0
H_24h_26	0.8875864532259635	32.51594651449583	7.893428493304177
A_2h_20	0.9999448988172743	13.115007277213559	29.18015812873482
L_D3_63	0.6887235708692248	36.06646780640209	2.1223558917509573
D_24h_415	0.6314914831740757	23.31298427342183	3.3352147197088375
F_24h_50	1.0	nan	0.0
L_D3_40	0.6839295248264816	28.3490004441896	5.044510136725989
E_D35_65	0.9265487685797982	24.54691931333755	1.0804153660890101
G_D7_93	0.9022137516493183	30.346880340057567	1.4111243647022222
G_D7_61	0.9999949137369791	7.3484692283495345	30.61196808981793
D_24h_289	0.8966908307804301	35.05777455099654	6.587563744947748
G_D7_65	0.8961236536238057	29.570466220272113	2.109375
D_24h_430	0.7778393351800554	19.790928410135088	1.2890625
F_24h_26	0.8426885087930619	19.6649402484724	1.6778696558526978
L_D3_26	0.459473049074819	28.340949568421337	3.113749278653068
I_D3_8	0.9010007756484232	25.501413943810345	2.154465973927762
D_24h_435	0.855404583248834	25.742057987097073	2.217291554112246
D_24h_416	0.8801740727231564	34.872712112199416	2.601984763028264
D_24h_392	0.7878683735716127	29.316029790890664	1.4683551663447267
C_24h_25	0.937863068906346	25.91373711422392	2.167176797918781
K_24h_18	0.837439408325421	26.578618460677305	2.109375
L_D21_53	0.9998855590820312	25.909943117095313	30.3012976642374
C_24h_14	0.8958656170582037	30.922690531665378	7.083788090487849
I_D3_7	0.8397352430555556	25.758130158195495	4.231750801234638
I_D28_98	0.803877898598192	25.3376178220204	1.9887378220871648
D_24h_364	0.8914103182657594	35.36240857041866	2.1923773750628563
D_24h_389	0.9999703301323785	15.435201070888757	28.61607414910423
C_24h_77	0.9123947856209548	27.518083399605292	2.26326655263609
I_D3_88	0.8685194151253994	27.63620342732319	1.9539060938124686
D_24h_423	0.8727137913989125	36.655331929583966	2.702944358125968
I_D28_68	0.8092492374298927	25.956135781564434	2.2571906583115107
G_D7_82	0.8853821720619044	28.138968095714663	1.2512201076599192
C_24h_57	0.8957104843001596	33.69604615878045	6.516299425527114
L_D3_78	0.7268258966285231	24.6162021594927	2.483158605517628
H_24h_45	0.8910529289885101	26.61414823595573	1.9539060938124686
C_24h_9	0.8930995005890063	29.964874845735558	1.5722352966795397
H_24h_41	0.8306839725827622	20.59419333173621	5.4020768304450515
D_24h_338	0.06060606060606061	16.879830803846815	2.792900458081168
I_D28_126	0.40334378265412746	24.414960877520272	2.483158605517628
J_24h_49	0.9013866190420029	28.344702925020744	3.3352147197088375
F_24h_44	0.9999872843424479	9.01619941282644	28.687969129129833
J_24h_5	0.8918348157168622	29.920650397901593	2.128816655224799
C_24h_2	0.9251736662082584	25.738546464258363	1.6448049430802576
L_D21_42	0.8616786032542328	30.805293581374926	1.2943782442016323
F_24h_4	0.8537005896251517	35.89438342738748	2.9296875
D_24h_316	0.6586802827965436	24.530074453247487	1.6364343801291727
F_D14_43	0.9180001864338315	24.354966105606547	1.1117382399029458
D_24h_403	0.931259963792591	24.327595577881315	6.310740008360747
A_2h_7	0.9998508029513888	18.573090448905017	29.43926335781487
F_D14_49	0.9002278450653556	27.831598391943178	1.4542586303895535
F_D28_2	0.9327973927213471	25.91629580157174	1.4352478961620183
F_24h_8	0.0	12.401532687661682	6.11848944478435
F_D28_1	0.9998982747395834	16.96498388313431	28.89996764501325
B_24h_100	0.8870881623166557	32.65017594967069	6.492018273967753
F_D14_30	0.8665800451343774	27.739440400436145	1.1777197993501043
G_D7_21	0.8564168377823409	33.96168085840903	1.5939223252424348
I_D3_139	0.885884788698088	17.829855179945177	2.109375
A_24h_23	0.9999881320529513	10.302672552711508	26.140956550497535
D_24h_393	0.4065040650406504	12.126823660044355	5.082480103640963
B_24h_119	0.800574961143378	37.493442425850965	5.166892426183266
L_D3_65	1.0	nan	0.0
H_24h_18	0.8019196160767846	38.149476969512726	7.8655425911952355
F_D28_5	0.6713211600429646	24.871064002056507	2.275369668626672
L_D3_58	0.9999669392903646	11.94408555303489	29.06462630830485
K_24h_11	0.8779853195679418	33.07230775203624	3.1835338376264355
I_D3_17	0.6742021276595744	23.89104891127401	2.6876589705889957
L_D21_45	0.9999635484483507	16.702567947127683	31.85086402379848
L_D21_16	0.9999745686848959	14.552421206210429	28.816213240254392
G_D7_43	0.899791363722577	26.931047945932683	2.6438705092215185
B_24h_67	0.9055064127217698	28.52722182589784	1.9713988876477408
I_D28_159	0.25773827765859636	43.73230206783322	4.131586538391608
F_24h_7	0.0	15.322357598356003	7.117633424559475
G_D7_69	0.9999635484483507	15.069767441860465	28.131102853494852
D_24h_263	0.8478854912166558	18.00352725357639	1.2890625
C_24h_44	0.5600833044081917	29.357838808568886	3.5814156538912796
D_24h_265	0.7816515980768649	33.28383347127746	2.578125
H_24h_28	0.8248323301805675	21.672380161746435	2.34375
B_24h_84	0.5290055248618785	23.394178951523568	1.415981950030614
I_D28_71	0.4556991774383079	28.65419198055893	3.084948417442543
F_24h_43	0.9306871532223645	23.81759160267921	2.1320396951554983
I_D28_82	0.42207792207792205	27.74262938686893	3.293781872473874
H_24h_55	0.8953911669757538	28.56607799239235	3.241246098267031
I_D28_73	0.3867664434816857	38.225121636759326	3.2875219076028603
F_D3_13	0.8823059806702563	36.893848563476325	2.311298780076096
H_24h_40	0.871368129774819	35.28052096888705	8.005716189025112
L_D21_31	0.9244440870159637	28.019525352264697	2.601984763028264
D_24h_239	0.8909042316258352	33.25063833966143	4.103236265627718
D_24h_425	0.8266815517722579	20.769754458270818	1.3361430762880522
D_24h_254	0.7414672420557081	20.965887822934473	1.267576620280309
I_D3_40	0.7818499127399651	19.81099479559816	3.1640625
H_24h_44	0.6959137628478316	22.148957298255162	1.5634762575148047
F_D3_17	0.9998762342664931	14.245848133003024	28.139400610162593
I_D3_38	0.67710308217323	30.646941507538717	2.507922018636644
I_D28_157	0.8489363297752669	23.083466018219234	2.6876589705889957
A_24h_33	0.9999983045789931	4.242640687119286	29.058955807077037
F_24h_15	0.8413228912056667	29.725048189299745	2.115875400617319
F_D28_53	0.9187178832013173	24.27457983649689	1.632233001232514
F_24h_2	0.9168967539806298	29.055366350033868	6.9140625
L_D3_71	0.8253959584926269	31.266798575385483	2.3023690669205275
L_D3_67	1.0	nan	0.0
F_24h_59	0.9045495093666369	29.648318112790896	2.1923773750628563
B_24h_111	0.8413747290399273	39.17815791653901	8.224024715401288
L_D21_61	0.9031735313977043	30.741739490514817	2.6438705092215185
C_24h_42	0.9371443871745097	24.683866768553845	1.8528970665049098
L_D3_60	0.8157275180010655	41.64799222475067	2.580786977993583
L_D21_48	0.9529236584388064	21.777346659125488	1.1055446639128832
B_24h_99	0.9050038987927187	28.465172616510902	4.462367054217134
D_24h_288	0.7102382485511912	23.938830559873807	2.9014261882359254
G_D7_39	0.8918958778851117	27.923683348608723	3.2178586447842146
L_D3_64	0.8203237223629067	38.780770608313894	2.7657243096576436
D_24h_414	0.2606036179141279	31.611061539076626	8.600317093082237
D_24h_362	0.8830498757882668	18.2437838825171	1.0676289350559727
F_24h_47	0.9999618530273438	18.07411337106974	28.9837169315457
D_24h_440	0.7430077016619375	25.478579630104118	1.2566959329801102
I_D3_48	0.7643703378674858	21.934197974872234	1.8968453972154664
H_24h_8	0.8282404298186703	33.36139250147656	4.143203796014927
H_24h_19	0.904364694471387	29.417394545755073	1.9818204521821596
F_24h_65	1.0	nan	0.0
F_D28_27	1.0	nan	0.0
E_D35_156	0.9066950934233514	27.129052978659516	1.527938063719371
F_D14_9	0.9998457166883681	15.236068221681196	28.360827700396236
F_D28_43	0.9140949388396364	21.771141200721015	1.527938063719371
I_D3_159	0.8737754333082141	18.250278142827224	1.0546875
D_24h_368	0.8671599718111346	33.56799603858916	1.8968453972154664
A_2h_51	0.9999160766601562	13.655443322109988	29.401687511359363
I_D3_151	0.8971954044075493	24.365608909159977	2.046591702723396
G_D7_70	0.8492203783341687	28.027818492667024	1.8786585400642264
I_D28_17	0.5314581791265729	31.091372750812816	2.115875400617319
F_D3_52	0.8851363686151374	28.952157521265622	2.562095051844779
B_24h_85	0.8889930673940221	30.274335554518895	2.527014685880604
L_D3_55	0.9176053022346167	25.782657107505713	2.201753229850305
F_24h_46	0.8939435130644918	28.137946447516686	1.632233001232514
J_24h_27	0.8737782153153787	30.646032653616086	2.449751362542993
J_24h_56	0.9180089840736876	25.146186448673337	6.648777165236383
D_24h_449	0.7824870051979208	22.48430158406199	1.1600970628841796
I_D3_73	0.5523809523809524	36.942070193122014	5.814673232838412
L_D3_17	0.9996363321940104	23.899224287545398	21.233262595034414
H_24h_31	0.9136337504975014	24.661312695488082	2.449751362542993
L_D21_3	0.7398519274955323	38.56859698164053	2.630852850075428
I_D3_93	0.896019458346976	26.99111984757486	1.632233001232514
A_2h_40	0.8341571745827066	26.132706543487856	1.950388708253114
L_D21_40	0.4627352572145546	27.707799246772478	3.337272859194877
D_24h_231	0.9247833622183709	25.65287022422386	1.6819570423133583
D_24h_277	0.9345288380308732	25.953166124029163	1.6280207800136488
C_24h_17	0.8918310898026922	27.38093838230751	4.558277423150795
K_24h_14	0.8694639227061968	33.224807533099785	1.9220179062722726
C_24h_73	0.9151842548945395	26.239334247404393	2.3290554977756006
D_24h_348	0.874285030513342	34.28279029717291	1.7578125
L_D3_32	1.0	nan	0.0
B_24h_82	0.8809901618533799	19.01089381544672	3.237006402406203
D_24h_419	0.9110374869623903	28.073821399040053	6.747191798664741
H_24h_11	0.8148939009742426	25.752101744289906	2.4130383142938285
I_D28_38	0.3543141592920354	20.92269321059832	4.312117849915804
F_D3_50	0.9999898274739584	9.398494793826018	28.754192544169754
C_24h_39	0.872817159716131	20.20058928723714	2.112627700467181
L_D21_65	0.9999957614474826	6.708203932499369	26.40284047884929
F_24h_58	0.9337482129341519	24.97200300708478	1.9956312147570003
L_D3_42	0.9006100311880897	25.117892856606236	1.8968453972154664
L_D3_31	0.8815683044840213	25.48544142687467	2.9014261882359254
F_D14_44	0.9999338785807291	13.59820733051053	28.827886813040404
F_D14_24	0.5987394957983193	19.60128874704266	3.274966081050497
D_24h_315	0.831617181512213	37.314411562810236	2.326105457962407
D_24h_405	0.9087151464200645	33.472934251277806	1.7421174313263874
D_24h_242	0.9014815485350473	27.00361924774699	1.8676614199815502
I_D28_97	0.8096961241661944	27.023053185223446	2.3583529450193095
F_D28_11	0.9113575414945277	27.006861435718264	2.2079816814160282
D_24h_306	0.4046692607003891	55.327663021239	3.2875219076028603
A_2h_52	1.0	nan	0.0
L_D21_76	0.941587642975853	25.85457331868555	1.8932220025082238
I_D28_86	0.0	25.315425106036038	4.431485250278681
G_D7_81	0.9258492700830643	27.952554832205987	1.154163023647981
F_D14_8	0.999969482421875	14.616003968816543	28.468121820045265
L_D21_11	0.9999991522894965	3.0	25.483903180028417
H_24h_54	0.8249202975557917	33.85381459669442	7.987684306852488
G_D7_95	0.8858949683805334	33.04526643349155	1.6655473129162377
H_24h_6	0.9060567256082609	29.497932043768444	5.345856903729864
C_24h_32	0.8820066714631435	33.16910942402618	7.126310529145674
J_24h_58	0.9305650839501715	26.422048644473698	2.1512765332834944
I_D28_47	0.5356558560292561	29.09272752510791	2.831963900061228
F_D28_60	0.9413830441017237	21.3193940976945	1.351472179062984
L_D21_17	0.9999940660264757	7.937253933193771	26.568502308963637
L_D21_49	0.9999576144748263	13.382260415458987	27.461409802126195
D_24h_363	0.8811218527568256	31.345968310597456	3.0060364074329673
G_D7_109	0.8002053124598999	29.82615450621398	2.046591702723396
I_D28_42	0.6158304223563036	22.071301117348984	4.047636571680596
A_2h_27	0.9999940660264757	7.937253933193771	27.468909982469274
H_24h_34	0.9009137950016515	31.398377600131074	7.032226494692577
L_D3_51	0.9086876155268022	27.80093630054327	2.1735043348818057
I_D28_88	0.7832381149342088	27.542571665111403	2.384412884692477
I_D28_18	0.6973832075774603	22.14103426884315	2.601984763028264
E_D35_120	0.9998397827148438	24.255050131153638	30.61196808981793
D_24h_451	0.8715764021818915	34.17753366363007	7.269404259033198
L_D21_63	0.7486687965921193	33.03054949330885	2.251098364722486
B_24h_107	0.8206096140717241	27.450158908135673	5.6663519080015226
D_24h_377	0.6323374340949034	28.830972424356286	2.2265625
B_24h_121	0.7741358760429082	26.894166678149933	2.337883282413282
C_24h_18	0.9297196758336654	26.389909564887496	1.7302527023711016
F_D3_42	0.9998677571614584	14.922901782889697	29.55797711668491
L_D21_83	0.8857385880351574	28.10331851287185	1.7421174313263874
C_24h_10	0.9194226582769213	28.177545153243052	6.642577837860182
I_D3_92	0.8940578208870892	25.954193522608023	2.154465973927762
B_24h_71	0.8855584772217976	31.79967663124755	4.380054279147833
G_D7_5	0.8403031294846295	47.13891708965362	1.7302527023711016
J_24h_2	0.8257760377132356	36.330841645687045	8.000568369702322
D_24h_351	0.5004775549188156	23.550189759634105	1.9921875
L_D21_32	0.9999932183159722	8.485281374238571	27.02182142283922
H_24h_37	0.8897166154930286	26.02372219020082	6.099381412346768
I_D3_21	0.858458483830767	24.899893242518537	3.181376240741772
I_D28_138	0.7771387776147226	34.2784915232948	2.463726098628356
F_D14_25	0.9028901458199088	30.830117940122598	1.3412722432335467
H_24h_12	0.8282482002056908	17.64418097342407	2.1384712020579677
H_24h_50	0.8161741835147744	26.586423260549	2.0161699844631156
L_D3_59	0.905349223946785	27.64584834084245	2.4469468380259105
A_24h_45	0.8597348676790297	30.983602169829688	2.1798135044224543
F_D28_25	0.9360270966510829	27.145867438533475	1.2729820888125252
A_2h_29	0.5470108332218805	27.48979615031004	2.1640060913225847
L_D3_54	0.9130510407204839	26.48015411414085	1.602514960684845
A_2h_48	0.999955071343316	19.945784958254244	29.741855051333484
L_D21_62	0.9060982191041554	28.026606258165884	1.396450229040584
J_24h_43	0.8704962028207617	33.657470173101544	5.971965143550425
F_D14_21	0.9189693884356313	27.802786629222005	1.9112702848007919
B_24h_116	0.8968423439596365	33.117810499020365	2.6953125
D_24h_275	0.8907246721343952	33.24600445957114	7.05951350710736
A_2h_37	0.9999974568684896	5.196152422706632	25.008207881129373
D_24h_379	0.8319611840916716	29.116285320880383	2.9296875
L_D21_29	0.884813933653544	26.85479248747656	1.7578125
L_D3_52	1.0	nan	0.0
B_24h_94	0.8739276794440222	21.315392583311066	1.0804153660890101
H_24h_42	0.8821799358842387	28.746494113152245	7.414367090687428
D_24h_235	0.8881345177664974	29.946342228815748	2.109375
J_24h_39	0.9309423993568023	23.78687263814079	2.2723499331639045
I_D3_97	0.8751908278032214	29.259409588488698	1.9220179062722726
L_D21_66	0.9211475955263225	26.747320614204483	1.4495293215062086
G_D7_92	0.9999957614474826	6.708203932499369	27.064731567562585
B_24h_123	0.7165920753567495	47.405160804417406	6.185457759560928
F_D14_29	0.9101194534939515	28.232410940958843	1.3716445207874561
I_D28_65	0.7871770750416094	23.198844109881822	2.8537021082545126
A_24h_24	1.0	nan	0.0
G_D7_107	0.8909917134456028	27.24976714939151	1.4352478961620183
D_24h_350	0.8952804095804154	30.696982136030673	6.766500015586899
B_24h_120	0.7991602519244226	31.989812329314557	4.284962179402084
J_24h_9	0.8729639976806705	30.876559172050033	1.9539060938124686
I_D3_83	0.8086522462562395	31.272943873166213	4.387885600042748
D_24h_357	0.8337026688505637	28.858348931007402	2.6568243864268672
J_24h_59	0.8856048347148376	23.840229511980766	1.8968453972154664
A_24h_42	0.9999864366319444	10.293250365478329	30.295858632707024
D_24h_273	0.926371222241583	25.756258336462	1.7578125
D_24h_412	0.8490962340620655	39.565050083729766	7.562907562623072
L_D21_47	0.9204178208679594	25.85759903573283	1.5765965680164504
L_D21_58	0.9999966091579862	6.0	31.2585437539433
D_24h_347	0.8158328561264685	45.40590405169268	6.831136707088909
I_D3_71	0.6992466679544137	23.465305329903206	1.8895916597574725
F_D3_60	0.9047098336327424	25.275413227225503	2.141679712792625
J_24h_37	0.9036863304950798	25.847849392714647	4.576318169476555
L_D21_54	0.9373782354578347	23.08688667093084	1.171875
H_24h_17	0.8599572004028198	31.860235862707103	2.1512765332834944
H_24h_7	0.6585454988427336	33.19803962862677	4.9162914757975855
A_2h_9	0.9999983045789931	4.242640687119286	27.77467362755479
I_D3_160	0.7962194559704933	19.724879915296704	1.1055446639128832
A_2h_8	1.0	nan	0.0
D_24h_452	0.8787648400491257	27.599222669996376	2.1352578701119453
D_24h_292	0.6002587322121604	23.22801041750374	2.167176797918781
D_24h_386	0.7509509957484896	18.40142008094119	1.40625
F_D28_3	0.9310021237714229	24.02915558939032	1.0867521674409029
D_24h_456	0.8926235315440001	31.136321796165934	6.931915509923556
L_D3_9	0.834690973905158	28.275014189665107	3.266568718304614
C_24h_27	0.8909799655516273	32.44597796691995	1.9327057620082784
F_D3_4	0.762072218886697	40.22185022019287	2.6256277151259466
I_D28_7	0.815177586587249	27.04888863903104	2.109375
I_D3_149	0.8463944856839872	27.30910124958694	1.7022467632422598
A_24h_15	1.0	nan	0.0
C_24h_54	0.8802917871965791	34.49880268848855	7.275069466485355
I_D28_139	0.4128521126760563	34.15044899915089	2.251098364722486
D_24h_291	0.8610917739877015	34.45702986608578	6.509973943280227
D_24h_234	0.8664103090967799	34.0115982298099	7.613580876928493
A_2h_50	0.7963943871387418	34.53169801582284	2.112627700467181
D_24h_429	0.7543771885942971	24.93833656796558	1.154163023647981
L_D21_71	0.7605423333454824	29.71799673552349	3.8189462664375764
C_24h_31	0.8751055977946735	30.838597896568537	2.1061172760482143
L_D21_55	0.9204734765453748	24.440456947799355	1.7617144193405752
D_24h_358	0.6898937484556461	28.000375748605304	3.1640625
D_24h_295	0.8902693474962063	34.11568514206091	7.424547216308042
L_D3_75	1.0	nan	0.0
D_24h_280	0.8532251399376385	30.406916616247422	6.04623906539739
A_24h_43	0.9292188400482003	29.46116918968386	1.8528970665049098
I_D3_98	0.9057835433038127	24.899183768001322	1.8968453972154664
G_D7_46	0.8922311933832218	29.209961789124886	2.1255887281894985
F_D3_22	0.6038244461292225	23.556505134209704	3.8600786934376417
E_D35_3	0.8534706941388278	24.55803849580316	2.109375
D_24h_274	0.7863756613756614	18.253456016123955	1.415981950030614
E_D35_67	0.9277026699617192	22.668443182517482	1.396450229040584
L_D3_19	0.7448599736555753	30.21881843934945	10.067217935116185
G_D7_72	0.9122196183461667	29.117292705339317	2.5133918659602204
K_24h_5	0.8108996217992436	30.291902550749047	2.109375
J_24h_57	0.8468686391928966	32.48141899821235	5.9512330901224795
D_24h_353	0.8532305028724325	33.59669714702374	2.4859222776089562
E_D35_140	0.56765899864682	29.95304040257128	5.1322238532323885
L_D21_60	0.8327650262099853	28.421254744680127	2.540564459610797
G_D7_45	0.9099032518140285	25.270992692146013	2.2723499331639045
D_24h_309	0.7663203796331922	22.88467953862921	3.166231895181163
G_D7_85	0.9230942715381145	27.68860808683247	1.2234734190129553
L_D21_44	0.8871131691890671	29.312822625049943	2.5887564884032646
D_24h_232	0.8781971651536868	35.0292477682167	7.636094323896052
G_D7_38	0.7362076958738989	17.995538643375895	1.4589726091393045
C_24h_6	0.5133538170645238	27.682916564404284	2.201753229850305
B_24h_76	0.9999957614474826	6.708203932499369	27.92752941837252
K_24h_16	0.6269863657733897	41.909889293373574	8.288064707853245
D_24h_374	0.8561064087061668	23.62096208384999	3.464471601350269
F_24h_17	0.999833001030816	12.263020405060667	28.680308917947627
L_D21_78	0.7673594709494568	27.932166846091615	3.2602565023227084
D_24h_310	0.7284544391004809	24.823650527029045	2.7282297015990977
G_D7_28	0.41513035179803065	32.07839513246149	7.191532496515434
B_24h_68	0.8732872834333597	38.84635152025557	7.311786323346795
L_D21_57	0.8993323963457485	27.39372965372489	1.351472179062984
D_24h_255	0.8730204963897533	33.976130084708615	7.719267916581776
D_24h_457	0.7308823529411764	28.710579690929727	2.314267694312285
L_D3_47	0.8664237759947601	30.945081616233225	2.26326655263609
C_24h_34	0.9169526226246432	29.52218486937563	2.22964424887974
B_24h_115	0.909251949552325	30.559073630641333	4.035744224466225
I_D3_126	0.8288779778141481	18.19898766387067	2.109375
K_24h_15	0.9038340666247643	29.603797771368257	2.036501624646418
I_D3_95	0.7250106157112527	47.76731643991377	2.9854076256696085
D_24h_299	0.780528326964612	22.539916681518758	2.109375
D_24h_276	0.5123825789923142	31.404636452730085	8.47485221801463
I_D3_65	0.8337831610822197	25.440032683869585	2.4748490721026806
H_24h_27	0.7253498210218028	42.389695464988414	8.248202041297395
F_D28_31	0.8569799979272463	24.96293979516444	1.5939223252424348
H_24h_33	0.783974862529458	20.374656117817615	4.292966972815829
C_24h_60	0.8652208025106478	29.523456655350152	1.6572815184059708
G_D7_24	0.8998423031822409	28.023658386312643	2.115875400617319
C_24h_16	0.8510377010929633	36.6926120073363	7.412514656657095
J_24h_36	0.8857024503712201	30.131430911710112	2.22964424887974
A_2h_36	0.7724408804516816	34.520290242253004	1.6280207800136488
F_D28_24	0.5122349102773246	20.270671031277494	3.4465877741842363
F_24h_11	0.7935385287055228	42.146158010199535	8.160323605572039
H_24h_47	0.8356987142412243	32.499328238489106	2.3583529450193095
I_D3_141	0.9153901982505062	23.937941732851254	1.9076742886054343
D_24h_410	0.9166115252841619	30.032105107487354	7.0876643086113
I_D3_134	0.8413210274658067	21.53568226692695	1.5098553195381008
F_D28_8	0.9999186197916666	14.604449365597144	27.850959846214792
D_24h_247	0.8781786218337584	29.6887850122281	6.329209976433177
B_24h_87	0.6105066832452596	26.183776707473314	1.632233001232514
H_24h_23	0.8801105421441925	33.51375245832745	4.6359469792623
F_D3_27	0.9998652140299479	14.410768020968792	27.828762143534274
C_24h_75	0.8399942701618679	19.956656187526896	1.1117382399029458
D_24h_406	0.845193740685544	21.63826615574768	1.690102160373745
G_D7_64	0.905256245106211	29.955416523010307	1.640625
F_D3_46	0.8766798200833357	21.62538661059139	1.5234375
D_24h_442	0.8795581959668647	36.48740995476879	6.974379382671802
I_D3_47	0.8378082652975338	25.972735560440228	3.1640625
B_24h_73	0.7833619259217595	45.60053772537637	7.497252914870303
F_D28_45	0.5700389105058365	35.92347865254463	4.491508100797688
F_D3_44	0.9999262491861979	14.107847376570579	28.89996764501325
F_D14_27	0.99993896484375	14.146081631123275	28.331759540007617
H_24h_32	0.8921113459904775	26.373168552287538	3.0760323629078177
E_D35_6	0.9237988704880911	25.221620261638712	2.1352578701119453
I_D3_82	0.7496043051598608	29.64883744380332	2.112627700467181
D_24h_365	0.8655404240648165	30.237884470965298	2.1223558917509573
I_D28_21	0.7666675524141047	25.610860619526676	2.580786977993583
D_24h_361	0.9037314364158243	27.82334866835703	1.6448049430802576
I_D3_43	0.9192621585609594	19.835664321165147	1.9112702848007919
I_D3_96	0.849009009009009	19.110429250432098	2.894317742631672
A_2h_47	0.99993896484375	18.56367469021463	27.93736236333546
A_24h_4	1.0	nan	0.0
B_24h_77	0.8735846129982938	19.636632486467935	1.5809458081912549
H_24h_22	0.7986415692007798	44.92344023188207	6.784741324748498
J_24h_18	0.9007907659896444	30.335647572899042	5.925795412392437
C_24h_41	0.80793680711434	37.415283467438435	7.813867067892025
G_D7_57	0.9095921729482568	27.684413484886036	1.6655473129162377
F_D3_20	0.8428257421885869	36.73105062156646	2.0499440255315506
L_D21_9	0.9369809928031002	26.65021475610599	2.3815314179181533
I_D3_18	0.8497440230627765	19.176164467490004	2.4609375
E_D35_154	0.885912378989847	33.02283338857932	1.9220179062722726
D_24h_318	0.3708609271523179	20.901931637227293	1.5634762575148047
C_24h_40	0.8930383344209839	30.09456820488509	2.0499440255315506
G_D7_44	0.9006694690954383	29.619924619011414	1.5007322431483239
I_D28_20	0.8298237582970932	26.247193635711394	2.3023690669205275
J_24h_53	0.8033462982832618	37.98848443422066	7.153238654077431
F_D14_3	0.9248297775760327	27.012405496135695	1.3361430762880522
F_D3_21	0.7801946088581847	35.77400918053995	3.084948417442543
G_D7_99	0.901413921690491	25.493543387565122	2.109375
F_D14_26	0.2966417910447761	18.435409271559713	1.5098553195381008
L_D3_39	0.9067169026893594	28.596807565404724	1.7022467632422598
C_24h_56	0.7901189387008234	26.516909329448445	1.5765965680164504
C_24h_38	0.9142735316064385	30.12590091094928	1.838014118127905
F_24h_29	0.9325448099923798	26.63776691113395	1.9818204521821596
C_24h_11	0.8689900232335657	30.420733591079486	3.2497088962176672
I_D28_40	0.3125469571750564	32.04946253011722	3.0037513167131946
F_D3_7	1.0	nan	0.0
F_24h_27	0.9998135036892362	12.427688361740044	28.692277099190274
G_D7_13	0.9152203838160274	28.172711159773804	1.425647468038645
D_24h_307	0.8849061204584248	21.967098340883616	1.117897501660483
F_D3_9	0.9999652438693576	13.038899077501974	28.607674632020732
F_24h_25	0.9320903756056221	25.031212888910552	1.7302527023711016
E_D35_75	0.9327892165955605	20.47079904406281	2.1352578701119453
B_24h_86	0.013888888888888888	13.541200881863064	2.102854505264808
L_D3_66	0.8967018650575974	27.20558229734359	1.8342745127927964
L_D21_75	1.0	nan	0.0
H_24h_57	0.9243175588966872	23.92246935152449	1.527938063719371
D_24h_337	0.8880928010917776	32.93881766171624	5.729018700740774
D_24h_402	0.7585665707559508	21.547626258749734	2.7879790437586682
C_24h_53	0.8934258106586045	30.97218705095157	6.316177958536812
G_D7_58	0.886208020867297	25.322211743640707	1.415981950030614
G_D7_29	0.9999983045789931	4.242640687119286	26.783945951673875
K_24h_1	0.8217378752886836	24.361267216490617	2.7953579160648196
F_D28_4	0.8608161336064283	32.52953418589642	2.1923773750628563
B_24h_90	0.8697721647521737	26.020588130601997	1.415981950030614
B_24h_113	0.9286278343925093	27.001734603711018	1.40625
B_24h_80	0.9999991522894965	3.0	28.873107055444454
D_24h_404	0.8585239330346617	37.60812999256706	7.820015915954471
D_24h_267	0.9222136059217483	26.20803220373295	6.683798077312125
I_D3_148	0.8495213721485346	25.346699371830226	2.281397148507631
G_D7_78	1.0	nan	0.0
I_D28_43	0.8072959362923059	22.602123933299737	2.112627700467181
F_D3_43	0.9035010496377057	24.57501619364716	2.1608307321780202
I_D3_39	0.8981139990561255	27.91829952031566	4.21875
F_24h_53	0.8775897021739488	32.316267956270586	6.637407308674827
C_24h_3	0.5402616546895154	28.54381124591437	1.8565991622368976
F_D28_20	0.8816506759703445	26.10183969484192	2.430051721093092
F_24h_22	0.5921694009119974	39.15822767702233	5.423642093159125
C_24h_52	0.8571828619434332	18.059433680929423	1.9921875
I_D28_79	0.8224238627407392	24.695357098480926	2.1512765332834944
I_D3_129	0.6154293467726304	30.43252510969262	2.1892431670628207
D_24h_300	0.8906320492483227	32.83887553862248	7.041008852718657
F_D28_52	0.8883317057721238	29.47178174192897	2.326105457962407
I_D28_70	0.8293529460375175	27.286581362168324	2.5887564884032646
B_24h_70	0.8647383067537193	33.847324070142086	7.248593950402554
B_24h_74	0.5620805369127517	22.94229773719316	1.1117382399029458
B_24h_118	0.8259644629422123	35.068493035709245	7.92814794167946
D_24h_424	0.7780388805810724	19.750921628342347	1.2729820888125252
I_D28_54	0.7309687368568625	22.065022295567992	1.3361430762880522
D_24h_384	0.7552664188351921	21.7122325161123	1.3716445207874561
F_D3_24	0.6318577374195989	21.908172809043155	2.1798135044224543
F_D14_7	0.9998524983723959	11.423321369279007	28.18694350545457
L_D3_44	0.9164541052086799	24.129382991715893	2.636067627937967
C_24h_22	0.5187742770824342	41.88455306124079	7.02734266432732
F_D28_67	0.939815062269496	23.011807366516365	1.4111243647022222
A_2h_30	0.9999135335286459	21.83945827433142	30.368977267491864
F_24h_52	0.871842385888852	33.39189234983243	7.294863045696523
F_D14_53	0.8997387242353065	27.841225009720056	4.233373094106666
D_24h_445	0.7533432392273403	22.1360155744136	2.036501624646418
D_24h_413	0.9291018355453077	26.82519304125778	1.8565991622368976
C_24h_1	0.9133595880036353	24.226256084489467	1.8192392222179716
C_24h_47	0.8716568843418737	36.59748865463144	5.4627478222531245
D_24h_233	0.9066843763513931	28.662852499015333	2.314267694312285
L_D3_72	1.0	nan	0.0
F_24h_30	0.8907364356357619	27.820523683571146	2.5161223304981117
I_D3_132	0.8799229015697685	24.364019156834225	2.2571906583115107
I_D28_80	0.35390051644468606	31.24545005729945	2.430051721093092
L_D3_70	0.6685855263157895	28.860631544222066	5.422375922465285
F_D28_32	0.939447819430039	23.519772908190543	1.0546875
D_24h_371	0.8711117896263502	34.627103714731085	2.22964424887974
A_2h_6	0.752157829839704	28.756113204544974	1.950388708253114
F_24h_67	0.9285446929863649	29.499987208181572	4.448496772523979
A_24h_31	1.0	nan	0.0
L_D21_39	0.9409664295958088	25.11632420465247	2.109375
H_24h_39	0.8717088645961729	32.892343966988825	5.259095079449267
D_24h_447	0.8549094375595806	25.987658011430067	1.8342745127927964
D_24h_444	0.9999610053168403	14.943231004785316	29.174980795101327
L_D21_26	0.9071387312697495	28.875824888934027	2.109375
D_24h_286	0.6920374707259953	20.289373352464928	1.8528970665049098
H_24h_25	0.8294670177186366	33.770431261187724	7.119562583945642
I_D28_134	0.5931680566662858	35.05443011806608	2.1223558917509573
F_24h_13	0.8693862617762736	38.203917547426954	2.896689162728502
G_D7_19	0.890824530979032	25.327668071606105	2.112627700467181
I_D28_8	0.9131557588725744	25.78279738659642	2.4748490721026806
L_D3_45	0.9999813503689237	9.840602906567172	31.754569137886477
L_D21_12	1.0	nan	0.0
F_24h_31	0.864740529048897	26.857851236615584	3.9235943069023143
F_D3_45	0.6273603856970671	23.977682064790805	3.4085248997458564
D_24h_367	0.8761034047919294	18.86255210121145	1.8528970665049098
C_24h_4	0.8635847038374114	34.95464292918737	7.187712293060462
D_24h_428	0.9080459770114943	27.279137187086537	1.4111243647022222
K_24h_12	0.8236135491840583	30.525336313638164	6.198764604111654
L_D3_80	0.8924875827814569	26.709375716810072	1.8342745127927964
D_24h_243	0.939062782703094	26.079962937089746	1.40625
I_D3_20	0.8209672458865139	28.44184013092344	2.005926886948089
H_24h_52	0.8444692334191833	28.65443682995042	2.7953579160648196
F_D14_42	0.9999669392903646	14.435303108286929	27.170825975293564
D_24h_455	0.8951177907888064	33.0758637467282	7.1800657884564325
H_24h_9	0.7399309551208285	50.19897681757074	7.23247224572319
D_24h_269	0.8539877300613496	19.621384342051304	3.6554235844880205
F_D28_56	0.8168577208361429	33.7679054459226	2.4609375
I_D3_61	0.8280725950537567	28.7999986165063	4.312117849915804
D_24h_418	0.8790718429272646	28.86787640877466	1.567861893780428
I_D28_61	0.43927823971944113	43.411607630603754	2.908517260779107
C_24h_64	0.9185743435456726	29.043010922698542	2.1255887281894985
G_D7_20	0.9999423556857638	19.04115359823491	28.347750716822755
D_24h_244	0.8436932024718284	21.654630971062296	1.8968453972154664
H_24h_24	0.8702215491340776	30.5315736531435	2.115875400617319
D_24h_375	0.7721430240710446	25.82018602632774	4.978745106151876
J_24h_4	0.9194792598093449	26.89141113388994	1.40625
D_24h_236	0.9159612577948786	27.83708236371622	4.114933562362369
F_D14_46	0.88372939998179	23.855442208153743	1.5007322431483239
I_D28_74	0.6796236483639938	32.856961615084096	2.3583529450193095
D_24h_432	0.8263132986275438	22.346843393799563	1.2621480016721494
F_D3_48	0.9999135335286459	14.98046027910257	28.26843308501607
D_24h_434	0.8767851212221853	33.877814916865276	7.424547216308042
F_24h_49	0.9394365646856563	26.784972943823195	1.7262796714050275
L_D21_2	0.9999474419487847	17.278781154423157	28.352110381520767
K_24h_2	0.8399409531843104	25.35673600350965	1.6448049430802576
F_24h_24	0.6465237166991553	20.50669301878312	1.2566959329801102
F_D28_13	0.9272088011795395	30.82866558573187	2.720668773338414
C_24h_26	0.9053906591008294	27.069218434714568	2.3583529450193095
F_D14_50	1.0	nan	0.0
L_D3_7	0.631725448179117	43.41737950273857	6.908101243682577
C_24h_62	0.9150209589563112	31.391738960426736	1.7302527023711016
B_24h_81	0.6046810267072295	57.98167091486671	5.531448619315287
F_D14_31	0.9013123359580052	24.077533186022844	2.6203921611325662
E_D35_139	0.9426845740207447	20.829246412050956	1.1600970628841796
E_D35_77	0.9115208625923074	23.323706580228734	2.112627700467181
E_D35_71	0.9218312614754839	23.568146557298977	1.640625
D_24h_433	0.7428008860447944	22.57821837661857	2.266298391306295
D_24h_256	0.9240397260895198	28.88032814277672	1.267576620280309
D_24h_250	0.9277047420341523	30.138561103212318	1.7262796714050275
D_24h_391	0.8943743607228094	26.892678608415025	2.6256277151259466
H_24h_29	0.7238797631020226	24.331349060673396	2.4748490721026806
G_D7_47	0.9999957614474826	6.708203932499369	28.3007205938791
A_24h_41	0.9999915228949653	7.36169599353536	28.238540350606165
F_D3_15	0.8673007246376812	23.002978874029097	1.4589726091393045
D_24h_373	0.8523038605230386	37.04601058086818	7.243855997121371
I_D28_162	0.8499914864634769	28.292553220913913	2.1255887281894985
F_D14_58	0.9020373429443861	30.081480330630768	1.9818204521821596
L_D3_16	1.0	nan	0.0
F_24h_9	0.0	nan	31.040754539521302
J_24h_41	0.8685455539074088	32.86534119965055	5.4400754945789815
L_D21_25	1.0	nan	0.0
D_24h_385	0.9999805026584201	10.897385760192698	28.069769990234825
K_24h_4	0.903690175645915	27.534462617217883	2.1576506999439804
C_24h_30	0.7482678983833718	21.54962274153529	3.1225576393298975
I_D3_68	0.8489401264410562	32.72984629656485	2.5242960033442987
F_D3_2	0.8787999754345023	34.238880074452396	2.612519157375932
F_D14_65	0.9998779296875	21.601871585702526	29.75939587872049
I_D3_86	0.4383116883116883	16.891521404845996	2.109375
G_D7_90	0.9334537295463252	26.12711039444838	1.7302527023711016
D_24h_313	0.8106786223761973	18.402619292662855	1.2290728689493964
F_D3_30	0.9866816202799479	24.374823270937238	32.85599795414073
C_24h_45	0.9344378698224852	25.004107991233898	1.5722352966795397
F_24h_56	0.8016771488469602	20.60202947909356	2.415882202510348
F_D28_47	0.9977120293511285	46.275743697302595	29.25395293301456
D_24h_345	0.8316849691926426	37.34116000034699	3.5718165595612903
E_D35_157	0.9246142316339668	24.352798304122672	3.0060364074329673
L_D21_59	0.9382775223861086	22.82448756011923	2.3583529450193095
I_D3_9	0.7963356049603396	25.689089538713553	1.6448049430802576
D_24h_366	0.49398907103825135	25.32014139083834	2.836809008650829
L_D21_64	0.9192217097840502	26.754209035947934	1.939798284052365
C_24h_8	0.8619165573850114	31.068816995831643	7.596426033113369
J_24h_3	0.8805913796872206	33.087737015085686	3.069328325087999
D_24h_321	0.8934714675825568	27.732636656591158	5.885099779448306
I_D28_87	0.6783933778572101	34.50647005046901	3.337272859194877
F_D28_44	0.9999313354492188	18.227065891318116	28.51872842701354
B_24h_108	0.9035525115927125	32.82607871149057	1.9076742886054343
L_D3_12	1.0	nan	0.0
I_D28_127	0.47749571717800965	40.46795551055303	2.973885361042856
I_D28_39	0.7442654848124527	25.336676568290812	3.289609886160515
D_24h_395	0.7483229813664596	22.166667903133543	1.3258252147247767
J_24h_28	0.8960330949555848	28.1873421528709	7.30802898171978
F_D3_31	0.870432537120723	26.483472520310553	2.036501624646418
D_24h_462	0.8798835083805806	31.694174811767756	1.7617144193405752
L_D21_34	0.9338901098901099	28.183922418778426	2.109375
K_24h_9	0.8438942120577497	31.921537806424187	2.311298780076096
L_D21_67	1.0	nan	0.0
D_24h_421	0.9253900250586048	27.278794114823924	1.6489742905629243
I_D3_87	0.8133466419506631	25.22071417253915	1.1777197993501043
F_D28_15	0.9041976980365606	25.352991441588433	2.109375
F_D14_17	0.9999237060546875	16.58011936558682	28.754192544169754
I_D28_141	0.8430544350054577	22.72688939896306	3.0938387771353324
F_D3_25	0.8904150703553962	28.735919435729706	2.430051721093092
F_24h_21	0.9142421893064566	28.262844553102262	2.154465973927762
C_24h_43	0.8876332713411604	34.92904927755622	7.152278681093966
F_D28_46	0.8812200516033911	24.60013173991674	2.109375
D_24h_372	0.5755454919720049	21.448620236702066	3.1269525150296094
F_D3_56	0.7827725039707457	29.82536972998526	1.7102952561710654
F_D28_65	0.9999033610026041	12.84706547865085	27.48365436626321
D_24h_387	0.4955264969029594	30.568943112926572	1.669664865090821
D_24h_248	0.8840252841499243	33.83241389924182	6.803942984528806
I_D28_129	0.5494613929775511	47.22262168646731	2.2110893278257664
I_D3_80	0.8192916960952477	20.160598233368173	1.2065191571469143
L_D21_43	0.937684790213736	24.7329902070553	1.1055446639128832
I_D3_138	0.8473155629389111	29.138479981750326	2.1798135044224543
D_24h_298	0.8325960876830827	20.915445149880924	2.415882202510348
