# Supplementary material for: RatLesNetv2: A Fully Convolutional Network for Rodent Brain Lesion Segmentation
Source: Front Neurosci. 2020 Dec 22;14:610239. doi: 10.3389/fnins.2020.610239 (PMC7783408; doi:10.3389/fnins.2020.610239)
Supplement: Supplementary file 1 [file Data_Sheet_1.ZIP › 3D-table2-3/3dunet-post_homogeneous.csv]

I_D28_150	0.7341492776886035	25.4857537293545	2.3023690669205275
I_D28_76	0.7051393859200673	27.86672941072719	2.073258517143062
G_D7_86	0.7227543360082838	30.33027390409112	8.228198288222792
F_D14_67	0.8253336755646817	51.623623641163846	1.8528970665049098
F_D28_7	1.0	nan	0.0
B_24h_91	1.0	nan	0.0
I_D28_148	0.7171672740982783	24.231541959479504	2.4385139117208765
D_24h_312	0.774637127578304	27.043680329402907	2.096313728906053
I_D3_12	0.48221970554926386	56.0620341261719	2.5161223304981117
I_D3_76	0.8424669012904307	39.62367899682587	3.1835338376264355
L_D21_72	1.0	nan	0.0
F_D14_45	0.3576303576303576	34.932024122553635	3.2071716054853145
L_D3_11	1.0	nan	0.0
B_24h_78	0.8584353379457158	20.386467630404947	1.0867521674409029
D_24h_422	0.9140999845225197	35.589059516742694	4.742837424573764
D_24h_376	0.9145485077475002	30.50308205624707	2.6774202325302805
G_D7_75	0.7161803713527851	28.489588346749084	1.9713988876477408
D_24h_252	0.9229931900545593	31.827634804506662	4.831764405020696
G_D7_7	0.7560897091962657	65.07585853677942	6.647744345476329
L_D3_31	0.8338401488676077	44.42186524198614	2.775637331795393
B_24h_103	0.8783979079209965	37.287766158083365	2.7855150759386045
J_24h_30	0.7367164448048291	51.69341490516506	6.15987262544598
L_D3_23	0.8773425880019832	42.94194253789098	2.05329087514866
D_24h_311	0.8057197635405017	39.240244636254026	2.3815314179181533
H_24h_21	0.8822078562712569	33.86813484896217	2.612519157375932
F_D3_53	0.8644916745634222	35.40831852122721	2.390165396996618
B_24h_122	0.8866884031719197	33.69901013743258	3.8099456735177015
F_D14_60	0.8413019079685746	40.02297435897436	2.3053494811999222
L_D3_21	0.8950035599112116	41.5185499619987	2.109375
F_D28_59	0.8441481285893458	32.94467802611197	2.3583529450193095
L_D3_63	0.6957169830070555	44.480597531639376	2.1512765332834944
I_D3_73	0.6794130724766563	44.88337435796705	6.72068013700297
I_D28_110	0.677041095890411	30.99729594567945	2.7855150759386045
D_24h_454	0.0	nan	30.387059961206145
I_D3_79	0.8675084637203769	42.439170635341355	2.674854424339061
L_D3_53	0.9999075995551215	20.561666204511322	29.721069630490568
E_D35_114	0.0	nan	28.309211186260228
I_D3_150	0.815226481776243	37.839536948127275	2.4969463772651386
F_D3_32	0.8084419159478804	49.86169968201994	6.771571974934531
L_D3_18	0.8494720471474175	53.517741700865685	2.5024402153198384
F_24h_41	0.6526992958358689	52.20052107489125	11.279867578906067
F_D28_21	0.8890255419146553	32.761266994596674	2.102854505264808
B_24h_110	0.9261044707125404	34.52798003071301	5.966213466261495
D_24h_260	0.888908413579813	37.88516854969904	7.566538339386528
D_24h_411	0.83081298157293	43.19930549782466	1.9783526972032188
D_24h_237	0.9169409486931268	33.839798155265946	4.941367650540941
I_D3_130	0.6966158042792601	27.600117954079966	2.4130383142938285
F_D3_18	1.0	nan	0.0
G_D7_52	0.7553408694786117	69.78400865915661	2.1923773750628563
F_D14_18	1.0	nan	0.0
B_24h_97	0.8614884133589641	35.347426057350845	2.9014261882359254
D_24h_287	1.0	nan	0.0
L_D3_76	0.8429407773271685	53.75994372126421	3.219991796257989
L_D21_74	0.830468596823737	35.51478303191096	1.482317653203928
H_24h_58	0.9014028727665991	27.53729788671527	2.44132812374996
F_D14_1	0.0	nan	28.84312681308094
G_D7_10	0.8435743234409727	56.18836390932041	2.026361304584834
F_D14_22	0.36637931034482757	33.11849480032999	2.4969463772651386
D_24h_283	0.9137732062217763	35.89741104728299	5.213197598328568
I_D3_91	0.8387402882391317	29.23071865187242	1.8528970665049098
F_D28_41	0.6822157434402333	30.454553319466296	2.115875400617319
F_D14_48	1.0	nan	0.0
B_24h_72	0.9177023994476092	27.65328633265656	1.2621480016721494
L_D3_25	1.0	nan	0.0
F_D3_29	0.911631432952568	35.19078257696105	2.1798135044224543
C_24h_20	0.8905600797739738	36.78660457053525	1.9921875
L_D21_14	1.0	nan	0.0
D_24h_426	0.9283565280347519	29.395618306388737	3.874283262847627
B_24h_83	0.6219197371509035	32.328565453888835	2.664566484586423
L_D3_66	0.8757542609125234	41.071774329201844	2.415882202510348
L_D3_83	0.8078814119028399	49.171456979196904	2.4609375
D_24h_460	0.9206484641638225	31.24260830957334	1.4683551663447267
F_D14_41	0.6894618834080718	22.070265500367753	1.3361430762880522
F_24h_32	0.8647872697840628	43.39528223036643	8.228198288222792
C_24h_48	0.9371880737503555	26.6651507797917	3.9305882416988487
J_24h_54	0.890380441812668	28.05112689947561	3.75
D_24h_284	0.5752380952380952	39.395751967781976	2.5701225233743723
L_D21_76	0.8390173981810992	34.11023034425188	2.112627700467181
I_D28_9	0.6539880783423219	38.423238916897894	2.630852850075428
G_D7_53	0.7723927120621004	53.72568843660018	2.109375
I_D28_35	0.7217393227611527	40.31092058062575	2.7582661631108953
D_24h_413	0.9259552136875022	28.85322629689028	2.601984763028264
F_D28_9	1.0	nan	0.0
G_D7_81	0.8470357427502913	53.55896054748623	1.7421174313263874
D_24h_448	0.4605873261205564	37.07444517309615	9.18708146368108
L_D21_81	1.0	nan	0.0
G_D7_59	0.7621714107948359	41.138508268055645	2.326105457962407
H_24h_38	0.8915403488723826	28.08525662767277	2.3699705175183614
I_D3_157	0.48509889437239373	49.034325007203485	4.9162914757975855
L_D3_43	0.8661310721983718	43.76969646064452	2.320194125768359
H_24h_53	0.9010509803921568	25.914729988133264	2.601984763028264
F_D3_58	0.8709769908967099	43.47854754341932	2.5754602706057708
L_D3_29	0.7751961490353637	53.3030992697316	2.4356964481437338
J_24h_38	0.7175402852380071	29.659759304538355	1.8267723361078003
D_24h_324	0.7410598879793192	28.772258471824447	1.8968453972154664
J_24h_44	0.9227632084774942	30.65521464838453	2.0499440255315506
B_24h_123	0.8182295495117085	43.26081587314432	4.956629527161703
F_D14_53	0.7924348289698908	50.80273270026603	6.749226843741529
B_24h_89	0.9026715942110757	36.43865946987801	4.21875
C_24h_15	0.7069035123132822	25.55753349299833	1.7262796714050275
F_D14_4	0.7878493498729637	53.7310126536435	2.05329087514866
L_D21_70	0.5826550659556553	45.42316902104049	3.20502992136969
E_D35_74	0.8549023268840292	39.47385560525523	1.875
D_24h_407	0.93381882446144	29.80288623446351	4.348587964518627
B_24h_115	0.9295869604013405	30.171427675065004	3.226382788578798
D_24h_297	0.9088774877672413	35.24872287754434	5.37787214324239
F_D28_26	0.0	nan	30.01029791516624
G_D7_33	0.7926315789473685	48.86710237286759	1.5458092919851079
C_24h_24	0.9422703951802589	27.410392613123033	2.337883282413282
G_D7_105	0.0	nan	31.128229548188045
L_D3_62	0.9080939421429292	39.75602233385621	2.198632387417233
H_24h_27	0.8128977323653311	43.12503388847264	5.851166124759342
G_D7_24	0.6582769598089933	61.10520609490324	3.168399804983385
J_24h_34	0.8919865935405241	34.13467537618172	2.0995866641213574
G_D7_71	0.7912328767123288	27.030307895407365	1.154163023647981
C_24h_23	0.8388982574480045	22.50615867022612	2.112627700467181
H_24h_51	0.9201924099075157	27.4993001627894	3.0626096121965576
I_D28_114	0.001403180542563143	19.468157877115562	4.691892473242406
L_D3_70	0.6390134529147982	44.687889607279175	5.178839014215083
D_24h_319	0.9280057060493039	30.251398731617584	2.1320396951554983
F_D14_11	0.7333118645627271	54.83535511755327	2.102854505264808
F_D28_29	0.8864506115021276	31.445980405001297	1.5634762575148047
H_24h_20	0.899827882960413	35.00065879051738	2.964635306407856
I_D28_95	0.7845089819453063	44.93533443696343	2.8609114724375866
C_24h_21	0.9080400756920098	33.98943226867874	5.538891702232722
D_24h_240	0.9300653416081144	28.24095232804846	2.4859222776089562
J_24h_23	0.9215923158381434	29.490491801217004	6.007502633426389
D_24h_294	0.9120452755331252	36.498794729991104	7.802434922679987
L_D21_33	0.8188608446316684	46.93582151511073	1.8968453972154664
C_24h_22	0.6018314758287783	50.48106075365763	7.48992242872256
F_24h_55	0.906048994115232	36.239682543203664	3.7445028067196384
L_D3_3	0.7105433948905541	72.22356759319581	4.630018655891815
D_24h_321	0.8962108270087098	30.830149856663407	8.760108558295666
D_24h_447	0.8306394940267041	36.67553589170647	4.52653310527218
G_D7_5	0.6597987115161951	80.24510213597824	1.8078806977197084
I_D28_8	0.8627989956389587	28.94384772606429	2.112627700467181
H_24h_36	0.8793288165260823	36.80101477028703	7.338969521180239
L_D3_77	1.0	nan	0.0
F_24h_49	0.927150527250956	30.98717060135221	2.266298391306295
F_D28_13	0.7098116897770869	57.910430614241996	4.9246643881525065
G_D7_60	0.7818446837800631	65.18209362709074	2.384412884692477
I_D28_48	0.0	16.90660226395058	17.26319446976084
J_24h_1	0.9278066631641878	27.768501620890785	1.632233001232514
G_D7_49	0.786664968477361	71.62938359065299	2.109375
F_D3_42	1.0	nan	0.0
F_24h_9	0.0	21.711054702526788	15.510419727305496
K_24h_4	0.8886975166523138	30.577169761839663	2.4748490721026806
I_D28_132	0.7619599404072174	34.94066657847212	2.6203921611325662
L_D3_81	1.0	nan	0.0
F_D3_47	1.0	nan	0.0
F_D14_32	0.7753059559423443	58.7556734339068	1.7421174313263874
F_24h_3	0.9308252862835193	28.371201339602642	2.0765677906253144
G_D7_91	0.7396576085170703	67.36476904807569	1.527938063719371
B_24h_95	0.8709269591895218	44.75573036236328	6.04623906539739
I_D3_35	0.7291468369123622	59.93628714654691	4.21875
F_24h_60	0.8997178978163202	35.413592023741494	5.093276674711109
I_D3_24	0.8574551131928181	24.941493842674436	2.0499440255315506
D_24h_401	0.8551407108420227	30.81918836790256	1.5634762575148047
F_D3_49	0.9257808875113677	31.43017560995059	6.878217464451183
I_D28_24	0.504484715357862	31.69937992896229	2.109375
F_24h_1	0.7384734598992638	27.92794555918971	2.4044864682050617
C_24h_46	0.8842899298430752	42.25221410347122	7.195350671722853
D_24h_370	0.8159588159588159	32.716578565726934	2.580786977993583
D_24h_364	0.9103316367880183	34.69392213484506	2.14808235701055
B_24h_75	0.8937677950015818	36.04967349998297	5.085181395409484
I_D28_96	0.2646566164154104	25.550198562925853	2.957678780654054
F_D14_5	0.5444617784711389	23.16948180631393	1.3565433870457295
F_D28_58	0.833187026975729	37.46168221941608	2.26326655263609
D_24h_441	0.6319875776397516	39.731478043281385	3.5641186700966134
D_24h_246	0.9031490677688899	36.305759677836406	5.766053718816818
D_24h_241	0.9361932272140618	27.891720284854127	2.8537021082545126
D_24h_446	0.6204258150365934	36.76808698168879	1.939798284052365
I_D28_93	0.707220298718694	28.975352367617877	2.9390475478088565
D_24h_369	0.8563741484916138	37.91838162537327	4.136569358138154
H_24h_49	0.8992847411444141	30.810279304941165	2.463726098628356
G_D7_11	1.0	nan	0.0
D_24h_261	0.9166649641448914	30.392579939592935	2.005926886948089
I_D28_151	0.654985754985755	48.243410035894726	3.1640625
F_D3_26	0.5263482280431433	22.040141773969992	2.0499440255315506
K_24h_13	0.9085845976570002	28.961677215124453	2.1255887281894985
F_D3_41	0.49038461538461536	48.86858517078486	9.845144990441355
G_D7_87	0.7996112237998648	55.90774193599104	2.112627700467181
I_D3_22	0.7865483418963102	26.52577368129156	2.4581457378987928
J_24h_32	0.8346939682633755	45.78216395204371	5.73141527842382
J_24h_35	0.7309403737763275	40.07133188284582	6.699190278729587
I_D3_126	0.7762541806020067	24.033040710546214	2.109375
L_D3_14	1.0	nan	0.0
D_24h_268	0.7265400115141047	33.04175664527797	3.251821154416783
L_D3_13	1.0	nan	0.0
G_D7_97	0.6865846514352666	58.278736370081766	2.430051721093092
F_D28_42	1.0	nan	0.0
G_D7_82	0.7703624243353	65.83540532673139	1.939798284052365
L_D3_22	0.6816421751364872	59.802152205938775	2.4243938514348287
D_24h_461	0.8934715648711592	36.11932830801047	7.6978897968351525
L_D3_2	1.0	nan	0.0
C_24h_76	0.16195476575121162	30.094361721601267	4.331184049822577
C_24h_58	0.8071723236531471	46.92299138117245	4.82180639330648
I_D3_162	0.6566982614425465	64.16638959413277	3.1640625
B_24h_102	0.6702890173410405	37.1401765822145	2.6256277151259466
I_D3_127	0.754979375368297	34.75547529256649	4.222003953434021
H_24h_15	0.8922342651093846	34.515103967414035	4.895296540829396
L_D21_80	0.8412686767906488	38.320098322974495	1.7617144193405752
C_24h_59	0.8593642143505904	37.105096154415676	2.266298391306295
F_D28_22	0.23144453312051078	40.82422914379627	3.916587882906657
L_D3_73	0.9036138222104986	34.18841611698795	2.275369668626672
I_D3_98	0.8242443198319966	42.20311003088532	2.384412884692477
G_D7_108	0.8013381161581556	47.98054672902928	1.765607715623363
D_24h_281	0.9013929618768328	35.08231619813782	5.00625219452199
D_24h_431	0.2857142857142857	19.299265762230483	1.2621480016721494
G_D7_106	0.7566733312287348	64.29149032643186	2.472073020671366
C_24h_37	0.5739570164348925	15.883544539723779	1.0546875
F_D3_1	0.4641895530425417	19.189011768530552	3.422597312463336
L_D21_52	1.0	nan	0.0
I_D3_42	0.7693793769620865	29.362243299141436	2.4385139117208765
J_24h_55	0.8920518837023714	39.82908187067567	2.3053494811999222
D_24h_434	0.9089420912625332	32.9593805435826	2.9390475478088565
L_D21_77	1.0	nan	0.0
F_D3_8	1.0	nan	0.0
E_D35_128	0.8742001726139103	27.329736036185142	1.9327057620082784
G_D7_56	1.0	nan	0.0
G_D7_48	1.0	nan	0.0
F_D14_15	0.7631528783835303	55.98660830492705	1.773368666065026
D_24h_409	0.9213666203459677	32.19318543069699	3.087173407574881
H_24h_33	0.6503272167329655	29.124142590009047	2.26326655263609
F_24h_18	1.0	nan	0.0
D_24h_218	0.9022650874933241	30.32556410114904	2.308326047295962
L_D3_80	0.9019507624158787	38.52570147162058	2.275369668626672
F_D14_25	0.7629655984017077	64.83888712646471	1.8676614199815502
D_24h_235	0.8887752819759083	32.919647591423875	1.4111243647022222
C_24h_30	0.770656921294233	23.923082091318435	2.559413632950182
F_D3_59	0.8810598834128246	40.703345169369435	2.266298391306295
L_D21_23	0.842040794589125	35.719885951342	2.308326047295962
D_24h_243	0.927997109043274	28.95587023681696	2.1255887281894985
D_24h_314	0.914974488922371	32.88034112860996	6.6104553638299
G_D7_30	0.680949751518498	48.997065184051756	1.6448049430802576
F_D3_5	0.4561872909698997	28.025902966154177	2.8076129415728763
D_24h_227	0.884854223954255	42.575969158246444	7.384672384775695
G_D7_92	1.0	nan	0.0
D_24h_328	0.918952831802886	28.37201583295382	2.0499440255315506
C_24h_47	0.915045703260904	36.049801214453666	4.517422328296027
F_24h_45	0.745240588996365	34.38657707404369	2.22964424887974
F_D14_56	0.5770258236865539	57.383139885845736	2.580786977993583
F_D28_18	1.0	nan	0.0
H_24h_43	0.8853752286956376	31.292019761264513	6.62601794213774
G_D7_34	1.0	nan	0.0
F_D28_50	1.0	nan	0.0
I_D3_101	0.7213492864350584	31.436559468210653	2.4044864682050617
C_24h_19	0.9277703642713154	25.416158905177515	2.079871798745959
G_D7_54	0.7501831501831502	68.35131137208428	1.9921875
J_24h_29	0.8233796155944947	56.969412906576125	6.484610311995433
E_D35_64	0.8124413345848622	38.2675423578228	2.109375
B_24h_112	0.8595617307391605	42.16056657939666	3.8866696761977346
L_D21_35	0.8220096476167116	33.93818082713376	1.527938063719371
C_24h_65	0.9996278550889757	33.92315353384856	30.883520024149306
I_D3_148	0.8635104910001065	34.82693382491773	2.22964424887974
I_D28_83	0.6441304347826087	31.856676096511553	4.006715858737209
L_D3_40	0.6658780036968577	38.09363955506868	4.800398237874385
I_D3_74	0.7438086845543772	56.710107070810416	3.0491277729510204
I_D28_22	0.010948105977665865	17.159930357566818	4.369066847415761
L_D21_19	0.7166489603885263	44.38877827694971	2.415882202510348
D_24h_383	0.6571936056838366	20.129290063517722	1.2121969257174143
D_24h_436	0.6976943515899545	46.82094875329295	8.659989743832336
I_D28_44	0.5363950307216218	39.97281230922141	3.6119613298646347
J_24h_60	0.9102987245468785	30.35611592979385	3.757317080128453
K_24h_8	0.8940969473035981	30.231573977261057	3.6704202570388653
C_24h_70	0.9034820066409405	30.593527016248053	1.602514960684845
B_24h_101	0.8943932259723816	42.658493350965685	2.7953579160648196
B_24h_118	0.9039606345273734	36.64750461762924	4.8896826668027495
B_24h_114	0.9287821637972887	32.39345359587085	1.6819570423133583
D_24h_271	0.8867645385228178	35.024945343844465	2.7357697335770514
B_24h_105	0.9365926478820675	25.706303523744115	1.9112702848007919
I_D28_130	0.3071406774488862	33.36398473763982	3.724277011422821
L_D3_61	0.9100152207001522	35.07698751377602	6.205407325722059
F_D3_11	0.6499087776201095	62.19090187355308	3.0265245867527244
F_D3_45	0.6039378648461462	33.48104395335117	2.915591087021421
D_24h_388	0.8150490041100221	42.56015443708565	3.181376240741772
L_D21_51	0.7736597335159349	47.45581141894551	3.0128812809802596
F_24h_42	1.0	nan	0.0
D_24h_453	0.9169261427325943	32.845053067142075	2.636067627937967
C_24h_7	0.6309541045316346	57.73289706915681	6.342215216125692
I_D3_44	0.8165137614678899	30.839449170796858	2.1512765332834944
F_D3_3	0.8591340348456098	47.25199180716638	2.7582661631108953
F_D14_52	0.8054620047761926	60.08480811363243	1.8305272677906221
F_24h_48	1.0	nan	0.0
C_24h_61	0.889015939015939	33.424312475411334	3.918340663429802
D_24h_301	0.7508987417615338	28.623192445411387	2.109375
J_24h_31	0.783821271115074	42.646337987141585	6.543639191397054
K_24h_17	0.9239147444524428	26.7959047899443	2.562095051844779
G_D7_79	0.747457627118644	26.85749431201635	1.3412722432335467
L_D3_49	1.0	nan	0.0
F_D28_46	0.8413358941527955	38.1998627255167	2.26326655263609
I_D28_160	0.5680230168516235	33.27133570209955	1.6655473129162377
F_D28_2	0.864202490960225	31.976041332116793	3.5641186700966134
F_D14_20	0.8705728178777115	30.988654231378842	1.7926240477474635
K_24h_7	0.8750717360114778	32.388785498460145	3.2497088962176672
F_D3_65	1.0	nan	0.0
H_24h_26	0.9096071310663585	29.546226863133956	3.2686700814800047
K_24h_6	0.8290106951871657	30.030277661494086	2.9320303132492507
D_24h_415	0.6249002394253791	32.31626998609894	1.8528970665049098
F_24h_50	1.0	nan	0.0
E_D35_65	0.844255045428962	32.31484650319273	1.8342745127927964
G_D7_93	0.7192256387454253	72.08774117957688	1.7887895534148923
G_D7_61	1.0	nan	0.0
D_24h_289	0.918942731277533	32.37136221570066	2.5242960033442987
G_D7_65	0.8109054190508246	58.34537511108422	2.109375
D_24h_430	0.6713388110198163	34.26890472270312	3.416573375885918
F_24h_26	0.8244292237442923	22.86494615723246	2.824680654654832
L_D3_26	0.352567184912112	50.99100325843419	3.498002708577961
D_24h_357	0.814485565900903	28.67301844572843	10.021415667092961
I_D3_8	0.887975213858415	37.659458911723405	2.311298780076096
D_24h_435	0.8345937560597246	26.32712011957732	2.4044864682050617
D_24h_416	0.9153240286323047	34.80365015100797	2.8464744847244807
D_24h_392	0.7442865966646078	41.01406107311459	3.113749278653068
C_24h_25	0.9381301271212975	26.888063603700438	2.2141926126200606
K_24h_18	0.8413878562577447	28.753189723908516	1.640625
L_D21_53	0.9995812310112847	32.48926292426048	30.406035215711082
C_24h_14	0.918327198883107	28.411293257070763	2.4044864682050617
I_D3_7	0.8298677270593433	29.388907065843068	4.244711783501915
B_24h_100	0.9127991006905412	32.98714193200962	2.532443295114177
L_D21_18	0.8224155184358402	36.884112312040884	2.326105457962407
D_24h_389	1.0	nan	0.0
C_24h_77	0.9309710847400969	25.392516361433383	4.462367054217134
I_D3_88	0.8580431379723933	40.3714677295597	2.3728660232011625
D_24h_423	0.8626601266726986	41.54515703639262	4.474660099696122
I_D28_68	0.7808119571803676	42.79608680437884	2.5727927812617364
C_24h_49	0.8891728970967261	36.21482673130821	6.250610321763087
C_24h_57	0.9127768901938771	33.78908803176671	5.857030781062406
L_D3_78	0.773359424138654	27.982822398451503	2.5887564884032646
H_24h_45	0.892408857241467	31.591443333256503	2.4581457378987928
C_24h_9	0.9081026868762031	30.271777422002955	2.1640060913225847
H_24h_41	0.8123900035198873	25.595868505181944	5.409697916054902
D_24h_338	0.0	nan	28.77329007395031
J_24h_49	0.8833755106766569	33.05117695693081	5.15625
F_24h_44	1.0	nan	0.0
I_D3_43	0.9098007596172208	25.77753702507857	7.234370781586243
C_24h_2	0.9200282336333157	28.339711570019425	2.1512765332834944
L_D21_42	0.6441147823480932	67.31794086052415	3.20502992136969
F_24h_4	0.8986020785169501	34.515765568459464	3.1291476381606302
F_D14_13	0.5327568212315491	75.41092864512012	4.807544882054534
F_D14_43	0.8321269005645413	48.249190500874434	1.4304557362187933
D_24h_403	0.934368232018187	25.13345732450747	1.415981950030614
F_D14_49	0.7722385811134699	57.18097457357636	1.7578125
L_D21_13	1.0	nan	0.0
F_24h_8	0.0	nan	28.553378261709245
F_D28_1	1.0	nan	0.0
I_D28_98	0.6806769683590875	36.81504260898599	2.2541465697271104
E_D35_132	0.367816091954023	37.30107440788962	4.136569358138154
G_D7_21	0.7811414392059554	61.814379073137204	1.9818204521821596
I_D3_139	0.8077513883965497	23.45046634973607	2.109375
D_24h_393	0.11976047904191617	11.32483275374685	2.046591702723396
B_24h_119	0.8648251993340927	38.42318258265489	3.986097973053504
L_D3_65	1.0	nan	0.0
H_24h_18	0.838581716099109	42.44268151666572	8.720041487008892
D_24h_368	0.8473258439813623	36.699807316414336	2.4581457378987928
L_D3_58	1.0	nan	0.0
K_24h_11	0.89012070784015	35.42628833291418	3.1835338376264355
I_D3_17	0.40976645435244163	14.360426277643944	1.6778696558526978
L_D21_45	0.9999779595269097	15.297058540778355	30.512663666795277
L_D21_3	0.6498114320628701	42.79143026298995	2.6851029462631875
G_D7_43	0.8151704604331457	59.79188542216342	2.2723499331639045
B_24h_67	0.8979820812777402	32.07528285844568	2.112627700467181
I_D28_159	0.0	nan	30.591773868443276
F_24h_7	0.0	nan	26.193437945528455
G_D7_69	1.0	nan	0.0
D_24h_263	0.8578009455691599	22.13045251140356	1.6489742905629243
C_24h_44	0.645544429352118	38.750977884233684	2.8076129415728763
D_24h_265	0.8193391670812725	36.36140059784309	6.924978141887887
H_24h_28	0.8088326835501097	31.02805234552052	6.898154368481924
J_24h_39	0.9185287136777944	30.18554797741917	3.3000299625770446
F_D28_5	0.46645367412140576	24.82003503892137	1.527938063719371
F_24h_43	0.9327369327369327	28.389310748892793	2.036501624646418
I_D28_82	0.26100759144237407	47.586530409561995	3.7445028067196384
H_24h_55	0.8987528133619888	29.572786412711473	3.185689973219106
I_D28_73	0.21531999557864487	22.068674496843755	5.5078125
F_D3_13	0.7890695018012477	57.64144371913837	7.827914480702219
H_24h_40	0.8797439046487749	34.23554754639747	3.713198324473795
L_D21_31	0.8113332397585771	35.302567393679055	3.7057941330098196
D_24h_239	0.9015500780484264	35.94943811553956	5.0390625
D_24h_425	0.875	17.922588860193013	1.0611779458754786
D_24h_254	0.8080721339630743	22.995853206802167	1.1117382399029458
I_D3_40	0.5828961175236097	22.09306345079448	1.2943782442016323
H_24h_44	0.7060055865921788	23.445046109145043	1.154163023647981
F_D3_17	1.0	nan	0.0
I_D3_38	0.7385263580277875	36.536024307969846	2.34375
I_D28_157	0.7780415588572648	29.5114557422002	2.0025008778087963
F_24h_15	0.8637250302476605	35.616957606693695	8.26898782608662
L_D21_62	0.7878465628560577	51.664919470159184	2.036501624646418
F_24h_2	0.9230065994343342	31.44154115592033	6.109504873939254
D_24h_347	0.8387845610144827	40.50815464364523	4.8089729364101235
L_D3_67	1.0	nan	0.0
F_24h_59	0.8846603008861716	36.183551607600805	2.4748490721026806
B_24h_111	0.9087242113053936	32.79390426781881	5.754132983058243
L_D21_75	1.0	nan	0.0
L_D21_61	0.8226021364529461	36.7713857825622	4.326425377025328
C_24h_42	0.92917351143188	26.30820529498818	2.2234764798058917
L_D3_60	0.7482561826252377	64.13636414286235	2.2874087456183365
L_D21_48	0.9112418781414736	24.66286385442203	0.9520357505432766
K_24h_15	0.8926961942387485	33.169353049752125	3.0242549766946736
D_24h_288	0.7155261525739095	27.424201031643133	2.664566484586423
G_D7_39	0.7348615916955017	55.07329720864652	3.270770094598327
L_D3_64	0.7479096859048633	60.83895919966764	5.727820035867158
D_24h_414	0.2670640687735547	32.43998304485917	9.048514262107481
D_24h_362	0.8649815597733201	22.769576435953294	2.674854424339061
F_24h_47	1.0	nan	0.0
D_24h_440	0.7547630679042501	25.363728837693106	1.640625
I_D3_48	0.6380429355966051	27.05835812567025	1.4589726091393045
H_24h_8	0.7684066471163246	44.81007212073401	5.590715832129639
H_24h_19	0.8856456043956044	33.138464707374254	2.4748490721026806
L_D21_60	0.7325388854203426	48.29057553293917	2.2234764798058917
F_24h_65	1.0	nan	0.0
F_D28_27	1.0	nan	0.0
E_D35_156	0.7293833131801692	52.38540511624044	2.109375
F_D14_9	1.0	nan	0.0
F_D28_43	0.8835410931361936	27.919061009644157	1.4542586303895535
I_D3_159	0.4123879380603097	22.8172338792461	1.669664865090821
I_D3_151	0.8871441218955314	31.787264039193396	3.1291476381606302
C_24h_62	0.9134840559409949	32.72015630680745	1.7262796714050275
F_D14_30	0.7070833987749332	56.33544723447507	2.507922018636644
I_D28_17	0.2562254259501966	24.827533231641798	3.4940745740333377
F_D3_52	0.8457318173614871	39.80472286657647	2.636067627937967
B_24h_85	0.8877839928181755	36.62379570159267	5.457717666653915
L_D3_55	0.8971167995930455	35.90347428048369	2.3053494811999222
F_24h_46	0.9089470480827754	29.21529405041678	1.7617144193405752
J_24h_56	0.9025253576846426	29.83067893659858	3.406509809472336
D_24h_449	0.7381032737090787	35.0789510843564	2.7781100604210227
L_D3_17	0.9999254014756944	22.984441755233348	33.22115778697412
H_24h_31	0.9089154544145183	25.249417754305966	2.7582661631108953
E_D35_71	0.8709351646132094	28.58059475292617	1.9887378220871648
I_D3_93	0.8218124445320975	46.71166354890757	2.109375
C_24h_26	0.9053832442067736	29.323430799165976	2.5378602923094977
L_D21_40	0.12332439678284182	33.51548897962269	3.831511576001207
D_24h_231	0.9182503770739064	29.3189884296285	2.0765677906253144
D_24h_277	0.9251962444205017	28.289634136405212	1.4111243647022222
C_24h_17	0.8993801355052616	31.54797358426842	2.5133918659602204
C_24h_73	0.9278047792628594	28.437286745899776	2.4469468380259105
D_24h_348	0.8772016423971819	38.16301616362528	2.535153240560618
I_D28_87	0.4190006169031462	38.85168380843056	2.3023690669205275
B_24h_82	0.8798354715502889	23.915159982839302	1.3101960805662831
D_24h_419	0.9391705069124424	28.84134587499376	4.5703125
H_24h_11	0.7495688593249569	30.69685626295933	2.1892431670628207
F_D28_3	0.8686465033529492	35.48019029016658	1.8676614199815502
F_D3_50	1.0	nan	0.0
C_24h_39	0.8604143947655398	21.691974421471883	2.1640060913225847
L_D21_65	1.0	nan	0.0
F_24h_58	0.9240746915638546	29.29277264125514	2.109375
L_D3_42	0.887630730518204	36.83832107647751	2.6671421898611816
D_24h_459	0.7560072480894982	21.353482722495706	2.875275971809054
F_D14_44	1.0	nan	0.0
F_D14_24	0.5508982035928144	16.779940218440142	1.690102160373745
D_24h_315	0.8922694627109913	39.94371693188057	2.535153240560618
D_24h_455	0.9175417510121457	32.43332572044553	4.3359375
D_24h_242	0.9150877618455755	28.5318189761695	1.6448049430802576
I_D28_97	0.7318353831598865	42.74596228157209	2.384412884692477
F_D28_11	0.8252884094789888	40.124552869993245	2.3023690669205275
D_24h_306	0.662092188443089	70.71149810192685	5.148253742927062
L_D3_35	0.8116845860253947	44.117322068799545	2.1608307321780202
I_D28_86	0.0	nan	28.524747042658525
F_D3_67	0.8734470235946227	45.85004958912371	3.067090389445875
G_D7_98	0.7941674795913128	42.270258857585596	1.9818204521821596
F_D14_8	1.0	nan	0.0
I_D28_123	0.0	11.727023961441658	5.954693444958985
H_24h_54	0.8680060312156159	35.10154179349008	3.575659289623209
G_D7_95	0.7664126016260162	73.13321925996581	1.6655473129162377
I_D3_110	0.41804482774960905	54.08524463224605	3.913079966499375
H_24h_6	0.9071169765412181	30.092106457380627	3.0128812809802596
C_24h_32	0.9129195587298394	31.47055055911391	3.7682660603469205
J_24h_58	0.8911227474124797	36.238847366075326	5.775572592352316
I_D28_47	0.23961878829135466	47.04029108014153	2.5701225233743723
F_D28_60	0.8429911785792213	29.94451095956133	2.115875400617319
L_D21_17	1.0	nan	0.0
L_D21_49	1.0	nan	0.0
D_24h_363	0.9074014394671823	32.39853483742417	3.515625
G_D7_109	0.785639958376691	35.501394848649426	1.5324254098385182
I_D28_42	0.497421004724546	41.93077839359865	4.222003953434021
H_24h_34	0.9143092105263158	31.516086107124536	2.9296875
L_D3_51	0.9060796963946869	37.52486485493452	2.5540423497308637
I_D28_88	0.6839959225280327	33.420379167186645	2.266298391306295
I_D28_18	0.6059192825112107	36.38882431762585	2.6516504294495533
E_D35_120	1.0	nan	0.0
D_24h_451	0.9065754374331229	35.17747390478774	4.969081651667388
L_D21_63	0.618145956607495	40.36722062716025	2.894317742631672
B_24h_107	0.8573221007348987	39.46230485328851	3.209311860381833
D_24h_377	0.769325912183055	26.14855414340916	1.1361749665819523
B_24h_121	0.8415920398009951	29.75552875950439	2.1352578701119453
C_24h_18	0.9353830269309089	32.01560959799037	4.810400566821983
L_D21_83	0.7301714815386993	48.86616686497122	2.6438705092215185
C_24h_10	0.9305164738636533	28.160115104002674	2.4886828806556993
I_D3_92	0.8530282331511839	38.43304265235709	2.3612626968292836
F_D14_47	0.9998431735568576	31.09131785985404	29.780385119917856
J_24h_2	0.8388097810075617	38.248722151273746	6.467645965568733
D_24h_351	0.6735159817351598	20.43971307889663	0.8531378776500607
L_D21_32	1.0	nan	0.0
D_24h_399	0.7354764638346728	33.08482938464051	1.7302527023711016
H_24h_37	0.913205154777435	28.515012057112056	2.3612626968292836
I_D3_21	0.8290113964315056	32.690267688668655	4.3784863341256415
C_24h_13	0.9244959459234471	31.3782746226515	2.275369668626672
I_D28_162	0.6991051148025506	34.17696796600739	2.2904086272295388
J_24h_5	0.9099848037901135	31.898115762299675	2.349602069034776
D_24h_316	0.6801866475233309	26.38227615779114	1.950388708253114
F_D14_58	0.7683541779436484	57.66752708139362	2.0093470546268257
L_D3_59	0.8553293626100098	52.68818067498801	2.384412884692477
F_D28_25	0.8419651886943099	43.15403318771872	2.4215599593482606
L_D3_54	0.9138361159086548	34.67559671357318	2.1798135044224543
I_D28_104	0.7273448147689258	33.3502385639236	2.2571906583115107
J_24h_43	0.8730592545211374	35.511763447819	3.7002312665266275
F_D14_21	0.8269300427422666	41.46662292910679	2.201753229850305
B_24h_116	0.8685784790249009	43.34025991443215	7.549276597690503
D_24h_275	0.8445654809647274	46.32467993389887	9.00744321120733
D_24h_379	0.8621387915936952	33.1622486467627	3.7298040147280194
L_D21_29	0.8030320326948104	32.853744372871624	2.308326047295962
L_D3_52	1.0	nan	0.0
B_24h_94	0.8507818162990577	23.256635160528628	2.109375
H_24h_42	0.8956611415845875	29.437914371262124	6.387525035114833
I_D3_97	0.8601881869217997	45.88742456693851	2.2993847894939745
L_D21_66	0.8322118036403751	35.022100704887386	1.9818204521821596
L_D3_1	0.8032337829634126	55.349830654556776	2.748290484271541
D_24h_279	0.936769394261424	28.338663960103094	4.576318169476555
F_D14_29	0.8259357403113614	43.16108192241397	1.7926240477474635
I_D28_65	0.6765580958346382	43.269640530294964	2.964635306407856
G_D7_107	0.8183749185760004	51.149156675019825	1.9921875
H_24h_17	0.8730631889458159	33.21165995218732	2.6774202325302805
B_24h_120	0.8675968992248062	30.607162715961373	9.16837734096968
G_D7_100	0.7883406775987863	52.04517928964032	2.1352578701119453
J_24h_9	0.8482395371163177	35.07927260302021	2.6438705092215185
F_D28_53	0.7975750227341619	41.23877097619527	2.483158605517628
I_D3_104	0.738076838154118	56.528995213823116	2.3554395987002086
I_D3_83	0.7733124277933653	48.79782418859859	5.367648042468181
G_D7_31	1.0	nan	0.0
J_24h_59	0.8950692938625436	31.306702333121297	2.8464744847244807
D_24h_273	0.9274204288187509	25.356652077703497	2.2079816814160282
D_24h_412	0.9088588971791446	36.91887556930979	5.971965143550425
L_D21_47	0.8318138950015719	39.54812622398197	1.5809458081912549
L_D21_58	1.0	nan	0.0
L_D21_16	1.0	nan	0.0
I_D3_71	0.7921016795279164	36.06757100991247	5.352275271876204
F_D3_60	0.9024518491109856	32.565927978044925	2.2234764798058917
J_24h_37	0.8849695065294882	29.601441593464628	4.462367054217134
L_D21_54	0.8864106190838864	28.110888088025987	1.154163023647981
D_24h_350	0.9025448716979421	30.9698840825475	2.6774202325302805
H_24h_7	0.7076152599793784	39.240724464452626	6.058718416270577
I_D3_160	0.8098679292300025	18.231429531837158	1.267576620280309
L_D3_33	0.8585716580976864	42.20177873714969	2.3320018057186407
D_24h_452	0.8713265814378217	31.890761421461477	2.1608307321780202
D_24h_292	0.6802841918294849	18.872240893843212	1.2234734190129553
D_24h_386	0.5874912157413914	35.184414913906195	3.847606677980157
L_D21_22	0.8495219416523658	34.775468487907986	2.1798135044224543
D_24h_456	0.9052380792590853	30.359749201417635	4.474660099696122
L_D3_9	0.8233711380524051	49.463280049962556	2.8076129415728763
L_D21_11	1.0	nan	0.0
F_D3_4	0.7803693312675348	49.40508087653439	2.4130383142938285
I_D28_20	0.8094522184958174	39.604761677309654	2.112627700467181
L_D3_71	0.8435188376594108	57.92496490767269	3.986097973053504
I_D3_149	0.8513430932327232	38.040397860539684	2.1512765332834944
C_24h_54	0.9107923444730737	33.644988677841525	5.497830049565579
I_D28_139	0.04058969940647138	28.668416447944008	2.8585103713243285
D_24h_291	0.891315993095649	37.90740301232196	6.1139988097244915
B_24h_71	0.9132098268223923	31.099059074740083	2.745790901685933
K_24h_19	0.9144811513491427	28.078734803230255	2.3583529450193095
D_24h_429	0.7649022412970911	29.635944802194544	1.7578125
L_D21_71	0.7178063305440132	39.765594888146644	4.67135892843627
C_24h_31	0.8779028224365845	31.952805435071035	2.337883282413282
L_D21_55	0.813386639153985	50.62343066741359	2.109375
D_24h_358	0.7311251826595226	24.52052747099122	2.1892431670628207
D_24h_295	0.918031718090395	34.47356579185764	3.13353327120022
L_D3_75	1.0	nan	0.0
D_24h_280	0.8974708405146499	35.36371010684991	6.59693809923636
K_24h_14	0.8812733328862361	35.90762235321791	1.9220179062722726
F_D3_9	1.0	nan	0.0
C_24h_66	0.625955727688558	47.11347406949056	5.376595193884904
F_D3_22	0.6719789458293735	33.249905821083544	2.8728868762807647
E_D35_3	0.8038056967261553	36.90056034331842	2.1735043348818057
D_24h_274	0.7123587313160773	19.363746194026266	1.3716445207874561
E_D35_67	0.8573200031000543	31.90310921620806	1.5765965680164504
L_D21_73	0.8333801805178176	32.637254321669076	2.4187227469394874
L_D3_19	0.7899625750518295	32.60953413040937	3.1313412224736066
G_D7_72	0.8528386892400831	44.79037145828933	2.6825444864670933
K_24h_5	0.8652453389953754	29.847170244417768	1.9220179062722726
J_24h_57	0.8380580391199536	39.02954975851585	6.157642807227962
D_24h_353	0.8563646559320676	38.560920136826496	3.0242549766946736
E_D35_140	0.11366245694603903	53.026018099547514	6.962555051959194
D_24h_309	0.8019952551858386	25.974418394009135	2.7953579160648196
G_D7_45	0.8551816757442363	52.728248300723756	2.3815314179181533
L_D21_21	0.8521479515674241	37.036527215768096	1.9887378220871648
G_D7_85	0.8639582333173308	41.38321178789693	1.7421174313263874
L_D21_44	0.8058303270103573	40.045786852524046	3.8671875
D_24h_232	0.9294320714561024	29.49408647022449	3.804535097050295
G_D7_38	0.7245564892623716	21.674077982038384	1.415981950030614
I_D3_9	0.799196362482817	24.65087986480261	2.112627700467181
C_24h_6	0.6285286035473395	30.201126011209418	2.6256277151259466
B_24h_76	1.0	nan	0.0
K_24h_16	0.7032085561497327	44.578667136085336	6.5760880530929064
D_24h_374	0.7423167848699763	36.3164771943002	3.519529082269033
F_24h_17	1.0	nan	0.0
E_D35_131	0.0	11.504119073241181	4.806116403377315
L_D21_78	0.6498078591793728	45.777530589543936	3.2071716054853145
D_24h_310	0.8019869818430969	34.52852089980531	2.831963900061228
G_D7_28	0.42261228704181725	63.403450561554024	7.024410736240176
B_24h_68	0.909956626506024	32.6737543378332	3.241246098267031
L_D21_57	0.8180075404179181	38.8043012094644	1.5413609106991295
D_24h_255	0.9207990216061965	32.03009454197228	5.695360725104469
D_24h_457	0.7655956407365652	36.3907822815239	1.8192392222179716
L_D3_47	0.8163488655975081	47.36555917779841	2.0331271374489224
C_24h_34	0.9146871670841611	31.729357346552685	4.508293139454221
D_24h_334	0.8333170397888356	22.721112351459478	2.3612626968292836
B_24h_99	0.9112784717119765	33.25754280716406	2.674854424339061
I_D3_95	0.802302105456357	58.36333276730194	2.9831067331307475
D_24h_299	0.775070821529745	22.040344931364746	1.2729820888125252
D_24h_276	0.45139813581890814	39.31772157778663	7.043933872100962
I_D3_65	0.6948299651002354	56.57485379125057	1.9644204626062747
I_D3_70	0.8467732969075112	55.58329459214937	2.4748490721026806
F_D28_31	0.8106402164111812	35.31767551861893	2.1798135044224543
F_D14_2	0.8365389345270303	45.48493684031013	2.4130383142938285
C_24h_60	0.8779342723004695	33.050720758588646	2.4044864682050617
L_D3_34	0.8471710153148043	47.91122416797484	2.472073020671366
C_24h_16	0.9068185650845997	33.97513514483263	5.200009624765732
J_24h_36	0.882685288049516	34.66535394530855	6.6104553638299
F_D28_24	0.4014084507042254	15.740881190580508	1.0080849922315578
I_D28_12	0.653832313781936	38.63275977316399	1.602514960684845
H_24h_47	0.8538881883144178	34.49296418292618	2.604622355964008
I_D3_141	0.8893605830640919	35.34971969077988	2.4243938514348287
D_24h_410	0.9296457463275021	30.217432535967273	1.7578125
I_D3_134	0.7956473994209843	30.927629845447612	5.340716655518363
F_D28_8	1.0	nan	0.0
E_D35_75	0.8979425544917499	24.24440099974425	2.167176797918781
B_24h_87	0.6128668171557562	33.67074814334166	3.185689973219106
H_24h_23	0.8883739771530422	33.0982161725231	2.896689162728502
F_D3_27	1.0	nan	0.0
C_24h_75	0.7572468090182513	28.932487352246493	2.601984763028264
D_24h_406	0.8445349626612356	24.106583188265184	1.765607715623363
G_D7_64	0.8414288414288414	52.78764873228468	1.9921875
F_D3_46	0.8926929255996897	29.270564313963465	2.086464118917757
D_24h_442	0.927427109307518	31.097106472633765	3.4624890709439433
I_D3_47	0.81856	27.560440466506737	2.109375
B_24h_73	0.8721694092965319	45.924170743313816	6.607338449536148
L_D21_1	0.7693865154889654	43.17265134612724	3.1640625
L_D3_74	0.8699611942662548	47.225916381153795	14.210645440924075
F_D3_44	1.0	nan	0.0
F_D14_27	1.0	nan	0.0
H_24h_32	0.8705497256185617	29.202080416247266	3.6062537234599494
I_D3_82	0.7903452147067078	28.976459974673794	3.1640625
D_24h_365	0.8798403193612775	31.836814085485717	2.2541465697271104
I_D28_21	0.6875621607797449	40.06391665573305	2.2141926126200606
D_24h_361	0.8976616162868549	30.43194291230809	1.9433348380988673
F_D3_55	0.8080217857851358	49.20695895858958	2.251098364722486
I_D3_96	0.8573481854114265	18.359497225005942	0.741158826601964
B_24h_77	0.7988197424892703	26.166842871766253	2.109375
H_24h_22	0.7932446413219287	52.1229520963808	6.054183446760698
J_24h_18	0.9188360970300999	27.807913633056558	2.836809008650829
C_24h_41	0.8737795069395085	40.79626620666606	6.255002880507431
G_D7_57	0.8298761269515502	58.40290612734934	2.1352578701119453
F_D3_20	0.6258864674071436	62.09744630466207	2.0897524804836336
L_D21_9	0.8558767772511848	34.53775140861576	1.765607715623363
I_D3_18	0.879328638950516	26.642438296985617	1.4915533665653737
E_D35_154	0.7727738429328701	42.71562514336917	4.339103573806317
D_24h_318	0.3248730964467005	10.78828887685309	4.299360076838471
C_24h_40	0.9020159006523882	31.391384019419398	1.4111243647022222
I_D3_114	0.6011363636363637	22.4481224121656	1.267576620280309
L_D3_48	0.7552320737146498	44.83589779834769	2.2904086272295388
G_D7_1	0.7445658898742009	55.16183898527095	2.109375
G_D7_44	0.8237752884133088	56.53878154778649	1.9468649678714238
F_D28_17	1.0	nan	0.0
J_24h_53	0.8342186689560194	46.15538638825726	7.251435236439836
F_D14_3	0.7783914209115281	58.04632364812669	2.1512765332834944
F_D3_21	0.8300075430295549	62.107066229925756	2.3815314179181533
G_D7_99	0.8471851999204297	43.393772046470275	2.109375
F_D14_26	0.0	nan	29.81126545203277
L_D3_39	0.8256211534077957	42.49558464111743	1.9112702848007919
C_24h_56	0.8097768331562167	24.271795139541776	1.5098553195381008
C_24h_38	0.9141489046146023	33.563616341853304	2.112627700467181
F_24h_29	0.9161475802587447	32.2665911304326	7.364187817202332
L_D3_45	1.0	nan	0.0
C_24h_11	0.8616811148908153	35.74299988890061	3.2833419670598203
I_D28_40	0.0	nan	30.835458493239262
C_24h_53	0.9273472473217345	32.17878388014724	2.6256277151259466
F_D3_7	1.0	nan	0.0
F_24h_27	1.0	nan	0.0
G_D7_13	0.7753703023625903	67.12924847037607	1.9783526972032188
D_24h_307	0.8691271236086702	25.06990264543856	1.486942680521428
F_24h_25	0.9318072401422559	29.818644859770902	5.033608967558092
D_24h_247	0.9129568579085928	35.596108942425175	5.733810854402376
B_24h_86	0.23214285714285715	11.493749035589993	1.5722352966795397
F_D28_45	0.3354918285538082	54.37582491744976	6.067778187187321
H_24h_12	0.779360557138335	22.463950590405975	3.1835338376264355
H_24h_57	0.9207877324469252	26.711398844923124	2.559413632950182
D_24h_337	0.9090422590485024	33.99893019210419	4.01014186693797
D_24h_402	0.7690984439752913	32.81938127540519	2.6256277151259466
G_D7_104	0.6473254759746147	42.37010404043785	3.932334781772465
G_D7_58	0.8070357494941109	41.91682855712009	3.1640625
I_D3_123	0.6909597769812823	32.94426187302838	3.1269525150296094
G_D7_29	1.0	nan	0.0
G_D7_74	0.7547351524879615	65.38577698417348	1.5634762575148047
D_24h_340	0.8902536812946493	36.73237648123005	8.045926825205564
F_D28_4	0.8214272770106193	40.94614712952233	2.154465973927762
B_24h_90	0.8809747541188999	33.012613056333855	2.063298850975665
B_24h_113	0.9333582997846643	30.775724761832944	1.527938063719371
B_24h_80	1.0	nan	0.0
D_24h_234	0.9038989225641423	32.27524995198812	2.630852850075428
D_24h_267	0.929218793438977	27.74643574110166	2.217291554112246
G_D7_78	1.0	nan	0.0
I_D28_43	0.7950180699501209	31.333784547814908	2.3023690669205275
F_D3_43	0.8195531521275082	52.60020424353677	7.508235224831882
L_D3_57	0.8681669475562606	39.145938356787504	2.1923773750628563
F_24h_53	0.9221968754320475	32.746220271703876	6.5979788719965216
C_24h_3	0.6063947078280044	28.56812707474763	1.482317653203928
D_24h_405	0.902455842571474	34.134020401826234	4.220377290320885
E_D35_135	0.8285959076705978	36.188115477806164	2.449751362542993
F_D28_20	0.9100439951324534	24.920877824167363	1.6489742905629243
F_24h_22	0.6477031050616758	35.742076841252235	4.688964614939661
C_24h_52	0.8799550182738263	17.80572264274619	2.2110893278257664
I_D28_79	0.7746669724196877	37.89750572508239	2.532443295114177
I_D3_129	0.6339820359281437	39.91695626068241	3.192149641845993
B_24h_93	0.47601476014760147	15.89811891874954	1.2566959329801102
D_24h_300	0.9270553866332797	31.466514715035984	5.226352293979162
F_D28_52	0.8042567714312308	49.938722615576104	1.8305272677906221
K_24h_1	0.781038374717833	28.59610007504897	16.623285420279064
I_D28_70	0.81331573544508	39.073529602127095	2.2904086272295388
B_24h_70	0.9182520223938325	33.535830262379115	4.987013163504659
B_24h_74	0.6112115732368897	19.097291052222722	1.5634762575148047
D_24h_450	0.8616352201257862	25.834347909997312	2.201753229850305
D_24h_424	0.7749169435215947	25.28097289996044	3.5117165774464913
C_24h_27	0.9144533040051325	30.36991004096654	2.7855150759386045
I_D28_54	0.48483855105720375	51.33830211557308	2.713086774091459
I_D28_7	0.6810713930100567	39.926973138397294	4.220377290320885
D_24h_384	0.8042982741777922	19.800102943477167	1.2065191571469143
F_D3_24	0.7142857142857143	22.175831844226867	2.1923773750628563
F_D14_7	1.0	nan	0.0
G_D7_47	1.0	nan	0.0
L_D3_44	0.9031262628117998	33.37577687996795	2.483158605517628
F_D28_67	0.8755118041641258	32.634386194714025	2.1320396951554983
F_24h_52	0.8533972322064212	40.90779269768001	7.911675201383554
I_D28_126	0.0	6.708203932499369	6.316177958536812
D_24h_445	0.8353820197637986	21.453329926418988	1.1777197993501043
B_24h_106	0.9101452322138716	36.10525490630327	2.6953125
C_24h_1	0.9187400820383844	24.489923374772115	2.4609375
D_24h_233	0.9165598094889174	30.112302980490856	2.5887564884032646
L_D3_72	1.0	nan	0.0
F_24h_30	0.8714177978883861	36.0859896683164	2.583446213091633
I_D3_132	0.8629447303647348	31.68543565050464	3.3741046989581176
I_D28_80	0.03291097581043278	24.261755204673335	4.056109757783621
D_24h_421	0.9285897682778099	29.899527914976787	2.6438705092215185
F_D28_32	0.8909479686386315	35.08612804571828	1.5809458081912549
F_24h_67	0.9344717958034335	29.98856631757086	3.1291476381606302
L_D21_39	0.8409870193485183	36.55972188807038	4.550739337253344
H_24h_39	0.8812878895399525	32.53523344275085	2.8585103713243285
H_24h_30	0.8353950394728663	29.234914500303308	4.220377290320885
D_24h_444	1.0	nan	0.0
L_D21_26	0.738773024813518	56.39782561919403	1.8968453972154664
D_24h_286	0.7155123068116772	22.431492843188934	1.3361430762880522
H_24h_25	0.8603946731668848	32.65734157080945	3.3000299625770446
I_D28_134	0.21508974749011256	39.14050931303662	6.567729501188463
F_24h_13	0.8653491674976581	45.86325367742049	8.327736564581189
G_D7_19	0.790645006750577	50.58593979621592	2.109375
F_24h_20	0.8830216354968831	38.498349903549766	2.036501624646418
D_24h_404	0.9082320642738908	38.127702997041126	4.941367650540941
L_D21_12	0.9998914930555556	15.256944444444445	17.614805479207327
F_24h_31	0.8831364829396325	30.288953046058598	3.055876127438742
D_24h_367	0.8486811661267931	21.61171880203964	2.109375
C_24h_4	0.8807846909678084	42.298675096458574	6.212042944077456
D_24h_428	0.9217235723870583	28.172355874827666	2.109375
K_24h_12	0.7455816332329375	42.33706380463784	6.72068013700297
D_24h_262	0.8721459712578717	43.07373394607351	6.25939235675327
E_D35_138	0.8225619076734944	31.575811691594264	2.109375
I_D28_149	0.718951678951679	29.36693185449972	2.7557756288214486
I_D3_20	0.801251472604724	55.14771552088713	2.109375
H_24h_52	0.8916145881914	31.57556258332487	1.7302527023711016
F_D14_42	1.0	nan	0.0
H_24h_9	0.818173856689962	50.467782961890556	7.62169337883239
D_24h_269	0.8246255660048764	24.41417457147513	2.109375
F_D28_56	0.6603516095368066	54.270903960719494	3.06036676340639
I_D3_61	0.6328189687617614	57.0658301355076	4.6654756025143085
D_24h_418	0.8912995186967789	29.856040061892102	3.416573375885918
I_D28_61	0.41337819343065696	62.591400586569804	2.831963900061228
C_24h_64	0.9253579497000254	29.587428962648012	2.029747040119778
G_D7_20	1.0	nan	0.0
D_24h_244	0.8501571777855397	20.625353509849585	1.6819570423133583
F_D14_59	0.7947148402508212	55.40191678102356	2.3290554977756006
H_24h_24	0.8699938964270623	32.0648003277182	2.1608307321780202
D_24h_375	0.7350855235711306	27.86789332656087	3.6965180380283216
J_24h_4	0.9047334448960076	30.488580573705683	1.7022467632422598
D_24h_236	0.9340012620246481	30.208355645414397	2.540564459610797
F_D14_46	0.8555160142348754	37.27009652373305	2.109375
I_D28_74	0.5278051181102362	53.62502347691175	3.790069131749116
D_24h_432	0.7250145546283718	32.98805691446863	2.384412884692477
F_D3_48	1.0	nan	0.0
B_24h_84	0.5442083618917066	25.514123228169808	1.2566959329801102
I_D3_39	0.8701766362317603	35.5780304619012	6.845194624926672
I_D28_71	0.23191561755699217	40.63264319533159	4.770265414933036
L_D21_2	1.0	nan	0.0
K_24h_2	0.8209834798570187	25.759311772220435	1.6655473129162377
F_24h_24	0.7387109224237746	23.671939204105144	1.3565433870457295
B_24h_69	0.8106304820451308	37.54544763803738	4.649258068330634
E_D35_6	0.789177574849453	38.107578849811134	2.6568243864268672
F_D14_50	1.0	nan	0.0
L_D3_7	0.6849075304190126	73.26494580059779	4.833185303273738
I_D3_54	0.7991733309371911	30.089220144366244	2.109375
B_24h_81	0.7235426357685184	52.97106587266512	4.977365761311399
F_D14_31	0.72856502529295	53.053289577310764	2.636067627937967
E_D35_139	0.8855878119653477	25.71214155871412	1.7421174313263874
G_D7_103	0.7700938017288946	45.60582757386496	1.8676614199815502
E_D35_77	0.8287183749805185	35.370740049176185	1.5939223252424348
I_D28_38	0.2360117302052786	43.23839040577996	4.412852433694391
D_24h_433	0.7656145063801209	32.62268572361387	2.3699705175183614
D_24h_256	0.9160189742333474	28.917526407443294	1.3463818702823505
D_24h_250	0.9085667707111473	33.38179261047491	2.019572805423526
D_24h_391	0.876412079751564	31.776086735327183	3.3352147197088375
H_24h_29	0.7876413847133135	35.0294845412237	3.0938387771353324
D_24h_371	0.8864228028503562	32.587306326897966	2.2234764798058917
F_D3_15	0.8576697765241919	47.894494867311195	1.9783526972032188
D_24h_373	0.8741676480034257	36.480472901168966	3.668549025585593
I_D28_138	0.7216927662790209	48.74798073049321	2.601984763028264
H_24h_50	0.7851349715530808	30.153195899109782	3.3516444482988494
L_D3_16	1.0	nan	0.0
J_24h_41	0.9028866660659037	32.46023404577072	2.2234764798058917
L_D21_25	1.0	nan	0.0
I_D28_101	0.3256637168141593	33.385630157023535	4.210604114817581
D_24h_385	1.0	nan	0.0
D_24h_437	0.8974062347783731	34.487398585315596	2.1512765332834944
I_D3_68	0.7751350289698518	64.77856934210737	3.1640625
F_D3_2	0.8706382978723404	45.31247529156283	2.700402801985058
F_D14_65	1.0	nan	0.0
I_D3_86	0.6645669291338583	13.188204787370816	0.8286407592029854
G_D7_90	0.8436868986815537	62.57514999558058	2.2541465697271104
D_24h_313	0.7997032640949555	28.855586670719035	2.5133918659602204
F_D3_30	0.9871249728732638	31.84184672839942	33.29672010610382
C_24h_45	0.9317370089038685	26.90083769651732	2.398768299663131
F_24h_56	0.8059218135554014	28.54524462682587	3.0648508196770363
F_D28_47	0.9996710883246528	32.74829501769682	29.711826998254733
D_24h_345	0.8604122116565813	39.57728049553096	3.146653495804114
E_D35_157	0.8644520490777063	28.950135987546616	3.2497088962176672
L_D21_59	0.8825024617005198	29.62590758997644	1.8078806977197084
J_24h_27	0.8850388016603501	32.515701608583115	1.5458092919851079
D_24h_366	0.3442028985507246	18.46685065197776	1.1055446639128832
L_D21_64	0.8253884752347038	34.087037684964166	3.722432853344201
C_24h_8	0.894775270405651	31.362278587144118	4.919084030112974
J_24h_3	0.8954057883019632	37.059344926073884	5.967364245222194
G_D7_46	0.8274899978942936	61.030380682516046	2.238864043891734
F_24h_11	0.8572274746554277	39.42053694016645	3.6328125
L_D3_32	1.0	nan	0.0
F_D28_44	1.0	nan	0.0
B_24h_108	0.8858241861337837	41.373834775720965	4.091505527366271
L_D3_12	1.0	nan	0.0
I_D28_127	0.22519959621914287	44.90928752195789	3.153193136032901
I_D28_39	0.6811096192795212	36.21481552875324	3.274966081050497
D_24h_395	0.7835051546391752	22.34979073747908	1.0676289350559727
J_24h_28	0.8881381047640217	42.24755585424414	8.782810276196125
F_D3_31	0.8044939243771638	45.31054753584705	2.036501624646418
D_24h_462	0.8569743786301854	35.70332729874682	2.505182616378744
L_D21_34	0.8399326584603275	36.54605746706632	2.3583529450193095
K_24h_9	0.879826662908681	36.35675238243986	2.311298780076096
L_D21_67	1.0	nan	0.0
G_D7_70	0.7646854160626269	65.88200741649491	15.811629561640103
I_D3_87	0.5867987966731552	24.545283496899582	1.6778696558526978
F_D28_15	0.777867952451425	44.32804952074425	3.1225576393298975
F_D14_17	1.0	nan	0.0
I_D28_141	0.7679423408790985	30.820119349485203	3.168399804983385
F_D3_25	0.8762888396517734	47.378584537295936	2.559413632950182
F_24h_21	0.9275591606891466	30.101187146550075	2.664566484586423
C_24h_43	0.9175309222316891	32.363327719458816	2.630852850075428
D_24h_372	0.10989010989010989	10.917777777777777	2.4748490721026806
F_D3_56	0.8020073651527186	43.396391573312364	1.9539060938124686
F_D28_65	1.0	nan	0.0
D_24h_387	0.4807370184254606	22.181869131619123	2.346677858730561
D_24h_248	0.916690759141192	30.532634270691464	2.3583529450193095
I_D28_129	0.20768294032990148	42.29467559167149	2.7657243096576436
I_D3_80	0.7951042611060744	29.48265380262759	2.326105457962407
L_D21_43	0.8904021829398505	30.547917241421985	1.1055446639128832
I_D3_138	0.7761559580477592	51.421116352662935	3.738997531299332
D_24h_298	0.8571683947086164	25.027101479970888	2.922647792189045
