# Supplementary material for: RatLesNetv2: A Fully Convolutional Network for Rodent Brain Lesion Segmentation
Source: Front Neurosci. 2020 Dec 22;14:610239. doi: 10.3389/fnins.2020.610239 (PMC7783408; doi:10.3389/fnins.2020.610239)
Supplement: Supplementary file 1 [file Data_Sheet_1.ZIP › 3D-table2-3/3dunet-post_heterogeneous.csv]

I_D28_150	0.800037705021052	21.9502698521434	2.2265625
I_D28_76	0.807898494113844	23.111520650383124	2.109375
G_D7_86	0.7462090981644054	35.948808688718636	3.430612773821355
F_D14_67	0.9226370764571008	25.83271581095396	1.7022467632422598
F_D28_7	0.999924553765191	11.131922324508015	27.36321851572038
F_D3_2	0.87930505248941	33.66752170693301	2.612519157375932
B_24h_91	0.9999728732638888	11.71875	27.404090787591024
I_D28_148	0.8196456863027509	20.52965022150998	2.096313728906053
D_24h_312	0.7796345463064188	24.117056074280423	2.415882202510348
I_D3_76	0.8915850640266868	21.981550585174755	1.4683551663447267
I_D28_126	0.4019279128248114	23.633779635486075	2.483158605517628
F_D14_45	0.6662657847263981	26.080769514362864	2.275369668626672
L_D3_11	1.0	nan	0.0
B_24h_78	0.8225281602002503	20.784609690826528	1.1117382399029458
D_24h_422	0.8710719820621888	34.25905925347643	7.86466956354493
H_24h_22	0.7995125666412796	44.02555807199188	6.784741324748498
L_D3_42	0.9007609633639287	24.835665383158556	1.8968453972154664
G_D7_75	0.7613636363636364	27.74292265693976	1.315426425037714
D_24h_252	0.8914086576596492	33.086085247512294	7.300508497112119
I_D28_24	0.8216569560892426	19.515337479584034	1.267576620280309
L_D3_31	0.8821108334558283	24.83493084873455	2.9014261882359254
B_24h_103	0.8795479283911161	33.42912653919541	2.0995866641213574
J_24h_30	0.7448239827574946	43.02156134326979	6.713524494094924
L_D3_23	0.9088815978817706	26.659973388613192	1.5722352966795397
D_24h_311	0.8344529157222337	30.953366010378467	2.346677858730561
H_24h_21	0.8599636057470328	27.29563609263225	5.841770428413055
F_D3_53	0.8966473988439306	25.899451597149763	1.8342745127927964
B_24h_122	0.8435439349792977	37.401595220129856	6.367067675252871
D_24h_375	0.7723235156615241	25.764697410908127	4.978745106151876
C_24h_46	0.8489763955699743	36.99399498194589	7.606362500451924
F_D28_59	0.9164732479276564	23.617220387554426	1.2290728689493964
K_24h_6	0.850849963045085	21.50893717794752	1.9887378220871648
I_D28_96	0.4699853587115666	16.786817721352495	2.636067627937967
D_24h_454	0.0	nan	30.387059961206145
K_24h_19	0.9077977141452623	27.562043715014134	2.3583529450193095
L_D3_53	0.9999881320529513	8.539125638299666	29.51776105624269
L_D21_80	0.9180131657690006	26.931699841156995	1.3565433870457295
I_D3_150	0.7296040747431076	28.08965575016812	2.4748490721026806
F_D3_32	0.8082654930774607	32.38644649766776	2.596701539784415
E_D35_65	0.9266210986944414	24.51208122502837	1.0804153660890101
F_24h_41	0.6726677577741408	39.10865351585596	5.1907581071133055
F_24h_45	0.7325462012320328	30.78650885842917	2.7879790437586682
B_24h_110	0.9019025915522815	32.238777498176034	6.987166493326801
D_24h_260	0.9037121118067503	27.264490689174504	4.7355931291820506
D_24h_411	0.7954597048808173	35.428881696584035	3.3577848707565003
I_D28_44	0.6305868554433879	25.83087611057896	3.64036513289275
I_D3_130	0.712578055307761	23.691164815516064	2.326105457962407
F_D3_18	0.9998694525824653	12.372835464965906	29.26474800975089
D_24h_453	0.9212685314014297	28.942337985332877	1.9921875
L_D21_72	1.0	nan	0.0
F_24h_48	0.9999728732638888	11.71875	29.12221372972067
D_24h_287	0.9999847412109375	10.33507552019967	29.11844099461768
F_D3_65	1.0	nan	0.0
A_24h_32	0.8952226046828309	35.369133636951425	7.307089344431201
L_D21_74	0.9308023853102675	24.908553148420495	1.2065191571469143
H_24h_58	0.8968359271342272	25.571018298018462	2.0765677906253144
A_2h_39	1.0	nan	0.0
F_D14_22	0.6753308128544423	21.84761335628639	1.7022467632422598
D_24h_283	0.8891708446765789	33.548021048960166	6.974379382671802
F_D3_26	0.7978979636522882	23.588472214357928	1.1361749665819523
I_D3_91	0.8568160152526215	23.130026046833525	2.2234764798058917
F_D28_41	0.5777439024390244	23.83637843257428	2.1798135044224543
F_D14_48	1.0	nan	0.0
B_24h_72	0.9290598106248518	25.384154306387558	1.3716445207874561
L_D3_25	0.9999906751844618	9.9498743710662	21.916882338629108
K_24h_9	0.843828201753573	31.74963431102277	2.311298780076096
C_24h_20	0.8580682667552529	39.06702227273741	1.7849468216868536
L_D21_14	0.9999593098958334	15.943332703100559	27.214258114572267
D_24h_426	0.9294724955638006	27.1938621135049	2.266298391306295
I_D28_157	0.848704611383415	22.924744058581062	2.6876589705889957
L_D3_83	0.8584822631342613	29.050181824075196	2.664566484586423
D_24h_460	0.9236406141119877	28.972439203678167	1.2121969257174143
F_D14_41	0.7365129007036747	17.931796257181443	1.0804153660890101
F_24h_32	0.8859545021478596	29.813779421218012	7.033202853807964
C_24h_48	0.9173770912121018	29.165900839116684	6.560407032318002
D_24h_284	0.5865268253327954	33.804910037562834	1.632233001232514
L_D21_76	0.9417948028454788	25.783000702689343	1.8932220025082238
A_24h_14	1.0	nan	0.0
I_D28_9	0.6199007996760806	38.281098605160004	4.480793975227772
C_24h_17	0.8920274356515967	27.16735354776483	4.558277423150795
I_D28_35	0.7572415884914531	34.44824731380733	2.112627700467181
D_24h_413	0.9291770301918992	26.73320860259771	1.8565991622368976
F_D28_9	0.9998448689778646	11.63257695536844	27.58340844396716
G_D7_81	0.9258870923238232	27.725195554801232	1.154163023647981
H_24h_54	0.8256967765192479	32.948920842670866	7.987684306852488
L_D21_81	0.9999805026584201	9.59434398172122	30.606135572266695
G_D7_59	0.7845303867403315	30.975170875248793	2.073258517143062
H_24h_38	0.8925480971183736	28.551369821895307	7.62529616484255
I_D3_157	0.7773714642912956	32.286486987335756	2.281397148507631
C_24h_10	0.9194226582769213	28.177545153243052	6.642577837860182
H_24h_9	0.7399271231061597	49.97954013152773	7.23247224572319
F_D3_58	0.884312537855845	26.02087787437962	2.505182616378744
L_D3_29	0.8574940763570932	38.77908745054682	2.3728660232011625
J_24h_38	0.7690300130491518	22.59584373300195	1.4495293215062086
D_24h_324	0.7770522388059702	18.750987277439005	1.0804153660890101
D_24h_374	0.8582685119709061	23.155643326222496	3.464471601350269
B_24h_123	0.7168556169774196	46.7938332039757	6.185457759560928
B_24h_89	0.8611157093196491	35.332090082845234	7.71481902685912
C_24h_15	0.6277929155313352	21.801293847034533	1.9644204626062747
F_D14_4	0.891083281561652	29.91692703904176	1.7022467632422598
L_D21_70	0.7930551666199944	27.12794265549277	2.167176797918781
G_D7_74	0.9159267480577137	29.248790987503842	1.1117382399029458
D_24h_407	0.9341102088886134	26.148063212167816	1.8342745127927964
I_D28_20	0.8297567954220315	25.740731392734116	2.3023690669205275
D_24h_297	0.8741818367764369	36.373811759921416	7.213459404615184
I_D3_71	0.6983758700696056	23.306547472741318	1.8895916597574725
F_D28_26	0.13129102844638948	19.120055079488445	4.6654756025143085
G_D7_33	0.8828799741706352	26.922523913878308	1.2943782442016323
C_24h_24	0.9387077719332789	25.02462129019104	1.632233001232514
B_24h_93	0.391578947368421	15.703996311365229	1.4304557362187933
L_D3_62	0.9215773688903299	26.83719748502068	1.5765965680164504
D_24h_315	0.8318979160072631	36.441477776796326	2.326105457962407
I_D3_70	0.7997891264051153	37.680611254838134	2.463726098628356
G_D7_24	0.900509173199709	27.52363182526735	2.115875400617319
J_24h_34	0.8717548189571683	32.63070496555851	2.5701225233743723
G_D7_71	0.7252468979488478	26.376997491096965	4.860103442186184
C_24h_23	0.8120783809829746	27.927778341764792	2.1892431670628207
H_24h_51	0.9071097645476407	25.18990621484213	2.005926886948089
D_24h_319	0.8999372178540465	33.42326171100219	7.127273999782017
F_D28_29	0.9364974083081534	23.012866090455937	1.0611779458754786
H_24h_20	0.8747167368080285	33.70261902199261	6.95071060609543
I_D28_95	0.8414006476983577	31.426342991676638	2.827110487925348
C_24h_21	0.8940406892974468	33.019299181988124	6.632232748514541
D_24h_240	0.9071101691483187	30.15330826448198	6.781704513857947
J_24h_23	0.9244612545562689	25.06033478119095	1.7926240477474635
D_24h_294	0.8948795319129382	29.36986125469875	1.8786585400642264
L_D21_33	0.9325012001920308	25.415657279559813	1.0867521674409029
C_24h_22	0.518566493955095	41.81720014792856	7.02734266432732
J_24h_58	0.9306541009947824	26.35651220834628	1.9539060938124686
L_D3_3	0.7749779390136288	37.815934921787786	4.840283537827355
D_24h_447	0.8555442522889115	25.641374392541607	1.950388708253114
J_24h_54	0.8977109334560304	26.534770614634443	5.807583606264313
F_24h_20	0.8884573788221414	30.562213572040477	1.8528970665049098
H_24h_36	0.8508116314375803	35.44236354477916	7.505491153877773
L_D3_77	1.0	nan	0.0
F_24h_49	0.9395650559799918	26.717641808088842	1.7262796714050275
F_D28_13	0.9281096163880129	30.270515537168915	2.6774202325302805
G_D7_60	0.8909782688227117	31.420257076385642	1.3361430762880522
I_D28_48	0.08522483940042827	31.33302118062203	10.147381945682469
F_D14_60	0.906857229740003	26.928059698207708	2.109375
G_D7_47	1.0	nan	0.0
F_D3_42	0.9998686048719618	14.753181927081842	29.55797711668491
F_24h_9	0.0	nan	31.040754539521302
D_24h_437	0.9078177517739325	27.727030131934182	2.275369668626672
D_24h_231	0.9248247708541939	25.582564852294425	1.6819570423133583
L_D3_81	1.0	nan	0.0
F_D3_47	0.9997795952690972	27.145555769632416	27.873386216598938
F_D14_32	0.8971665381649961	26.649537887915912	1.7022467632422598
G_D7_91	0.8655150426062257	31.97720227188279	2.109375
B_24h_95	0.8135490167842685	39.52037559429896	7.5710743618186385
D_24h_246	0.8948432464107823	32.35529053211836	6.467645965568733
I_D3_35	0.7769174303236959	35.23539618574741	8.396711305159151
L_D21_43	0.937705954046856	24.722312250588455	1.1055446639128832
I_D3_24	0.8812235600390498	21.06920226879814	3.1640625
D_24h_401	0.8018398806563899	38.663958174113084	1.5546678704790937
F_D3_49	0.9263394130736606	23.33420838789033	1.5098553195381008
G_D7_7	0.839240004326351	36.162318895047534	4.485388877110462
F_D3_5	0.6008771929824561	22.66201400187396	1.9112702848007919
F_24h_1	0.666955017301038	24.887040404398295	1.939798284052365
L_D3_21	0.9094645890568965	26.568385743133568	1.7102952561710654
B_24h_75	0.8478632478632478	36.60772479189162	7.857681850425099
I_D3_73	0.5527944010548738	36.694118889696206	5.814673232838412
F_D14_5	0.7627811860940695	20.51696166172618	1.1055446639128832
F_D28_58	0.9079493315185178	24.001610559188343	1.6489742905629243
A_24h_11	1.0	nan	0.0
D_24h_441	0.7564128057267846	24.386426657978816	1.7617144193405752
G_D7_53	0.8856751298326602	27.282720391666153	2.112627700467181
D_24h_241	0.9172996919754072	29.296111968658245	6.401484508006717
D_24h_446	0.7045249684514152	29.074255491149618	2.1223558917509573
I_D28_93	0.8209764084588244	23.788486471320418	1.8895916597574725
D_24h_369	0.8426489716666352	34.84581928310991	5.391898626715941
H_24h_49	0.9098510763277012	27.238706109704463	1.40625
G_D7_11	1.0	nan	0.0
D_24h_261	0.917716583904461	26.649167748467338	1.9956312147570003
A_24h_3	0.8824550635686103	28.12148990205425	3.738997531299332
I_D28_151	0.7638407739067913	24.888147501193707	2.102854505264808
F_D28_17	0.9999771118164062	12.973328535811785	28.720502233337708
K_24h_13	0.9295154185022027	25.458988032379544	1.9220179062722726
F_D3_41	0.6991657977059437	21.199703241222707	2.4243938514348287
B_24h_100	0.8874548594755849	32.14833087861648	6.492018273967753
G_D7_87	0.9091925743681503	26.856480100738974	2.109375
I_D3_22	0.8075832742735648	20.418984127280265	1.0611779458754786
J_24h_32	0.7490867392906871	34.19801918156489	5.596853407621666
F_D3_29	0.9173754556500607	24.761906238346313	1.2566959329801102
J_24h_35	0.7560018349559101	32.64379120755355	4.18114752536983
I_D3_126	0.8288779778141481	18.19898766387067	2.109375
H_24h_15	0.8193897019341719	35.84136630515511	4.40506549903418
D_24h_268	0.7994149603008776	22.50844201035994	2.109375
L_D3_13	1.0	nan	0.0
G_D7_97	0.8442069260367678	26.39466318186044	2.7557756288214486
F_D28_42	0.999802483452691	14.854374244469959	29.412661819239837
G_D7_82	0.8860733833367119	27.41849043097261	1.2512201076599192
L_D3_22	0.8428499454194307	38.29137440152181	2.34375
D_24h_461	0.8903352018358979	31.968438420139513	2.6825444864670933
D_24h_235	0.8888818377966747	29.58354265413161	2.109375
C_24h_76	0.007039155301363837	13.943098159396959	5.255176716744999
C_24h_58	0.7843513192732585	40.49938116601245	2.1512765332834944
I_D3_162	0.8810365634196431	30.130436944850143	3.1640625
B_24h_102	0.7822637767389149	24.562810028960925	3.9462792751131412
I_D3_127	0.8217252396166134	20.4008208602122	2.109375
L_D3_14	1.0	nan	0.0
C_24h_59	0.8587415697028089	31.811689887608328	2.167176797918781
F_D28_22	0.4018801410105758	35.92045203176341	3.237006402406203
L_D3_73	0.8962438642669133	27.204530042656266	1.7926240477474635
D_24h_399	0.7850287907869482	21.76512244312038	1.171875
G_D7_108	0.9165833611018549	25.62621910582628	1.2457202124298419
A_24h_5	0.8307587845866576	24.80015193274686	1.2290728689493964
D_24h_281	0.880579205366357	32.21574815814331	7.02734266432732
D_24h_431	0.6118980169971672	20.574421262236438	1.1361749665819523
G_D7_106	0.8757051403942447	32.72893715888137	2.109375
F_D3_1	0.6195953986513288	18.34921554285516	3.0648508196770363
L_D21_52	1.0	nan	0.0
I_D3_79	0.8746812498079818	28.358609013416956	2.046591702723396
I_D3_42	0.7250467169276371	25.59666797405546	2.507922018636644
J_24h_55	0.8460037514004809	39.39628609595295	2.3815314179181533
L_D21_77	0.9999627007378472	12.925265954710564	25.913810482645516
F_D3_8	0.9999652438693576	9.825205401067704	27.88200694059085
G_D7_56	0.9998821682400174	13.216295351965131	28.391559087894525
G_D7_48	1.0	nan	0.0
D_24h_409	0.9027226363279718	33.1137847135624	7.126310529145674
F_24h_18	0.9998202853732638	14.984389241172234	28.97376511503823
C_24h_60	0.8654190945764231	29.385590726540464	1.6572815184059708
F_D14_8	1.0	nan	0.0
J_24h_31	0.8044969417824333	36.615832885752035	5.9118741823263
F_D14_25	0.9031734669529945	30.537122272964048	1.3412722432335467
G_D7_98	0.8594151104847234	25.222270582228287	1.154163023647981
C_24h_30	0.7459008800370542	20.73292026387551	3.1225576393298975
L_D21_3	0.7403117515410892	37.87611265770844	2.630852850075428
A_24h_35	0.9086740991829457	28.722321040310774	1.6819570423133583
I_D28_149	0.81986551846172	24.60196720079787	2.4130383142938285
D_24h_314	0.9304991724017772	27.740870003362414	1.8565991622368976
G_D7_30	0.7302019039648499	32.691480017566974	1.4111243647022222
B_24h_94	0.8742124701281773	21.23749397784674	1.0804153660890101
D_24h_227	0.8945271387761239	32.73511067339626	2.415882202510348
F_D14_3	0.9260174583380569	25.778925443665898	1.3361430762880522
G_D7_92	0.9999966091579862	6.0	27.064731567562585
D_24h_328	0.9261128783405398	27.44693413187754	1.950388708253114
G_D7_31	1.0	nan	0.0
F_D28_21	0.9402807617696752	23.946382063127988	1.2729820888125252
F_D14_56	0.751089079164789	36.27185950116363	1.9921875
F_D28_18	0.9998914930555556	14.318912319027586	29.681999901692315
C_24h_62	0.9149570637429654	31.06947551585128	1.6819570423133583
H_24h_43	0.8771333355774733	31.771952189411046	7.719267916581776
G_D7_34	0.9999872843424479	9.01619941282644	30.3816362831594
F_D28_50	0.9998135036892362	13.04974299617028	28.489339340439038
C_24h_13	0.912292163459968	29.58737882100192	2.275369668626672
C_24h_66	0.6202380202758013	44.786243235839216	8.210655026064074
J_24h_29	0.7935342832979623	45.63318549115525	5.882765811567719
E_D35_64	0.8511577451090413	28.1507534216441	1.3716445207874561
G_D7_38	0.7362076958738989	17.995538643375895	1.4589726091393045
B_24h_76	1.0	nan	0.0
C_24h_65	0.9998711480034722	23.428832742451768	27.79345599757365
B_24h_71	0.8857165064642329	31.600565637521477	3.7020864841245267
K_24h_7	0.8517321179359443	33.090557723755	7.967026468023532
L_D3_74	0.9067519071245073	29.033453924415365	2.1640060913225847
I_D3_74	0.8342731557791851	30.946040064348306	2.8990586430124172
I_D28_22	0.40133309945623574	23.28309064762322	1.9818204521821596
D_24h_383	0.7064676616915423	20.35789996388318	1.1777197993501043
C_24h_11	0.8691231139295867	30.363079430619905	2.9413829057838594
B_24h_74	0.5618166526492852	22.876536251579687	1.1117382399029458
J_24h_60	0.9224544457266601	25.151667224898645	2.063298850975665
K_24h_8	0.9020773588864797	29.751694169790735	2.3290554977756006
C_24h_70	0.9022505114798818	28.45231067265567	2.036501624646418
B_24h_101	0.9010012598634043	33.334790521081715	2.7357697335770514
B_24h_118	0.8260438012295082	34.966365032987355	7.92814794167946
B_24h_114	0.9291642978965321	29.2941642290321	1.1361749665819523
D_24h_271	0.8889401187251456	32.69167542370424	2.1320396951554983
B_24h_105	0.9364023615574322	24.2340334364301	1.7262796714050275
I_D28_130	0.4829950630828305	33.99989526169997	2.6876589705889957
L_D3_61	0.9110403136870482	26.42500221875988	2.0499440255315506
F_D3_11	0.8742478270559394	28.968294595325386	1.6941600345469876
F_D3_45	0.628042647354657	23.54193703254897	3.4085248997458564
D_24h_388	0.7727722413917911	32.437648202622704	2.4044864682050617
L_D21_51	0.9102465000429443	29.86603583748135	1.7302527023711016
F_24h_42	0.9998796251085069	14.615986556558383	27.828762143534274
G_D7_52	0.8833437305053026	37.41895030088738	2.0093470546268257
C_24h_7	0.6184417441029306	50.225900776350024	6.212042944077456
I_D3_44	0.8060359136864342	27.39626527770014	3.243363867913605
F_D3_3	0.8892346524212091	25.306349800918557	2.596701539784415
F_D14_52	0.9171065226309312	25.810480174163693	1.4589726091393045
F_D14_18	0.9998592800564237	12.66300929327537	27.850959846214792
I_D28_61	0.43786446243559984	42.390131552601936	3.0037513167131946
D_24h_301	0.7244320446392986	21.408627554601473	2.5887564884032646
K_24h_17	0.9244955863808323	24.400863286193662	2.532443295114177
A_2h_38	0.7514851485148515	25.614916352259982	2.266298391306295
G_D7_79	0.7526158445440957	24.24583588445448	2.6568243864268672
L_D3_49	1.0	nan	0.0
L_D3_1	0.8783708179478572	28.278855433772836	2.430051721093092
I_D28_160	0.5253748558246828	38.452058893952035	5.2734375
F_D28_2	0.9330001086602195	25.71536683435807	1.415981950030614
L_D3_76	0.8678424364851216	28.759064452316192	3.3083423937874463
H_24h_26	0.8876152747110014	32.49921902282066	7.893428493304177
A_2h_20	0.9999593098958334	9.92938027233284	27.221069657542504
L_D3_63	0.687956115002204	35.73927644734531	2.1223558917509573
D_24h_415	0.6317539484621779	23.257830030107275	2.3699705175183614
F_24h_50	1.0	nan	0.0
L_D3_40	0.6822730521801287	26.958565662900956	5.044510136725989
F_24h_3	0.9319292424761527	26.312879438768213	2.320194125768359
G_D7_93	0.9028571428571428	29.805562411602295	1.2290728689493964
B_24h_97	0.8713824275401592	29.068296195950957	2.0161699844631156
D_24h_289	0.8972900838603036	34.38342990637354	5.986893644271
G_D7_65	0.8966754874228183	28.936113258715256	2.109375
F_24h_26	0.8427900252981568	19.662429466077814	1.6778696558526978
L_D3_18	0.8909290521726678	27.38649653137714	2.005926886948089
L_D3_26	0.46019700472409286	27.91303087243585	3.113749278653068
D_24h_435	0.8563692974143766	25.382143000995455	2.217291554112246
D_24h_416	0.8805673616175842	34.33882824542905	2.601984763028264
F_D14_17	0.9999355740017362	14.095847783871523	28.462332478508987
I_D3_8	0.9010215664018161	25.39903224105318	2.154465973927762
C_24h_25	0.9382918115862199	25.440132864199708	2.167176797918781
K_24h_18	0.8374231595781898	26.44186592776277	2.109375
L_D21_53	0.9999092949761285	21.71382716779343	30.175496812979837
C_24h_14	0.8959650427668279	30.85977855911025	7.083788090487849
I_D3_7	0.8399837243998373	25.545323976590403	4.231750801234638
D_24h_370	0.8546520146520147	25.044484526650173	1.6448049430802576
D_24h_364	0.8916869032966301	35.03301696948864	2.1255887281894985
D_24h_389	1.0	nan	0.0
C_24h_77	0.9126074933908658	27.244001885608053	2.26326655263609
I_D3_88	0.8685245076205047	27.299770201042826	1.9539060938124686
D_24h_423	0.8726985146924351	36.46734749028362	2.702944358125968
I_D28_68	0.8092023694723791	25.934235339623186	2.2571906583115107
C_24h_49	0.8955095363154949	29.0176496749239	1.5634762575148047
C_24h_57	0.8962227994719585	33.29126145696625	6.516299425527114
L_D3_78	0.7264484401413862	24.438612174459383	4.83034308879491
H_24h_45	0.8910868705137625	26.515946452739705	1.9539060938124686
C_24h_9	0.8932280433989184	29.761980549094663	1.5722352966795397
H_24h_41	0.8316542560957804	20.283891427064205	4.347008669763611
D_24h_338	0.042352941176470586	16.312990356758835	2.9014261882359254
G_D7_21	0.8573773434895232	32.887947278712126	1.5007322431483239
F_24h_44	0.9999966091579862	6.0	28.48259002566853
I_D3_43	0.9192846584639727	19.79197893354296	1.9112702848007919
C_24h_2	0.925401555089303	25.52735931325205	1.6448049430802576
L_D21_42	0.8617446120334005	30.715468335379953	1.2943782442016323
F_24h_4	0.8539866331786642	35.299212818356295	2.9296875
D_24h_316	0.6591981132075472	24.438948314706778	1.6364343801291727
F_D14_43	0.9180623310443402	24.280406072417758	1.1117382399029458
D_24h_403	0.9314150624788923	24.16526510627888	6.310740008360747
A_2h_7	0.9998660617404513	16.694386912803274	29.43926335781487
F_D14_49	0.9004585918532506	27.528117592355233	1.4542586303895535
L_D21_13	0.9999186197916666	20.97779773201146	27.27071719998509
L_D21_55	0.9207481005260082	24.19113245029202	1.7617144193405752
F_24h_8	0.0	10.637492860662544	6.11848944478435
F_D28_1	0.9999118381076388	15.97743972610307	28.89996764501325
I_D28_98	0.8041507258529427	25.037403234311313	1.9887378220871648
F_D3_48	0.9999262491861979	12.029304710787386	28.26843308501607
J_24h_49	0.9018530997304582	28.01046488930234	3.1225576393298975
I_D3_139	0.8862640038967364	17.19428542520786	2.109375
A_24h_23	0.9999906751844618	8.913464649389297	25.921758447974863
D_24h_393	0.40789473684210525	10.893617021276595	2.201753229850305
B_24h_119	0.8012896141670658	36.3828895271592	5.166892426183266
L_D3_65	1.0	nan	0.0
C_24h_44	0.5602056055291217	28.912265813805796	3.5814156538912796
F_D28_5	0.684931506849315	23.046490765348658	1.3101960805662831
L_D3_58	0.9999754163953993	8.492447577658622	24.89951730283265
K_24h_11	0.8784852714843051	32.44077748863536	3.1835338376264355
I_D3_17	0.6693386773547094	23.442560224979914	1.2729820888125252
L_D21_45	0.9999635484483507	16.702567947127683	31.85086402379848
G_D7_43	0.8999304633668374	26.548654147776823	2.6438705092215185
B_24h_67	0.9059114618162365	28.04586077022223	1.9713988876477408
I_D28_159	0.2539291217257319	41.85507570789986	4.131586538391608
F_24h_7	0.0	15.322357598356003	7.117633424559475
G_D7_69	0.9999788072374132	11.002569396887862	28.131102853494852
D_24h_263	0.8474355636552982	17.916530164770453	1.2890625
H_24h_18	0.8020994226587689	37.91989987257322	7.8655425911952355
D_24h_265	0.7818330259139428	32.8782687681731	2.578125
H_24h_28	0.8251805985552115	21.478208853928685	2.34375
J_24h_39	0.931139916454933	23.556656171391364	1.6448049430802576
D_24h_368	0.8681418789855712	32.994867116997966	1.8968453972154664
F_24h_43	0.9308887560829847	23.72464666483041	2.1320396951554983
I_D28_82	0.42138796926728717	27.542068586669576	3.293781872473874
H_24h_55	0.8954895867314527	28.33736106357097	3.241246098267031
I_D28_73	0.3811974270163285	35.92488837724771	3.610059797050632
L_D21_2	0.9999584621853299	15.295501984321435	27.097693133263785
H_24h_40	0.8718822680247013	34.816023269150996	8.005716189025112
L_D21_31	0.9254734638839133	27.440148765689756	2.046591702723396
D_24h_239	0.8913907048826977	32.7089776737191	2.232721744131756
D_24h_425	0.8266815517722579	20.769754458270818	1.3361430762880522
D_24h_254	0.7446808510638298	20.645550690928484	1.267576620280309
I_D3_40	0.7816805744226664	19.65892712239009	1.1117382399029458
F_24h_24	0.6469632997726534	20.27506510156014	1.2566959329801102
I_D28_65	0.787089303806629	23.167409051877975	2.8537021082545126
I_D3_38	0.6768897317800054	30.511939009611275	2.6953125
B_24h_83	0.7728915662650603	25.313512368808503	1.2890625
A_24h_33	1.0	nan	0.0
F_24h_15	0.8414594608075417	29.516610800653428	2.115875400617319
L_D21_62	0.9060982191041554	28.026606258165884	1.396450229040584
F_24h_2	0.9171006696045327	28.80558332400368	6.9140625
L_D3_71	0.8256091734352604	30.750521832775366	2.337883282413282
L_D3_67	1.0	nan	0.0
F_24h_59	0.9048076483234985	29.46270311318188	2.1923773750628563
J_24h_57	0.8472746578574799	31.98807621347789	5.9512330901224795
I_D3_98	0.9058894455647257	24.776749243799756	1.8968453972154664
L_D21_61	0.9032955159373312	30.63188154780511	2.6438705092215185
C_24h_42	0.9372155287817938	24.56533181607306	1.8528970665049098
L_D3_60	0.8162718386559241	40.624186276920646	2.6516504294495533
F_D3_59	0.897833077618277	23.32485888539479	2.9854076256696085
L_D21_48	0.9529236584388064	21.777346659125488	1.1055446639128832
B_24h_99	0.9052190045978866	28.267138386226858	4.207341344769431
D_24h_288	0.7103907256333191	23.856877490074755	2.9014261882359254
J_24h_36	0.8858157949240844	30.057893427443656	2.1384712020579677
L_D3_64	0.8208157524613221	37.30024825986294	2.7657243096576436
D_24h_414	0.2610158248839193	30.84439107256828	8.600317093082237
D_24h_362	0.882943143812709	18.219207519222742	1.0676289350559727
F_24h_47	0.9999779595269097	13.28475494707918	28.50572388039484
D_24h_440	0.7436105476673428	25.367043622104735	1.2566959329801102
I_D3_48	0.7647317502198768	21.562422016029185	1.3361430762880522
H_24h_8	0.8281013933187846	33.27237433784986	4.143203796014927
H_24h_19	0.9044183249932115	29.154239848591946	1.9818204521821596
F_24h_65	1.0	nan	0.0
F_D28_27	1.0	nan	0.0
E_D35_156	0.9070345807674088	26.796435481706563	1.527938063719371
F_D14_9	0.9998457166883681	15.236068221681196	28.360827700396236
F_D28_43	0.9141462319735144	21.748233929495704	1.527938063719371
I_D3_159	0.8737754333082141	18.250278142827224	1.0546875
A_2h_51	0.9999160766601562	13.655443322109988	29.401687511359363
D_24h_392	0.7898363479758829	28.6056647745457	1.1361749665819523
G_D7_70	0.8500395465330872	27.154411002151143	1.2290728689493964
I_D28_17	0.5316205533596838	30.818326669305225	2.115875400617319
F_D3_52	0.8862662118531219	27.83253864862161	2.562095051844779
B_24h_85	0.8890530652837962	30.196922878696974	2.527014685880604
L_D3_55	0.9177816805779363	25.547070532098413	2.201753229850305
F_24h_46	0.8940437356530144	27.937453380865303	1.632233001232514
J_24h_56	0.918165182014791	25.004931128562077	2.1320396951554983
D_24h_449	0.78436873747495	22.133528444487293	1.1600970628841796
L_D3_17	0.9996363321940104	23.899224287545398	21.233262595034414
H_24h_31	0.9142924486609115	23.69116556397496	2.115875400617319
L_D21_73	0.928282367260003	24.8968705274899	1.2890625
I_D3_93	0.8961646398503275	26.70542433872437	1.5809458081912549
A_2h_40	0.8340974212034384	26.07016354615777	1.950388708253114
L_D21_40	0.46802030456852795	25.188889095269587	3.06036676340639
D_24h_277	0.9348485430183898	25.729424081580863	1.6280207800136488
L_D3_33	0.9006698640453447	28.015666568555194	1.9818204521821596
C_24h_73	0.9154653363151557	25.9404278416694	2.3290554977756006
I_D28_87	0.6798642533936652	33.96404361062415	3.337272859194877
I_D28_127	0.4782405240992045	39.79414358583433	2.973885361042856
D_24h_419	0.9111543947364386	27.912056347622826	6.747191798664741
H_24h_11	0.8155521410915892	25.35128821618657	1.7887895534148923
I_D28_38	0.35439256472670944	20.79248351172789	4.312117849915804
L_D21_60	0.8327650262099853	28.421254744680127	2.540564459610797
C_24h_39	0.8728867623604466	20.177968525640885	1.0546875
L_D21_65	1.0	nan	0.0
F_24h_58	0.9338132642591627	24.904571765372317	1.267576620280309
D_24h_376	0.9269633759492454	29.37228047923298	1.8823099692432435
D_24h_459	0.7449691991786448	20.058641257605654	2.971575546821711
F_D14_44	0.9999415079752604	12.069980286423663	28.754192544169754
F_D14_24	0.6209150326797386	15.960556065981145	1.5324254098385182
D_24h_348	0.8746320802124962	33.93309958595558	1.7578125
D_24h_405	0.9089953946101178	33.0603644081097	1.7421174313263874
D_24h_242	0.9017536446228608	26.877183609094025	1.415981950030614
H_24h_53	0.8871774168504084	26.4211052104643	7.862049898931019
I_D28_97	0.8099328507892213	26.73702772425126	2.4859222776089562
F_D28_11	0.9116548849012144	26.84607960821814	1.1777197993501043
D_24h_306	0.40373374416602476	54.55311002221379	3.2875219076028603
A_2h_52	1.0	nan	0.0
L_D3_35	0.8740475966513028	26.398416147277285	2.109375
I_D28_86	0.0	22.185195475157023	5.082480103640963
F_D3_67	0.9046600934094448	27.262010659766197	2.0499440255315506
D_24h_218	0.8885254151987921	28.2779571434673	1.8932220025082238
L_D21_11	1.0	nan	0.0
D_24h_448	0.6084381939304219	25.96619652395166	3.3434396760204153
G_D7_95	0.8868939931756246	31.861026014266834	1.6655473129162377
H_24h_6	0.9062155204119161	29.15746350121114	5.345856903729864
C_24h_32	0.8826404668879044	32.521609429173	7.126310529145674
F_24h_55	0.8745886142427001	38.37402059864743	2.877663083861408
I_D28_47	0.535593873422599	28.733883978976742	2.831963900061228
F_D28_60	0.9414932537243539	21.2717695639089	1.351472179062984
L_D21_17	1.0	nan	0.0
L_D21_49	0.9999576144748263	13.382260415458987	27.461409802126195
D_24h_363	0.8811110816050137	31.108195069241887	3.0060364074329673
G_D7_109	0.8015424164524422	29.35882036683488	2.046591702723396
I_D28_42	0.6156106082261394	21.99453782525323	4.047636571680596
A_2h_27	1.0	nan	0.0
H_24h_34	0.9014018627302618	30.857625145574964	7.032226494692577
L_D3_51	0.908788466869975	27.58854021043436	2.1735043348818057
I_D28_88	0.7833324716951869	27.21697943600946	2.384412884692477
I_D28_18	0.6980333315470768	21.642647207174413	2.601984763028264
E_D35_120	0.9998796251085069	17.904892129361787	28.908519758860663
D_24h_451	0.8720162299823024	33.712216587104905	7.269404259033198
L_D21_63	0.7518716577540107	32.23815433237603	2.251098364722486
B_24h_107	0.8206583579871756	27.384275378447995	5.6663519080015226
D_24h_377	0.6323011963406052	28.56302457172692	1.1600970628841796
B_24h_121	0.7740141054931956	26.868827629366752	2.337883282413282
C_24h_18	0.9298473530367002	26.25344655551513	1.7302527023711016
L_D21_83	0.8862431612665476	27.858887062677564	1.4304557362187933
L_D3_43	0.9011573952478507	27.540095811973707	1.9679127684078122
I_D3_92	0.8943493569828089	25.475660649061133	2.1576506999439804
F_D14_47	0.9998524983723959	21.139574435632685	27.145036882342783
J_24h_2	0.8260235378743981	36.21879615024496	8.000568369702322
D_24h_351	0.5043310875842156	22.79959934084271	1.8078806977197084
L_D21_32	1.0	nan	0.0
H_24h_37	0.8898675088390352	25.78790770008194	6.099381412346768
I_D3_21	0.8582710418514296	24.492386221793613	3.181376240741772
I_D28_162	0.8503757021618072	27.73263268321806	2.1255887281894985
J_24h_5	0.8918860595597756	29.81386849118307	2.128816655224799
H_24h_12	0.8285322359396433	17.567557529531843	2.1384712020579677
H_24h_50	0.8162808065720687	26.449317385983257	2.0161699844631156
L_D3_59	0.9060693141294187	26.902404217887156	2.201753229850305
A_24h_45	0.8599771204445171	30.36897104366228	2.7855150759386045
F_D28_25	0.9361793465299308	26.858023733750866	1.4111243647022222
A_2h_29	0.543772623676096	26.747978555950223	2.1640060913225847
C_24h_8	0.8617575659491827	30.565241326037146	7.596426033113369
L_D3_54	0.9131560640024735	26.36398963785516	1.602514960684845
A_2h_48	0.9999864366319444	11.13572144283742	29.741855051333484
F_D28_53	0.9188437074057246	24.200211989134147	1.8528970665049098
J_24h_43	0.8707071283793428	33.380293693502836	5.971965143550425
F_D14_21	0.9191436384251128	27.643594191910374	1.9112702848007919
I_D3_134	0.8415081748415082	21.47841223946984	1.5098553195381008
B_24h_116	0.8969335121960436	32.92140363218966	2.6953125
D_24h_275	0.8912806485500783	32.86972674094685	7.05951350710736
G_D7_54	0.9016827539079183	32.859043077220555	2.109375
A_2h_37	1.0	nan	0.0
D_24h_379	0.8320342745057554	29.002901417464628	2.9296875
L_D21_29	0.8850979775987071	26.578838857111865	1.7578125
L_D3_52	1.0	nan	0.0
J_24h_53	0.8035408912584248	37.792166552185776	7.153238654077431
H_24h_42	0.8823053738145997	28.482276246443373	7.414367090687428
I_D3_97	0.8753290037222197	29.004480476548416	1.8895916597574725
L_D21_66	0.9212263909505042	26.660713957834655	1.4495293215062086
D_24h_279	0.9182224559558243	28.460521741033926	7.004833187755526
F_D14_29	0.9102845744009292	27.970344822588494	1.154163023647981
A_24h_24	1.0	nan	0.0
G_D7_107	0.8910509996792473	27.175236404018143	1.4352478961620183
H_24h_17	0.860249913443077	31.589868752987357	2.1512765332834944
B_24h_120	0.7988126649076517	31.337574375311743	4.284962179402084
J_24h_9	0.8732283049686496	30.543656708061373	1.9539060938124686
G_D7_45	0.9099704380542865	25.194238280145527	2.2723499331639045
D_24h_357	0.8335582112567463	27.888508052548634	2.6568243864268672
J_24h_59	0.885715229163915	23.69895979471714	1.8968453972154664
A_24h_42	1.0	nan	0.0
D_24h_273	0.9266829249409669	25.438655504752184	1.7578125
D_24h_412	0.8493860038467229	39.24624787178908	7.562907562623072
L_D21_47	0.9206981104860811	25.59083836403208	1.5765965680164504
L_D21_58	1.0	nan	0.0
L_D21_16	0.9999915228949653	8.40184430076641	26.280064396191435
B_24h_73	0.7840794061410415	44.53018701393081	7.497252914870303
F_D3_60	0.905019425626208	24.87870621628734	2.141679712792625
J_24h_37	0.9037016893844114	25.83904218207573	1.4495293215062086
L_D21_54	0.9376201558231306	22.894149222419923	1.171875
D_24h_350	0.8955087750268473	30.3290102609292	6.766500015586899
H_24h_7	0.6581630580493155	33.02856105674488	4.9162914757975855
A_2h_9	1.0	nan	0.0
I_D3_160	0.7962194559704933	19.724879915296704	1.1055446639128832
E_D35_74	0.9293507184672698	25.706669416365838	1.171875
D_24h_452	0.8793537434876778	27.357666560381983	2.1352578701119453
D_24h_292	0.5951602354480052	22.195770289806873	2.167176797918781
D_24h_386	0.7511190689346464	18.365961290312	1.40625
F_D28_3	0.9310549190043461	23.960550495340843	1.0867521674409029
D_24h_456	0.892986619207699	30.84660801649541	6.931915509923556
L_D3_9	0.8351462865716429	27.559208415698574	3.266568718304614
C_24h_27	0.89108049311095	32.225407696299854	1.9327057620082784
F_D3_4	0.7624233589160914	39.548379256098414	2.6256277151259466
I_D28_7	0.8154457193292145	26.85790270996664	1.7578125
I_D3_149	0.8463944856839872	27.19769035328752	1.7022467632422598
A_24h_15	1.0	nan	0.0
C_24h_54	0.8808652455511539	33.75522888124279	7.275069466485355
I_D28_139	0.4129316678912564	33.64735107600772	2.2110893278257664
D_24h_291	0.8613822612227138	34.112221975449	6.509973943280227
A_2h_50	0.7965046016547365	34.26379103076991	2.112627700467181
D_24h_236	0.9164102292020373	27.198202250118506	2.029747040119778
L_D21_71	0.7606552597532754	29.46475441088897	3.8189462664375764
C_24h_31	0.8750777985240509	30.63231747812074	2.1061172760482143
C_24h_19	0.918868378925895	26.631819356432487	6.894171600038779
D_24h_358	0.6912602129239911	27.713124169824653	2.559413632950182
D_24h_295	0.8905504094084916	33.70085723119244	7.424547216308042
L_D3_75	1.0	nan	0.0
D_24h_280	0.8533754085427702	30.326510516398166	6.04623906539739
A_24h_43	0.9292188400482003	29.15551634445172	1.315426425037714
J_24h_27	0.8739625826417218	30.54506047579631	1.7262796714050275
G_D7_46	0.892869445401309	28.53692935925202	2.1255887281894985
F_D3_22	0.6030540791360837	22.832098592431322	3.8600786934376417
E_D35_3	0.8535133783445862	24.54140651431406	2.109375
D_24h_274	0.7863756613756614	18.253456016123955	1.415981950030614
L_D21_34	0.9342597071368893	28.011105940793392	2.109375
L_D3_19	0.7444046424989254	29.495688105875402	2.5378602923094977
G_D7_72	0.9125355648535565	28.702074567579768	2.5133918659602204
K_24h_5	0.8110604792461019	30.015841640879465	2.109375
E_D35_157	0.9247030787561978	24.32289031895869	3.0060364074329673
D_24h_353	0.8537014196866718	33.16590729939634	2.4859222776089562
E_D35_140	0.5703602991162474	29.324778924324264	2.959999439136349
D_24h_309	0.7668613232368607	22.667772859694622	2.7357697335770514
I_D3_83	0.8088730441671618	31.025362159217764	4.387885600042748
C_24h_75	0.840384339595583	19.79015019689366	1.1117382399029458
G_D7_85	0.9231983760009023	27.638886520207404	1.2234734190129553
L_D21_44	0.8875960234975147	29.076808754902498	2.073258517143062
D_24h_232	0.8785305784334029	34.80075189874496	7.636094323896052
B_24h_112	0.8001460198844725	40.935761022972024	7.229623507118991
C_24h_6	0.5140009492168961	27.0966389307815	2.201753229850305
L_D21_35	0.9243453644727531	24.200551957699876	1.3412722432335467
K_24h_16	0.6274190007213876	41.25948102217225	8.288064707853245
J_24h_44	0.9333784928027096	27.737738252893475	1.9220179062722726
F_24h_17	0.999833001030816	12.263020405060667	28.680308917947627
L_D21_78	0.766883500887049	27.534502796064263	3.2602565023227084
D_24h_310	0.7288698028498927	24.216249334996935	2.6825444864670933
G_D7_28	0.4160166406656266	31.20250544248062	7.191532496515434
B_24h_68	0.8734972729159982	38.58626902239396	7.311786323346795
L_D21_57	0.899417293783491	27.269991232917516	1.351472179062984
D_24h_255	0.8732368453330063	33.702076085363224	7.719267916581776
L_D3_47	0.8669462915601023	30.355030368325927	2.26326655263609
C_24h_34	0.916991033070957	29.07389011034659	2.1640060913225847
B_24h_115	0.9093289184922805	30.33587665805282	1.9887378220871648
D_24h_334	0.8280542986425339	21.115049993602256	2.398768299663131
K_24h_15	0.903945181040425	29.470184501977528	2.0331271374489224
I_D3_95	0.726074474253631	45.5410499258347	2.9854076256696085
D_24h_299	0.7810473815461346	22.411177414687558	1.2290728689493964
D_24h_276	0.5139664804469274	30.491832603296928	8.47485221801463
I_D3_65	0.8341943338488368	25.084518580939307	2.4748490721026806
H_24h_27	0.7255389910924018	41.70320441752826	8.248202041297395
F_D28_31	0.857468524946894	24.63208425458969	1.5939223252424348
H_24h_33	0.7863220926567916	19.808446611189048	2.1255887281894985
I_D28_83	0.8357753178494877	31.66085142486287	3.5117165774464913
L_D3_34	0.8962920548991029	30.169512528061354	2.112627700467181
C_24h_16	0.8512780925981157	36.3918002974763	7.412514656657095
G_D7_39	0.8928847783632411	26.916182333342636	3.2178586447842146
A_2h_36	0.7733792312105565	33.728715043497374	1.6655473129162377
F_D28_24	0.533106960950764	18.185354659629333	2.1512765332834944
H_24h_47	0.8359444543350543	32.253635429861056	2.3583529450193095
I_D3_141	0.915493764681168	23.79572849480133	1.9076742886054343
I_D28_134	0.5931176403338287	34.82940487584423	1.5765965680164504
D_24h_410	0.9166678920667598	29.969411716639573	7.0876643086113
D_24h_430	0.7780548628428927	19.748936978253806	1.2890625
F_D28_8	0.9999262491861979	12.641238525162416	27.850959846214792
D_24h_247	0.8786284582533886	28.995147032443906	6.329209976433177
B_24h_87	0.6105066832452596	26.183776707473314	1.632233001232514
H_24h_23	0.8804863775277977	33.10780637882768	4.6359469792623
F_D3_27	0.9998652140299479	14.410768020968792	27.828762143534274
D_24h_345	0.8319654427645788	37.02838003086588	3.0219836620846
D_24h_406	0.8452724732184443	21.61321967329176	1.690102160373745
G_D7_64	0.9057213553501995	29.506614289576724	1.4111243647022222
F_D3_46	0.8767350092441845	21.610604616024414	1.5234375
D_24h_442	0.8796130479171199	36.15430488309997	6.974379382671802
I_D3_47	0.8380198686647584	25.902929721703895	3.1640625
F_D28_45	0.5723813260102001	34.543026837916216	3.7445028067196384
F_D3_44	0.9999279446072049	13.660934523056293	28.89996764501325
F_D14_27	0.9999398125542535	14.247178835320815	28.331759540007617
H_24h_32	0.8921909579513121	26.294013738784724	3.0760323629078177
I_D3_82	0.7499208276153277	29.528896406300877	2.112627700467181
D_24h_365	0.8652871184687015	29.934936640510717	2.398768299663131
I_D28_21	0.7667658624721012	25.487740230918888	2.580786977993583
D_24h_361	0.9041759229213988	27.498119123634577	1.6448049430802576
F_D3_55	0.8282835684191244	33.983080230969634	2.580786977993583
I_D3_96	0.849621348719798	19.002065294153336	0.8450510801868725
A_2h_47	0.999955071343316	14.379454926624739	27.93736236333546
A_24h_4	1.0	nan	0.0
B_24h_77	0.872941907424666	19.352392472895648	1.5098553195381008
F_D3_50	0.9999991522894965	3.0	28.610554744244954
J_24h_18	0.9017003424403695	29.18000147926231	5.925795412392437
C_24h_41	0.8081635450759977	36.84185937371491	7.813867067892025
G_D7_57	0.9096351101395662	27.493780219821698	1.6655473129162377
F_D3_20	0.8430308595597852	35.87017361063	2.0499440255315506
L_D21_9	0.9372433205666559	26.487784776752704	2.3815314179181533
I_D3_18	0.8497265042267529	19.048495738471704	2.201753229850305
E_D35_154	0.886494838723523	32.49153526881124	1.9220179062722726
D_24h_318	0.38694638694638694	17.242689537367994	3.3331553093737245
C_24h_40	0.8933178996106492	29.788441373152168	1.6489742905629243
L_D3_48	0.8949541790879982	26.82459715889183	1.7617144193405752
G_D7_44	0.9014676139604834	28.731154274977946	1.5007322431483239
D_24h_321	0.893800948934912	27.426866317170603	5.885099779448306
F_D3_21	0.7804994228972391	35.148018989876235	3.084948417442543
G_D7_99	0.901413921690491	25.493543387565122	2.109375
F_D14_26	0.2892018779342723	17.612835127401087	1.5098553195381008
C_24h_56	0.7920500552079499	25.61645063222936	1.5765965680164504
C_24h_38	0.9146890125589032	29.848692853574445	1.838014118127905
F_24h_29	0.9326728736622378	26.530691772995002	1.9818204521821596
L_D3_45	0.9999821980794271	9.430054396763888	31.754569137886477
D_24h_436	0.698489010989011	33.4166794670958	7.7821676793206205
I_D28_40	0.30889196327505974	30.500716186642332	3.2306364262711456
F_D3_7	1.0	nan	0.0
A_2h_8	1.0	nan	0.0
F_24h_27	0.9998135036892362	12.427688361740044	28.692277099190274
G_D7_13	0.9155670687282441	27.83217577200313	1.425647468038645
D_24h_307	0.8847701499817096	21.938493402163385	1.117897501660483
G_D7_61	1.0	nan	0.0
F_D3_9	0.9999711778428819	10.809560465741168	28.607674632020732
F_24h_25	0.9320903756056221	24.930932119594207	1.7302527023711016
E_D35_75	0.9330776843146957	20.361643545921247	1.1600970628841796
B_24h_86	0.0	12.597057581813688	3.289609886160515
L_D3_66	0.8968543755892688	26.977442357043692	1.8342745127927964
L_D21_75	1.0	nan	0.0
H_24h_57	0.9243662864385298	23.853824673361927	1.527938063719371
D_24h_337	0.888506080401153	32.56058343240752	5.729018700740774
D_24h_402	0.758897418004187	21.422034575534166	2.7879790437586682
C_24h_53	0.8935257086628176	30.677281234231454	6.316177958536812
G_D7_58	0.8863943360193768	25.209066190452862	1.415981950030614
A_24h_44	1.0	nan	0.0
G_D7_29	1.0	nan	0.0
K_24h_1	0.8230446725459014	23.921069301726686	2.05329087514866
F_D28_4	0.8613852022319599	32.18271931925059	2.1255887281894985
B_24h_90	0.8697721647521737	26.020588130601997	1.415981950030614
B_24h_113	0.9286479778893338	26.956094342952717	1.40625
F_24h_30	0.8914817296700698	27.379949345951484	2.505182616378744
D_24h_234	0.8667058132706987	33.71896204546732	7.613580876928493
D_24h_267	0.9228448579685627	25.56524195892676	6.683798077312125
I_D3_148	0.8498523622047244	24.97308789525785	2.281397148507631
G_D7_78	1.0	nan	0.0
I_D28_43	0.8073195725369638	22.588627016702507	2.112627700467181
L_D21_67	1.0	nan	0.0
L_D3_57	0.8998695118206939	26.68014520936341	2.109375
F_24h_53	0.8778204473159396	32.09362608088692	6.637407308674827
C_24h_3	0.5401917404129793	28.403538462476373	1.950388708253114
F_D28_20	0.8817708475315541	26.045171090344855	2.430051721093092
F_24h_22	0.5932577189666036	38.48529587058007	5.423642093159125
C_24h_52	0.857422969187675	17.9977938294205	1.9921875
I_D28_79	0.8224476598496484	24.679296158854168	2.1512765332834944
I_D3_129	0.6158921121567866	30.13953488372093	2.1892431670628207
D_24h_300	0.8909233814625058	32.55413882988979	7.041008852718657
F_D28_52	0.8884431659233063	29.332867175823488	2.326105457962407
D_24h_262	0.8262377133208708	40.22670994692712	8.274798489332685
I_D28_70	0.829459766553042	27.12253944478069	2.7357697335770514
B_24h_70	0.8652148322542672	33.205025281638235	7.248593950402554
D_24h_450	0.8062336864732075	25.87422813441727	2.1512765332834944
D_24h_424	0.7785378366823429	19.642351277275033	1.1600970628841796
I_D28_54	0.7309687368568625	22.065022295567992	1.3361430762880522
D_24h_384	0.755968992248062	21.621559499725787	1.3716445207874561
F_D3_24	0.6337760910815939	21.603107475123988	2.1798135044224543
F_D14_7	0.9998524983723959	11.423321369279007	28.18694350545457
L_D3_44	0.9167944714425618	23.7057098056664	2.636067627937967
A_24h_34	1.0	nan	0.0
F_D28_67	0.939815062269496	23.011807366516365	1.4111243647022222
A_2h_30	0.999924553765191	19.694431641214035	30.368977267491864
F_24h_52	0.8720037764218403	33.25335340705914	7.294863045696523
F_D14_53	0.8999788873640874	27.536636422729014	4.233373094106666
D_24h_445	0.7550260610573343	21.760954301470782	2.036501624646418
B_24h_106	0.8636187719800098	38.18146990508359	7.3501883346406505
C_24h_1	0.9134557130740337	24.136276127832943	1.8192392222179716
C_24h_47	0.8723699763593381	35.43266084239083	5.4627478222531245
D_24h_233	0.906633716889335	28.584497986340548	2.314267694312285
L_D3_72	1.0	nan	0.0
B_24h_80	1.0	nan	0.0
I_D3_132	0.8799065940175692	24.3055350198429	2.2571906583115107
I_D28_80	0.35345296356715605	31.134190530976344	2.430051721093092
L_D3_70	0.6687943992587254	28.460914881297047	5.422375922465285
F_D28_32	0.9396573008740309	23.307965914553886	1.0546875
D_24h_371	0.8711832061068703	34.42175571661342	1.8305272677906221
A_2h_6	0.7530864197530864	28.513326109558072	1.950388708253114
F_24h_67	0.9287153068682151	29.361351924407163	4.448496772523979
A_24h_31	1.0	nan	0.0
L_D21_39	0.9411316998916893	25.063500935884566	2.109375
H_24h_39	0.8719814085076286	32.615069592299065	2.718143790174188
H_24h_30	0.8177664292433813	29.264391104960783	2.109375
D_24h_444	0.9999703301323785	12.174147877498855	29.12221372972067
L_D21_26	0.9072872430779684	28.596690578147097	2.109375
D_24h_286	0.6928487690504103	20.13391752062185	1.8528970665049098
H_24h_25	0.8295173542545053	33.704088945272915	7.119562583945642
G_D7_5	0.8411036149431075	46.56654119137156	1.7302527023711016
B_24h_111	0.841540370933627	38.82992682770776	8.224024715401288
F_24h_13	0.8698727231156161	37.67539325141917	2.896689162728502
G_D7_19	0.8913429303884836	25.105512212712416	2.112627700467181
I_D28_8	0.9134927664599941	25.61500537336618	2.4748490721026806
D_24h_404	0.8587111734112376	37.329734545297086	7.820015915954471
L_D21_12	1.0	nan	0.0
F_24h_31	0.8648403736233097	26.701511710342185	3.9235943069023143
D_24h_367	0.8761034047919294	18.86255210121145	1.8528970665049098
L_D3_39	0.9077339102217414	27.586954086754012	1.7022467632422598
D_24h_428	0.9086620364303499	26.67650055110528	1.4111243647022222
K_24h_12	0.8244712007809958	30.221758653221315	6.198764604111654
L_D3_80	0.8926785529537539	26.399393744531	1.8342745127927964
D_24h_243	0.93910998552822	25.736386777951214	1.2621480016721494
I_D3_20	0.8208774525818168	28.08995928046132	2.005926886948089
H_24h_52	0.8447899752333153	28.206964689014633	2.7953579160648196
F_D14_42	0.999969482421875	14.616003968816543	27.170825975293564
I_D28_132	0.8204034514469076	27.791497864531376	2.115875400617319
D_24h_455	0.8954599944671564	32.779202830546325	7.1800657884564325
D_24h_269	0.854068340570134	19.597855218412487	1.0611779458754786
F_D28_56	0.8173537548073679	33.58783662641854	2.4609375
I_D3_61	0.828621575879145	28.396677874340597	4.312117849915804
D_24h_418	0.8788543797656686	28.76690932062928	1.5765965680164504
C_24h_61	0.8619662701451644	33.923265827082545	6.908101243682577
C_24h_64	0.9188987873551232	28.821428241441936	2.1255887281894985
G_D7_20	0.9999610053168403	14.021789478411813	27.53557158725271
D_24h_244	0.845075550700892	21.341656965707866	1.8968453972154664
F_D14_59	0.9181031678917583	26.121823118525445	1.2065191571469143
H_24h_24	0.8706778667708537	30.02624869741925	2.115875400617319
J_24h_4	0.9196465113458944	26.80002597641604	1.40625
D_24h_429	0.7555110220440882	24.676486934525407	1.154163023647981
F_24h_21	0.9143999564791644	28.054857679627	2.154465973927762
F_D14_46	0.8837696335078534	23.840070435825293	1.5007322431483239
I_D28_74	0.6799460583244367	32.225579300450555	2.5701225233743723
D_24h_432	0.8269003078380298	22.215122649654514	1.2621480016721494
F_D14_30	0.8667350427350428	27.572192817601717	1.1777197993501043
B_24h_84	0.5045806906272022	21.4793870992328	1.415981950030614
D_24h_434	0.8772603144143479	33.28206801138814	7.424547216308042
I_D28_71	0.45429949417715565	28.168164276391224	3.434613489785823
L_D3_2	1.0	nan	0.0
K_24h_2	0.8399409531843104	25.35673600350965	1.6448049430802576
H_24h_44	0.6980135780739251	21.668118208956177	1.5634762575148047
B_24h_69	0.8224789471456985	28.740713776696477	2.562095051844779
E_D35_6	0.9239249072254966	25.162139104119586	2.1352578701119453
F_D14_50	1.0	nan	0.0
L_D3_7	0.6318766294021475	42.91523170442662	6.908101243682577
I_D3_54	0.7199747819691079	23.762504125008142	2.1798135044224543
B_24h_81	0.6047742113070206	57.197179355344744	5.531448619315287
F_D14_31	0.9019278247623049	23.870022594915007	2.6203921611325662
E_D35_139	0.9427115188583078	20.77739620776782	1.1600970628841796
E_D35_77	0.9118926758520667	23.09241807933175	2.112627700467181
E_D35_71	0.922192110809997	23.282496434209577	1.5098553195381008
D_24h_433	0.7428008860447944	22.57821837661857	2.266298391306295
J_24h_1	0.9310401370087634	26.190742852101877	1.5413609106991295
D_24h_256	0.9240885180482495	28.835021607934667	1.267576620280309
D_24h_250	0.9278233566291907	30.073569757024874	1.7262796714050275
D_24h_391	0.8946674546529072	26.649392747711374	2.6256277151259466
H_24h_29	0.7214289713869757	23.632986015376183	2.4748490721026806
G_D7_49	0.8936314554654153	28.26108503439323	2.109375
A_24h_41	1.0	nan	0.0
F_D3_15	0.8672655443999899	22.989102700190013	1.4589726091393045
D_24h_373	0.8527440605871979	36.79726183511627	7.243855997121371
I_D28_138	0.7767903193810752	33.97077176744608	2.463726098628356
F_D14_58	0.9023444341581806	29.457200216686058	1.9818204521821596
L_D3_16	1.0	nan	0.0
J_24h_41	0.8689379508478281	32.423222437880725	5.4400754945789815
L_D21_25	1.0	nan	0.0
D_24h_385	1.0	nan	0.0
K_24h_4	0.9037652409002203	27.433627339575796	2.1576506999439804
I_D3_68	0.8490548502815933	31.918072865652224	2.5242960033442987
F_D3_13	0.8837659033078881	34.96011294368014	2.311298780076096
D_24h_347	0.8161105037569195	44.91541313256363	6.831136707088909
F_D14_65	0.9998906453450521	19.270746298126898	29.75939587872049
I_D3_86	0.44554455445544555	15.343238445204276	1.3101960805662831
G_D7_90	0.9335412733590522	26.007501542034177	1.7302527023711016
D_24h_313	0.8118367346938775	18.175362532811054	1.0676289350559727
F_D3_30	0.9866926405164931	24.175626706322888	32.85599795414073
F_D3_17	0.9998855590820312	12.278142184041563	28.139400610162593
F_24h_56	0.8022826451829473	20.393585566105205	2.415882202510348
F_D28_47	0.9977196587456597	45.954668776350466	29.25395293301456
K_24h_14	0.869909036888056	32.63144457595584	1.9220179062722726
L_D21_59	0.9384615384615385	22.741435892146708	1.7617144193405752
I_D3_9	0.7963356049603396	25.689089538713553	1.6448049430802576
D_24h_366	0.5027808676307007	24.107859395733335	2.836809008650829
L_D21_64	0.9193190815518606	26.650954195379512	1.939798284052365
D_24h_457	0.7307793368017237	28.479968793644478	2.314267694312285
J_24h_3	0.8807598307071751	32.93261177716475	3.069328325087999
D_24h_237	0.9020569301951318	29.61409190145891	2.636067627937967
F_24h_11	0.7937631027253669	41.86347293286059	8.160323605572039
C_24h_4	0.8639502416024344	34.7028159150103	7.187712293060462
L_D3_32	1.0	nan	0.0
F_D28_44	0.9999457465277778	16.18762391436318	28.51872842701354
B_24h_108	0.9037103159202049	32.736097147520326	1.9076742886054343
L_D3_12	1.0	nan	0.0
B_24h_82	0.8811765950693048	18.958499161242244	1.1055446639128832
I_D28_39	0.7442051548175056	25.25149094677277	3.289609886160515
D_24h_395	0.750186799501868	21.708106467225424	0.9375
J_24h_28	0.8964234161988773	27.874055768499016	7.30802898171978
F_D3_31	0.8706626642135502	26.306180308579588	1.939798284052365
D_24h_462	0.8797670311967533	31.2171596216684	1.7617144193405752
D_24h_340	0.9213138934588982	27.537121286225208	5.423642093159125
C_24h_45	0.9344716821639899	24.992372563099185	1.5722352966795397
F_D3_43	0.9036030341340076	24.199430672596463	1.632233001232514
I_D3_151	0.8973676969641383	24.209930678678745	1.9956312147570003
D_24h_421	0.9256115503387172	27.051980431232675	1.567861893780428
I_D3_87	0.8143610200883317	24.46466913924212	1.1777197993501043
F_D28_15	0.9048808364729289	24.981412068633364	1.154163023647981
C_24h_37	0.5796124684077506	17.722883240096937	1.9433348380988673
C_24h_26	0.9054702844256929	26.910914300573605	2.3583529450193095
I_D28_141	0.842999525391552	22.703656904808255	3.0938387771353324
F_D3_25	0.890830156713257	27.971514847864135	2.507922018636644
E_D35_67	0.9277546273863746	22.587998620294524	1.396450229040584
C_24h_43	0.8879298106135892	34.56308910781027	7.152278681093966
F_D28_46	0.8812606552089572	24.584733857219184	2.109375
D_24h_372	0.5812889812889813	20.54770529873451	2.910877112900208
F_D3_56	0.7826825754497433	29.793160316022725	1.7102952561710654
F_D28_65	0.9999050564236112	12.448875041380983	27.48365436626321
D_24h_387	0.49269311064718163	29.306646003942888	2.664566484586423
D_24h_248	0.8840646377112671	33.80584425632787	6.803942984528806
I_D28_129	0.5503665266452517	46.650569216876825	2.251098364722486
I_D3_80	0.8196224891490865	20.06017125724896	1.2065191571469143
F_24h_60	0.8377333307162346	39.03527951799507	7.532886881244467
I_D3_138	0.8478133670561144	28.588417080346137	2.1798135044224543
I_D3_39	0.8982959014244516	27.68363619828554	4.21875
D_24h_298	0.8328578455484505	20.53139721511759	1.9644204626062747
