# Supplementary material for: RatLesNetv2: A Fully Convolutional Network for Rodent Brain Lesion Segmentation
Source: Front Neurosci. 2020 Dec 22;14:610239. doi: 10.3389/fnins.2020.610239 (PMC7783408; doi:10.3389/fnins.2020.610239)
Supplement: Supplementary file 1 [file Data_Sheet_1.ZIP › 3D-table2-3/voxresnet_homogeneous.csv]

I_D28_150	0.6997936726272352	22.008138098010118	2.8537021082545126
I_D28_76	0.690830518275054	24.569828921901763	2.0765677906253144
G_D7_86	0.7132296711700229	30.855267889087667	9.745604477949277
F_D14_67	0.8026551609691338	47.76697601583338	2.4385139117208765
F_D28_7	0.9999932183159722	8.485281374238571	26.143583122375603
F_D3_2	0.7746203424995324	56.99982564940893	2.697858851536251
B_24h_91	1.0	nan	0.0
I_D28_148	0.6940315207314344	24.23694079242181	2.633461529794246
D_24h_312	0.7585236158898968	30.321886994736094	2.6774202325302805
I_D3_76	0.8177003246198531	39.05170488371344	2.1352578701119453
L_D21_72	1.0	nan	0.0
F_D14_45	0.23382933495293046	34.82298638603737	2.8076129415728763
H_24h_58	0.8903976721629486	29.49249243650775	2.0765677906253144
B_24h_78	0.8493150684931506	21.011958617118786	3.0491277729510204
B_24h_72	0.9137385728521294	26.49288067091698	1.2943782442016323
D_24h_376	0.9133205493249656	28.801958056821857	1.8040786310555452
G_D7_75	0.6280895609188718	30.672965997633423	1.8565991622368976
D_24h_252	0.9003359462486002	39.9534592349152	4.710879197400417
G_D7_7	0.713088839709137	71.12641695091497	6.4389172817888225
I_D28_44	0.4905520563171545	34.860623999368855	3.738997531299332
B_24h_103	0.8940760895508139	30.61750875521337	1.9040715010865532
J_24h_30	0.7202921336917381	44.856470086857854	4.1015625
F_24h_1	0.6889180573785861	30.07978302445427	2.395904097686821
D_24h_311	0.8336845727065503	33.74505853302655	3.3434396760204153
H_24h_21	0.8338730925458337	38.78736426463647	2.9037918031321563
F_D3_53	0.8306855412004698	52.67894539509562	2.3930364675775944
B_24h_122	0.8874827947490601	32.33664535042843	5.685707564394471
F_D14_60	0.8241941278291257	37.645482139192836	2.7357697335770514
C_24h_46	0.8929151869018239	34.737424022975915	5.864060626498501
F_D28_59	0.8357267260359502	33.002808754530854	4.923269891625001
L_D3_63	0.6808575031525851	42.00403015460995	2.109375
I_D3_73	0.6408496030894658	49.71141857078429	12.065191571469141
I_D28_110	0.6570695234906818	29.22223062575357	9.069737142604382
D_24h_454	0.0	11.224972160321824	12.065760670857278
D_24h_315	0.8591447442428528	45.319166036721285	2.583446213091633
E_D35_64	0.7877641122674235	34.75213115356891	2.4215599593482606
L_D3_53	0.9999940660264757	7.937253933193771	29.71598653851208
E_D35_114	0.0	21.213203435596427	6.660127611741948
I_D3_150	0.7120807983936225	39.83497916819097	2.182961251194979
F_D3_32	0.6931280876958633	61.56298153217911	2.1608307321780202
F_24h_3	0.9275530144025476	25.813214977024746	1.7143053326165383
F_24h_41	0.8050246940090187	30.98634318476881	10.272472031630215
F_D28_21	0.8726885253180012	33.10755464344232	4.649258068330634
B_24h_110	0.8939026453832704	32.59946349617456	6.306386272065802
D_24h_260	0.9141585105600117	32.12291147515631	7.585571405944809
D_24h_411	0.7902147922584865	40.812140872126896	12.547821123263045
B_24h_74	0.5911949685534591	20.922411165016527	1.3361430762880522
I_D3_130	0.6879668049792531	30.41252543982094	4.076373546310801
F_D3_18	0.9999898274739584	10.392304845413264	28.527635527143346
G_D7_52	0.7163704591650597	73.84404582782422	2.22964424887974
F_24h_48	0.9999966091579862	6.0	25.683318974290614
C_24h_13	0.9240982218458933	28.83853968851763	2.1923773750628563
D_24h_287	0.9999983045789931	4.242640687119286	27.807781376408386
F_D3_65	0.9999974568684896	5.196152422706632	25.828614162790704
L_D21_74	0.8110861624049064	33.55268729673436	1.4589726091393045
L_D3_11	0.9999983045789931	4.242640687119286	26.801629270306847
G_D7_10	0.808947260414529	59.665668088836625	1.8078806977197084
F_D14_22	0.20925553319919518	27.81076096882819	2.8222487294044445
F_D14_5	0.5661820964039785	24.075788743084175	1.315426425037714
F_D3_26	0.721073471183458	29.08025762854421	1.567861893780428
I_D3_91	0.8360471312688732	26.182015522364534	1.939798284052365
F_D28_41	0.5919180421172453	40.392864845949845	3.1640625
F_D14_48	0.9999966091579862	6.0	27.195075722540054
D_24h_422	0.8744956694819517	43.566685605665604	7.194396317892576
L_D3_25	0.999922858344184	25.885660604085725	28.253126123354697
F_24h_52	0.8895495332185263	33.42095148819973	7.073117537494959
C_24h_20	0.8701963579806882	38.46005383791282	2.086464118917757
L_D21_14	0.9999601576063368	18.418254012833124	30.485196883141597
D_24h_426	0.9412169130285322	26.52155895860038	1.4542586303895535
I_D28_157	0.7699053152571551	30.060768142892275	2.056632278295029
F_D3_50	0.9999872843424479	10.727071762000365	27.76033116387708
L_D3_66	0.8178742968209767	54.044391874679846	2.4469468380259105
L_D3_83	0.7300193361263294	64.43396276205003	12.62256802844859
D_24h_460	0.9185763928319971	28.71642572736737	1.154163023647981
F_D14_41	0.7550200803212851	23.37424421247222	1.2065191571469143
F_24h_32	0.9014047264914891	36.11580730938662	6.121855259347958
C_24h_48	0.911665705588113	38.29492223252258	5.669986126595131
D_24h_284	0.6475822050290135	38.96215594703773	2.109375
L_D21_76	0.8320748112216833	33.893089773911775	1.9609219371892397
I_D28_9	0.6056830268956086	38.74861296921551	2.578125
C_24h_17	0.8865772560092136	27.368025328102405	3.1203578802408627
I_D28_35	0.7233872223087016	39.795767594916654	2.7953579160648196
D_24h_413	0.9265151377727793	28.53523512452902	1.7617144193405752
F_D28_9	0.9999364217122396	22.705128974657462	27.45315723710401
G_D7_81	0.8390532544378698	49.94837976184206	1.7926240477474635
H_24h_54	0.8680912222856297	39.13255267353202	3.738997531299332
L_D21_81	0.9999957614474826	6.708203932499369	33.95466104009369
G_D7_59	0.7609699769053118	39.034943428989784	1.8968453972154664
H_24h_38	0.8923502587487832	26.876278892155717	2.718143790174188
I_D3_157	0.45872357241651845	49.83488574596161	4.9399778691464045
L_D3_43	0.8127371222559883	54.69885457156113	2.3699705175183614
H_24h_53	0.9017491447019708	26.152367576439303	3.2071716054853145
F_D3_58	0.7854176820352861	51.361072428537426	2.594055893106874
L_D3_29	0.7273707542083508	65.57718184144387	2.4609375
J_24h_38	0.7477961728660503	33.24749822636416	1.7262796714050275
D_24h_324	0.7587951253161647	28.43202835309596	1.765607715623363
J_24h_44	0.9247933603183782	29.346907095671277	1.5765965680164504
B_24h_123	0.8176738354185407	38.30157317721538	3.902537298128136
B_24h_89	0.8707637091080254	41.808676584062475	4.831764405020696
C_24h_15	0.6244876136161112	28.738531257487036	2.1640060913225847
C_24h_47	0.8962127316680096	38.45082262901805	3.0960573781928686
L_D21_70	0.6167059616032334	35.41032405718612	2.5378602923094977
L_D3_33	0.8382510673200277	44.10691603808252	2.337883282413282
D_24h_407	0.9179048570358347	32.217269089855655	2.1608307321780202
I_D28_20	0.8048266166822868	39.67449468735946	2.0995866641213574
D_24h_369	0.8494071775284475	30.349844971486217	3.454547571793049
I_D3_71	0.777082841633231	29.846985222310952	4.247945850091842
I_D28_123	0.0021093867711315353	20.038713144926643	4.499145426668546
G_D7_33	0.7649177905043414	43.39294235964155	1.5368996541332813
C_24h_24	0.9218238735357026	30.664308220767936	2.1608307321780202
G_D7_105	0.47208931419457734	37.83068285320525	4.5703125
L_D3_62	0.8895230847285642	44.575857407152306	2.1892431670628207
H_24h_27	0.7758183967384749	38.47934666001403	4.7297897040493515
G_D7_24	0.5702002612102742	66.39971919523254	1.8786585400642264
J_24h_34	0.853518437616297	41.72918450540721	2.0995866641213574
G_D7_71	0.6876866910056422	37.24682476213573	2.463726098628356
C_24h_23	0.8291877613911512	24.340876924928402	6.828120530604944
H_24h_51	0.9038755876243577	31.579174777275465	2.836809008650829
I_D28_114	0.00047460844803037496	12.641442965378342	4.128261317298875
D_24h_319	0.8963480627106589	42.072265918197026	3.1401002360095926
F_D14_11	0.7070707070707071	46.03624770527557	2.1798135044224543
F_D28_29	0.8706278514012601	29.679902619169553	1.527938063719371
I_D3_110	0.42699316083982974	45.10414623237675	3.044620560179667
H_24h_20	0.8388255277845184	44.39183689033958	4.394140607637346
C_24h_25	0.9312918903465582	25.955122174101607	2.217291554112246
C_24h_21	0.9011942540894388	36.68437438327649	6.070041017095251
H_24h_6	0.8743703080053322	44.16870726478363	4.613676488678795
J_24h_23	0.9108514501187096	30.697783461758615	2.109375
D_24h_294	0.889318287215953	32.9444267994202	1.7222974753944222
L_D21_33	0.8149879535402208	40.55795548853335	1.8565991622368976
C_24h_22	0.6274930960417306	50.57793984985398	7.502746079301147
J_24h_58	0.9201371876531113	29.042401297780387	2.1255887281894985
L_D3_3	0.5753609144809236	85.9130945639461	4.945534651408404
H_24h_30	0.8243486373025921	26.510594061502776	2.4748490721026806
J_24h_54	0.8939409435588738	29.490757043266278	3.0128812809802596
F_24h_20	0.8995016403295685	31.676445393776632	1.5634762575148047
H_24h_36	0.874764203727979	32.7715118373503	6.863226780162338
L_D3_77	1.0	nan	0.0
F_24h_49	0.9275647586804189	28.61649736756653	2.8222487294044445
F_D28_13	0.6634500704759839	60.21626949252938	4.491508100797688
G_D7_60	0.7393099888152801	59.79827735530224	2.073258517143062
I_D28_48	0.007939508506616257	32.94375540241956	16.195210744977008
J_24h_1	0.9340560404225999	26.497596832980612	1.4542586303895535
G_D7_47	1.0	nan	0.0
L_D3_48	0.7378948959540484	41.29620898033776	2.1320396951554983
F_24h_9	0.0	19.782477290530196	14.173875358411378
D_24h_437	0.8951844903064415	30.152896409333447	1.8528970665049098
D_24h_231	0.9194728575259549	28.784428432207132	1.8786585400642264
L_D3_81	0.9999821980794271	12.99108061644567	19.065581526032222
F_D14_32	0.7163714902807775	58.05237509963765	2.05329087514866
G_D7_91	0.6438727645851656	73.55265389881308	14.07567741972722
B_24h_95	0.8951245429821876	37.2826564408107	5.629880695061397
I_D3_35	0.6595049042503504	51.74235887973219	7.710367570123116
F_24h_60	0.8994496600841696	29.86262908653769	3.6629295956455743
I_D3_24	0.857780612244898	21.582672750030902	2.8125
D_24h_401	0.7633314838789224	34.977082387080216	1.7617144193405752
F_D3_49	0.8730881354578491	48.98169700715279	2.559413632950182
I_D28_24	0.45219482862297056	25.61409989995686	3.6573015314829456
L_D3_23	0.8207767112642036	48.999094664081895	11.957719705147593
L_D3_21	0.8395577451358776	49.558996965718165	2.109375
D_24h_370	0.8155073072079979	30.86428744324839	2.562095051844779
D_24h_364	0.8907683821685861	35.121919581082494	2.720668773338414
B_24h_75	0.8896403863581106	29.707508751547117	7.5710743618186385
I_D28_96	0.0339943342776204	20.230993946155557	4.0965370999098125
D_24h_283	0.9055123381579123	41.40130911780479	6.9388459420722475
F_D28_58	0.8123575343130123	34.53454088769353	2.22964424887974
D_24h_441	0.7571560480147738	30.822803741556058	8.39262153271588
D_24h_246	0.9047928262213977	35.784215445988636	4.637427875955323
C_24h_58	0.7654425016969783	40.69797942810281	2.824680654654832
D_24h_241	0.9162141588429332	35.48722565075653	6.1319416181020925
D_24h_446	0.6441307578008916	40.57344059768584	4.622597560152192
I_D28_93	0.7012722646310433	28.560915409895323	2.3612626968292836
D_24h_297	0.8891069951346728	44.185406677273434	6.242915907125251
H_24h_49	0.8981965044216976	29.962262221752493	1.5765965680164504
G_D7_11	1.0	nan	0.0
D_24h_261	0.9060587832652299	29.43165284339634	2.7357697335770514
I_D28_151	0.6386263617343626	47.78064068328866	3.770087798940331
F_D28_17	0.999953375922309	21.311421349375536	31.957828390085524
K_24h_13	0.9172144882701727	26.60779228234975	1.9956312147570003
F_D3_41	0.47889643813053323	53.186402162024805	13.109819625207235
B_24h_113	0.9309630980191063	29.526121552246856	1.40625
I_D3_79	0.7667571098382072	57.51568763634268	5.656649243506486
G_D7_87	0.8056985925163063	50.425941033710856	1.6819570423133583
I_D3_22	0.7910711418018307	24.173107706482597	2.6256277151259466
J_24h_32	0.6839644200682066	59.62649042351652	6.773599695289887
J_24h_35	0.7659284854196116	31.45360307743699	3.974021474487462
D_24h_234	0.8873924429479985	37.599814206308366	8.244871452814621
H_24h_15	0.7764516012477568	64.80655966824752	4.807544882054534
I_D28_104	0.7238410762241799	30.169719232879515	8.311229637420537
L_D3_13	1.0	nan	0.0
G_D7_97	0.6041068429322208	63.1695336506072	3.1553700041803734
F_D28_42	0.9999983045789931	4.242640687119286	27.748950835318755
G_D7_82	0.7113849716719739	62.51745303495182	15.15348114205631
L_D3_22	0.5859565433910833	59.36521761906779	11.99956511663157
D_24h_461	0.9011274766645321	31.50770302729203	2.1384712020579677
D_24h_235	0.8955561296990053	27.711557621549726	1.7262796714050275
C_24h_76	0.30832476875642345	40.29874525439402	3.1835338376264355
F_D3_55	0.775529319933652	55.24125874818238	2.26326655263609
I_D3_162	0.5687054533399636	53.508187131408256	3.1488348849713446
B_24h_102	0.7138081769092312	34.748797385973724	3.2327611462813413
I_D3_127	0.7776813391196529	28.916706946635838	4.076373546310801
L_D3_14	0.9999949137369791	7.3484692283495345	24.8232890389436
L_D21_80	0.8377592845609241	33.95484457600582	1.7617144193405752
C_24h_59	0.8740169504466672	32.27140134488065	2.235795003320966
F_D28_22	0.15860735009671179	34.42117653717487	3.8547384851715294
L_D3_73	0.8665654395970669	39.62224196143763	2.3612626968292836
D_24h_399	0.7773046092184369	30.817538749385363	1.5982244176155298
G_D7_108	0.7787529254429957	48.370729954540685	1.765607715623363
D_24h_281	0.8964694740165214	33.692258187076575	5.311063684511559
D_24h_431	0.47183098591549294	31.014675809363148	11.373226488631921
G_D7_106	0.734245963841976	60.920044308813296	1.5234375
F_D3_1	0.6750788643533123	19.604909577242896	4.823230225138284
L_D21_52	1.0	nan	0.0
I_D3_42	0.7562842847670143	27.18031293068085	3.9549696165670793
J_24h_55	0.7756885449921541	44.47663827680674	3.0060364074329673
L_D3_39	0.7955511782651516	48.57405402197949	1.9076742886054343
F_D3_8	0.9999872843424479	10.727071762000365	26.867390819599976
E_D35_128	0.8679199951949066	25.47115095146469	1.9255871162290996
G_D7_56	1.0	nan	0.0
G_D7_48	1.0	nan	0.0
F_D14_15	0.7111753173047157	57.71968409575082	2.2541465697271104
D_24h_409	0.9179422183224465	32.49003577363111	3.38020432074749
H_24h_33	0.6947251834417832	24.946095936335247	3.1640625
F_24h_18	0.9999601576063368	17.098855254312834	27.84948054981513
C_24h_60	0.8756710694503622	30.709800494472518	1.1361749665819523
D_24h_218	0.9028146914726697	28.063848328841335	1.4304557362187933
L_D3_80	0.849402045491441	50.07045876819988	2.314267694312285
G_D7_98	0.7731156462585034	41.41675545696472	1.9818204521821596
D_24h_268	0.7893730074388948	25.113350203879065	2.167176797918781
H_24h_37	0.8504937269179392	45.89256863837033	4.783202726240285
L_D21_23	0.8392294035031932	36.38109969081791	2.1923773750628563
D_24h_243	0.9327495431600659	27.44448182767612	2.109375
D_24h_314	0.9258537622219073	28.48665797988193	1.5634762575148047
G_D7_30	0.6043337722973782	40.690130467691	1.773368666065026
J_24h_53	0.8547962475434758	38.89607376434048	6.721701749859369
D_24h_227	0.886485671759896	35.84612373049675	6.907107200761582
F_D14_3	0.7629710540688148	56.91371288032077	2.238864043891734
G_D7_92	0.9999991522894965	3.0	26.604917877592435
D_24h_328	0.9128311210710797	26.974011880180704	1.3101960805662831
D_24h_357	0.8309364313486672	25.439534632612737	8.94778554788488
F_24h_45	0.720688781970119	31.034273414248666	2.1223558917509573
F_D14_56	0.5377591782385391	52.596016118040744	2.697858851536251
F_D28_18	0.9999898274739584	10.392304845413264	28.489098321016254
H_24h_43	0.8785425101214575	35.141867645962044	5.056745861810488
G_D7_34	1.0	nan	0.0
F_D28_50	0.999953375922309	19.02817290615459	27.81518816011879
I_D3_101	0.7568049977688532	30.289839012798044	1.8932220025082238
C_24h_19	0.9177819712585281	28.111542981703277	4.45928849775948
C_24h_66	0.6525931537984709	45.86932915594816	8.250699100350907
J_24h_29	0.7483600935582013	59.93912913853935	4.906505019248044
F_D3_47	0.9999940660264757	7.937253933193771	28.904719131760086
G_D7_38	0.683291770573566	20.56138478668881	1.2121969257174143
L_D21_35	0.8195640529070007	31.21167257202152	1.5234375
C_24h_65	0.9999092949761285	28.037383177570092	30.807610857039045
I_D3_148	0.7994604832692418	36.3258378310172	2.2541465697271104
I_D28_83	0.6295091661738617	28.6801988345829	7.6612308415692905
L_D21_77	0.9999991522894965	3.0	27.295381327192977
L_D3_74	0.8376252240852051	48.42732565193652	14.243946596657736
I_D3_74	0.6511565538048945	46.217941757012206	3.3000299625770446
I_D28_22	0.014445173998686802	18.24828759089466	4.278547561764535
L_D21_19	0.6819857266096777	44.05864085822222	2.320194125768359
F_24h_24	0.6761384335154828	26.6373606138004	3.525377099177654
D_24h_383	0.7357584076870282	24.184480329261348	4.827499200948276
C_24h_11	0.881116110592297	32.243322632553344	2.6671421898611816
F_24h_67	0.938841651038727	27.78745029028059	2.768205893207277
J_24h_60	0.9245280289330923	29.242183058538036	1.3565433870457295
K_24h_8	0.8931159094586577	28.970233274729505	3.9549696165670793
C_24h_70	0.9011499436302142	29.29920048672696	3.478317674919335
B_24h_101	0.8238968481375358	61.22099279147506	2.8125
B_24h_118	0.8948969955580427	37.808390624847725	7.129200550432092
B_24h_114	0.9305737689339947	30.10242245877803	3.258149712763557
D_24h_403	0.9288087586469851	27.014159726037704	1.5324254098385182
B_24h_105	0.9353657625345587	24.56347937214889	1.769492445766582
I_D28_130	0.23852772466539196	31.803128455559417	3.7076465670835255
L_D3_61	0.8898894931270116	37.56372080592564	6.432515705443808
F_D3_11	0.5951057532664404	55.29663452095952	2.7781100604210227
G_D7_74	0.7220725920225728	59.304832250002015	1.4915533665653737
D_24h_388	0.8257505275817468	43.56215045656712	2.4469468380259105
L_D21_51	0.7463024134749874	49.787569441458906	6.077954287448409
L_D3_26	0.36003899753397944	56.91575283018306	3.5428632323041347
D_24h_434	0.9099504557316289	30.761856618994983	4.5703125
C_24h_7	0.762777581952767	40.27438210804771	5.981156322738209
I_D3_44	0.7935685295035904	28.53406388366078	3.454547571793049
F_D3_3	0.768068241572049	52.701377837858686	2.7582661631108953
F_D14_52	0.795159734967493	58.75432309047122	6.778666342490424
F_D14_18	0.9999754163953993	14.873217281375181	26.64798400009898
I_D28_61	0.34527706862892327	63.56079619045786	6.016639524840673
D_24h_301	0.7312021611886538	24.896698783704164	2.875275971809054
J_24h_31	0.7903980648893095	37.59340241975134	4.144860746209545
K_24h_17	0.9246745048528368	25.159126430777793	2.562095051844779
G_D7_79	0.7136890951276103	26.25239949298229	15.754637988987955
L_D3_49	1.0	nan	0.0
F_D28_46	0.8335681005526059	37.80923281178316	4.141546182907568
I_D28_160	0.4886836027713626	29.06484434587335	9.307373274217866
L_D21_13	0.9998270670572916	28.226012109375898	31.870044996303445
F_D14_20	0.8716451119454874	28.17385364775486	1.2621480016721494
I_D3_12	0.5026951019451605	62.58017676767677	2.4748490721026806
H_24h_26	0.9057995764738028	28.46402961015951	6.6332679834773
K_24h_6	0.8310238127270281	27.78288120785259	3.478317674919335
D_24h_415	0.5861006504621705	31.749066206607267	3.5641186700966134
F_24h_50	1.0	nan	0.0
L_D3_40	0.6744853997127812	42.50841698546005	2.2541465697271104
L_D3_18	0.7633560607409253	58.52047922226778	11.94393028710085
G_D7_93	0.6760195758564437	75.10298893855962	2.1255887281894985
B_24h_97	0.8654561365127981	31.818696393542766	2.578125
I_D3_21	0.8153654964271448	38.330457298560034	3.2327611462813413
G_D7_65	0.7817717265758987	58.65795622190784	2.109375
D_24h_430	0.6963724650099972	30.680928609188975	2.1255887281894985
F_24h_26	0.8146979260595131	22.491109205688815	3.440605841227312
D_24h_435	0.8522234448831639	24.273870368971465	2.115875400617319
D_24h_410	0.9016456063685119	36.97977493043697	4.576318169476555
D_24h_416	0.798015824211864	60.28686165561149	2.601984763028264
F_D14_17	0.9999788072374132	14.305473009470584	27.395069029460508
I_D3_8	0.8744161909704203	38.99954792391461	2.398768299663131
I_D28_95	0.7566938661537029	39.08454245139142	5.589487508302416
K_24h_18	0.8447764052475343	27.235447964809012	1.4915533665653737
L_D21_53	0.9999075995551215	26.701390012512196	30.3012976642374
C_24h_14	0.9026459986745761	28.61226063103476	4.752960888439042
I_D3_7	0.8435386258454967	28.459685954578145	4.200808202094122
B_24h_100	0.9049918423177705	38.42754691452914	3.042364449784493
L_D21_18	0.812784443525031	37.194386103928174	14.423586792370033
D_24h_389	1.0	nan	0.0
C_24h_77	0.9121267557595113	28.951495496263103	4.136569358138154
I_D3_88	0.7822937801339529	50.62181985762152	2.3757579999273393
D_24h_423	0.8835454499723326	34.317812690996725	13.84598951975806
I_D28_68	0.761530225662988	40.72879900576584	2.5727927812617364
C_24h_49	0.8888937377263801	32.14048255260306	2.4044864682050617
C_24h_57	0.9119046560234803	27.60990463469347	2.882431377245823
L_D3_78	0.7406609195402298	27.17687120933028	2.966950523712226
H_24h_45	0.893381044270004	28.820706081069307	1.632233001232514
C_24h_9	0.9080491849030584	29.245785382293935	2.4969463772651386
H_24h_41	0.7936986301369863	23.003979026203083	14.869426805214282
D_24h_338	0.016216216216216217	5.196152422706632	1.8342745127927964
I_D28_126	0.06821074064647493	33.55366749249334	4.015275398205894
G_D7_21	0.7523140212547137	59.28032126124934	2.4581457378987928
F_24h_44	1.0	nan	0.0
F_D14_25	0.7013987431583215	64.35582544167738	2.2723499331639045
C_24h_2	0.9297620539630816	25.938288923408134	1.3716445207874561
L_D21_42	0.6053768042640937	75.57604446981506	2.4044864682050617
F_24h_4	0.8846417287169402	39.27699721945218	3.918340663429802
H_24h_12	0.7964110232856227	21.65096907205608	3.1640625
F_D14_43	0.7943928636446387	44.65293143391396	1.4304557362187933
D_24h_271	0.880688879682784	30.778480421376827	2.748290484271541
F_D14_49	0.7093452141839828	46.16255758723521	3.9270928312771964
F_D28_2	0.8637546089985749	30.820322819995916	5.609108411144213
F_24h_8	0.0	14.57017925273365	8.220684331544806
F_D28_1	0.9999966091579862	6.0	27.423126974625017
I_D28_98	0.6472529135765097	33.244373337655155	2.4044864682050617
E_D35_132	0.3732470334412082	36.696586091256876	5.2851432580217255
J_24h_49	0.8852264187217086	33.53661596734422	3.0760323629078177
I_D3_139	0.8055947343676539	21.66156607593819	15.366315668583752
B_24h_99	0.8962261569196245	46.68030491245655	2.636067627937967
D_24h_393	0.49709302325581395	23.484168132391886	6.903129597667097
B_24h_119	0.7799700509134472	56.00662246195034	4.042544135311017
L_D3_65	0.9999915228949653	9.486832980505138	26.982151489891194
C_24h_44	0.6588821914349733	32.06168391995796	3.5718165595612903
F_D28_5	0.37911464245175935	29.727693170693428	11.223724197577258
L_D3_31	0.7879926745760013	58.69911896355319	2.831963900061228
L_D3_58	0.9999635484483507	9.607400548731576	26.9880039268752
K_24h_11	0.8176637455042804	44.969849406413715	3.209311860381833
I_D3_17	0.44490216271884653	25.562201396996915	9.12107283857346
L_D21_45	0.9997550116644965	41.41658454691335	31.870691344821417
G_D7_43	0.7888708220415538	57.9174448909487	2.266298391306295
I_D28_159	0.0	4.242640687119286	7.29392171231036
F_24h_7	0.0	18.0	10.3324558336674
G_D7_69	1.0	nan	0.0
D_24h_263	0.8060522696011004	23.63025197466403	1.8565991622368976
H_24h_18	0.8305442044496335	38.0603589370239	12.007573598794586
D_24h_265	0.7717143033520588	33.34214257039347	6.924978141887887
H_24h_28	0.8079187105816398	24.31747271094927	6.449572455851725
J_24h_39	0.9270420872269658	27.933149275895055	2.3815314179181533
D_24h_368	0.8571344685848503	33.630602121508424	2.326105457962407
F_24h_43	0.9333759727107984	24.840085853055157	2.7357697335770514
I_D28_82	0.18369111079095232	48.38910571011486	3.826131496245588
H_24h_55	0.8970725768029504	30.315163370160157	2.109375
I_D28_73	0.17535920352981108	16.88237769101196	5.4071587476840595
L_D21_2	0.9999949137369791	7.3484692283495345	30.908411395921522
H_24h_40	0.8828422446614799	34.25525528178094	3.1640625
L_D21_31	0.8106078953741827	34.405552266298116	3.6119613298646347
D_24h_239	0.8947358627491114	37.03873596692427	5.494081954561426
D_24h_425	0.84938553872535	18.420186094819467	1.0611779458754786
D_24h_254	0.7435691318327974	27.195511349923542	14.149147121215911
I_D3_40	0.6690502793296089	25.43123980745683	2.112627700467181
H_24h_44	0.7363241678726483	29.51948247493022	2.1223558917509573
F_D3_17	0.9999957614474826	6.708203932499369	26.579613053581593
G_D7_107	0.7856613834987409	51.613010288542476	1.9539060938124686
B_24h_83	0.6555790746900514	34.81318154844062	1.6280207800136488
F_24h_15	0.8836135839103199	30.774343723638726	6.250610321763087
L_D21_62	0.7848522358038063	42.81159143099686	2.109375
F_24h_2	0.9195422612998718	32.187059248096624	6.273636944214456
L_D3_71	0.7071758034026465	67.50906716948546	2.6851029462631875
L_D3_67	0.9999991522894965	3.0	23.922903207001497
F_24h_59	0.886550841005053	32.48735921554004	1.5765965680164504
B_24h_111	0.9055513016845329	32.69019303292706	7.963578285015003
L_D21_61	0.8217993870923478	32.59360514897685	3.042364449784493
C_24h_42	0.935966929478756	24.350645242912332	1.4495293215062086
L_D3_60	0.6248814448592473	66.22973864339905	12.524268433912118
F_D3_59	0.8182779873056757	55.49342860254328	2.3699705175183614
L_D21_48	0.9067666400344171	24.92991432464382	3.831511576001207
K_24h_15	0.8986453991663995	31.656122447176475	2.745790901685933
D_24h_299	0.7536183103332211	26.556916920018	3.1640625
J_24h_36	0.863523078456784	37.87206821973991	2.251098364722486
L_D3_64	0.6077408438788818	67.31525714981096	3.8972552691365365
D_24h_414	0.2631907262047097	38.751696124762816	9.09695095081657
D_24h_362	0.8528555838486722	23.233698598222162	1.3412722432335467
F_24h_47	0.9999983045789931	4.242640687119286	30.939497449722843
D_24h_440	0.7512895267997309	30.8905081477047	1.7578125
I_D3_48	0.6916167664670658	29.682595723626587	2.109375
H_24h_8	0.8409247757073844	32.22422526434085	4.995267535768855
H_24h_19	0.8947307064583819	31.96936365630298	2.320194125768359
F_24h_65	0.9999957614474826	6.708203932499369	26.50977073337183
F_D28_27	0.9999898274739584	10.392304845413264	27.3862950264076
E_D35_156	0.721409480939654	44.35087390764719	2.141679712792625
F_D14_9	0.9997838338216146	30.649380147013247	33.355029356881666
F_D28_43	0.8644686339898068	27.98300301331862	3.1878446504848696
I_D3_159	0.6499564080209241	23.855263908826966	1.9818204521821596
I_D3_151	0.8361240463687705	39.8318600521997	2.3290554977756006
C_24h_62	0.9041145714935213	33.241343159325076	2.463726098628356
I_D28_17	0.21671826625386997	19.345555099816533	4.076373546310801
F_D14_1	0.0	18.205584484593153	2.4969463772651386
B_24h_85	0.8992852501624431	29.84181126228264	3.4465877741842363
L_D3_55	0.8781936351411923	40.12351211114622	2.4748490721026806
F_24h_46	0.913404216089976	26.90302277088338	2.2541465697271104
J_24h_27	0.8683036740699867	35.05504732519836	1.7062757553001213
J_24h_56	0.9083746850904649	27.469321221734525	7.436560306971144
D_24h_449	0.7794037940379404	26.48165523436124	2.700402801985058
L_D3_17	0.9994778103298612	33.75955558582807	32.00935322445076
H_24h_31	0.886074413384095	35.09105192001629	2.8076129415728763
L_D21_3	0.6061841211404028	38.61764330762608	2.697858851536251
I_D3_93	0.6521166730054708	63.269506267034274	2.507922018636644
C_24h_26	0.8973506303672575	31.269859720659618	2.3612626968292836
L_D21_40	0.010826416456153013	22.80607385773824	5.746968672768388
E_D35_157	0.8570399254047639	29.6332933039868	7.6099725445566655
D_24h_277	0.9210444634127415	26.265214461463554	1.6237976320958223
C_24h_73	0.901793847663093	28.524525347383726	2.483158605517628
D_24h_348	0.8801610801847685	31.505616237223485	2.7357697335770514
I_D28_87	0.2854003570938058	30.994746778034795	15.17385816724565
I_D28_127	0.14952908049325178	40.07236970407742	3.31663399173865
D_24h_419	0.910494834148994	34.13802909751531	1.5765965680164504
H_24h_11	0.7600321027287319	26.773037769231976	2.5459641776250503
I_D28_38	0.1952108909687614	41.573148863624205	4.731241227699925
H_24h_22	0.7033871025430094	52.82550264030226	6.202086854249645
C_24h_39	0.8607711138310894	23.00279034171779	2.109375
L_D21_65	0.9999957614474826	6.708203932499369	32.09996440564615
F_24h_58	0.933181688939437	28.322434443846248	2.109375
L_D3_42	0.8505407038526451	42.485705115275856	12.763219823909541
D_24h_459	0.7490600751939844	22.053566195915568	2.877663083861408
F_D14_44	0.999983893500434	13.076696830622023	27.807781376408386
F_D14_24	0.7055084745762712	17.501476980351985	2.415882202510348
K_24h_19	0.8904809061088074	30.80503734787936	2.314267694312285
D_24h_405	0.9055706644093439	36.01469372692112	1.6941600345469876
D_24h_242	0.9076489680935759	26.56190778497216	1.381620248736515
I_D28_97	0.7055406288577445	40.456547236728426	2.384412884692477
F_D28_11	0.8209145874137784	38.37020115517775	3.617659931351515
D_24h_306	0.580975244991932	70.95029838799553	4.690428772544414
L_D3_35	0.8115500748521987	41.35708921803754	2.056632278295029
I_D28_86	0.0	6.708203932499369	6.172122226061106
F_D3_67	0.80055408057255	59.5650705750585	2.115875400617319
E_D35_65	0.8171641791044776	28.49856603023133	1.6489742905629243
F_D14_8	0.9999983045789931	4.242640687119286	25.692941799272056
F_D28_26	0.006644518272425249	5.196152422706632	4.796105139769013
D_24h_448	0.625090645395214	31.197931136939562	9.18708146368108
G_D7_95	0.6716367900820908	82.71130592272735	2.112627700467181
D_24h_453	0.912133084976556	33.96200851799943	2.2571906583115107
F_D3_48	0.9999847412109375	11.911940973384281	27.089583238203044
D_24h_240	0.9081901784842099	32.58986110683595	5.953540216819002
C_24h_32	0.9009613389584342	34.447116927115076	4.595782394795526
F_24h_55	0.9052446321717705	35.94537060581603	3.1027036628610296
I_D28_47	0.13095089341496938	42.43076965380838	3.168399804983385
F_D28_60	0.8215471343564046	30.377667480459607	2.1384712020579677
L_D21_17	0.9999075995551215	27.522935779816514	15.951711265101192
L_D21_49	0.9999983045789931	4.242640687119286	27.904654428419846
D_24h_363	0.9048509514904851	28.205381972221645	2.9367103326894535
G_D7_109	0.8127729257641921	29.934533062369084	1.0804153660890101
I_D28_42	0.4555268088143456	33.903835559990384	3.6195574714407424
H_24h_34	0.8819452400045824	42.08428097409743	4.3925776907792144
L_D3_51	0.8768379145716687	49.96917806678275	2.532443295114177
I_D28_88	0.6672998877471721	28.4297148068895	2.4044864682050617
I_D28_18	0.5941082213731049	33.19112765621969	3.3516444482988494
E_D35_120	0.9999991522894965	3.0	33.16157786629025
D_24h_451	0.8955667490535932	38.05090681048097	4.411296146418448
L_D21_63	0.5500817184216671	31.844360586218087	8.47485221801463
B_24h_107	0.8164846777034167	36.87870568694575	4.259245745012402
D_24h_377	0.8207449560269012	22.737471852321413	2.046591702723396
B_24h_121	0.8334661354581673	29.426922571091378	2.2234764798058917
C_24h_18	0.9241268805079969	30.56099414559482	1.5634762575148047
F_D3_42	0.9999983045789931	4.242640687119286	19.924976780589514
L_D21_83	0.7220329447066546	45.90789766330479	6.462335474513549
C_24h_10	0.9200950813677089	33.48715243500425	6.309651855924283
I_D3_92	0.7735023957483314	43.81974010593389	3.3577848707565003
F_D14_47	0.9999805026584201	14.387494569938157	29.715062246551096
J_24h_2	0.8265357859938751	41.40961757029195	7.305209707269704
D_24h_351	0.5722460658082976	33.32661866092096	4.562794297015262
L_D21_32	1.0	nan	0.0
H_24h_9	0.7498600111991041	59.5186400917116	7.1021812849226995
D_24h_289	0.8744337069965211	45.07376593895274	2.1384712020579677
J_24h_5	0.8771715654052024	37.032339332348776	2.1640060913225847
D_24h_316	0.6842594313324661	23.004517612541413	6.846197657333686
F_D14_58	0.6934228597588891	52.316642975026845	2.0093470546268257
L_D3_59	0.737967486185633	54.37506308787569	12.22631289681322
F_D28_25	0.8089128224853697	39.733081865622175	6.058718416270577
L_D21_11	0.9999991522894965	3.0	29.469336138789036
L_D3_54	0.8845852502159632	42.46658230834966	2.154465973927762
F_D28_53	0.7705484785249322	38.88162318436004	2.6722861525761044
F_D14_21	0.807224456561968	42.030905777587215	6.769543647204459
J_24h_41	0.8593443407513759	35.07330652731557	2.7357697335770514
D_24h_321	0.8940053751850414	25.87290827418869	6.947746339585143
D_24h_275	0.9053179870620852	34.5216323719042	12.265002969896196
G_D7_54	0.6978645429558108	63.92025595493399	15.096279145636146
D_24h_379	0.8725190196794026	29.106607663559053	3.8600786934376417
L_D21_29	0.8003777322247047	31.273070877166788	1.9112702848007919
L_D3_52	0.9999737209743924	15.461962214933415	15.442982800399587
F_D3_5	0.4725242433147223	38.564730281502904	1.7849468216868536
H_24h_42	0.8721115224068677	36.93225909032847	5.729018700740774
I_D3_97	0.811117279900402	52.23279786787647	2.4044864682050617
L_D21_66	0.8320758903805614	34.20976108411491	15.28162743974055
L_D3_1	0.7150814604932707	65.49836769202754	3.289609886160515
D_24h_279	0.9352163001403718	29.349704090350656	6.567729501188463
F_D14_29	0.7900674608870389	38.619182197463864	1.8342745127927964
I_D28_65	0.6732236997403415	40.66813403855701	2.9320303132492507
I_D3_38	0.6974653775803501	38.002585605091134	2.507922018636644
H_24h_17	0.8250433969822406	44.95689132970736	3.113749278653068
B_24h_120	0.8770991465764738	26.268910379736177	2.6438705092215185
G_D7_100	0.7337009406422316	52.71378640619736	1.7143053326165383
J_24h_9	0.8778665222688506	32.04177072217447	1.8932220025082238
F_D14_13	0.4067007910656119	56.64704162531458	4.411296146418448
I_D3_104	0.6492765804166416	42.9940102843885	2.664566484586423
I_D3_83	0.7528913216209058	50.325781696114554	5.433760837204514
G_D7_31	0.9999847412109375	11.911940973384281	16.080755524607277
J_24h_59	0.8981532930217356	32.16291439733775	3.2327611462813413
D_24h_273	0.9202295164312899	25.323432080876724	7.7989139681132045
D_24h_412	0.8623354184331354	45.04002912327696	5.116143738971033
L_D21_47	0.8186162876479456	37.85300312985846	2.5106584319095955
L_D21_58	0.9999923706054688	9.0	31.44033830999398
L_D21_16	1.0	nan	0.0
B_24h_73	0.8179617728069444	66.84957896337083	5.418575635170418
F_D14_4	0.7626832450686929	43.90229251288331	2.0499440255315506
F_D3_60	0.8503178010691586	39.30680425008437	2.22964424887974
J_24h_37	0.8887422737690117	27.180640225863694	2.483158605517628
L_D21_54	0.8730193905817174	27.710690775078316	1.632233001232514
D_24h_334	0.8341063850784566	21.6860680931942	2.398768299663131
D_24h_350	0.8964349457690723	32.10858106383626	5.403347757843048
H_24h_7	0.7225070789010485	28.5888061335481	5.718221671291806
I_D3_160	0.7949308755760369	23.62830767313858	1.5234375
E_D35_74	0.8189468622264967	38.83244270704642	5.492832021214672
D_24h_452	0.8632306363374604	29.009600403359062	2.005926886948089
D_24h_292	0.6396761133603239	23.126637129571645	1.4111243647022222
D_24h_386	0.6713029249335243	33.02340732245218	2.235795003320966
L_D21_22	0.8496127842655193	36.44227217542365	2.1798135044224543
D_24h_456	0.9038277511961722	28.42872785115847	13.438294852944978
L_D3_9	0.7447629361399709	62.827706760404425	11.001278889612392
C_24h_27	0.8939177505450718	32.503641084545144	2.4665115445135766
F_D3_4	0.7462324308819311	60.1424992295001	2.398768299663131
L_D21_73	0.8335724991230588	31.766241177161024	2.26326655263609
I_D3_149	0.8058227632587044	40.82468495647977	2.141679712792625
C_24h_54	0.8925518600378132	39.79916984619119	6.022343042591999
I_D28_139	0.004302757676510855	12.36931687685298	3.49603919301007
D_24h_291	0.8677320531851056	36.957631136993335	6.167670640753484
B_24h_71	0.8438964441503369	37.03266312991072	4.015275398205894
D_24h_429	0.7896542623383479	25.39851897723482	1.640625
L_D21_71	0.7016186622232802	41.46209647560982	3.831511576001207
C_24h_31	0.8762122844827587	28.336843118285387	2.7953579160648196
L_D21_55	0.8136601307189543	44.256631237170545	2.308326047295962
D_24h_358	0.6924131627056673	22.549979247452253	2.1384712020579677
D_24h_295	0.9198153927883658	31.095441656833064	4.71524989189001
L_D3_75	1.0	nan	0.0
D_24h_280	0.8960319219685214	35.82971988847479	4.091505527366271
K_24h_14	0.8657661170102975	32.90072608140924	13.464838650455954
I_D3_98	0.7337598905929471	39.41837007289478	2.5161223304981117
G_D7_46	0.7854206022891432	66.04406974280006	4.234994765529528
F_D3_22	0.6630090410323777	33.583716927204044	3.634702129516599
E_D35_3	0.8079438411231775	32.02281972057517	3.241246098267031
D_24h_274	0.7965238237938268	22.575109635673883	2.1640060913225847
E_D35_67	0.8383752458929236	28.545266937426106	1.7062757553001213
L_D3_19	0.7854264152984772	35.40615553589208	9.201271168337625
K_24h_5	0.8576329331046312	28.68529645407196	1.8192392222179716
G_D7_53	0.7095934394932095	56.61559224296274	1.9255871162290996
D_24h_353	0.8771700680272109	32.40901637518716	3.4044935264845195
E_D35_140	0.1147011308562197	46.968871073870105	17.766181554606774
D_24h_309	0.8097996620806179	24.91699870574647	2.604622355964008
G_D7_45	0.8546392534709051	51.26766415852886	3.7518306078708097
B_24h_94	0.8371753416084281	21.297068059291103	2.079871798745959
L_D21_21	0.84086695655105	35.805430095381446	1.9887378220871648
L_D3_76	0.7301387578204187	63.98875846860141	4.765945173670958
G_D7_85	0.861905916585839	37.77492625872204	1.7578125
L_D21_44	0.8002138338629682	38.36701864846755	3.7298040147280194
D_24h_232	0.9045020463847203	33.048524801412455	6.497304504201146
B_24h_112	0.8623154767431065	37.206848717031704	3.986097973053504
I_D3_9	0.8196683819325329	26.500597701564363	2.398768299663131
C_24h_6	0.5607202680067002	31.254899498962462	3.1835338376264355
B_24h_76	0.9999991522894965	3.0	21.278165215577356
K_24h_16	0.7496536577124514	38.90243725462162	7.459608029456039
D_24h_374	0.7849690539345712	29.482202682113538	2.76324049747303
F_24h_17	0.9999737209743924	13.077306894074319	27.390055657588235
E_D35_131	0.04590570719602978	50.63866563371976	16.650112832176806
L_D21_78	0.6080178173719376	55.847849718563175	3.6535446722156006
D_24h_310	0.8261290506293069	31.80498021713867	4.001571346632158
G_D7_28	0.46620841352763265	57.82322901303066	6.812011701250134
B_24h_68	0.9001379310344828	32.43319942758666	3.77190865767916
L_D21_57	0.782749826107118	34.27210707690981	1.5413609106991295
D_24h_255	0.9043209363414189	34.49614751309774	7.157077258407408
D_24h_248	0.9076716182585443	30.88635908867841	2.311298780076096
L_D3_47	0.7665804565388508	50.76844550327474	2.0025008778087963
C_24h_34	0.9161842811959181	28.754603506830758	2.2265625
B_24h_115	0.9359362549800797	28.2477495400332	1.7887895534148923
I_D3_126	0.7783217963869661	25.39975040258318	2.251098364722486
D_24h_457	0.770868133441512	28.705804257053337	2.1735043348818057
I_D3_95	0.6396548095137866	73.1051814608082	2.910877112900208
D_24h_288	0.7282748673569258	24.075976257628202	2.5701225233743723
D_24h_276	0.4632768361581921	36.536964217784046	6.714547195676619
I_D3_65	0.6179760260237958	49.25497156577946	1.6280207800136488
I_D3_70	0.7312023701165427	63.63886943737916	2.430051721093092
F_D28_31	0.8187447044254709	30.17950563819449	1.9887378220871648
F_D14_2	0.8271948984459341	40.03352559173469	3.9305882416988487
K_24h_7	0.8599378998166922	34.28046574193077	7.457766832826868
L_D3_34	0.7897794145563612	60.87375253356741	2.42722443482906
C_24h_16	0.9081578144078144	30.84650251886061	6.205407325722059
G_D7_39	0.6479762521792395	66.79096714840793	3.2028868051679176
E_D35_71	0.8654530522857925	27.42806839020414	3.6062537234599494
F_D28_24	0.6166666666666667	18.515247196197617	2.580786977993583
I_D28_12	0.6095736724008975	29.732438888082065	1.8342745127927964
H_24h_47	0.8518470286929721	30.722614694871968	2.1512765332834944
I_D3_141	0.7864069411364409	46.94396555231399	2.4243938514348287
I_D28_134	0.09365757476174827	37.2805111777169	7.562907562623072
G_D7_61	1.0	nan	0.0
I_D3_134	0.7985232067510548	27.000731769348555	2.5161223304981117
F_D28_8	0.9999864366319444	12.0	26.90748513606681
D_24h_247	0.845429034832531	46.24663686123308	3.0219836620846
B_24h_87	0.6303360581289736	32.59152247904312	3.172731180628332
H_24h_23	0.841891029510685	45.779399208244136	2.1640060913225847
F_D3_27	0.9999796549479166	14.696938456699069	26.812387319474766
C_24h_75	0.7922963755516919	25.24798673032855	1.8267723361078003
D_24h_406	0.819454926624738	25.216890558635676	1.3412722432335467
G_D7_64	0.8246765946746388	53.94911653221612	2.1892431670628207
F_D3_46	0.9001516755859542	29.299501152855697	3.2242538653588135
D_24h_442	0.9101458997149086	36.81218744263753	2.3728660232011625
I_D3_47	0.819367487852698	27.82832806933737	5.522752344350709
L_D21_1	0.7616205971213571	38.40710636950021	2.775637331795393
B_24h_67	0.901155972524711	29.451242744236673	1.5053006928123198
F_D3_44	0.9999779595269097	13.28475494707918	27.824073697940737
F_D14_27	1.0	nan	0.0
H_24h_32	0.8757581145419704	29.27562740710918	2.483158605517628
I_D3_82	0.7924387745600149	26.27650978290517	3.1640625
D_24h_365	0.8544501527353513	33.88531389808299	2.3320018057186407
I_D28_21	0.6787281016142444	37.08589591427162	2.384412884692477
D_24h_361	0.8866568840763042	28.384120104875308	1.950388708253114
I_D3_96	0.8288159771754636	20.32152401340809	1.195082698498309
B_24h_77	0.7999452654625069	25.56844749113265	3.1640625
L_D21_60	0.7080004438526409	40.15951792519908	2.3612626968292836
J_24h_18	0.8947471314495391	36.331981290200375	3.0242549766946736
C_24h_41	0.8845136186770428	36.800863529597976	7.109911552555084
I_D28_162	0.6807190181990999	30.345684082485054	2.4609375
F_D3_20	0.5471190091545504	58.22708297640245	2.472073020671366
L_D21_9	0.8554560944587103	32.3477081771156	1.7102952561710654
I_D3_18	0.8723237853162576	24.436029833620196	1.267576620280309
E_D35_154	0.7703430871018347	38.08969076662671	4.647780941027799
D_24h_318	0.5648535564853556	16.10355369347635	4.083105794574456
C_24h_40	0.9035591766723842	30.547242933716213	1.1777197993501043
I_D3_114	0.8096997690531178	20.57180969357493	1.602514960684845
G_D7_1	0.7039806370748153	51.18105727429143	1.939798284052365
G_D7_44	0.7860975040821087	49.189120896512655	4.01014186693797
B_24h_116	0.9140092802843321	32.46927749178475	7.1714537253723005
F_D3_21	0.7021850925068469	64.95653060858332	2.34375
G_D7_99	0.83725	42.39016181410538	1.7772364321995822
F_D14_26	0.07653061224489796	17.593105205826056	3.8099456735177015
C_24h_56	0.7817745803357314	27.55665335586982	7.411588266019639
C_24h_38	0.9208679693403865	27.706707754941288	1.8491875591475977
F_24h_29	0.9210437254636523	29.846815814970427	1.8002685346567049
D_24h_436	0.7503002309468823	42.94911396983745	8.542639204034812
I_D28_40	0.0	22.589281079261877	7.071175706974495
C_24h_53	0.9025953220121756	35.810143174011536	3.1225576393298975
F_D3_7	1.0	nan	0.0
F_24h_27	0.9999898274739584	10.392304845413264	27.741773881033748
G_D7_13	0.7420431211498973	68.37409550861348	3.36799403043748
D_24h_307	0.8643570170287728	22.53377619209339	1.381620248736515
F_24h_25	0.9333610529177528	26.55098402632948	3.0083197624203364
E_D35_75	0.8886129221428818	23.395180870686932	2.266298391306295
B_24h_86	0.0665083135391924	15.0	3.382235083514487
F_D28_45	0.18568994889267462	42.68605859834363	8.448072802836824
L_D21_75	1.0	nan	0.0
H_24h_57	0.9200304163234269	25.71682983661417	2.4969463772651386
D_24h_337	0.9122915830566602	30.85958042563888	2.540564459610797
D_24h_402	0.7588220978340229	29.05757834958833	2.633461529794246
G_D7_104	0.697730815866967	41.732307145422055	2.112627700467181
G_D7_58	0.7610456951496165	42.98502275815645	1.4495293215062086
I_D3_123	0.6890299184043518	26.74158603793563	3.069328325087999
G_D7_29	0.9999796549479166	11.93391726736478	29.824391422633735
K_24h_1	0.8203254274682846	23.53181796489026	16.155732432473854
F_D28_4	0.8174807197943444	40.239134844631884	9.75194354126557
B_24h_90	0.8501262336470048	28.92912961132176	2.594055893106874
F_D14_53	0.7497121941140007	51.937070199212656	5.4173082803091654
F_24h_30	0.8928329818138406	27.82142398310296	2.2265625
D_24h_404	0.8863120889090497	47.59636798242479	6.85822260393728
D_24h_267	0.8935433666419398	28.65856677144407	3.9113248285028055
G_D7_78	1.0	nan	0.0
I_D28_43	0.7881081081081082	31.663337653599996	14.663898091113513
F_D3_43	0.6948205868730076	48.752955926585656	2.9296875
I_D3_39	0.8457437726470756	49.18939701708557	4.022109914468089
F_24h_42	0.9999813503689237	9.840602906567172	25.886769147472446
F_24h_53	0.9082343013852753	38.27122417435946	5.895591200674343
C_24h_3	0.5737331229177626	32.56779635572484	4.7021256205638
E_D35_135	0.8274321683291455	34.30548567953974	2.3320018057186407
F_D28_20	0.9008426788316544	23.327082096823574	5.795748290099175
F_24h_22	0.6642642642642642	37.14198843567117	5.296823146870089
C_24h_52	0.8572947116662237	19.397125942159562	1.939798284052365
I_D28_79	0.7616841299866103	37.23054459803608	2.532443295114177
I_D3_129	0.5804979253112034	33.671248163635774	3.113749278653068
B_24h_93	0.4583333333333333	22.838260109496993	2.102854505264808
D_24h_300	0.917937790314421	31.896504603076398	4.394140607637346
F_D28_52	0.7807848012495617	47.40188581161299	5.814673232838412
I_D28_70	0.7999573742540494	37.03503260202297	4.678702682268077
B_24h_70	0.8818616422947132	45.64096946945017	6.656002416170122
F_D3_52	0.8113506844486222	52.57118766590726	2.398768299663131
D_24h_450	0.852891869237217	26.307667182309835	2.201753229850305
D_24h_424	0.7256813208673165	30.906327011132884	3.6778956624551284
I_D28_54	0.4270449521002211	48.033153853756666	3.168399804983385
I_D28_7	0.6336855587576049	40.48378285445344	3.517577582766477
D_24h_384	0.7760173967070518	20.248576009839084	4.076373546310801
F_D3_24	0.6404016994978756	24.98440896126113	4.783202726240285
F_D14_7	0.9999847412109375	11.911940973384281	32.38660543981204
L_D3_44	0.8827429801464511	38.0831323685308	2.562095051844779
F_D28_67	0.8557388557388558	33.141044017927136	4.259245745012402
F_D3_29	0.8136678502823215	51.71360821247984	2.2874087456183365
G_D7_49	0.7395255437187298	80.43271027979569	1.6941600345469876
G_D7_72	0.8306964902709584	43.86015242667575	2.109375
D_24h_445	0.771813667533696	27.38045866660984	9.518193541884996
B_24h_106	0.8876902400929861	42.536863315611065	3.540924592907374
C_24h_1	0.9104681938486812	29.619931691534717	2.700402801985058
D_24h_233	0.9012720506951905	31.062424813265356	12.65679252309432
L_D3_72	0.9999805026584201	12.952858405622282	25.658978520411477
B_24h_80	0.9999983045789931	4.242640687119286	28.00854797674497
I_D3_132	0.8184928159515199	37.616339701790785	2.507922018636644
I_D28_80	0.03363814500326584	26.907431106042	5.118827265900364
L_D3_70	0.6858051243688049	38.89644125541832	5.251255430251893
F_D28_32	0.8800408371618172	33.09600210321055	2.395904097686821
L_D21_39	0.8418958818958819	35.991195378894616	4.891086739384971
H_24h_39	0.8826792342661718	27.933750096450275	1.9921875
D_24h_447	0.8263744118172613	31.576596038056504	2.4969463772651386
D_24h_444	1.0	nan	0.0
L_D21_26	0.7016141921048425	54.26857928507184	13.511164816810993
D_24h_286	0.5971267957526546	29.29029821390733	1.9644204626062747
H_24h_25	0.8182481751824817	38.34656881055857	2.836809008650829
G_D7_5	0.5914858520492323	85.32436696677323	8.038242487332429
F_24h_13	0.8980077503175701	35.74781594967744	7.500915471471215
D_24h_392	0.714836842951294	37.99182596179704	2.6799835842256106
G_D7_19	0.7653117528048556	61.676202691777064	4.331184049822577
I_D28_8	0.8456133738929119	27.075895359197233	3.51367133216366
L_D3_45	1.0	nan	0.0
L_D21_12	0.9999906751844618	9.9498743710662	29.23070652758093
F_24h_31	0.882272789208339	27.080223281903844	3.3331553093737245
F_D3_45	0.5825049701789264	32.6998676603144	3.5428632323041347
D_24h_367	0.835961188599151	25.347235854412865	2.109375
C_24h_4	0.9082578697714532	35.744293030423556	5.314940845522766
D_24h_428	0.9236366767852914	27.191732170675664	1.4589726091393045
K_24h_12	0.7881878557874763	40.18959454302033	6.377842886338021
D_24h_262	0.8665096719932717	41.98005471265359	7.7308230480331135
E_D35_138	0.8053520427169999	28.707725497282834	5.864060626498501
I_D28_149	0.7064857710125745	25.510793235521756	2.7805805900870326
I_D3_20	0.6948311235632818	72.74852267898238	1.9076742886054343
H_24h_52	0.817460183702705	46.90300776231727	2.1384712020579677
F_D14_42	1.0	nan	0.0
D_24h_455	0.92192958227046	31.63144826427056	5.893261387818824
G_D7_57	0.8160710836391732	52.07754487727637	2.112627700467181
D_24h_269	0.8495700735750377	22.03566806661059	2.1735043348818057
F_D28_56	0.6269174105208424	48.10010453367004	5.6188931694079
I_D3_61	0.5653685940306493	72.60611756681422	4.53259678261259
D_24h_418	0.8923030463176173	28.724170035017643	1.2008145428858903
C_24h_61	0.8723488531201613	34.75955064802217	4.323250018522668
F_D3_25	0.8064296946283318	65.9463461794826	2.26326655263609
G_D7_20	0.9999966091579862	6.0	31.113888147329504
D_24h_244	0.8632218844984803	21.690657381621232	15.914217828770678
F_D14_59	0.7693671471517768	52.023614854334134	8.143477337386729
H_24h_24	0.8574016499791917	30.265019771265813	2.1640060913225847
D_24h_375	0.7918413597733711	25.717172458760068	3.795500329851948
J_24h_4	0.913747991737434	30.581983062927407	1.527938063719371
D_24h_236	0.8878872781906038	48.11485783319517	2.540564459610797
F_D14_46	0.8515880854603108	33.871533295708865	3.4085248997458564
I_D28_74	0.49075608823154404	52.91596967391444	3.0333232278620588
D_24h_432	0.8089086859688196	25.630181611898315	2.0499440255315506
F_D14_30	0.6816651904340124	49.3622469274782	2.1320396951554983
B_24h_84	0.5410169491525424	23.853773803212615	1.351472179062984
L_D3_57	0.835278966391093	50.86383387022637	2.1640060913225847
I_D28_71	0.19423410906564778	34.848360348870145	4.716705890038619
L_D3_2	0.9999983045789931	4.242640687119286	26.845402943142567
K_24h_2	0.829297943470773	23.195837685122058	1.4589726091393045
J_24h_43	0.8831223628691983	33.201620365216606	4.260857569382307
B_24h_69	0.8579476184470509	34.567324703975785	2.966950523712226
E_D35_6	0.768644092095077	36.96637602418009	7.417144874271871
F_D14_50	1.0	nan	0.0
L_D3_7	0.47390881185895034	102.00039707575364	6.540490435488668
I_D3_54	0.8036917397323489	30.69822788817347	3.6119613298646347
B_24h_81	0.6270892120685913	67.33407908974688	4.7021256205638
F_D14_31	0.7076838939021055	53.45839811521137	3.1835338376264355
E_D35_139	0.8799780881950151	24.385816050430744	8.9500874264672
G_D7_103	0.7706886845562019	42.07639975953434	1.8932220025082238
E_D35_77	0.8222632550778158	29.236733685817793	1.3412722432335467
F_D28_3	0.8540579549239481	33.432499816381565	1.9076742886054343
D_24h_433	0.7675365094565477	25.3566830401462	3.434613489785823
D_24h_256	0.9150799608726313	27.970330659950243	1.351472179062984
D_24h_250	0.9246367977242711	29.38010091790942	1.7262796714050275
D_24h_391	0.879488753951468	29.158782263638894	2.7557756288214486
H_24h_29	0.7650527622594662	30.971294106635995	2.281397148507631
D_24h_371	0.8760642961519727	34.740568222338204	2.346677858730561
F_D3_15	0.7484541790998862	43.363215606324104	1.8342745127927964
D_24h_373	0.8672418346685448	35.054278621955206	3.519529082269033
I_D28_138	0.6765830111613481	51.33484947147938	3.7682660603469205
H_24h_50	0.8105149258481319	23.562367859490173	2.0499440255315506
L_D3_16	0.9999991522894965	3.0	22.66298391306295
I_D3_43	0.9131730155352202	24.81466352555398	4.116601891464914
L_D21_25	0.9999677870008681	17.848165902789532	29.52334343561358
I_D28_101	0.2912318345849995	24.828313416445788	5.221094392955968
D_24h_385	0.9999864366319444	11.13572144283742	27.46741011023905
K_24h_4	0.8913638139898398	31.182468562956732	2.0897524804836336
C_24h_30	0.7702855159246724	24.457897891621446	2.275369668626672
I_D3_68	0.6825482679961432	63.1183278983151	2.720668773338414
F_D3_13	0.6885536823425022	65.41152171201641	8.667122853328404
D_24h_347	0.8852757593579844	32.24076257128415	6.531035059262238
F_D14_65	1.0	nan	0.0
I_D3_86	0.7111622554660529	21.121271130265985	1.3101960805662831
G_D7_90	0.8026707626720165	65.29926864285333	2.1512765332834944
D_24h_313	0.8234356317257872	21.75738041409733	2.109375
F_D3_30	0.988509284125434	32.61774857133853	33.22301793784601
C_24h_45	0.9253899258501662	26.67631661511795	4.919084030112974
F_24h_56	0.8189915458937198	25.835295597253086	3.3434396760204153
F_D28_47	0.9999211629231771	24.343486766250315	29.994735255814582
D_24h_345	0.859549240107279	35.536362024146655	3.1835338376264355
I_D28_132	0.7590955421962432	36.14876383351164	2.527014685880604
L_D21_59	0.869413407821229	30.17586403267198	1.7421174313263874
F_D3_9	0.999983893500434	13.076696830622023	27.050012680868676
D_24h_366	0.7104677060133631	21.430379659011038	1.9112702848007919
L_D21_64	0.82590463722462	30.256279272440867	3.424602936609951
C_24h_8	0.8932601826452308	32.6856502554163	4.864340057933733
J_24h_3	0.9049676472412296	32.203218625609026	3.8671875
D_24h_237	0.8938318185873985	37.7554576233483	5.4400754945789815
F_24h_11	0.8316813166261455	36.10360896876472	6.907107200761582
L_D3_32	0.9999991522894965	3.0	27.684787315969555
F_D28_44	0.9999906751844618	9.9498743710662	26.871479602277674
B_24h_108	0.9120075489502241	31.350253465585066	1.9076742886054343
L_D3_12	0.9999983045789931	4.242640687119286	27.82678815746
B_24h_82	0.8506480944089766	26.18385481172642	3.3862929554999743
I_D28_39	0.6687093950145141	36.081685055291594	3.8279256963424397
D_24h_395	0.7426676868145882	22.49984321779258	1.1660009028593203
J_24h_28	0.8460278996659899	49.92091167580909	8.729485578029855
F_D3_31	0.7599223073258328	46.737429813338736	2.3023690669205275
D_24h_462	0.8748712506632541	31.192986532263923	1.8342745127927964
D_24h_340	0.9055850042252439	27.088307672027188	1.9713988876477408
L_D21_34	0.8353477664143091	35.599688955247196	2.0025008778087963
K_24h_9	0.8439790955941061	35.75373035026236	2.311298780076096
L_D21_67	1.0	nan	0.0
D_24h_421	0.9207342033304406	29.416729200531684	2.036501624646418
G_D7_70	0.7342177352334637	67.64791125878149	15.316634884961472
I_D3_87	0.7139494743448925	31.164524857908944	1.2512201076599192
F_D28_15	0.7772082607613834	41.42617154498879	7.459608029456039
C_24h_37	0.6551373346897253	21.44180624581489	1.1055446639128832
I_D28_141	0.7527555818195832	29.352641151806758	3.2071716054853145
C_24h_64	0.9256574357729989	28.195864926506456	2.005926886948089
F_24h_21	0.9003174958389862	38.21045387880029	2.596701539784415
C_24h_43	0.9120968716028506	33.51491644410159	3.3434396760204153
D_24h_372	0.5200281096275474	26.25492081402737	2.697858851536251
F_D3_56	0.7665368206269709	37.91927628457986	2.6953125
F_D28_65	0.9999957614474826	6.708203932499369	28.31600182710575
D_24h_387	0.4816753926701571	29.77722491818763	2.4748490721026806
J_24h_57	0.8641240529541396	36.21822568662952	5.690536191646398
I_D28_129	0.13553833699548976	48.200799393884	4.21875
I_D3_80	0.8034422777625194	28.41240287574587	1.8565991622368976
L_D21_43	0.8788837744533947	30.029438916967177	2.1892431670628207
I_D3_138	0.6763973406674318	56.70757254085061	3.1748946525337653
D_24h_298	0.8613335732925402	23.010260345934604	2.532443295114177
