# Supplementary material for: RatLesNetv2: A Fully Convolutional Network for Rodent Brain Lesion Segmentation
Source: Front Neurosci. 2020 Dec 22;14:610239. doi: 10.3389/fnins.2020.610239 (PMC7783408; doi:10.3389/fnins.2020.610239)
Supplement: Supplementary file 1 [file Data_Sheet_1.ZIP › 3D-table2-3/voxresnet_heterogeneous.csv]

I_D28_150	0.7801067318202276	25.466196104303414	2.702944358125968
I_D28_76	0.8348677871748207	22.08975307501723	1.6572815184059708
G_D7_86	0.7518374405533939	35.79789680393712	3.422597312463336
F_D14_67	0.9148205392409411	25.913700016403762	1.632233001232514
F_D28_7	0.9999771118164062	15.588457268119896	26.793173487062194
F_D3_2	0.8643188392488177	35.99963555161218	2.5701225233743723
B_24h_91	0.9999805026584201	14.387494569938157	30.66575433230905
I_D28_148	0.8148212476479954	20.76592996141906	2.3023690669205275
D_24h_312	0.7682470368059888	25.75794167350247	2.7282297015990977
I_D3_76	0.8935586288543292	24.882840590025435	2.109375
L_D21_72	0.9999813503689237	14.07124727947029	30.2944987222438
F_D14_45	0.6561679790026247	32.61553090760721	2.3612626968292836
H_24h_58	0.8926159531090724	28.014464341692	1.4111243647022222
B_24h_78	0.840926444387885	18.659652256609917	13.563915266739219
D_24h_422	0.8870616599794886	38.21253865035584	7.86466956354493
H_24h_22	0.7310057982763787	56.80952713431394	6.467645965568733
L_D3_42	0.8867080843654782	24.730208114179934	13.206880475514694
G_D7_75	0.7163663293014071	32.26030418072156	3.1640625
D_24h_252	0.8858256674893427	35.669932060554416	7.1982129740326
I_D28_24	0.7873852531832988	24.215135379520497	3.795500329851948
L_D3_31	0.8643654791981223	30.375824039021083	2.7805805900870326
B_24h_103	0.8787623607535548	31.491006832999044	2.0331271374489224
J_24h_30	0.7733151460038395	43.55281101208045	6.470830168255557
L_D3_23	0.906008476689105	25.054876699739676	1.7926240477474635
D_24h_311	0.8230518794131326	29.20951150115393	2.217291554112246
H_24h_21	0.856158388329281	32.02567683216081	6.6218714974625
F_D3_53	0.8838876873014945	29.917623933334855	2.4130383142938285
B_24h_122	0.8812412313278865	30.221898061656074	5.660289691749995
F_D14_60	0.909046108356177	23.89586613382036	2.2265625
C_24h_46	0.8900579950289975	31.21608790591489	6.966498725485241
F_D28_59	0.9113547329102007	22.708151511867246	1.496149843922309
K_24h_6	0.8319911135795612	26.18742439629893	3.651664793175676
I_D3_73	0.6157205240174672	41.14634214378344	6.764470167028974
D_24h_454	0.0	nan	30.387059961206145
I_D3_79	0.8308020844953704	39.69629738751261	2.6953125
E_D35_64	0.8230039525691699	27.250133632493892	1.7302527023711016
L_D3_53	0.9999957614474826	6.708203932499369	26.846937565402595
L_D21_80	0.9126418338108883	29.790010796544497	1.2065191571469143
I_D3_150	0.735090233700898	25.087710722293508	2.601984763028264
F_D3_32	0.8044487056567593	39.18774901013825	1.5234375
C_24h_30	0.7794561933534743	24.262801180122157	2.3815314179181533
F_24h_41	0.720717283479588	34.26402753803621	9.650730370271853
F_D28_21	0.9297518932262249	25.387838000596926	1.9644204626062747
B_24h_110	0.8876677316293929	35.716059627216985	6.650842323591896
D_24h_260	0.9124394548116997	28.56581296916177	3.986097973053504
D_24h_411	0.769161753396565	41.27774056704097	3.258149712763557
I_D28_44	0.6305641713471373	26.971437039366325	3.6119613298646347
I_D3_130	0.6739280774550485	28.45361924730351	3.324904912291666
F_D3_18	0.999985588921441	12.36931687685298	28.125976545546376
G_D7_52	0.8646367886874216	38.30337699287075	2.238864043891734
F_24h_48	0.9999966091579862	6.0	26.471927384554473
B_24h_97	0.8635159202467313	28.632123653795105	3.2979485811258487
D_24h_287	1.0	nan	0.0
F_D3_65	0.9999991522894965	3.0	25.698019059720345
A_24h_32	0.8950043681995076	35.76607971736308	7.308968498209067
L_D21_74	0.9265676567656765	24.608864913438392	1.2065191571469143
L_D3_11	0.9999872843424479	11.61895003862225	27.029697616189793
A_2h_39	1.0	nan	0.0
C_24h_77	0.9009683098591549	30.937261642626552	2.109375
F_D14_5	0.7468085106382979	23.46506925686205	2.430051721093092
I_D28_93	0.8490311558692623	28.500689655444795	1.9112702848007919
F_D28_41	0.7552836484983315	22.65725862623961	2.109375
F_D14_48	1.0	nan	0.0
B_24h_72	0.917894460717877	25.029830932450498	1.195082698498309
L_D3_25	0.9999398125542535	16.303344681628204	28.579578327247606
F_D3_29	0.8833868144690782	31.626898867245366	1.415981950030614
C_24h_20	0.8731980896464093	37.23164912016392	1.8895916597574725
L_D21_14	0.9999465942382812	18.25817458714127	30.01327221062479
D_24h_426	0.925869844300339	28.312193402056852	1.4542586303895535
I_D28_157	0.8475156765468785	22.188852575154474	2.3612626968292836
L_D3_83	0.8319491850256447	35.93115945039624	12.35592012789947
D_24h_460	0.9142113791450807	30.28555149226387	2.109375
F_D14_41	0.8285857071464268	20.332860509281797	0.703125
I_D28_126	0.2666971637694419	24.665666219049545	2.604622355964008
C_24h_48	0.8896608315098469	37.26778210138914	6.257198003537106
D_24h_284	0.479236276849642	29.400782748086137	1.527938063719371
L_D21_76	0.9391754844700765	25.96184451906424	1.8192392222179716
A_24h_14	0.9999957614474826	6.708203932499369	26.9729886044875
I_D28_9	0.6961888263317454	45.01858627471123	4.312117849915804
G_D7_53	0.8769185141247127	31.833112652355727	1.0611779458754786
I_D28_35	0.7153373955195144	32.440789579197215	2.7855150759386045
D_24h_413	0.9178449447280473	28.77637974954891	1.7772364321995822
F_D28_9	0.9998041788736979	32.7672187252645	31.149398616661724
G_D7_81	0.917436359540437	26.17587600520198	1.4111243647022222
H_24h_54	0.870504680942645	36.18326197659477	7.3529903634614024
L_D21_81	0.9999720255533854	12.597057581813688	27.70710036515065
G_D7_59	0.8211068211068211	29.496695704702326	1.9327057620082784
H_24h_38	0.8860988104541113	29.68887219603734	7.45684606403111
I_D3_157	0.7569053708439898	45.24497388303902	2.320194125768359
C_24h_10	0.9070265239646347	27.84331653617967	6.894171600038779
H_24h_53	0.9032164589973921	25.71806971781957	7.2495411694788485
D_24h_241	0.8984566659311276	35.07732345306157	6.121855259347958
L_D3_29	0.8503654865988247	40.874747827632795	2.3612626968292836
J_24h_38	0.7890807279514699	22.99029991077638	1.2566959329801102
D_24h_324	0.8027410670582477	22.045229520476504	1.154163023647981
D_24h_374	0.7771364736548129	26.670418543319325	3.4085248997458564
D_24h_279	0.9172860433781023	29.53279304037752	6.7988951739188845
B_24h_89	0.8769967095423272	35.40798384030863	6.97339478756805
C_24h_15	0.5828792406398312	22.465806593346553	2.3349443959185088
F_D14_4	0.8897611822140123	30.77961841174863	1.6110617677579127
L_D21_70	0.7186887083216588	32.57346869678519	3.3331553093737245
L_D3_33	0.9110454813939752	26.052233890889422	1.527938063719371
D_24h_407	0.9015610681500298	33.75114168393634	2.4525526800534783
B_24h_115	0.9237675318715959	27.996208613109683	4.411296146418448
D_24h_297	0.870651508899734	41.329586834687376	6.93983543882481
F_D28_26	0.19943019943019943	17.659651654175224	1.7022467632422598
G_D7_33	0.8766645014615134	29.178694998116207	14.573715671597359
C_24h_24	0.9113737288993679	26.661473420496467	1.9921875
G_D7_105	0.7167854828256643	22.973449954798223	3.8027298608409263
L_D3_62	0.9147277303701885	27.370261203352253	2.6774202325302805
C_24h_19	0.896984626342969	29.760252455815255	6.084728899568986
H_24h_27	0.7731688813841372	36.29787028170224	7.62529616484255
L_D3_34	0.880699475042576	32.416158369497104	1.7578125
J_24h_34	0.8164098067649141	42.95381487999348	11.028707324700672
G_D7_71	0.7991108641289247	29.799054134552147	4.308931947855524
D_24h_271	0.8696111208868555	31.20981253302931	2.26326655263609
C_24h_23	0.7638744543753897	22.10800479514423	2.281397148507631
H_24h_51	0.8774722488307883	31.297855871415816	2.026361304584834
D_24h_319	0.8910083888128177	34.30779753890722	6.863226780162338
F_D28_29	0.930121666461841	24.211228293880104	1.3101960805662831
H_24h_20	0.8398877332012548	39.194368824764325	6.903129597667097
C_24h_25	0.9216025087197209	27.01738654742935	2.036501624646418
C_24h_21	0.8990144748999076	32.21700471701764	6.353032578951469
D_24h_240	0.8931247684987321	33.11767122600232	6.575043815205721
J_24h_23	0.9055513452065176	31.796195629346546	2.036501624646418
D_24h_294	0.8697663441113995	30.843918139377042	1.8932220025082238
L_D21_33	0.9239996067250025	25.436676175834194	0.9447958298787362
A_24h_34	0.9999991522894965	3.0	27.034777813508683
F_24h_55	0.8830624016780283	40.06398269843831	2.238864043891734
L_D3_3	0.7446833002388558	41.422947590439186	4.195901669523787
H_24h_30	0.8180488823898058	33.03944818032864	1.7102952561710654
G_D7_5	0.8133996473777005	47.99066428454482	2.0025008778087963
I_D28_8	0.9132352212477083	24.556061816984865	2.3728660232011625
H_24h_36	0.8838704518192723	35.44523788515554	7.757423045360328
L_D3_77	0.9999915228949653	9.486832980505138	27.2777663690768
A_24h_44	0.9999949137369791	7.3484692283495345	25.78764125324862
B_24h_69	0.8302116909138426	31.156106455323027	3.610059797050632
G_D7_60	0.8600878030158428	32.376697800380384	1.171875
I_D28_48	0.08957337581872898	42.78535052601312	16.17229958681762
D_24h_375	0.7775790101371497	25.115584545748224	3.9462792751131412
G_D7_47	0.9999762641059028	15.874507866387543	28.840031839847846
L_D3_48	0.8884211459210352	24.646430085048774	1.4589726091393045
F_D28_17	0.9999957614474826	6.708203932499369	27.164760156053973
D_24h_437	0.8951179480577994	32.0537773234335	2.4748490721026806
I_D28_132	0.8062858390047422	27.795342189745888	2.1384712020579677
L_D3_81	0.9999898274739584	10.392304845413264	26.513396709552797
F_D14_32	0.8859966728642724	30.48865511849771	1.7617144193405752
F_24h_3	0.9261101630296649	26.971731342759668	2.109375
G_D7_91	0.8689543851258444	37.05843764382045	1.40625
B_24h_95	0.8823029137701524	36.0155652070005	7.186756924904046
A_24h_11	0.9999160766601562	27.76411479101933	29.398884903916848
I_D3_35	0.8257938579567379	33.615069205738415	3.1640625
F_24h_60	0.8861538461538462	34.450900276114105	7.668397569835728
I_D3_24	0.8814653433389816	23.061133384360456	2.612519157375932
D_24h_401	0.7707596634556761	40.36223671131845	2.109375
F_D3_49	0.9053381897936005	27.51037254545715	1.2566959329801102
G_D7_7	0.8676106325557322	34.02118898301982	3.241246098267031
F_D3_5	0.6013763896241398	25.311908182292328	1.88595432883958
F_24h_1	0.6689160691691269	26.54159006253603	1.5939223252424348
L_D3_21	0.8985624019337602	28.28657238446436	1.4915533665653737
B_24h_75	0.8756512913048382	32.202028950300246	7.286386667207725
I_D28_96	0.35541451804839347	21.21839667497775	2.507922018636644
D_24h_283	0.9108043890327575	35.229337726080665	6.9388459420722475
F_D28_58	0.9075681973050799	26.622325569944575	1.7022467632422598
D_24h_441	0.744804655029094	26.735965129413525	2.1384712020579677
D_24h_246	0.9027565323260388	34.453220962782396	5.553747942690369
F_D3_58	0.8713905129718036	27.836423950193257	2.6876589705889957
D_24h_446	0.7034088589508063	28.861475483114404	2.109375
G_D7_74	0.9017315860166262	29.94760701439322	1.1117382399029458
D_24h_369	0.8387162052776429	33.370465074743045	5.631100207844045
H_24h_49	0.8964021164021164	29.375080863972734	1.3716445207874561
G_D7_11	0.9999983045789931	4.242640687119286	28.01467619872718
D_24h_261	0.8923330306805465	28.19365158573463	1.8676614199815502
A_24h_3	0.8595726434645894	29.779592634354717	3.53510229585899
I_D28_151	0.7782553892892925	26.430302569872268	2.2079816814160282
F_D3_26	0.7881967213114754	20.52689103781878	1.315426425037714
K_24h_13	0.9179129816165177	27.457092175984535	1.8676614199815502
F_D3_41	0.5676470588235294	36.83844962153408	12.281786724913033
B_24h_100	0.908463152330134	31.429796718616707	6.793843612798005
G_D7_87	0.9134130745505153	25.98102512507256	1.2065191571469143
I_D3_22	0.6975153042851998	23.63302396703687	3.621454017272448
J_24h_32	0.6440338168819625	69.37111258091912	3.069328325087999
J_24h_35	0.7606027652633214	28.132836289738712	4.429935508930265
D_24h_234	0.895793422090571	34.30018364467607	7.439329803798692
L_D3_14	0.9999898274739584	10.392304845413264	33.08840475599987
L_D3_13	0.9999974568684896	5.196152422706632	27.003519464628354
G_D7_97	0.8165977294728505	30.18658625117258	2.430051721093092
F_D28_42	1.0	nan	0.0
G_D7_82	0.8746797756698746	29.396227717345994	1.3716445207874561
L_D3_22	0.8187639612807148	39.52402028168851	2.463726098628356
D_24h_461	0.9018878164127612	28.711187603356013	2.141679712792625
D_24h_235	0.891292380428095	27.496538586525023	2.109375
C_24h_76	0.1792919680243624	36.96548359750754	2.8343874896362085
C_24h_58	0.7359737589346911	44.25534420494723	2.3699705175183614
B_24h_102	0.7550374208405296	28.775408926378717	3.795500329851948
I_D3_127	0.7143426824405158	28.870597336670976	3.3495951393647934
H_24h_15	0.7173079617388203	53.96080627123347	4.486919465408589
C_24h_59	0.8705926481620405	29.8279345584686	2.1735043348818057
F_D28_22	0.5139949109414759	40.48714328270363	2.792900458081168
L_D3_1	0.8584274153262064	36.21115669567692	2.4748490721026806
D_24h_399	0.8098074525557556	23.905878014688156	1.5098553195381008
G_D7_108	0.9221009704338632	24.93167349017623	1.0804153660890101
A_24h_5	0.7856265859048867	22.92171850724387	2.1223558917509573
D_24h_281	0.9070246116496314	26.440210900531977	6.423970347030819
D_24h_431	0.31007751937984496	21.610147136455577	0.8531378776500607
L_D3_78	0.7532295948326483	26.114016723184953	2.326105457962407
F_D3_1	0.6714116251482799	19.37361259087266	3.0938387771353324
L_D21_52	0.9999355740017362	21.00511770951942	28.565639999380704
J_24h_55	0.7381184826747033	51.33566236310352	2.337883282413282
L_D21_77	0.9999779595269097	15.297058540778355	26.427794927435066
F_D3_8	0.9999932183159722	8.485281374238571	27.764041132019468
D_24h_428	0.8954475222249592	31.18507610263646	1.5939223252424348
G_D7_48	0.9999932183159722	8.485281374238571	27.859094572340734
D_24h_409	0.9101237973270285	30.16553085025681	7.194396317892576
J_24h_1	0.9249579194643287	27.687725115116287	1.632233001232514
F_24h_18	0.9999728732638888	16.970562748477143	30.852377569000357
C_24h_60	0.8627919166035758	29.20625772864888	1.396450229040584
F_D14_8	0.9999881320529513	11.224972160321824	26.660349415509003
J_24h_31	0.8489845375760608	32.936798764294686	7.953224766073665
F_D14_25	0.8904913879211636	31.32032958740125	2.4215599593482606
G_D7_98	0.8613313388182499	24.925788235433178	1.4915533665653737
D_24h_268	0.8131234759476834	20.96420551997752	2.115875400617319
L_D21_3	0.6733244191876985	45.968067557306505	2.612519157375932
L_D21_23	0.9305058105078718	26.322713405005416	1.2121969257174143
A_24h_35	0.8953465148791692	30.956722123992623	1.9112702848007919
I_D28_149	0.8056571273155843	22.529754951555635	2.5540423497308637
D_24h_314	0.917656303016233	29.105495979485717	1.6280207800136488
G_D7_30	0.6849039749888343	35.53798296472148	2.1512765332834944
J_24h_53	0.8766280342783797	36.21223528137625	7.374437213696378
D_24h_227	0.878397212543554	35.53571683818824	2.1735043348818057
F_D14_3	0.9193878014442073	26.67788645675419	1.5098553195381008
G_D7_92	0.9999974568684896	5.196152422706632	27.334847881256014
I_D28_97	0.8170836358835567	25.716267545289465	2.251098364722486
D_24h_328	0.9103619217288589	27.245934837535742	1.9539060938124686
D_24h_357	0.8185811758108235	24.199762184543587	2.7781100604210227
F_24h_45	0.7270848136425295	29.40428560782876	2.384412884692477
F_D14_56	0.7439937597503901	35.45834392153404	2.0025008778087963
F_D28_18	0.9999889797634549	9.860596008437323	28.96902495318545
H_24h_43	0.8804725750372525	33.66167372609946	8.26898782608662
B_24h_113	0.9147816135800114	28.982762341740212	1.1361749665819523
F_D28_50	0.9999635484483507	19.14099147817781	28.48259002566853
G_D7_34	0.9999949137369791	7.3484692283495345	26.846937565402595
G_D7_54	0.8913528100434119	31.626996226333368	1.8968453972154664
J_24h_29	0.7400193654103977	62.39483452022992	5.2643150262225475
F_D3_47	1.0	nan	0.0
B_24h_112	0.849471788131055	38.46168907414717	6.651874662336739
B_24h_76	1.0	nan	0.0
C_24h_65	1.0	nan	0.0
B_24h_71	0.8359477841158403	38.2871202435924	3.795500329851948
F_D14_47	0.9999932183159722	7.278427133880636	28.94175395635711
I_D28_83	0.795799522673031	29.638869414262903	3.087173407574881
L_D3_74	0.8818533129377667	28.718817504433158	14.857415584534293
I_D3_74	0.8299291859308247	30.299914433395	2.3612626968292836
I_D28_22	0.26956521739130435	30.300194819603817	3.2602565023227084
D_24h_383	0.7640791476407914	24.56192211217787	4.826076628587657
D_24h_436	0.7543429388922951	36.071636484066985	7.903860341679961
F_24h_67	0.9404777228177923	26.939417709019747	1.6489742905629243
J_24h_60	0.9139584327678223	28.13594403871059	2.141679712792625
K_24h_8	0.9012519901577652	30.406969943316806	6.764470167028974
C_24h_70	0.8962526815463965	28.783533070036846	2.4886828806556993
B_24h_101	0.8695949831585289	41.47896124338239	2.630852850075428
D_24h_450	0.8230410719487329	26.735995014321063	2.26326655263609
B_24h_114	0.9200820851153603	29.905300365618746	1.0676289350559727
D_24h_403	0.9071053552677634	30.963880981660132	2.3583529450193095
B_24h_105	0.9272320596458528	24.139240300813423	1.7262796714050275
I_D28_130	0.4715558601782042	37.81494497847693	2.3699705175183614
L_D3_61	0.8991416973941065	29.292498848328723	5.552511440851
F_D3_11	0.8702938282018838	28.322502488602964	1.6280207800136488
F_D3_45	0.5341884987498641	27.602056560127455	3.713198324473795
D_24h_388	0.8004890205482673	40.0791200571692	2.1798135044224543
I_D3_61	0.7725866840306039	30.70712247216668	4.6359469792623
F_24h_42	1.0	nan	0.0
D_24h_434	0.8916679572556915	30.543877732438162	7.262789265162266
K_24h_2	0.8375607123583378	22.6074164318353	15.05893573298446
I_D3_44	0.8137231068433207	24.52050943556006	3.5641186700966134
F_D3_3	0.876209066034612	27.17432671373819	2.6953125
F_D14_52	0.9142213430047258	25.82781952995495	1.0867521674409029
F_D14_18	0.9999448988172743	22.896167306288497	27.986720614636486
C_24h_61	0.8643194113039835	33.07887146230672	7.549276597690503
D_24h_301	0.7463914325624709	22.259872809117113	2.8728868762807647
K_24h_17	0.9187421623251901	28.229072198780642	2.532443295114177
A_2h_38	0.7458605499012608	34.18949314338036	2.395904097686821
G_D7_79	0.7950207468879668	22.312519073340013	1.2943782442016323
L_D3_49	1.0	nan	0.0
L_D3_73	0.9044536417984365	24.93454408527111	1.3412722432335467
I_D28_160	0.5511140235910879	38.169317240967075	5.178839014215083
F_D28_2	0.9078047731670609	27.03798617660305	2.275369668626672
L_D3_76	0.8155506024485577	37.37482820782167	3.4802911886525383
H_24h_26	0.9041632989974377	30.689138361891608	7.431018216791105
A_2h_20	0.9999669392903646	18.17734907379215	28.953139756472225
L_D3_63	0.6846828879138412	41.6020179555188	1.7926240477474635
D_24h_415	0.6352040816326531	24.010155382063992	1.669664865090821
F_24h_50	0.9999974568684896	5.196152422706632	26.42857437428344
E_D35_65	0.9117964361444887	24.707251405020298	1.2890625
G_D7_93	0.8995953316521025	30.754419610117136	4.069630161137188
D_24h_410	0.8913086760088827	33.850152786012146	6.979300274685046
D_24h_289	0.8808681292757726	38.70073738433993	1.6614195561044327
G_D7_65	0.9046264225630876	28.72550107232922	2.005926886948089
D_24h_430	0.7798624140087554	21.613488022793444	14.55013893297071
F_24h_26	0.7961607678464308	20.743555678371894	1.6280207800136488
L_D3_18	0.8869191597708466	29.95073559879822	1.9040715010865532
D_24h_435	0.8332894043226147	25.241819488519177	1.7578125
D_24h_416	0.7750147517491359	56.609053171840564	2.81737858129015
F_D14_17	1.0	nan	0.0
I_D3_8	0.8876705052076417	25.0172808568189	2.036501624646418
I_D28_95	0.7953977289840668	39.05685962592815	5.161573955987166
K_24h_18	0.8251138645379303	24.338597325282073	2.109375
L_D21_53	0.9999711778428819	16.896056611997988	29.880974208163064
C_24h_14	0.9011046303235687	28.32444848415645	6.900144890632279
I_D3_7	0.8572711203389355	24.280726264018874	2.1352578701119453
D_24h_370	0.8365344546728795	25.407332126696698	1.8192392222179716
D_24h_364	0.8721398799744038	36.620932439801294	2.036501624646418
D_24h_389	0.9999906751844618	9.9498743710662	27.51611410872784
F_D14_22	0.7564029595902105	23.92453060645423	3.9549696165670793
I_D3_88	0.8665192181242154	27.229306300310796	1.381620248736515
D_24h_423	0.8769724316006364	34.48542684867817	3.575659289623209
I_D28_68	0.8250305416044523	26.579738947173336	2.2048696549484506
C_24h_49	0.8917654261599686	26.2818376043976	1.486942680521428
C_24h_57	0.9018095917275807	29.759169720671256	6.310740008360747
G_D7_106	0.8503942203015208	31.44223598196085	1.2943782442016323
H_24h_45	0.8868163987385586	28.275192208949047	1.7022467632422598
C_24h_9	0.895051252460797	27.795794618687474	1.773368666065026
H_24h_41	0.8373738118045833	21.55040977753805	5.073014255135944
I_D3_91	0.8172428204668936	24.087189168319853	2.583446213091633
D_24h_338	0.0	nan	28.77329007395031
H_24h_44	0.7046321525885558	25.344559913045735	3.5660447003210014
F_24h_44	1.0	nan	0.0
I_D3_43	0.9153684560826972	23.007367207327583	2.3583529450193095
C_24h_2	0.9189179562979716	25.62125079401036	1.5234375
G_D7_64	0.9075165240559512	26.86336246600807	1.602514960684845
F_24h_4	0.8806642724798134	32.91202697972847	3.2178586447842146
H_24h_12	0.828215192796121	18.38032877468042	3.181376240741772
F_D14_43	0.9136039071435195	24.570371323123236	1.2890625
I_D3_42	0.7955277389560673	27.29587864785561	3.7298040147280194
A_2h_7	0.9999270968967013	22.657641378081244	28.63862065920282
F_D14_49	0.8707019730641777	29.42923253853576	1.496149843922309
J_24h_49	0.8919518543752074	29.444682632544936	12.17058622028177
L_D21_13	0.9999075995551215	19.203521640204382	29.037918031321563
D_24h_432	0.7712545676004872	23.174159982920408	2.8990586430124172
F_D28_1	0.9999720255533854	15.438573644211372	28.539186541613816
I_D28_98	0.839533370049567	28.159790592616773	1.8676614199815502
F_D14_30	0.8692584491639032	28.438565537225518	1.0611779458754786
G_D7_21	0.8336120179419805	39.06913656139613	1.632233001232514
I_D3_139	0.835820895522388	19.547773193904558	1.0611779458754786
A_24h_23	0.9999872843424479	11.61895003862225	24.754316473739106
D_24h_393	0.4889502762430939	27.333154572880066	5.375317941177991
B_24h_119	0.7506196354223899	55.676005976292565	4.7297897040493515
L_D3_65	0.9999872843424479	11.61895003862225	27.25938435923547
H_24h_18	0.8152146665106874	37.95365565496015	8.561106324763538
F_D28_5	0.6748017083587553	26.060815330407316	1.4304557362187933
L_D3_58	0.999894036187066	18.660550977005798	30.65881224957496
K_24h_11	0.8233169129720854	42.88380786470681	3.1835338376264355
I_D3_17	0.632768361581921	19.16833567652396	3.4465877741842363
L_D21_45	0.9999440511067709	23.94256675096571	28.694909429172927
G_D7_43	0.9190679188435527	23.384625427287187	1.5234375
B_24h_67	0.9010341757413876	28.464854488123166	1.669664865090821
I_D28_159	0.10468411401900317	42.959243685306284	3.5641186700966134
F_24h_7	0.0	8.485281374238571	11.140827706781373
G_D7_69	0.9999745686848959	15.796826876591345	27.59759404849678
D_24h_263	0.7761604584527221	21.99232645105267	2.073258517143062
C_24h_44	0.6127528259484117	32.59960871279986	4.18114752536983
D_24h_265	0.7506775912022181	32.972772571832635	6.842184645466406
H_24h_28	0.8275433386283583	20.250835955971763	2.4044864682050617
J_24h_39	0.912952717399238	30.75077272584001	2.3728660232011625
D_24h_368	0.8654932508770886	32.946969415537644	1.8968453972154664
F_24h_43	0.9275913481276605	24.944836893955884	1.351472179062984
I_D28_82	0.33712894095965246	32.393480337383245	3.9532330765858594
H_24h_55	0.8906581930485389	30.98112581940608	2.109375
I_D28_73	0.3611556982343499	36.47245927484067	2.831963900061228
L_D21_2	0.9999957614474826	6.708203932499369	26.10231544484189
H_24h_40	0.8940208794685226	31.679598971292315	7.767153553033844
L_D21_31	0.9184516338016763	27.659116569166056	1.5098553195381008
D_24h_239	0.8829199527565055	38.07376583035771	2.128816655224799
D_24h_425	0.8356122759039806	19.61369081165627	0.9375
D_24h_254	0.7339523617278967	20.21114713306767	2.096313728906053
I_D3_40	0.6955719557195572	21.957700829606964	4.313709918587334
J_24h_43	0.883699331915276	30.604726049516955	4.015275398205894
I_D28_65	0.7795955547458554	23.3571909953863	2.894317742631672
G_D7_107	0.8768119876214778	28.413456011666327	1.9644204626062747
B_24h_83	0.624251497005988	23.80930164799358	4.622597560152192
A_24h_33	0.9999821980794271	12.99108061644567	28.787843427377794
F_24h_15	0.8604952380952381	30.709879111140634	6.337883101401544
F_D28_53	0.9154404440017077	24.494475871015123	1.117897501660483
I_D3_160	0.819405756731662	18.955641866456094	1.0611779458754786
L_D3_71	0.7749814740922305	44.112545115504325	2.2265625
I_D28_139	0.3924723023220519	42.49759341178986	3.5718165595612903
F_24h_59	0.9037823490378235	28.00198975089824	2.073258517143062
J_24h_57	0.8614932200620814	37.49835789518761	6.091495977359544
I_D3_98	0.9038865874221954	24.446251646039176	1.486942680521428
L_D21_61	0.8970208134947626	32.152984289972544	2.7357697335770514
C_24h_42	0.9323461974087682	24.334620527490458	1.765607715623363
L_D3_60	0.8281403231078919	40.335123840588366	2.7781100604210227
F_D3_59	0.8822840596989504	25.78537559974214	2.7855150759386045
L_D21_48	0.9406203159229793	22.81462572957021	1.4683551663447267
K_24h_15	0.9107962158431118	27.282383855222772	2.0025008778087963
D_24h_288	0.7312348668280871	22.920252919211105	2.7532828416728274
L_D21_34	0.9282728418817596	28.374193307789156	2.046591702723396
G_D7_39	0.8779986291980809	34.429679167942375	1.838014118127905
L_D3_64	0.7587556557543876	53.97733138075884	2.745790901685933
D_24h_414	0.2720152919000717	31.946167918981104	8.725551782337321
D_24h_362	0.860882858780814	19.878115537122756	1.8786585400642264
F_24h_47	0.9999966091579862	6.0	26.406741165920234
D_24h_440	0.7884872824631861	26.734253746134346	1.0611779458754786
I_D3_48	0.7097206703910615	25.926366557347073	1.8932220025082238
H_24h_8	0.8321823204419889	30.77882848968366	3.9375697538464314
H_24h_19	0.9024077046548956	28.928775497121354	2.266298391306295
F_24h_65	0.9999957614474826	6.708203932499369	26.86994638168613
F_D28_27	0.9999898274739584	10.392304845413264	26.404920916995994
E_D35_156	0.8975067605717512	26.615732821858106	1.5098553195381008
F_D14_9	0.9998855590820312	26.851115654572077	33.37972337538445
F_D28_43	0.9070613107822411	22.979838798611596	1.8192392222179716
I_D3_159	0.7139830508474576	25.227175417214138	3.9809268167491476
A_2h_51	0.9999703301323785	13.232414372421111	29.06675246106473
D_24h_392	0.7018686782101834	34.990611684575384	1.8305272677906221
C_24h_62	0.889642272620996	32.53850339302815	1.9148595279337723
D_24h_247	0.7910945099830704	42.71275595782647	2.831963900061228
I_D28_17	0.4322108345534407	28.001909016015215	4.630018655891815
F_D3_52	0.8996903239826871	32.94344726528187	2.636067627937967
B_24h_85	0.8877738306690349	31.175233987219244	2.022969902535008
L_D3_55	0.9056852271895808	27.718818935539993	2.5024402153198384
F_24h_46	0.8982091491138535	28.50107595968544	1.2890625
J_24h_56	0.9126506024096386	27.61568923074384	2.1923773750628563
I_D28_18	0.6951226143222228	20.828206747372636	2.733258700708735
L_D3_17	0.9998355441623263	33.90723852804789	32.07043144770876
H_24h_31	0.8809888963867247	32.51864078311389	2.7357697335770514
F_D28_45	0.6552721535629766	28.763709329367067	2.4914404248596838
I_D3_93	0.8801297726557393	26.909162631731675	1.8040786310555452
C_24h_26	0.8726248850750843	35.26694541874738	2.0161699844631156
L_D21_40	0.46830265848670755	33.87518737919656	3.4465877741842363
D_24h_231	0.9181219526408827	26.92363289967386	1.8267723361078003
D_24h_277	0.9219571841701765	27.040715520285637	12.056651857124608
C_24h_17	0.8692703992726721	29.025745996857598	4.583814191158112
C_24h_73	0.8896859386152748	31.278327621282173	1.9713988876477408
D_24h_348	0.8691502761360334	32.24286505260975	1.6448049430802576
I_D28_87	0.5779079861111112	38.73489164348748	16.45431018701388
I_D28_127	0.37665161398227126	54.855870098228685	3.19859626498973
D_24h_419	0.8516968698517298	34.81557442293338	6.096003189206228
H_24h_11	0.7699145774012084	24.22569355525105	2.1640060913225847
I_D28_38	0.33697295481269945	24.543773560427077	4.288165889890309
F_D3_50	1.0	nan	0.0
C_24h_39	0.8504688005172971	21.269846438767118	1.154163023647981
L_D21_65	0.999985588921441	11.530226876763448	26.8359375
F_24h_58	0.9227651352511808	27.648495647584888	1.9644204626062747
D_24h_376	0.9110080795038833	31.957121612844862	1.9220179062722726
D_24h_459	0.7276688453159041	19.74407361245025	3.0804936159597456
F_D14_44	1.0	nan	0.0
F_D14_24	0.6860581745235708	17.32949713858807	1.5765965680164504
D_24h_315	0.7993357415555289	42.17252897427265	2.507922018636644
D_24h_405	0.8979136163982431	31.901442894714645	2.217291554112246
D_24h_242	0.910563143581752	28.725237956118793	2.109375
A_2h_40	0.8138819320214669	31.756439235742047	4.541677119158461
F_D28_11	0.9082911322219347	26.751854883280153	1.88595432883958
D_24h_306	0.49655958276723494	69.26866003145052	3.339329730181642
A_2h_52	0.9999949137369791	7.3484692283495345	28.17768502900389
L_D3_35	0.8740642784612842	26.495333464573132	1.7887895534148923
I_D28_86	0.07577433628318585	38.31527190296391	2.700402801985058
F_D3_67	0.896746935292526	26.89706587779377	1.9713988876477408
D_24h_218	0.8980531312937566	27.29942860350912	1.4542586303895535
I_D28_123	0.2203525641025641	48.99372959797255	2.7282297015990977
D_24h_448	0.6082191780821918	25.71972463120545	8.433430007963471
G_D7_95	0.8483932853717027	39.43535057549882	1.5982244176155298
K_24h_9	0.8213292994232769	36.90318595303724	2.311298780076096
D_24h_453	0.9070292558413509	32.06943162010427	2.3053494811999222
F_D3_48	1.0	nan	0.0
H_24h_6	0.8722264728385616	38.37246821635448	4.040845230367188
C_24h_32	0.9032761040176019	31.368456978331828	7.566538339386528
J_24h_58	0.9246810509956992	27.810427650197152	2.109375
I_D28_47	0.5220209723546234	38.4899340761219	2.831963900061228
F_D28_60	0.9300249596241374	21.21140360320282	2.1223558917509573
L_D21_17	0.9996753268771701	44.93157069076802	30.33277954043179
L_D21_49	0.9999567667643229	20.866620963615425	27.764041132019468
D_24h_363	0.8895050603077777	32.005026135153166	3.241246098267031
G_D7_109	0.8370169316272457	27.270065602914233	2.449751362542993
I_D28_42	0.5690383432437974	23.091012964529966	3.48817407800091
A_2h_27	0.9999771118164062	14.260900504718256	27.424128513173052
H_24h_34	0.8753909561252229	37.73748525915797	6.643611460808609
L_D3_51	0.8889587228760429	30.27767557904334	2.1255887281894985
I_D28_88	0.7969543147208121	30.075777224725506	2.141679712792625
E_D35_120	0.9999957614474826	6.708203932499369	26.804191102223758
D_24h_451	0.9072852918386388	32.952866830097264	7.196304898989394
L_D21_63	0.7370067790717887	38.881192972704994	3.3516444482988494
B_24h_107	0.8009014145692487	30.406631092951944	5.357404429998028
D_24h_377	0.8068844016804445	25.191427287552276	2.1640060913225847
B_24h_121	0.7631697840426493	28.36658385688299	2.1384712020579677
C_24h_18	0.9042054290209737	28.967706902328004	1.8676614199815502
L_D21_83	0.8832455336692625	25.17562241657746	2.4385139117208765
L_D3_43	0.8721726721369961	29.398032972083698	7.718378343785209
I_D3_92	0.8999533973343276	23.942028230555653	1.9921875
I_D3_148	0.8844615384615384	21.495329211672285	1.765607715623363
J_24h_2	0.8417903004612891	39.947176181655564	8.759324691034621
D_24h_351	0.5762081784386617	21.66812716365891	2.109375
F_24h_32	0.8590869337064894	35.4597131414071	5.7230228658163025
H_24h_37	0.8546949965729952	39.65254303797667	4.613676488678795
I_D3_21	0.8566621095803976	25.90716590684671	3.2178586447842146
J_24h_5	0.8476753737473304	35.214517689607106	2.5701225233743723
D_24h_316	0.6540827147401909	24.002350893992478	2.05329087514866
H_24h_50	0.8110215409012819	25.188518626104276	2.115875400617319
L_D3_59	0.8925258183091196	30.200146523111233	12.182991954719087
A_24h_45	0.8293017727706447	32.75794161716232	2.5887564884032646
F_D28_25	0.9167688718947646	26.797916506226578	1.9539060938124686
A_2h_29	0.5454786177677744	34.78640968780087	2.3699705175183614
L_D21_11	0.9999889797634549	10.816653826391967	26.18347457501224
L_D3_54	0.903014083956791	26.166357845217618	1.4111243647022222
A_2h_48	0.9999805026584201	14.387494569938157	27.726919112245977
L_D21_62	0.887516210497577	28.706799281706687	1.415981950030614
F_D14_21	0.9004077403077201	27.760573762187946	1.4589726091393045
I_D3_134	0.8184342032204331	24.600681575305074	2.633461529794246
B_24h_116	0.914602398232881	27.441404674601028	2.34375
D_24h_275	0.8959843123880978	34.57288078052357	15.217237957483857
A_2h_37	0.9999847412109375	11.114183388693043	25.668342964952107
D_24h_379	0.8689734654117389	29.05032664424585	2.966950523712226
L_D21_29	0.8773500447627574	29.341222750595453	5.403347757843048
L_D3_52	0.9999101426866319	22.790707733933502	26.9729886044875
B_24h_94	0.8516018429229615	21.54722986062763	5.314940845522766
H_24h_42	0.8880269920852647	34.653591441769244	7.414367090687428
I_D3_97	0.8674020924866453	27.326117505797857	1.7849468216868536
L_D21_66	0.9088226315253892	27.57672867058845	14.980761588565432
B_24h_123	0.80696814090884	41.84699035353156	5.550037610725602
F_D14_29	0.8988741044012283	26.57669677278462	1.2121969257174143
A_24h_24	0.9999923706054688	9.0	27.466910134628357
I_D3_38	0.6555874558303887	27.374091331359782	3.0491277729510204
D_24h_350	0.9041555897579404	29.28984677246788	6.007502633426389
B_24h_120	0.8575976395682895	27.91748475389354	3.6119613298646347
J_24h_9	0.8766949823246979	29.057437207513622	2.2904086272295388
I_D3_83	0.8420720151610865	29.231449664577315	9.961626814384411
G_D7_31	0.9999499850802951	19.742800137338264	28.89260129631752
J_24h_59	0.8846877165198456	30.340720220612155	1.6448049430802576
A_24h_42	1.0	nan	0.0
D_24h_273	0.9037919396466151	30.096268536394888	1.8968453972154664
D_24h_412	0.8497544156393325	41.41017779866324	7.428245621128349
L_D21_47	0.9229790310918293	24.60737089454462	1.5765965680164504
L_D21_58	0.9999805026584201	12.952858405622282	29.197566058997644
D_24h_347	0.8588835253815011	37.48132967396512	6.571910106004665
I_D3_71	0.7268167283215249	26.511975853829153	3.2602565023227084
F_D3_60	0.8791441239881219	27.124134373139942	2.1892431670628207
J_24h_37	0.8968394087305709	27.369961125144677	3.3352147197088375
L_D21_54	0.9340553671744521	23.585467181116183	1.2621480016721494
H_24h_17	0.8477310924369748	32.42407441018641	2.2783854017840133
H_24h_7	0.742914653784219	24.775298327205086	5.2329172410389315
A_2h_9	0.9999237060546875	23.702475952000118	29.439030115488265
F_24h_2	0.9051973264964358	32.49132474645658	1.5809458081912549
E_D35_74	0.9254955873874673	25.208283070416893	1.0611779458754786
D_24h_452	0.8346586558284739	31.85482844468985	2.1352578701119453
D_24h_292	0.6584362139917695	19.49659145019191	1.0546875
D_24h_386	0.7771971496437055	19.827527669689022	1.527938063719371
D_24h_456	0.896710335780848	28.561312790161875	12.793311660480546
L_D3_9	0.8159327144330715	31.331357247290104	3.430612773821355
C_24h_27	0.8986011978797911	32.17753585766575	1.6778696558526978
F_D3_4	0.8449543865289555	36.1033450186509	2.3930364675775944
L_D21_73	0.9220976976489219	23.690375563165844	2.112627700467181
I_D3_149	0.8405789186237029	27.070294200680074	13.961551731731417
A_24h_15	0.9999949137369791	5.96695863368239	27.60804193513527
C_24h_54	0.8843361832553638	34.1066756850087	7.004833187755526
L_D3_67	0.9999915228949653	9.486832980505138	31.45453086928863
D_24h_291	0.864692142996172	36.56284235770557	6.634303056899138
A_2h_50	0.7757700589832413	31.91168581476768	1.5939223252424348
K_24h_19	0.894645297552491	29.61367143967988	2.2419288831690225
D_24h_236	0.8685032422515091	43.00337745854544	2.594055893106874
L_D21_71	0.7722501141031493	41.032626640727585	2.42722443482906
C_24h_31	0.8953919065037845	27.141473604822046	1.9468649678714238
C_24h_13	0.9261453126069986	27.48088675640448	2.109375
D_24h_358	0.7	25.033195338181446	2.4243938514348287
D_24h_373	0.8654264315051945	32.95729959150205	7.060486092840033
L_D3_75	1.0	nan	0.0
D_24h_280	0.9143511887711258	29.34239534716521	3.258149712763557
K_24h_14	0.8412330129267485	32.58291446677155	13.659257570703193
J_24h_27	0.848820821197031	38.852935341700835	1.7772364321995822
C_24h_66	0.7094571050247404	43.65015175857389	8.426099068241038
F_D3_22	0.6463550805551125	32.55528241378047	3.53510229585899
E_D35_3	0.8554913294797688	22.989845998371738	1.527938063719371
D_24h_274	0.8349924585218703	18.684979977002218	1.0804153660890101
E_D35_67	0.9203380336572416	23.698252800125914	1.2290728689493964
L_D3_19	0.7941049449362989	31.19260552932254	3.594811324260461
K_24h_5	0.8253287326307936	26.566768376022637	2.1798135044224543
E_D35_157	0.9233172069635442	23.77146110902888	3.2071716054853145
D_24h_353	0.878148588492272	28.835285976039057	2.0025008778087963
E_D35_140	0.7061087061087061	27.58924570148761	5.4627478222531245
D_24h_309	0.7969675734216729	22.18151367916066	2.7953579160648196
I_D3_126	0.7528049221860297	20.751096510423125	1.0867521674409029
F_24h_49	0.9278117950370609	28.507217605559628	1.2234734190129553
G_D7_85	0.919771754636234	26.88373649002439	1.1055446639128832
L_D21_44	0.9094249387612271	26.545349173875884	1.7421174313263874
D_24h_232	0.9085162664468034	31.381563693957858	12.47152518458298
G_D7_38	0.7421203438395415	18.047328711491698	1.5324254098385182
I_D3_9	0.7909485285496541	27.5175352201956	2.535153240560618
C_24h_6	0.5522388059701493	26.370494495496136	2.115875400617319
L_D21_35	0.9096736596736597	23.75927516246388	1.396450229040584
K_24h_16	0.7075252663206774	45.12477119335595	7.8041948042683265
J_24h_44	0.9171295653381475	30.575109464700493	2.005926886948089
F_24h_17	0.9999940660264757	7.937253933193771	28.252397013558316
L_D21_78	0.7362083794077896	36.866193144009365	3.440605841227312
D_24h_310	0.8189829701083721	31.679734452081618	4.015275398205894
G_D7_28	0.4333616109300353	31.489251523805045	6.660127611741948
B_24h_68	0.8836051186807355	34.566700772486705	6.567729501188463
L_D21_57	0.882126555088159	27.158373640816826	1.4542586303895535
D_24h_255	0.911587982832618	33.59700027827298	7.465128894671713
D_24h_457	0.776339747059692	31.909700631130832	2.4044864682050617
L_D3_47	0.8630139815369364	28.256058019898116	11.564809207752576
C_24h_34	0.9189444616724995	28.48482617249696	3.1640625
D_24h_334	0.8271412217712562	23.847663930729297	2.395904097686821
B_24h_99	0.8806205884408415	42.59278698449073	2.623011244406179
I_D3_95	0.7926770644161949	42.456162995429	2.9854076256696085
D_24h_299	0.7677709874557735	23.477109140789995	3.804535097050295
D_24h_276	0.5087470449172576	31.37422039059374	8.516072952667576
I_D3_65	0.8704615817618914	26.511169242366687	1.6448049430802576
I_D3_70	0.8456192320838555	39.83907415960203	2.1384712020579677
F_D28_31	0.8629303790594113	24.449403138233677	1.2566959329801102
H_24h_33	0.744727047146402	24.971656276411753	2.1223558917509573
K_24h_7	0.8608025094758855	36.07202090159719	7.424547216308042
G_D7_24	0.8773203186918617	29.77777135209985	1.7772364321995822
C_24h_16	0.9073978469951625	31.299601309829875	7.226773645564025
J_24h_36	0.8495128711556654	33.9651790867995	2.115875400617319
A_2h_36	0.7162036646120071	30.95158551310454	2.109375
E_D35_71	0.9158934272160396	23.331058265823575	1.9433348380988673
F_D28_24	0.5805309734513274	16.871942909081	1.7887895534148923
H_24h_47	0.8458129654164193	30.47843232001965	1.6153182131355728
I_D3_141	0.883879151291513	26.844522909020153	2.9320303132492507
I_D28_134	0.5235128862831318	45.146387398318716	6.509973943280227
G_D7_61	0.9999991522894965	3.0	27.860326899399553
B_24h_73	0.8233257479512488	43.21989130952672	7.706804553495648
F_D28_8	0.9999686347113715	17.67592566906096	27.399329674310692
F_D14_59	0.9100445843168109	25.13151284862225	1.4111243647022222
B_24h_87	0.6385625431928127	22.50925735484551	3.4624890709439433
H_24h_23	0.8561539526512529	38.15866161616858	4.844537486389309
F_D3_27	1.0	nan	0.0
C_24h_75	0.7858687815428983	21.86894326153156	1.939798284052365
D_24h_406	0.8327272727272728	23.58763702483863	1.1361749665819523
L_D21_42	0.8561419897244278	28.3251471545967	1.567861893780428
F_D3_46	0.8861122603778789	23.373697140358274	1.40625
D_24h_442	0.8840039526376923	34.1291966032639	5.800485314420898
I_D3_47	0.8269522534582776	24.16828681057643	4.523498218504402
L_D3_40	0.7227530227445675	28.669853005702766	2.238864043891734
F_D3_44	1.0	nan	0.0
F_D14_27	0.9999966091579862	6.0	27.730138320770465
H_24h_32	0.8853021978021978	26.688041533663508	2.1798135044224543
I_D3_82	0.7650583412172817	30.448014748262548	2.601984763028264
D_24h_365	0.8328089400021699	33.27396884403935	2.5701225233743723
I_D28_21	0.7773753280839895	25.58033240796375	2.22964424887974
D_24h_361	0.9079258524677702	26.71882384271531	1.5007322431483239
F_D3_55	0.8690467815687654	31.247745902527043	2.102854505264808
I_D3_96	0.8351568198395332	20.801227143766166	3.055876127438742
A_2h_47	0.9999754163953993	12.417256860313312	27.43714518741256
A_24h_4	1.0	nan	0.0
B_24h_77	0.8048502139800285	22.188726225352482	2.1512765332834944
L_D21_60	0.8236501745021556	28.232330599774173	1.7578125
J_24h_18	0.8761217475154361	34.15091724626786	6.900144890632279
C_24h_41	0.8770749828917783	35.88474897773721	7.128237340193227
G_D7_57	0.9134089666484417	27.965587824911637	1.527938063719371
F_D3_20	0.7961768770152003	47.09711814573346	2.217291554112246
L_D21_9	0.9364545412653795	26.338418057193106	1.0546875
I_D3_18	0.8513893687379694	18.889277100277123	2.1352578701119453
E_D35_154	0.8710615502350497	32.797936845859354	2.44132812374996
D_24h_318	0.41626794258373206	12.012802304403124	3.804535097050295
C_24h_40	0.886434242319641	31.292824283521796	1.267576620280309
G_D7_44	0.89349960201645	28.93491548558201	1.4495293215062086
I_D28_20	0.8425792169296287	27.85697414173283	2.275369668626672
D_24h_321	0.9018596366227289	25.71666281383024	6.9467579696619985
F_D3_21	0.8246825494940219	36.46280332346835	2.326105457962407
G_D7_99	0.9028522577135307	27.798003323910816	1.602514960684845
F_D14_26	0.47695390781563124	30.40688026244439	1.3101960805662831
L_D3_39	0.8998344370860927	26.675038104290735	1.154163023647981
C_24h_56	0.7876022057425366	26.89362275898579	1.2065191571469143
C_24h_38	0.9059256196548647	29.31072260231215	1.8002685346567049
F_24h_29	0.9250275821098193	27.354998426960574	1.8968453972154664
C_24h_11	0.8653521126760564	30.663154687984207	2.5486597465935406
I_D28_40	0.1239799570508232	37.784571617949766	3.324904912291666
F_D3_7	1.0	nan	0.0
A_2h_8	1.0	nan	0.0
F_24h_27	1.0	nan	0.0
G_D7_13	0.9176155757625406	27.962740649864333	1.9255871162290996
D_24h_307	0.8404133180252583	20.628657515149897	1.8676614199815502
D_24h_462	0.8682292816808101	29.99561294420411	2.1384712020579677
F_24h_25	0.9170213457227331	26.112360051295315	1.9433348380988673
E_D35_75	0.9276370980270312	21.011386246003095	1.1600970628841796
B_24h_86	0.21171171171171171	18.796989587652035	1.2890625
L_D3_66	0.8485820908976185	33.73857236395928	2.141679712792625
L_D21_75	0.9999940660264757	7.937253933193771	26.202349328859093
H_24h_57	0.920814479638009	25.44691500369765	1.2065191571469143
D_24h_337	0.9087712154583649	29.967068303142412	4.742837424573764
D_24h_402	0.7423921335932864	25.633377424346694	2.745790901685933
C_24h_53	0.8805627656773126	32.908105872020485	5.279943902844755
G_D7_58	0.8410271488777811	27.328629514179344	1.4915533665653737
I_D3_123	0.7591559544021343	24.327499233067737	2.594055893106874
G_D7_29	0.9999821980794271	13.74772708486752	28.63718205062749
K_24h_1	0.803781512605042	25.796110717929714	16.117435544019557
F_D28_4	0.8936269447313189	27.759039448260996	1.93625527053027
B_24h_90	0.8604379182639205	27.23436190196535	1.4542586303895535
F_D14_53	0.884943335132218	28.13360630072	1.3412722432335467
B_24h_80	0.9999737209743924	16.07863412427245	28.15379385444238
D_24h_404	0.8778469107220374	42.71607730982911	7.422697322865523
D_24h_267	0.9052518226400268	28.678956881862955	6.73088928786299
G_D7_78	0.9999957614474826	6.708203932499369	26.568243864268673
I_D28_43	0.8208270414682309	22.500825637238982	14.61088937672537
F_D3_43	0.8582982702197288	33.706302393534315	2.201753229850305
D_24h_449	0.7308027923211169	25.15131947060288	2.583446213091633
I_D3_39	0.9143039184453647	25.800558316855952	3.6271377048145688
F_24h_53	0.9151724634550299	33.10646257828668	4.500671336641762
C_24h_3	0.5840886203423967	32.38061243109598	4.116601891464914
F_D28_20	0.8838700835959984	26.008242412064597	2.3349443959185088
F_24h_22	0.6535406645038595	32.526343706326266	4.995267535768855
C_24h_52	0.8564736499674691	21.316587891733842	2.540564459610797
I_D28_79	0.8330437908105194	24.68919194638512	2.102854505264808
I_D3_129	0.610484126147031	39.336423249103426	2.115875400617319
B_24h_93	0.47384615384615386	18.442269990876916	1.3412722432335467
D_24h_300	0.900708662654578	33.892938782766514	6.929934113424618
F_D28_52	0.9095151814637896	27.32386020100429	2.1320396951554983
I_D28_70	0.826077943615257	28.841755556062004	2.311298780076096
B_24h_70	0.8340240364691256	38.96404164801998	6.9388459420722475
B_24h_74	0.5397379912663756	20.647961073473773	1.2943782442016323
B_24h_118	0.8945315270586567	33.990685945648316	7.7494526331400495
D_24h_424	0.7495659722222222	21.61103387136872	2.583446213091633
I_D28_54	0.6936517181129878	27.447746841758025	1.9539060938124686
I_D28_7	0.7936829139538976	30.360977986001284	2.109375
D_24h_384	0.7663727959697733	18.743950459880732	1.1777197993501043
F_D3_24	0.7020746887966804	22.867574376391936	5.0878812529904085
F_D14_7	1.0	nan	0.0
L_D3_44	0.9153188496983604	25.082718251548187	2.831963900061228
C_24h_22	0.6247746587689931	48.49626940624541	6.85822260393728
F_D28_67	0.9342992092554264	22.968299064695458	1.0867521674409029
A_2h_30	1.0	nan	0.0
F_24h_52	0.8919536811583428	33.619028743357156	6.962555051959194
G_D7_72	0.9222342439816067	26.59364906612442	1.0546875
D_24h_445	0.8233351678591084	19.611212380391137	2.4609375
B_24h_106	0.8852548279366923	33.34913874588497	7.116668648760458
C_24h_1	0.878824502258126	29.168053879709415	2.1255887281894985
C_24h_47	0.8997319034852547	34.953578598345935	4.247945850091842
D_24h_233	0.8832040525565933	32.906015069652014	2.308326047295962
L_D3_72	0.9999940660264757	7.937253933193771	25.35532401793926
F_24h_30	0.8934066810173005	28.314069574594004	1.7926240477474635
I_D3_132	0.8684374234169698	25.73375848232422	2.4044864682050617
I_D28_80	0.23889379229185054	29.231295733334033	3.2875219076028603
L_D3_70	0.6632705043301069	27.680547742902224	5.496580968543082
F_D28_32	0.9340019172627387	24.16163786932381	1.4304557362187933
D_24h_371	0.8655926809864757	35.853141670296246	2.311298780076096
A_2h_6	0.6999842841427	35.29391498242192	4.529565958614302
A_24h_31	0.9999889797634549	10.816653826391967	26.00638560594602
H_24h_39	0.8769606282500265	30.437184697187252	2.8990586430124172
D_24h_447	0.8158240707541532	29.537414772191447	2.745790901685933
D_24h_444	1.0	nan	0.0
L_D21_26	0.8919577014053152	26.851011987901643	1.1600970628841796
D_24h_286	0.6489046773238603	20.022633113635997	1.8786585400642264
H_24h_25	0.8192303211525765	33.52556584492917	6.575043815205721
J_24h_54	0.8935723655443812	26.814776246257882	5.354840465060561
B_24h_111	0.8989171788118232	35.34304282441084	8.422838824718628
F_24h_13	0.8877085526525664	34.883066552495706	2.8537021082545126
G_D7_19	0.8931952423335221	25.058101444184196	9.171372563963981
F_24h_20	0.870303149220053	31.687807482257302	3.2686700814800047
L_D3_45	0.9999915228949653	9.486832980505138	28.532449018138212
L_D21_12	0.9999788072374132	14.305473009470584	30.22574368075478
F_24h_31	0.8704853762620129	27.772142139904176	3.790069131749116
D_24h_367	0.8097488921713442	23.53028034412036	2.141679712792625
C_24h_4	0.9062431703941138	31.256947105447356	6.827114842326332
G_D7_56	0.9999881320529513	11.224972160321824	28.17012980763323
K_24h_12	0.7994920634920635	37.51840434300767	6.623945044248084
D_24h_262	0.8844193789495142	37.55287032013936	8.163688687614274
D_24h_243	0.9333649686992389	25.993610022033213	2.167176797918781
I_D3_20	0.8166052585890932	33.17701885840023	1.8192392222179716
H_24h_52	0.7976762681973789	38.66395992586791	2.633461529794246
F_D14_42	0.9999940660264757	7.937253933193771	26.558679642547535
D_24h_455	0.9242878929502631	28.634283505262328	7.012670765801803
H_24h_9	0.7432062966031483	53.36287298697157	7.984245045419917
D_24h_269	0.8349254871990829	20.434642670871103	1.5098553195381008
F_D28_56	0.7814655172413794	37.142532371319	3.046875
L_D21_51	0.8978450588866609	31.82086230198297	1.875
D_24h_418	0.8828990045856169	28.5225741552186	1.6489742905629243
I_D28_61	0.4602768962902637	53.56449111723179	2.6722861525761044
C_24h_64	0.9186989382209847	28.285067258089647	1.7022467632422598
G_D7_20	0.9999821980794271	13.74772708486752	27.507628336503654
D_24h_244	0.8581930740955698	19.845128737557683	1.8968453972154664
H_24h_24	0.842901735547509	35.12688726511095	2.232721744131756
J_24h_4	0.9083468193700983	30.771184596801138	1.415981950030614
D_24h_429	0.7566957992669862	22.67629511391171	1.3412722432335467
F_24h_21	0.8793120687931207	33.571848448127696	1.939798284052365
F_D14_46	0.886481523984393	24.920476895216392	1.2566959329801102
I_D28_74	0.6513676936366254	33.886657545950655	3.042364449784493
F_24h_8	0.0	nan	28.553378261709245
L_D3_26	0.47511934218090024	26.91693697480661	3.617659931351515
B_24h_84	0.4334319526627219	20.859227436220646	1.5809458081912549
L_D3_57	0.8933635079982205	27.500719881979208	2.1923773750628563
I_D28_71	0.3841877702285361	30.693049670518587	3.5117165774464913
L_D3_2	0.9999482896592882	19.757035290305176	27.35393225595328
C_24h_7	0.7873754152823921	35.954910659405066	6.108380873401007
F_24h_24	0.7101502381824845	22.838520979736945	6.13418077889175
F_D28_13	0.9216814770477462	29.46541019477029	1.9818204521821596
E_D35_6	0.9191477812457592	24.943062101891435	3.0242549766946736
F_D14_50	0.9999821980794271	12.99108061644567	27.260895676875123
L_D3_7	0.5918311025251828	64.03441176883892	6.634303056899138
I_D3_54	0.761539259412924	29.32841027988549	1.5007322431483239
B_24h_81	0.633008990115499	55.2477957556334	5.464004637597547
F_D14_31	0.9087299458067285	23.529776104210715	1.1055446639128832
E_D35_139	0.9366003680455771	21.66534189257386	1.1117382399029458
E_D35_77	0.9077819048929243	22.857539357752728	1.2065191571469143
F_D28_3	0.9247080140055337	24.893092040832897	1.6489742905629243
D_24h_433	0.7273166023166023	27.12364514557376	1.267576620280309
L_D21_55	0.9130434782608695	25.60106140997336	1.381620248736515
D_24h_256	0.9099009211778082	31.524764712475665	1.6941600345469876
D_24h_250	0.9193644529403301	30.254599605742737	2.112627700467181
D_24h_391	0.8990476190476191	27.74332706715548	2.483158605517628
H_24h_29	0.7697881216379405	25.999208132125364	2.6876589705889957
G_D7_49	0.9028123480101851	29.68229227507425	1.2065191571469143
A_24h_41	0.9999983045789931	4.242640687119286	28.00879313136825
F_D3_15	0.8743496768090808	26.331984613124813	1.567861893780428
F_D3_42	1.0	nan	0.0
I_D28_138	0.7607921356318564	31.53236291996961	2.5887564884032646
F_D14_58	0.8743471741041419	32.17664736370484	2.0995866641213574
L_D3_16	0.9999864366319444	12.0	31.130435331139367
F_24h_9	0.0	7.3484692283495345	15.76988490825254
J_24h_41	0.8415443033848862	36.37388240976959	3.4465877741842363
L_D21_25	0.9999940660264757	7.937253933193771	29.331776086335214
D_24h_385	0.9999957614474826	6.708203932499369	27.970523032138786
K_24h_4	0.8988866084239969	27.692949126160997	2.0765677906253144
I_D3_68	0.8528514524434081	34.98502393409906	2.3320018057186407
F_D3_13	0.8791367649336569	40.401638780609275	2.311298780076096
L_D21_16	0.9999677870008681	18.49324200890693	27.098960085127114
F_D14_65	0.9999779595269097	15.297058540778355	27.186237174335453
I_D3_86	0.6423357664233577	23.597111392478503	1.2943782442016323
G_D7_90	0.9248454675132157	27.27942772948866	1.154163023647981
D_24h_313	0.805	18.499715676261733	1.0611779458754786
F_D3_30	0.9875979953342013	24.279111236728102	32.99717839055759
F_D3_17	0.9999983045789931	4.242640687119286	27.174616424745192
F_24h_56	0.7976190476190477	20.800053150073605	2.337883282413282
F_D28_47	0.9995439317491319	50.92083054829852	29.05919210005351
D_24h_345	0.8286963625006006	35.70438745958522	6.255002880507431
A_24h_43	0.9114508425220619	28.376287740691918	1.2943782442016323
L_D21_59	0.9392939337357246	22.771933053983577	1.0611779458754786
F_D3_9	0.9999991522894965	3.0	26.209685840084724
D_24h_366	0.5875831485587583	27.110729778601378	1.6489742905629243
L_D21_64	0.9172486102593523	28.861582027475375	1.640625
C_24h_8	0.9044653598471446	29.05757355462592	7.7804028153271085
J_24h_3	0.9053570677103059	32.16975312187352	5.967364245222194
G_D7_46	0.8993362006812023	29.760150835084225	2.201753229850305
F_24h_11	0.8461628533289619	32.06702038350528	6.773599695289887
L_D3_32	0.999983893500434	10.7433760648385	26.150148397867053
F_D28_44	0.9999304877387153	24.506002362201105	27.23821710742842
B_24h_108	0.9091982989447157	29.14419823924343	2.718143790174188
L_D3_12	0.9999974568684896	5.196152422706632	28.131102853494852
B_24h_82	0.8133828996282528	24.997474499713814	3.067090389445875
I_D28_39	0.7444254601293336	25.84173634456794	3.2833419670598203
D_24h_395	0.781651376146789	21.796238338670403	1.0546875
J_24h_28	0.8185473343428542	43.81946726742468	8.203125
F_D3_31	0.839247186908753	29.388316019719767	2.046591702723396
D_24h_295	0.9162113539445629	28.736099391439268	7.065347013273216
D_24h_340	0.908344520321407	30.697382268600485	1.7578125
C_24h_45	0.926233613706627	25.515819733068884	1.4111243647022222
L_D21_32	0.9999898274739584	10.392304845413264	28.960490706696536
L_D21_67	0.9999949137369791	7.3484692283495345	30.614659646220247
I_D3_151	0.8977164494622157	24.107338256410394	1.9713988876477408
D_24h_421	0.9166432781364019	30.08131585559262	1.8454705954715183
G_D7_70	0.840871476246032	31.03142024009035	15.211822248922463
I_D3_87	0.7381507381507382	26.007261024491477	13.899939315992759
F_D28_15	0.8874502834898874	25.795792458137967	2.109375
C_24h_37	0.6830154405086285	17.75972386916015	1.315426425037714
I_D28_141	0.8293208767517067	23.658717835453185	3.1748946525337653
F_D3_25	0.8660173825054659	36.236261581382514	2.2541465697271104
L_D3_80	0.8540805554064451	33.26106891463116	1.9539060938124686
C_24h_43	0.9047633643943109	31.67130842017763	6.83515620535204
F_D28_46	0.8861919153758973	24.926507189275895	2.275369668626672
D_24h_372	0.6687274600721278	18.37985920471349	1.486942680521428
F_D3_56	0.7667121418826739	34.663025215493754	1.527938063719371
F_D28_65	1.0	nan	0.0
D_24h_387	0.4540084388185654	27.39649537255203	1.2890625
D_24h_248	0.875852443936943	29.59326923387067	6.785753293032856
I_D28_129	0.45950228353061795	54.05515891141062	3.277062059556929
I_D3_80	0.832016008004002	22.038513832053837	1.8565991622368976
L_D21_43	0.930518199748969	26.269951220597207	1.0867521674409029
I_D3_138	0.8597689075630253	26.833508114737754	2.337883282413282
D_24h_237	0.8407885573471903	41.93357300354864	11.882835613882845
D_24h_298	0.834220603343607	22.587349289029238	2.535153240560618
