# Supplementary material for: RatLesNetv2: A Fully Convolutional Network for Rodent Brain Lesion Segmentation
Source: Front Neurosci. 2020 Dec 22;14:610239. doi: 10.3389/fnins.2020.610239 (PMC7783408; doi:10.3389/fnins.2020.610239)
Supplement: Supplementary file 1 [file Data_Sheet_1.ZIP › 3E-Ablation/level2_sameparams_homogeneous.csv]

D_24h_312	0.7929285165257495	22.78077613964372	10.037846473044219
I_D28_76	0.7107586413287446	25.159174458779567	5.766053718816818
G_D7_86	0.6721969494246722	26.637323670225275	1.5939223252424348
F_D14_67	0.8526027397260274	39.658266088587304	1.2457202124298419
F_D28_7	0.9999991522894965	3.0	27.35292814714096
B_24h_91	0.9999906751844618	9.9498743710662	21.021033516401047
I_D28_148	0.7281737992083035	22.476374946803993	2.583446213091633
I_D28_150	0.7465249116782778	21.48544648705308	2.702944358125968
I_D3_76	0.823549429981283	35.93582685176497	9.690492229419386
L_D21_72	1.0	nan	0.0
F_D14_45	0.36118143459915614	30.78027888324494	3.2497088962176672
H_24h_58	0.9053995813323482	25.511334135444972	2.6953125
B_24h_78	0.8446650124069479	18.35396391316575	2.115875400617319
B_24h_72	0.920950825309491	24.595289223148047	1.415981950030614
F_24h_41	0.6606382053734458	50.69568647266422	10.33976332255271
L_D3_42	0.8744451231928324	35.09557261193413	2.26326655263609
G_D7_75	0.669664268585132	24.57505395925434	1.9076742886054343
D_24h_252	0.929265548974696	25.90958792273348	3.6328125
I_D28_24	0.42283384301732924	29.716230456640734	10.859937035815403
L_D3_31	0.8450528557304738	37.495279619933235	3.8707370074016585
B_24h_103	0.8953298844872795	27.50426909318429	7.234370781586243
J_24h_30	0.7723369136186398	38.05208708414506	5.354840465060561
L_D3_23	0.8481671103829613	43.62986018092529	2.019572805423526
D_24h_311	0.8271729957805907	32.02104332387396	9.506644083917376
H_24h_21	0.8691260252939512	27.897368294318262	2.0161699844631156
F_D3_53	0.8914435614535915	31.22607759104181	2.3930364675775944
B_24h_122	0.8922554155458021	27.29595271857976	6.255002880507431
D_24h_375	0.7870563674321504	23.40294093620757	3.7609702818471593
L_D3_21	0.8803112299232793	35.01424507475688	2.109375
F_D28_59	0.8578935268810142	27.694375106245616	1.3361430762880522
K_24h_6	0.8375524570190875	24.331707354085374	3.6704202570388653
I_D28_96	0.11607142857142858	25.786553939356267	2.8076129415728763
I_D28_110	0.6698461993493049	24.57220455236189	4.612187965817444
D_24h_454	0.0	4.242640687119286	13.010451590392146
D_24h_348	0.8875321637426901	31.65071004088609	1.6448049430802576
L_D3_53	0.9999932183159722	8.485281374238571	28.95527409556364
L_D21_80	0.8499189945505425	32.02866364381085	1.527938063719371
I_D3_150	0.7868953707082901	32.47751519913926	4.011853773896178
F_D3_32	0.6966144731273805	55.22706669983444	7.922083022416674
C_24h_30	0.7519577650681918	22.594191148741118	9.361073640722587
F_D3_59	0.8532696432915368	39.858943365621165	2.232721744131756
F_D28_21	0.9002325275303822	28.603043638192112	1.9433348380988673
B_24h_110	0.9364135221190977	29.217455283847237	7.213459404615184
D_24h_260	0.9228404662141145	26.717471726380875	9.044719221776939
D_24h_411	0.8111885319543993	37.52976315334175	12.291845977682216
I_D28_44	0.4944693849215532	32.07348018038343	3.7168948891766496
I_D3_130	0.6916853158891375	24.815378362081464	4.076373546310801
F_D3_18	1.0	nan	0.0
D_24h_453	0.9289292127398167	27.243436766064523	2.346677858730561
F_24h_48	1.0	nan	0.0
B_24h_97	0.8702632151403089	28.79694072987991	2.4914404248596838
D_24h_287	1.0	nan	0.0
F_D3_65	1.0	nan	0.0
J_24h_5	0.9048101495516475	30.597193353213928	2.1640060913225847
L_D21_74	0.8389794793659027	31.81958399954644	2.109375
L_D3_11	0.9999881320529513	11.224972160321824	29.368506180489288
G_D7_10	0.8328290211811104	47.958229346942325	1.7926240477474635
F_D14_22	0.23564356435643563	24.61915239891704	2.9413829057838594
D_24h_283	0.9259764446659496	28.0807916447017	7.375368270731045
I_D3_91	0.8452330315367321	23.20572942960269	4.108253471005805
F_D28_41	0.6721407624633431	29.215676962376552	4.387885600042748
I_D3_42	0.7651737640724425	24.718045447419225	9.989847751866328
D_24h_422	0.9189773774909581	28.197626677283136	2.836809008650829
L_D3_25	0.9996210734049479	26.97255385562455	20.769645491151863
F_D3_29	0.8913232418338524	33.6402153173655	7.195350671722853
C_24h_20	0.8891827333219587	30.92739654748927	1.7617144193405752
L_D21_14	0.9999135335286459	21.22096690649535	29.936761962458046
D_24h_426	0.9394710813484021	25.151019771358122	6.372457558276183
I_D28_157	0.7661379069705022	25.421676045943844	1.8895916597574725
L_D3_83	0.7470458562548409	50.241448837475865	2.472073020671366
D_24h_460	0.9277375697416478	27.6909127096311	1.3716445207874561
F_D14_41	0.743281875357347	17.55864587722995	2.633461529794246
F_24h_32	0.9018950084670591	30.306815530297058	7.797152894596767
C_24h_48	0.9315556974825696	25.004228075754366	3.782815404273978
D_24h_284	0.6572566051393413	34.12727919115322	2.4130383142938285
L_D3_35	0.8087554085008908	40.60175435833923	2.4581457378987928
I_D28_9	0.5794487921061585	30.56063747021324	2.0765677906253144
C_24h_17	0.8868689486643094	27.14152263227019	3.416573375885918
I_D28_35	0.7165146106042576	39.034071721840164	2.6774202325302805
B_24h_106	0.9171322327411213	27.700298764640014	2.7257117225655487
F_D28_9	0.9999872843424479	9.01619941282644	29.383232099503303
G_D7_81	0.8578045391384901	45.363988120801	1.7421174313263874
D_24h_448	0.4718954248366013	37.95455663069804	9.186334029968442
L_D21_81	0.999983893500434	13.076696830622023	27.716020555089724
G_D7_59	0.7561757495757119	35.73641479998017	16.367280727658116
H_24h_38	0.9034905499744594	24.21311525963942	1.8305272677906221
I_D3_157	0.42161033956811433	44.29330931473083	4.163043672265221
L_D3_43	0.8618303369771434	37.64341714174966	2.3583529450193095
H_24h_53	0.9117918964582868	21.219064785344745	6.390749158329366
D_24h_241	0.9410949760072544	22.959583527157847	2.8537021082545126
L_D3_29	0.7698995883507098	47.51954016551637	2.4187227469394874
J_24h_38	0.819870009285051	26.330580670380225	1.8267723361078003
D_24h_324	0.8053861788617886	22.308704318836483	1.8342745127927964
J_24h_44	0.9298849411208961	25.683244066698155	2.0499440255315506
B_24h_123	0.8330202292466443	34.12657001012552	5.487829440922544
F_D14_53	0.7939466534225365	38.682493007105506	7.777754768458649
I_D3_104	0.6078523092275548	39.08647437652726	4.706504444067939
C_24h_15	0.6552250190694127	21.5463566735228	2.266298391306295
F_D14_4	0.8000299412403159	40.10895700465255	1.8565991622368976
L_D21_70	0.5661348430262481	36.4506697380395	2.792900458081168
L_D3_33	0.8568350837942535	37.611860521866646	4.3359375
D_24h_407	0.9395902752067136	26.02471882113995	2.036501624646418
I_D28_20	0.8171065999578278	34.61335641569819	2.112627700467181
D_24h_369	0.8633416753699726	27.284008230984952	3.2071716054853145
I_D28_123	0.006664647076643442	15.147667634471219	5.3317092965987465
D_24h_316	0.6522159860654151	21.67662051211596	2.266298391306295
C_24h_24	0.9451883542615847	25.223666089918797	1.8932220025082238
B_24h_93	0.3929098966026588	14.550260116040691	11.953125
L_D3_62	0.9079850408909711	33.284369442920756	2.1384712020579677
C_24h_19	0.9309963364700812	22.501193525515216	4.40506549903418
D_24h_315	0.8855591748099891	33.2775150720168	2.311298780076096
H_24h_27	0.7981522763312113	34.49996995537866	7.791867285880917
L_D3_34	0.8167612589371268	43.68299234949479	2.4969463772651386
J_24h_34	0.8892863252515513	31.857270926708996	10.65891015642107
G_D7_71	0.7988757026858213	25.334944807026027	1.0546875
C_24h_23	0.834493257938234	19.887230778712297	9.497972774040061
H_24h_51	0.9193215739484396	25.05137744387999	2.562095051844779
I_D28_114	0.0	22.14923716819744	5.443860773126688
D_24h_319	0.9243470474860759	27.13443283369027	1.8078806977197084
F_D14_11	0.71222986956731	44.8767282491043	1.9956312147570003
F_D28_29	0.8971062794265461	28.760984724149846	1.2065191571469143
H_24h_20	0.8757618965544257	30.30036432859495	4.6875
I_D28_95	0.7886696467542632	33.66685550312793	2.8440611951980306
C_24h_21	0.9186834462729913	27.20821709362791	5.400805603970116
B_24h_68	0.9093528496513571	30.139487103194618	3.31663399173865
H_24h_6	0.9038136466707896	26.64030661125979	2.768205893207277
F_D28_20	0.9181795573240488	23.297433746064055	3.8831347326048964
D_24h_294	0.9196363474042882	29.78172456830322	8.12237036773287
L_D21_33	0.8477374929735807	35.51277370000352	1.8192392222179716
C_24h_22	0.6408491583050004	36.295225480577926	7.315541735162629
F_24h_55	0.9227048937909919	29.875974025502853	2.559413632950182
L_D3_3	0.6226595034491528	60.518133616311914	5.622558063700854
H_24h_30	0.8255649717514124	26.22142192792638	3.3741046989581176
G_D7_5	0.6396446078431373	67.11421080709418	1.6778696558526978
F_24h_20	0.8958752390176066	31.217066299082923	1.640625
H_24h_36	0.8867208332026226	27.31961139033547	7.3529903634614024
L_D3_77	1.0	nan	0.0
F_24h_49	0.9301691747620068	27.29949698960512	1.7022467632422598
B_24h_69	0.8498126261170366	32.21884125294127	3.7408335233232113
G_D7_60	0.7451873496046751	60.5434740094759	1.4589726091393045
I_D28_48	0.0	22.772675199774483	18.585952277736872
J_24h_1	0.9315612922044775	25.39752958924343	2.109375
G_D7_47	0.9999991522894965	3.0	28.70232651481899
L_D3_48	0.7597267597267597	37.589278032474056	2.154465973927762
F_24h_9	0.0	19.78660168531211	15.871012509790845
D_24h_437	0.8984282046465026	27.383615169437682	1.7022467632422598
D_24h_231	0.9267492224617909	26.163436923117974	1.8002685346567049
L_D3_81	0.9999830457899306	12.641442965378342	18.47664508438203
F_D3_47	0.9999771118164062	12.344932762082466	28.98892842433825
F_D14_32	0.7899921304713576	48.30461541889983	1.8786585400642264
L_D3_57	0.8502774151436031	40.100028792589164	2.109375
F_24h_3	0.9327505284654796	25.75463664745112	7.639690318596854
G_D7_91	0.6619160152699509	66.09352973977292	14.719981536853656
B_24h_95	0.9049691435094354	29.890922350406903	7.002872422654061
D_24h_246	0.9184888806178468	27.481232123552648	6.245115278659795
I_D3_35	0.6759209550834675	45.47087308004325	4.21875
F_24h_60	0.9118711930825915	28.416707607423266	5.458975640086929
I_D3_24	0.8630976056001909	20.08143044624413	1.9112702848007919
D_24h_401	0.7995289961730939	30.975145658154403	3.1640625
F_D3_49	0.9115135735344795	28.08213826415708	4.103236265627718
G_D7_7	0.6996846446187435	69.50306815970252	6.416483822814291
F_24h_1	0.7150710900473933	26.263563234133454	9.925718989621734
C_24h_46	0.9083889648516046	32.158799012724714	7.475239890851747
L_D21_18	0.8166485591598117	32.51221499056295	14.913231708133175
B_24h_75	0.900643506335552	24.915775337998678	7.620792416198019
I_D3_73	0.5756116733811536	41.786751709418006	9.504476998121069
F_D14_5	0.5323854660347551	19.054908669757292	1.640625
F_D28_58	0.8342041183006691	30.988424779886945	1.9327057620082784
D_24h_441	0.7436436627795833	37.01924523151044	7.741474014803317
G_D7_53	0.7101934362095197	54.96220821006936	1.939798284052365
F_D3_58	0.8270059666095729	42.21946911351546	2.532443295114177
D_24h_446	0.6720824252030909	32.17202941413763	1.9539060938124686
I_D28_93	0.716570825904628	26.954475068715606	2.957678780654054
D_24h_297	0.9122802148239637	27.757281993612168	6.205407325722059
H_24h_49	0.9080898799077802	25.953744719121563	1.3361430762880522
G_D7_11	1.0	nan	0.0
D_24h_261	0.9134441336185618	26.670395547616177	2.6516504294495533
I_D28_151	0.6573570692534556	41.39447875008222	2.349602069034776
F_D3_26	0.6875152699731248	19.186565758770783	1.567861893780428
K_24h_13	0.9170689040785254	25.857706894573475	2.05329087514866
F_D3_41	0.467653685226907	38.580305599287314	12.484181886022057
B_24h_100	0.9187023774485759	28.83168148325491	2.5540423497308637
G_D7_87	0.8096733135341536	46.537516820809635	2.109375
I_D3_22	0.7945675928816734	20.777587911059065	3.1640625
J_24h_32	0.8269075054500156	40.80705578168846	5.700181175163426
J_24h_35	0.7512170639899624	32.16676336190783	9.370604438298658
I_D3_126	0.7607235142118863	18.50908355810657	3.1640625
L_D3_14	1.0	nan	0.0
L_D3_13	0.999985588921441	11.530226876763448	28.507891716798678
G_D7_97	0.6089278086287911	65.55445195977725	3.1027036628610296
F_D28_42	0.9999957614474826	6.708203932499369	28.607674632020732
G_D7_82	0.7327453677481996	59.682154867863076	15.672048307242143
L_D3_22	0.5636092309332197	54.099188338509414	12.823332882325776
D_24h_461	0.9095877756822294	29.434467524313224	7.552913927025946
D_24h_235	0.8861651898324817	26.901802496173723	1.690102160373745
C_24h_76	0.31962435233160624	45.216910149732044	9.454496930404666
C_24h_58	0.8032714216055676	40.56386994053086	5.60788411594003
I_D3_162	0.5532010440932947	50.50114946853153	2.26326655263609
B_24h_102	0.7355371900826446	31.725205944655638	2.507922018636644
I_D3_127	0.7520019711716152	26.791458563792567	4.222003953434021
H_24h_15	0.8289672167014037	36.824172373271395	5.279943902844755
E_D35_114	0.017241379310344827	14.696938456699069	6.9950238660578385
C_24h_59	0.8560102688009664	31.540135505529175	3.19859626498973
G_D7_33	0.7300642479213908	46.79425556468639	1.5590782846464926
F_D28_22	0.2691588785046729	22.254261251002085	8.503162468908625
L_D3_1	0.7603501448553005	46.25451936805825	4.337520825778534
D_24h_399	0.7850225952227243	30.481057828674608	1.6737722879397305
G_D7_108	0.7968963943404838	46.266713505472524	1.769492445766582
D_24h_281	0.9124682197893426	26.67109416381938	7.738812647390183
D_24h_431	0.5884194053208138	21.70575518444314	1.1055446639128832
G_D7_106	0.7607588075880759	54.8842509051015	1.5234375
F_D3_1	0.6812854442344045	19.632798167565966	5.3689271198228
H_24h_41	0.8153191489361702	21.129348629280504	5.8675723908375215
L_D21_52	1.0	nan	0.0
I_D3_79	0.8287973022412395	40.92894095833527	6.9140625
J_24h_55	0.8343237034280068	36.28545105127848	2.275369668626672
L_D3_39	0.8186409226505061	40.99748206854739	1.9112702848007919
F_D3_8	1.0	nan	0.0
E_D35_128	0.8812468636538064	24.002045252227592	1.632233001232514
D_24h_428	0.9254197579070675	25.16581834029845	1.5939223252424348
G_D7_48	1.0	nan	0.0
F_D14_15	0.7546045772725016	44.67626295238947	2.768205893207277
D_24h_409	0.9342435173652114	26.916842742741192	2.9413829057838594
F_D14_2	0.8521949652906445	34.043207514125804	2.337883282413282
F_24h_18	1.0	nan	0.0
C_24h_60	0.8706605222734255	29.229687801226305	7.27223741442197
D_24h_218	0.8795176939743147	27.202635956536014	2.2079816814160282
J_24h_31	0.8131305211436934	32.33713743723037	4.114933562362369
G_D7_98	0.7715995647442873	37.976863185756294	1.8230096702465677
D_24h_268	0.7968337730870713	22.046550654556942	2.167176797918781
H_24h_37	0.8937744719135294	27.0871576347134	1.9076742886054343
L_D21_23	0.8528827564289309	33.01817799150388	2.217291554112246
D_24h_243	0.9340108840595379	25.597237054714814	2.1892431670628207
D_24h_314	0.9335509688289806	26.31288258216747	6.72068013700297
G_D7_30	0.5693905643849331	35.59466194037644	2.201753229850305
F_D3_5	0.5084745762711864	23.188188860941104	11.276214574790547
D_24h_227	0.8978687761749651	32.64340253492277	7.320233290660039
F_D3_55	0.8000606508595364	45.90784324712585	2.26326655263609
D_24h_328	0.9174677208349923	26.805836186219825	1.950388708253114
D_24h_357	0.8430757710488136	24.235159783790706	10.037162393139308
F_24h_45	0.7129195815416212	27.22649825223846	2.337883282413282
F_D14_56	0.550927678909504	45.76882400106677	2.664566484586423
F_D28_18	0.9999643961588541	11.671767292551479	26.95032254452451
H_24h_43	0.9002012141641014	26.14463469037615	8.753051225813703
F_D28_50	1.0	nan	0.0
I_D3_101	0.7797419971333015	26.050087415380794	10.602716752750801
C_24h_13	0.9326545405505638	25.986872209210134	2.238864043891734
G_D7_54	0.7331619537275065	56.59241522104117	2.109375
J_24h_29	0.8015828535520796	41.63320403001166	4.818957467566896
E_D35_64	0.808479020979021	32.37058759188761	2.1512765332834944
B_24h_112	0.8710344827586207	32.847343227223476	4.550739337253344
L_D21_35	0.830039847117183	29.916908315776997	15.093549833688272
C_24h_65	0.9998864067925347	27.170812603648425	30.541229897186728
B_24h_71	0.8986449582563916	31.020947012978045	3.87959656810473
I_D28_83	0.6381735159817351	28.99356232127061	5.963911242187253
L_D21_77	0.9999949137369791	7.3484692283495345	29.62526886250623
L_D3_74	0.8675181363032595	37.05212042724533	15.073975303327005
I_D3_74	0.6937243098035408	47.33217905311955	3.2602565023227084
I_D28_22	0.06241983753740915	22.10814720052927	2.7282297015990977
L_D21_19	0.6977436151748079	38.10074668841421	2.1798135044224543
D_24h_383	0.7217828900071891	19.511456975234186	4.826076628587657
D_24h_436	0.7746675346414954	39.12095472659136	8.548263855392289
B_24h_74	0.6021505376344086	18.47961746722654	1.2729820888125252
J_24h_60	0.9238040839640155	25.973289830501496	2.4748490721026806
K_24h_8	0.8978266654838996	26.408779579405252	3.7168948891766496
C_24h_70	0.8982246916926413	27.174975975945976	2.036501624646418
C_24h_66	0.6835818785779914	34.53823223459285	8.955456175566937
B_24h_101	0.8725397672096618	40.84167365575553	2.7953579160648196
B_24h_118	0.9145990018978	29.542430875087273	5.37787214324239
B_24h_114	0.9362014729981729	28.952299779974524	1.2290728689493964
D_24h_271	0.8925296419601659	31.473786981852022	2.7357697335770514
B_24h_105	0.9377322038935949	24.340101293320828	2.2723499331639045
K_24h_15	0.9011427317870889	29.24680628511094	2.875275971809054
I_D28_130	0.21827000808407437	28.376286356389407	4.877027823441753
L_D3_61	0.9030101374463586	29.097919412287983	6.7176143662343035
F_D3_11	0.6005138783338761	51.25657583028646	2.036501624646418
G_D7_74	0.7276023441123151	60.31196552524688	13.980719232353758
D_24h_388	0.8373992477162816	34.961680386004666	9.532610686685272
L_D21_51	0.7919644695432219	40.08714585809389	3.8689626607544945
F_24h_42	0.9999932183159722	8.485281374238571	25.987104298935463
G_D7_52	0.707757144738575	64.01750166966293	2.1923773750628563
K_24h_2	0.8352381915646809	22.127837141191623	1.486942680521428
I_D3_44	0.8157902890961485	27.332910025941775	5.169549609401432
F_D3_3	0.7956538962141362	42.972900980618704	2.7407848977015234
F_D14_52	0.8254239355861901	47.20403209789255	5.100012925075534
F_D14_18	1.0	nan	0.0
I_D28_61	0.3416691774630913	53.64152455566429	3.06036676340639
D_24h_301	0.7305498516997491	24.240973116836358	2.7257117225655487
K_24h_17	0.9280647793609943	24.708377833747907	2.532443295114177
G_D7_79	0.6898608349900597	24.275325067876963	2.112627700467181
L_D3_49	1.0	nan	0.0
L_D3_73	0.8738214643931795	33.003649329342274	2.4859222776089562
I_D28_160	0.2501124606387764	37.5195324202109	9.005155993799121
F_D28_2	0.8745147623167188	29.164200705778505	3.8333032579209667
F_D14_20	0.8831623374395223	27.387799900225367	1.171875
I_D3_12	0.591349257585539	52.6079056681945	6.0325957857345704
H_24h_26	0.9159580043618658	25.28523242405018	8.886182160997912
L_D3_63	0.6939180474253398	32.74439531973061	1.9539060938124686
D_24h_415	0.6143220647037441	29.220391679488078	10.247040111890238
F_24h_50	1.0	nan	0.0
L_D3_40	0.6979813054748252	39.41397721145145	3.1640625
L_D3_18	0.7831116252168884	44.184309075593006	11.942205490304389
G_D7_93	0.6799080525824295	65.78077802538095	1.8528970665049098
D_24h_410	0.9322584995280121	27.474202118905676	1.5634762575148047
D_24h_289	0.9087343215507412	28.373247348516664	2.079871798745959
G_D7_65	0.7961312607944733	51.61322708137961	2.115875400617319
D_24h_430	0.739142776043145	25.58946961439488	2.251098364722486
F_24h_26	0.8293384467881112	20.061662518179645	1.7302527023711016
D_24h_435	0.8503009513947317	22.53763832088786	3.1640625
D_24h_416	0.8891255057685803	36.221028249795964	2.601984763028264
I_D3_8	0.9075104990721751	29.269613859670574	2.275369668626672
C_24h_25	0.9416161552715053	25.02735228842321	4.6875
K_24h_18	0.849391237656984	24.12254942730542	1.527938063719371
L_D21_53	0.9998897976345487	26.542972379069557	30.295858632707024
C_24h_14	0.9133343004045581	26.50526744209341	9.211712753634297
I_D3_7	0.8589450536732155	24.22954475119458	4.10658175029732
D_24h_370	0.8197704942623566	27.559297994885615	2.4886828806556993
D_24h_364	0.9121608239255298	30.258348592678534	2.036501624646418
D_24h_389	1.0	nan	0.0
F_D14_47	0.99993896484375	21.388912994570706	29.3516675121225
I_D3_88	0.7914589204422284	41.55556252942223	2.398768299663131
D_24h_423	0.8858997457857196	30.988027236207348	7.638791478624498
I_D28_68	0.7814521345407504	36.40114251581975	2.5727927812617364
C_24h_49	0.9046329723225031	29.373214483798545	1.5765965680164504
C_24h_57	0.9176356160749812	25.594716668978254	2.9784996157356645
L_D3_78	0.7456279809220986	29.572022698814344	2.235795003320966
H_24h_45	0.8973264017823989	26.242316922515194	2.4665115445135766
C_24h_9	0.918165819319515	25.679530240138654	1.5098553195381008
D_24h_345	0.875847545877398	30.016425749474422	5.5127969467214415
D_24h_338	0.042440318302387266	8.40184430076641	1.7772364321995822
I_D28_126	0.11943269470017417	21.80335591924664	2.4914404248596838
G_D7_21	0.7907066369367137	50.1265609925588	2.6256277151259466
F_24h_44	1.0	nan	0.0
I_D3_43	0.9170702819314313	21.389610859387723	7.45316185132399
C_24h_2	0.9346976154415132	24.60669153367511	2.109375
G_D7_64	0.8253101045296167	44.905081658137	1.9783526972032188
F_24h_4	0.9093674626800808	31.083428450390624	2.9296875
F_D14_13	0.41265669227658713	50.74029598216897	4.337520825778534
F_D14_43	0.8268894637488639	39.03626354376924	7.935073601826655
L_D3_80	0.8886648472944081	36.654757049315236	6.079083913754502
F_D14_48	1.0	nan	0.0
F_D14_49	0.7281501721017707	42.59494616523357	2.430051721093092
L_D21_13	0.9999092949761285	22.621198824797037	28.57140840802162
D_24h_432	0.8373480155999082	24.0047210735611	2.3699705175183614
F_D28_1	0.9999821980794271	13.74772708486752	33.631179185079226
I_D28_98	0.6865445209476018	29.896694189333598	2.201753229850305
E_D35_132	0.3085436033643205	31.72736087453564	4.666947129314034
J_24h_49	0.8930579712592243	28.178029404284317	5.746968672768388
I_D3_139	0.8123295791345584	18.13908146269667	4.21875
D_24h_393	0.5622593068035944	20.83400552583973	5.950079191305986
B_24h_119	0.8508250159626306	35.53810726246635	4.108253471005805
L_D3_65	1.0	nan	0.0
C_24h_44	0.6371194720326098	31.319541080668124	8.446447079199558
D_24h_368	0.856394869984704	31.532739319753674	2.308326047295962
L_D3_58	0.9999949137369791	7.3484692283495345	26.489818992471548
K_24h_11	0.8599334181924998	32.29530200816174	3.168399804983385
I_D3_17	0.49440488301119023	16.526617808080502	1.0481568644530266
L_D21_45	0.9999347262912326	24.134226700040553	30.449362822382056
G_D7_43	0.793072473141461	53.438935065289456	2.046591702723396
B_24h_67	0.91672218520986	25.929017493373998	2.6799835842256106
I_D28_159	0.0	4.242640687119286	6.8672274956173185
F_24h_7	0.0	35.98792351419917	11.150684667529948
G_D7_69	1.0	nan	0.0
D_24h_263	0.8158159276220261	21.637558370931597	1.8192392222179716
H_24h_18	0.8522186942167038	31.740213037725137	7.243855997121371
D_24h_265	0.7942342982300361	33.52278228238636	8.494275128634431
H_24h_28	0.7992075750453294	24.684610336290426	7.581949743572725
J_24h_39	0.924936025021325	23.72986469763697	2.483158605517628
F_D28_5	0.25970873786407767	19.3315887659766	2.308326047295962
F_24h_43	0.9375705072263255	24.242707338608895	2.026361304584834
I_D28_82	0.20644885147667286	37.319003306716354	4.79324093817599
H_24h_55	0.9093525678815411	26.424021962243213	4.834605783922563
I_D28_73	0.143054595715273	18.598802072324954	5.612779694450647
F_D3_13	0.7339281182281397	58.9256997660706	5.76128838435087
H_24h_40	0.8881870385561936	29.779843413375918	6.1274608417506435
L_D21_31	0.8261562998405104	32.045670666123605	4.2024424399315095
D_24h_239	0.9170352748764078	29.677712490397877	8.20145072199501
D_24h_425	0.854251012145749	17.875052274789685	1.3361430762880522
D_24h_254	0.7896741430385104	21.436523966459994	13.836563897452331
I_D3_40	0.6715428571428571	20.245393270188295	1.9644204626062747
J_24h_43	0.8870864904138432	27.603182112873835	4.500671336641762
F_D3_17	1.0	nan	0.0
G_D7_107	0.7851576337229897	45.759880577727124	1.9679127684078122
B_24h_83	0.6695252679938745	33.41914937705163	1.5809458081912549
F_24h_15	0.8583185491819436	33.63612047814381	7.004833187755526
I_D28_104	0.7250168174004036	27.307317995963743	6.90213483873151
I_D3_160	0.82483781278962	19.217553367522395	9.148133934972066
D_24h_347	0.8940938734270231	27.151435191192416	7.117633424559475
L_D3_67	1.0	nan	0.0
F_24h_59	0.9086176314758933	29.27995660077891	1.7022467632422598
L_D3_16	1.0	nan	0.0
L_D21_61	0.8392767682288108	30.126207976537028	4.310525193222544
C_24h_42	0.9442161691474598	22.43704018385928	1.154163023647981
L_D3_60	0.6448583316821874	59.157618657803454	12.309708796883154
L_D21_48	0.9256158379930483	23.08139333230988	1.0804153660890101
B_24h_99	0.9223646245722338	28.61960515431314	2.674854424339061
D_24h_288	0.7137588947177064	24.35922634322966	9.454496930404666
J_24h_36	0.8773047213104045	29.085818458625315	2.390165396996618
L_D3_64	0.6029471598648481	63.89057213339545	6.017780660844266
D_24h_414	0.27948489098559226	25.31936315271943	10.400679463418784
D_24h_362	0.8840806555565786	20.883803335172836	1.0611779458754786
F_24h_47	0.9999949137369791	7.3484692283495345	28.83503156596428
D_24h_440	0.801594746716698	25.58168688133947	1.640625
I_D3_48	0.6805845511482255	21.250807313253716	1.2065191571469143
H_24h_8	0.8031941440692064	35.354226793005076	5.4564594031981954
H_24h_19	0.9014488262183311	29.249697196593804	2.167176797918781
L_D21_60	0.734132292320712	39.28253362782822	2.578125
F_24h_65	1.0	nan	0.0
F_D28_27	0.9999923706054688	9.0	28.190597330174317
E_D35_156	0.7331138450875065	43.232250154285744	7.1714537253723005
F_D14_9	0.9995812310112847	40.69601659907448	33.16613288590439
F_D28_43	0.8873764683945553	25.391479404070733	1.482317653203928
I_D3_159	0.6152441807393884	19.51990851218515	1.9818204521821596
D_24h_392	0.7587539241729051	37.02020759004276	2.115875400617319
I_D3_54	0.799922034889387	26.9342760982177	9.302207635531
D_24h_373	0.8720574515632119	32.59728372405596	2.3815314179181533
F_D14_30	0.6556122448979592	48.99700462103316	3.515625
I_D28_17	0.0543917677324513	28.068181446909144	7.431018216791105
F_D14_1	0.13168724279835392	15.027444029976424	1.6819570423133583
B_24h_85	0.9091536041148834	26.17704626908675	4.207341344769431
L_D3_55	0.8933252449493557	30.889111678634897	2.3053494811999222
F_24h_46	0.9011470471901908	26.498845817009226	3.5602634838195266
J_24h_27	0.8821154443409202	30.047484945453718	6.048509953389347
J_24h_56	0.9165537505899548	23.37987948959116	7.339905077245124
D_24h_449	0.8006807866868382	24.9538057789806	2.7054835267066863
L_D3_17	0.9990497165256076	42.65443183768785	33.385894026098434
H_24h_31	0.9055156585474199	24.15699485265193	2.6151461255181325
L_D21_3	0.6546336320506062	37.607264400076936	2.6851029462631875
I_D3_93	0.681798860834821	55.67401136842883	2.4859222776089562
C_24h_26	0.9051933461385134	26.393392208670157	2.3612626968292836
L_D21_40	0.04256854256854257	19.824373054719473	4.304148673173505
D_24h_277	0.9289199677258232	26.72429290742377	2.266298391306295
L_D21_2	0.9999991522894965	3.0	30.699099211260457
C_24h_73	0.9256441885964912	25.52563815121366	2.3023690669205275
I_D28_87	0.2657011558278791	26.15171498369558	2.7357697335770514
B_24h_82	0.8876782884310618	21.68401256638293	2.3290554977756006
D_24h_419	0.931160735899298	27.515059680359666	5.916518231889533
H_24h_11	0.768417575156921	24.751141520357134	10.360329424359536
E_D35_71	0.8835768635108747	24.20337029795926	2.1640060913225847
H_24h_22	0.7797997878546804	39.49759263841671	6.844191445522893
C_24h_39	0.8692313599017124	20.031963187942814	1.0804153660890101
L_D21_65	1.0	nan	0.0
F_24h_58	0.9404019749638423	25.3077276044552	2.115875400617319
D_24h_376	0.9174364674767144	28.438430621466583	1.7262796714050275
D_24h_459	0.7631475512931374	19.39175879763885	2.9037918031321563
F_D14_44	1.0	nan	0.0
F_D14_24	0.7829534192269574	17.615440522214985	3.430612773821355
K_24h_19	0.9081628002369992	26.398147344026377	2.314267694312285
D_24h_455	0.9426643632452166	24.725810261128625	5.056745861810488
D_24h_242	0.902047051634586	26.03719798706832	2.251098364722486
I_D28_97	0.744881667918858	35.22505656340519	2.346677858730561
K_24h_5	0.8628003168177418	26.442169970969843	7.083788090487849
F_D28_11	0.8434611684998536	34.97294073214961	4.703585681341283
D_24h_306	0.6340943474075093	54.32568108130661	7.587381588861866
L_D21_76	0.8404450846952461	31.671882885446248	1.9921875
I_D28_86	0.0	3.0	13.126046275261736
F_D3_67	0.8696239193397356	40.42631481252642	2.0699439530455894
E_D35_65	0.8470834676119884	29.63930329154191	1.8932220025082238
F_D14_8	1.0	nan	0.0
F_D28_26	0.0	nan	30.01029791516624
H_24h_54	0.8719982014756075	29.517243490276954	12.975043183183198
G_D7_95	0.7012894375857339	60.34660865701007	2.346677858730561
I_D3_110	0.38878798291689165	37.01099106077295	3.649783945874399
D_24h_240	0.9267017147890232	25.76831564033358	4.020402374626979
H_24h_29	0.7522515487531886	26.798595804045394	9.621514816455944
J_24h_58	0.9155386628897215	27.399165077366334	3.277062059556929
I_D28_47	0.15129197353638746	39.27074161400037	3.0128812809802596
F_D28_60	0.8460974599228734	25.553900946338544	2.1512765332834944
L_D21_17	0.9999381171332465	18.51902587519026	15.435867037874402
L_D21_49	1.0	nan	0.0
D_24h_363	0.9115049133267086	25.636659289684278	2.3023690669205275
G_D7_109	0.7973874769274457	27.743639351262292	1.1600970628841796
I_D28_42	0.4487110633727175	30.724598189318876	4.312117849915804
H_24h_34	0.9103407640184621	26.99196397652911	2.583446213091633
L_D3_51	0.9075666512559717	29.50076157426675	2.3699705175183614
I_D28_88	0.6985536382420282	29.79645722186732	2.4609375
I_D28_18	0.5747663551401869	25.637501848277672	2.7953579160648196
E_D35_120	0.9999949137369791	7.3484692283495345	33.325784464229045
G_D7_31	0.9999754163953993	12.417256860313312	29.099569982123985
D_24h_451	0.9215667915106117	26.743245958377717	4.136569358138154
L_D21_63	0.5700529610014444	34.1466140016696	2.073258517143062
B_24h_107	0.816209256623975	30.466848565761225	4.312117849915804
D_24h_377	0.8129242465381482	22.874718000218582	6.67145874726107
B_24h_121	0.8371200646268807	24.994126650533648	8.181332660487685
C_24h_18	0.9421874545613168	27.249629648255496	4.1015625
L_D21_83	0.7388227927363807	38.45770789707698	2.238864043891734
C_24h_10	0.9356111964807617	24.883666145506787	2.4859222776089562
I_D3_92	0.7827427443887199	35.39993254740754	2.415882202510348
I_D3_148	0.8200498132004981	30.637343601958946	2.2541465697271104
J_24h_2	0.8482285575541751	34.11724124774439	6.844191445522893
D_24h_351	0.6560747663551402	22.27742925521964	14.21885731415547
L_D21_32	1.0	nan	0.0
I_D3_21	0.8354247922672545	31.222321160940105	4.82180639330648
I_D28_162	0.6965190570610267	28.487383918541912	2.3612626968292836
F_D14_25	0.7579390348570004	52.648626961340305	1.9327057620082784
H_24h_12	0.7949809056192035	20.329154459743574	3.1640625
H_24h_50	0.8135205540377406	22.85653960288817	2.1892431670628207
L_D3_59	0.7393436439079593	54.233741287457256	12.625831501083404
F_D28_25	0.8552523621734642	35.215117605036376	2.2904086272295388
L_D3_54	0.9184313572694863	27.39689684468344	3.4465877741842363
L_D21_62	0.8059351224497521	39.353736447696114	2.036501624646418
F_D14_21	0.8312466507526672	37.71364934965146	2.4748490721026806
I_D3_134	0.7971163748712667	23.147420965648035	5.92695403893834
F_D14_3	0.7890729719586081	49.80842848465443	2.1255887281894985
D_24h_275	0.9126942054397912	31.579145810139913	12.563680564863844
L_D3_71	0.7288344652330921	54.10187721363904	4.703585681341283
D_24h_379	0.8688852007088806	27.38919698303013	3.0760323629078177
L_D21_29	0.8175334525777164	28.179376158921738	1.7926240477474635
L_D3_52	0.9999966091579862	6.0	15.10673694007288
B_24h_94	0.8360741594218078	22.188830552208344	2.109375
H_24h_42	0.9005785136648917	25.327068299032305	5.309770668379309
I_D3_97	0.8272448272448273	38.8739002995157	3.757317080128453
L_D21_66	0.8428224649674501	31.070930656625542	1.5809458081912549
G_D7_92	1.0	nan	0.0
D_24h_279	0.9418672099373258	23.621253536598747	7.48625449391458
F_D14_29	0.8354458343688731	36.50958838066418	1.7022467632422598
I_D28_65	0.6875883739198743	37.43530573960766	3.902537298128136
I_D3_38	0.7138183517681882	28.801684680086154	4.630018655891815
D_24h_350	0.9158035415970598	26.03351363308331	5.3689271198228
B_24h_120	0.8585804271009372	28.529634090644794	8.49023235313123
G_D7_100	0.7356442013833039	44.86866405473663	1.875
J_24h_9	0.8634908879308064	29.310648220516136	2.3554395987002086
F_D28_53	0.8126042632066729	34.17605986164505	2.1223558917509573
B_24h_89	0.8959333787920554	29.3282901165012	4.337520825778534
G_D7_45	0.8688638779924478	41.65892436439547	2.337883282413282
C_24h_47	0.9152476780185759	28.188878463963682	4.259245745012402
J_24h_59	0.9039757521039564	24.36562978279701	3.3000299625770446
D_24h_273	0.9255209329000191	25.52472676925025	8.752266726486488
D_24h_412	0.9159195089736617	30.515076815528456	8.290549760542497
L_D21_47	0.8458110798596846	32.46206688165424	1.6153182131355728
L_D21_58	1.0	nan	0.0
L_D21_16	1.0	nan	0.0
I_D3_71	0.7514207042005976	34.38824204749825	6.8901865294167655
F_D3_60	0.8923746925279246	29.076187349683874	2.311298780076096
J_24h_37	0.8956180487721283	24.318115359075975	2.6438705092215185
L_D21_54	0.8940642476967552	26.33170332097047	2.112627700467181
H_24h_17	0.8603313950663276	31.06661134695877	3.0401066650951982
H_24h_7	0.7368896585476038	28.735110472616793	4.0965370999098125
F_24h_2	0.9299239927946926	25.81238145596748	7.791867285880917
E_D35_74	0.8557411076516652	35.300939084212686	2.449751362542993
D_24h_452	0.8725957397944537	27.803299702162146	1.8528970665049098
D_24h_292	0.688	16.92322160568374	1.1117382399029458
D_24h_386	0.7123530716345088	27.465141443073605	2.1352578701119453
L_D21_22	0.8543218430625324	31.230677615567515	2.2571906583115107
D_24h_456	0.9158986763879189	25.143201333074703	13.778878144107244
L_D3_9	0.7740634862931077	48.84236013246922	11.4178157330236
L_D21_11	1.0	nan	0.0
F_D3_4	0.7892559353319331	43.03708608300359	2.384412884692477
L_D21_73	0.8463628894647033	26.578039127221015	2.7953579160648196
F_D14_60	0.8427527365322928	31.12479594468966	2.115875400617319
I_D3_149	0.8043104177832943	37.17235874001841	13.80426967746302
C_24h_54	0.9127009306260575	27.458603187074107	7.32398437124988
I_D28_139	0.0007823195775474281	11.411968718463287	4.225255400934362
D_24h_291	0.8969329585250562	28.39309047866277	5.398262252944228
D_24h_234	0.9106142621793363	29.455176873198837	6.928943202700538
D_24h_429	0.8057516339869281	24.26927315031332	7.6612308415692905
L_D21_71	0.7252623833313969	35.52832091841207	3.895493001233124
G_D7_103	0.7682411494036999	41.55351000361579	2.036501624646418
G_D7_34	1.0	nan	0.0
D_24h_358	0.733044733044733	23.783649289170356	10.411896694331803
D_24h_295	0.9309177782201872	26.346888181627016	4.182789444744081
L_D3_75	1.0	nan	0.0
D_24h_280	0.9162216902964463	27.208042408772627	7.563815420205434
K_24h_14	0.8799225452007295	32.030276925296405	1.9112702848007919
F_D3_9	1.0	nan	0.0
G_D7_46	0.8004098701154837	59.827130290818396	2.1892431670628207
F_D3_22	0.6609394703656999	22.439553211341213	3.055876127438742
E_D35_3	0.8223587942639743	31.172063372717762	1.7617144193405752
D_24h_274	0.8184383819379115	18.441982338304427	2.109375
L_D21_34	0.8543377992532396	33.21653185973514	2.664566484586423
L_D3_19	0.8115834416187118	28.1924519798698	10.46386604825297
C_24h_37	0.6967871485943775	17.178387369452373	1.0080849922315578
J_24h_57	0.86368	27.900735164706525	6.449572455851725
D_24h_353	0.8775110240078393	27.783337444312412	3.6946600243205734
E_D35_140	0.07014542343883662	38.53780366337031	17.605447515657264
D_24h_309	0.7900006218518749	22.199723083349927	2.5378602923094977
I_D3_83	0.723592388713103	41.36457297380883	5.6457138142715175
L_D21_21	0.8677910052910053	31.211942066996365	2.1512765332834944
L_D3_76	0.7895885027227764	52.973738715611475	5.895591200674343
G_D7_85	0.883929639822903	34.74229652586583	1.7421174313263874
L_D21_44	0.8240803067107613	31.85246705192918	3.7864440050164476
D_24h_232	0.9241593938163859	26.37759863613841	5.684499766703861
G_D7_38	0.6954340190667335	17.04134119563667	1.527938063719371
C_24h_6	0.5838450637694851	26.01353091590989	2.559413632950182
B_24h_76	1.0	nan	0.0
K_24h_16	0.7396231179571352	41.096034192918744	7.1021812849226995
D_24h_374	0.7988443481401228	25.009672099714507	3.4004573738781816
F_24h_17	1.0	nan	0.0
E_D35_131	0.0017316017316017316	16.312990356758835	17.52256845537884
L_D21_78	0.5671907445861762	46.26476060896858	3.3434396760204153
D_24h_310	0.8029205607476636	28.560059683227845	2.604622355964008
G_D7_28	0.4222941237866611	54.120451172480465	6.918033817099426
G_D7_105	0.46826758147512865	29.965257175828267	2.109375
L_D21_57	0.8042396852748968	34.11011837572854	1.4683551663447267
C_24h_7	0.7789946140035907	35.762510056315364	5.9141966629432225
D_24h_255	0.930358417583877	26.12705818787412	8.11729652838231
L_D3_47	0.7958140243239127	43.1692780182329	2.05329087514866
C_24h_34	0.9241273313037567	27.457789819684848	5.338144675279863
B_24h_115	0.9343554006968641	25.387375366671122	1.315426425037714
D_24h_334	0.8278425070309361	22.81830091611074	2.326105457962407
D_24h_457	0.770193624095443	25.478966102588522	2.398768299663131
I_D3_95	0.6456008422319146	60.935036091060525	2.9037918031321563
D_24h_299	0.8022106849773907	20.836861162053843	2.109375
D_24h_276	0.4752981260647359	31.583439932160964	7.186756924904046
I_D3_65	0.6023976924463674	44.828879736128144	1.939798284052365
I_D3_70	0.7806318989790807	49.22767954098566	2.3930364675775944
F_D28_31	0.8173776292510321	29.807921810522615	2.036501624646418
H_24h_33	0.6947224126113777	23.130391648728928	2.112627700467181
K_24h_7	0.8723159371290868	31.426878081969896	6.1408933624565165
G_D7_24	0.5731352922182757	62.27214564413616	14.64796874249976
C_24h_16	0.926793809897278	26.75501650869093	8.040804749253958
G_D7_39	0.6910197869101978	55.65421765640169	2.0699439530455894
F_D28_24	0.6997840172786177	16.08793259699027	1.2457202124298419
I_D28_12	0.6375068343357025	36.72741806426053	6.508919098593195
F_24h_11	0.8417624430651595	33.77575449148888	7.005813364516464
H_24h_47	0.8529550422148888	27.565032982758837	2.2541465697271104
I_D28_38	0.17144619179771817	36.032020922429425	4.71524989189001
I_D3_141	0.8157922383543799	38.65047157944124	6.926960955999211
I_D28_134	0.1310946076848563	24.92937366404007	7.562907562623072
G_D7_61	1.0	nan	0.0
B_24h_73	0.8781994587815986	35.01402051400511	8.479712116465098
F_D28_8	1.0	nan	0.0
D_24h_247	0.8863445895982253	29.64778906043666	3.782815404273978
B_24h_87	0.6485067279291106	26.92003752855239	10.169687624834832
H_24h_23	0.8785871964679912	31.026156386429193	4.840283537827355
F_D3_27	0.9999991522894965	3.0	25.993973253579618
C_24h_75	0.8149410595085925	23.643090321104992	2.2110893278257664
D_24h_406	0.8342173949650585	23.584274506115793	1.8676614199815502
L_D21_42	0.6073895582329317	77.47282441303264	2.036501624646418
F_D3_46	0.8937155268497614	27.185679929161626	2.05329087514866
D_24h_442	0.9284501656475087	27.57461506843422	5.63597562019268
I_D3_47	0.8506157112526539	22.480559335158315	6.124098108025275
L_D21_1	0.7889768630079902	36.20684008529603	3.087173407574881
F_D28_45	0.1700708628595248	41.08734515216981	8.467557140390683
F_D3_44	1.0	nan	0.0
F_D14_27	1.0	nan	0.0
H_24h_32	0.8777879680761801	27.464691461646996	2.483158605517628
I_D3_82	0.7613030602171768	27.795518284116415	3.1640625
D_24h_365	0.8829518255065233	27.112922518668437	1.9956312147570003
I_D28_21	0.6892809454814057	32.375446420241396	2.238864043891734
D_24h_361	0.894587472126495	26.81133892350624	2.109375
I_D3_96	0.8516949152542372	17.317263415353434	0.8286407592029854
B_24h_77	0.7947146165372565	22.798636006741972	4.21875
F_D3_50	1.0	nan	0.0
J_24h_18	0.9217967098748097	24.534918434117614	2.7532828416728274
C_24h_41	0.8914582350165172	30.43893359451869	7.125346928231372
G_D7_57	0.8274764016831571	51.46859671990527	2.109375
F_D3_20	0.5642776682624613	53.343242097298315	3.9288409252125494
L_D21_9	0.867138495041068	30.60874814730903	1.7102952561710654
L_D3_12	0.9999898274739584	10.392304845413264	28.890462327151543
I_D3_18	0.878589371028912	22.3353959763689	1.3361430762880522
E_D35_154	0.782393581457544	33.91183989056788	4.076373546310801
D_24h_318	0.6332665330661322	11.325556130554487	2.7657243096576436
C_24h_40	0.9031297839768668	28.917132537881038	6.294397969685524
I_D3_114	0.8166783135336595	18.23153035746703	1.0546875
G_D7_1	0.7376796500729015	51.09394156571254	2.109375
G_D7_44	0.813454253243026	42.526977972878164	1.9468649678714238
F_D28_17	0.9999991522894965	3.0	25.793232300732132
J_24h_53	0.8500810520372293	34.34167738650872	6.6332679834773
B_24h_116	0.9251303111672722	28.763887768989232	7.262789265162266
F_D3_21	0.7233737275811924	60.28139977004928	3.7664434406222336
H_24h_44	0.7466973004020678	21.822135741131223	2.109375
G_D7_99	0.8414005322687957	35.01046715997187	1.5982244176155298
F_D14_26	0.15632754342431762	9.533294643092676	3.9584404111065314
C_24h_56	0.8180153789820579	24.19339978959063	7.505491153877773
C_24h_38	0.9243661273992374	27.83874185658765	6.67145874726107
F_24h_29	0.9334766471289656	24.973065359311708	7.205840221707754
C_24h_11	0.8658658104517272	30.109944023305413	8.810910345320808
I_D28_40	0.00030637254901960784	19.250330313854388	6.145364344746982
C_24h_53	0.9312496987806641	27.2044872790188	2.3290554977756006
F_D3_7	1.0	nan	0.0
F_24h_27	0.9999940660264757	7.937253933193771	29.61159086365612
G_D7_13	0.7502466660301091	60.37801659414294	3.7518306078708097
D_24h_307	0.8892565890556672	20.732591809345447	1.0611779458754786
F_24h_25	0.9393691110200737	26.028477444360934	5.800485314420898
E_D35_75	0.9055519886459635	22.26032333709759	1.5765965680164504
B_24h_86	0.24782608695652175	12.860353649400716	1.415981950030614
L_D3_66	0.8609936479945297	41.92851266904259	2.4748490721026806
L_D21_75	1.0	nan	0.0
H_24h_57	0.9255707188227156	24.077097315200486	1.351472179062984
D_24h_337	0.9259725797323695	25.115428787125772	2.1223558917509573
D_24h_402	0.7641088103938287	23.724893243101054	5.531448619315287
G_D7_104	0.7554264228337036	38.74799421986825	3.0491277729510204
G_D7_58	0.7515846331918646	42.15792103459201	3.1618916163825097
I_D3_123	0.6749031007751938	25.47554976331533	15.263643758971225
G_D7_29	0.9999703301323785	12.174147877498855	29.918866118298794
K_24h_1	0.8084987419625385	21.76268219781392	16.623285420279064
F_D28_4	0.8393786207151027	34.93554235440106	1.773368666065026
B_24h_90	0.8571609833465503	31.16325292946515	2.718143790174188
B_24h_113	0.9343390858383559	27.534560643056924	5.2851432580217255
B_24h_80	0.9999991522894965	3.0	27.708339452145314
D_24h_404	0.9220734161404482	31.070727104989558	8.327736564581189
C_24h_31	0.8782385750269881	26.63041871604959	2.5701225233743723
D_24h_267	0.9183500352249364	24.417813759062685	7.002872422654061
G_D7_78	1.0	nan	0.0
I_D28_43	0.7789626317856387	25.776545670009625	14.52841454190933
F_D3_43	0.7025089605734767	44.347991885250366	9.028762633246043
I_D3_39	0.8373532356421225	37.035737460141355	7.134014650886448
F_24h_53	0.9304657236507686	29.50200059807739	7.45316185132399
C_24h_3	0.6245949172778441	27.297160229714613	2.5701225233743723
D_24h_405	0.9201002078780449	29.49147033341441	1.690102160373745
E_D35_135	0.833546146381327	28.941798666180155	5.5078125
J_24h_23	0.9241522992843987	26.874007986078013	4.731241227699925
F_24h_22	0.6620635455259908	28.428653259087177	4.966317211035256
C_24h_52	0.8676411425506235	19.174318758134127	17.609737199580273
I_D28_79	0.7610488787629475	31.787899446826298	2.532443295114177
I_D3_129	0.5958039176692851	28.42077908814283	2.1352578701119453
D_24h_403	0.9397027658167191	23.414799678091146	1.2065191571469143
F_D28_52	0.8231116648497119	41.068582077516936	1.8305272677906221
I_D28_70	0.8030608135320177	34.08383236387573	2.4609375
B_24h_70	0.9219896417781615	28.008808466352974	7.29392171231036
F_D3_52	0.8473401751247529	40.16619278903204	4.989766138135258
D_24h_450	0.842334433597865	22.924121422183266	9.497972774040061
D_24h_424	0.7812826404846459	21.71700491662644	5.359967168451221
C_24h_27	0.9175832342449465	27.457589377138238	2.079871798745959
I_D28_54	0.3827258320126783	44.265448544485714	2.109375
I_D28_7	0.6507697890207869	36.92105343297056	2.1384712020579677
D_24h_384	0.7872408293460925	17.767690400083918	5.225038314751864
F_D3_24	0.70548806032677	19.006115373520117	10.714808859996056
F_D14_7	0.9999974568684896	5.196152422706632	29.6484375
L_D3_44	0.8986069878967801	29.36635803688115	2.4859222776089562
F_D28_67	0.8855588984031474	29.840848019742786	1.2890625
F_24h_52	0.8922516412957218	29.329696623740727	7.915145995672632
G_D7_72	0.8562820558803487	38.11393599535959	1.9433348380988673
D_24h_445	0.856621480709072	19.182392350571547	2.2110893278257664
D_24h_413	0.9278705769265647	26.817139925450213	1.939798284052365
C_24h_1	0.9254805159620103	22.61762373034925	6.435717289568429
D_24h_233	0.9164179104477612	26.893790410807163	2.308326047295962
L_D3_72	1.0	nan	0.0
F_24h_30	0.8684759916492694	29.573285398317026	4.40350645970061
I_D3_132	0.8532705667970084	27.514894154750223	6.5760880530929064
I_D28_80	0.02495894909688013	25.612215570304596	4.625567427185286
L_D3_70	0.6618319093979734	35.96980448090854	2.633461529794246
F_D28_32	0.9103153059093757	28.086343386534047	1.415981950030614
D_24h_371	0.8870257485145088	29.234151132664824	2.5727927812617364
F_24h_67	0.9468137478348072	25.355758449018847	1.7262796714050275
L_D21_39	0.8631553190187802	31.96267813995815	6.38214787696411
H_24h_39	0.8924550012328429	26.43951614041718	1.9433348380988673
D_24h_447	0.8408738211770324	30.72792120551457	4.21875
D_24h_444	0.9999788072374132	9.764444444444445	19.930489865267518
L_D21_26	0.7377652493931564	48.00700845140298	14.552498325701029
D_24h_286	0.6279780085522297	22.336235709497835	1.2457202124298419
H_24h_25	0.8588900384274313	27.729587280650087	4.035744224466225
J_24h_54	0.9010438534261846	24.619836506001633	3.219991796257989
B_24h_111	0.9138322428034567	27.16661845400608	6.5938147952977495
F_24h_13	0.9019230769230769	28.93268215896513	8.347501789925683
G_D7_19	0.7831081702049444	48.5966473171352	6.361673225690608
I_D28_8	0.8771743742044973	25.90005344717995	2.109375
L_D3_45	1.0	nan	0.0
L_D21_12	0.9999737209743924	10.829670070298928	16.85097573735068
F_24h_31	0.8788094995413311	26.345353685156326	4.0965370999098125
F_D3_45	0.6033443515457904	26.03385424275063	3.13353327120022
D_24h_367	0.8272327964860908	20.522038442340047	2.109375
C_24h_4	0.919349342707007	27.78289682278462	6.103882801455665
G_D7_56	1.0	nan	0.0
K_24h_12	0.811385712529202	31.84963016915496	6.793843612798005
D_24h_262	0.9013877746103819	30.804960294694517	8.523326505922585
E_D35_138	0.8303938947811195	27.32033619348825	2.109375
I_D28_149	0.7177482921702575	26.17192665431249	2.633461529794246
I_D3_20	0.7545230522968049	52.9274643490516	1.7022467632422598
H_24h_52	0.8454893960084898	28.9533082521628	3.1640625
F_D14_42	0.9999660915798612	15.2348464987182	24.620533184658594
I_D28_132	0.7501255440241045	32.295031313990584	2.768205893207277
H_24h_9	0.815489140806901	38.372104297083126	5.438813149627638
D_24h_269	0.8423575359488727	21.802859550266408	1.4304557362187933
F_D28_56	0.6188817279219648	41.67291374074221	3.3145630368119416
I_D3_61	0.6551452697867468	52.15915634540863	4.731241227699925
D_24h_418	0.8866194558330227	26.285115018891585	1.2996722468448536
C_24h_61	0.8893345164152617	27.27991758526119	4.741389450971229
C_24h_64	0.9392882904544362	24.98341003053974	2.896689162728502
G_D7_20	1.0	nan	0.0
D_24h_244	0.8621997471554994	19.16068415281447	2.1892431670628207
F_D14_59	0.8046529080675422	40.987654857509064	4.690428772544414
H_24h_24	0.8664623995753818	28.140483708897474	2.1384712020579677
J_24h_4	0.909401347798495	26.04595734099297	1.640625
D_24h_236	0.9219345722131869	27.57160337424212	2.337883282413282
F_24h_21	0.9260042860457816	26.746051382071922	4.46698091075295
F_D14_46	0.8452473654155636	33.10869711677049	2.8076129415728763
I_D28_74	0.4924552876520855	48.59681717162392	2.7357697335770514
F_24h_8	0.0	nan	28.553378261709245
L_D3_26	0.3644120825985551	47.356563340283536	7.334289950774461
B_24h_84	0.574025974025974	23.10962683463891	1.3412722432335467
D_24h_434	0.914172625604451	29.698394210404945	5.612779694450647
I_D28_71	0.18416463201953262	35.194808413461686	7.663023152002414
L_D3_2	1.0	nan	0.0
F_D3_48	0.9999813503689237	14.07124727947029	27.405093021830016
F_24h_24	0.7185128983308042	22.483387959515067	11.265857963957405
F_D28_13	0.6936372474883872	53.59435283036432	4.491508100797688
E_D35_6	0.793215879190024	33.40385380614406	2.4859222776089562
F_D14_50	0.9999915228949653	8.40184430076641	28.119384204964486
L_D3_7	0.5553811844387544	64.04210852965477	6.332463790362326
C_24h_62	0.9094899010255721	30.304806654235765	2.005926886948089
B_24h_81	0.7048723088991545	48.53328882474414	4.278547561764535
F_D14_31	0.7079682086814755	53.92730247907035	3.7298040147280194
E_D35_139	0.8938486957934939	23.067570904758337	1.527938063719371
C_24h_77	0.9346000951606219	23.04144615953816	2.4969463772651386
E_D35_77	0.811422020738888	30.8340465565871	1.315426425037714
F_D28_3	0.86850119344838	30.361946455860657	1.8895916597574725
D_24h_433	0.7886524822695036	24.808697237075442	2.2541465697271104
L_D21_55	0.8406018385978306	36.47730574124562	2.112627700467181
D_24h_256	0.9157089856121617	27.444018320139858	7.999710077754381
D_24h_250	0.9247419984308677	28.34789700554476	2.112627700467181
D_24h_391	0.8770695177516128	28.25503181274874	6.940824794512897
C_24h_32	0.9131324244872698	26.649374701408135	4.919084030112974
G_D7_49	0.7666823466164908	61.732663646810174	1.7022467632422598
F_D3_15	0.7507422939177814	40.55082280269163	1.8786585400642264
F_D3_42	0.9999872843424479	11.61895003862225	28.887610121896333
I_D28_138	0.6634337734476602	41.22000457406615	2.6203921611325662
F_D14_58	0.7488372093023256	47.6834067340044	2.0093470546268257
J_24h_41	0.9022678020938254	28.338061670842304	3.1027036628610296
L_D21_25	0.999953375922309	9.617771489044008	29.501705831572796
I_D28_101	0.2790559889404562	23.760021099025845	5.225038314751864
D_24h_385	1.0	nan	0.0
K_24h_4	0.8962814533718724	28.156111360188795	2.6568243864268672
I_D3_68	0.6457772931055373	62.60551670770805	4.236615816216848
F_D3_2	0.826792085630879	43.42699778766069	4.589802193960814
I_D3_98	0.6983400402414487	38.13450584632479	2.44132812374996
F_D14_65	0.9999966091579862	6.0	27.93367541459535
I_D3_86	0.7477592829705506	13.442385745407353	1.0546875
G_D7_90	0.8460702643969576	49.609042719315724	2.112627700467181
D_24h_313	0.8612559983308993	17.84729872413672	1.1361749665819523
F_D3_30	0.9875988430447049	27.484144577547255	33.23128401528727
C_24h_45	0.9307482028956161	25.203850138632895	1.7302527023711016
F_24h_56	0.8135776695275652	23.999464346843947	2.311298780076096
F_D28_47	0.999908447265625	25.585453972152497	29.858905878379172
E_D35_157	0.8768260292164675	25.42628172817759	3.069328325087999
L_D21_59	0.8943067033976125	26.236705095001216	1.7617144193405752
D_24h_300	0.936552396029958	25.857143270476595	5.345856903729864
I_D3_9	0.8195607878650668	20.828459578924754	2.1384712020579677
D_24h_366	0.6904761904761905	19.1254020167572	2.5701225233743723
L_D21_64	0.8443373493975903	29.55703060227053	2.0161699844631156
C_24h_8	0.9114133526400165	26.35357754842798	4.690428772544414
J_24h_3	0.9097274007788549	27.296202462382556	5.033608967558092
D_24h_237	0.9128496351092181	29.160547474417363	5.70258987215458
D_24h_321	0.9008219335555812	23.563644845632005	7.6072651720863185
L_D3_32	1.0	nan	0.0
F_D28_44	0.9999983045789931	4.242640687119286	25.99608641294036
B_24h_108	0.9257705852095122	28.96575918774612	3.4485794459911316
I_D3_151	0.8530671859785783	32.147336797951574	3.1291476381606302
I_D28_127	0.11802169370086575	26.211799056957776	4.008429228864157
I_D28_39	0.6705162576476249	31.358678512158118	3.7518306078708097
D_24h_395	0.7485138278624968	20.52482799738783	1.2290728689493964
J_24h_28	0.9073209214263175	28.839206094035173	8.55709512352907
F_D3_31	0.8072559230265199	37.35685221532817	1.9433348380988673
D_24h_462	0.8753361565330283	28.85404250783745	1.9713988876477408
D_24h_340	0.9123769871309614	28.4754894461542	7.791867285880917
K_24h_9	0.8767333822347969	36.11212066653899	2.311298780076096
L_D21_67	1.0	nan	0.0
D_24h_421	0.944005976160317	24.510556200718472	1.486942680521428
G_D7_70	0.7182497654855207	63.96735968514578	15.679056881937486
I_D3_87	0.7197612315425699	24.435849873990705	1.415981950030614
F_D28_15	0.7969584676837191	37.89320280226705	3.575659289623209
F_D14_17	1.0	nan	0.0
I_D28_141	0.764547166929695	26.463490714832187	3.146653495804114
F_D3_25	0.8588609319647561	48.08507876176024	7.502746079301147
E_D35_67	0.8624666338404126	25.952197184094015	1.2943782442016323
C_24h_43	0.928648746166336	25.920083688749674	2.154465973927762
F_D28_46	0.8684915041250069	31.281097091460307	2.1320396951554983
D_24h_372	0.6021201413427562	21.709518835592323	1.8895916597574725
F_D3_56	0.7992839240959542	37.67855754685029	9.33610093999196
F_D28_65	0.9999126858181424	25.88840268553216	29.395381268855935
D_24h_387	0.5152263374485597	24.502185154815542	1.8078806977197084
D_24h_248	0.9204661748308359	26.366201526414397	2.3583529450193095
I_D28_129	0.11281567146565967	34.37603715542051	4.389450187576885
I_D3_80	0.8072881519329027	24.26626005033498	7.809472069474752
L_D21_43	0.8894617496121255	27.67083066883985	1.2457202124298419
I_D3_138	0.7074812704442334	44.55961580051582	3.3495951393647934
D_24h_298	0.8619246861924686	21.49695491826434	2.337883282413282
