# Supplementary material for: RatLesNetv2: A Fully Convolutional Network for Rodent Brain Lesion Segmentation
Source: Front Neurosci. 2020 Dec 22;14:610239. doi: 10.3389/fnins.2020.610239 (PMC7783408; doi:10.3389/fnins.2020.610239)
Supplement: Supplementary file 1 [file Data_Sheet_1.ZIP › 3E-Ablation/level2_sameparams_heterogeneous.csv]

D_24h_312	0.8060718711276332	19.530862934408628	2.4385139117208765
I_D28_76	0.8369845189728883	21.714260386322042	1.669664865090821
G_D7_86	0.7091633466135459	33.77466883200838	4.6654756025143085
F_D14_67	0.9041049892268517	25.4740866291749	2.4969463772651386
F_D28_7	0.9999881320529513	9.4071157726741	26.575220988835987
B_24h_91	0.9999762641059028	12.684958770620646	30.7857606942469
I_D28_148	0.8276947735989467	18.743312601983867	1.9644204626062747
I_D28_150	0.8170743048451595	19.625812148710104	2.449751362542993
I_D3_76	0.9029044330820727	20.805306617668357	1.154163023647981
L_D21_72	0.9999889797634549	8.934494283799134	30.368072850163088
F_D14_45	0.7354813814393208	27.02087218375755	9.768827599859732
H_24h_58	0.9034163058611141	25.49351385995156	5.922318172731224
B_24h_78	0.8331788693234476	16.01489913396502	1.0676289350559727
B_24h_72	0.9197043187257746	22.733320517540804	1.1361749665819523
F_D3_41	0.6060848678943155	24.78949597397548	6.761424251602339
L_D3_42	0.9016865328516508	22.0953219041763	1.3412722432335467
G_D7_75	0.737746806039489	23.538554657968685	1.950388708253114
D_24h_252	0.9074039710521432	28.008240056156556	7.2769568888718865
I_D28_24	0.8299704062415927	19.291899674232212	3.7518306078708097
L_D3_31	0.8929389589676671	21.040133005751112	2.922647792189045
B_24h_103	0.8934294503879884	24.994258881548152	1.939798284052365
J_24h_30	0.7515376581176744	40.34304096289499	6.378919406370389
L_D3_23	0.9150257896916532	23.87539707964478	12.332000935384025
D_24h_311	0.8250705360741637	27.647628096221705	2.6876589705889957
H_24h_21	0.8664030146872794	28.302055420726298	5.203969526056528
F_D3_53	0.9009667662503943	22.616029778870686	2.079871798745959
B_24h_122	0.8676191779215449	28.63232355875353	5.986893644271
D_24h_375	0.7241631035561581	24.949197772793646	5.148253742927062
L_D3_21	0.9134468049861266	22.954263590059	2.112627700467181
F_D28_59	0.9268452186320264	22.211542159352504	1.486942680521428
L_D3_63	0.729501346457424	33.9181268804991	1.5765965680164504
F_D28_5	0.684449489216799	21.06120121199805	1.5939223252424348
I_D28_96	0.4897815362931642	19.009243815167064	7.1724111319215735
D_24h_454	0.0	nan	30.387059961206145
D_24h_348	0.903004370409354	26.653861229785548	1.4304557362187933
L_D3_53	0.9999805026584201	8.347826086956522	28.72815172718489
L_D21_80	0.9225088927912107	23.821953242255987	1.0867521674409029
I_D3_150	0.7779764232638695	21.1010881250911	3.13353327120022
F_D3_32	0.7891796417532205	31.343342992519418	2.112627700467181
C_24h_30	0.7557995395785373	18.391399951173206	2.3699705175183614
F_D3_59	0.8966875484506275	21.99374735193036	2.463726098628356
F_D28_21	0.9317588513623756	25.23073864277485	2.3699705175183614
B_24h_110	0.9159982441438206	25.819749852699687	7.653160250276107
D_24h_260	0.9184287851747697	24.639920000345267	7.2807302657855
D_24h_411	0.8216001588246973	31.12084356115578	3.533159398050313
I_D28_44	0.6175749894381073	22.83889528571508	3.3145630368119416
I_D3_130	0.677938951677494	21.385091418992253	3.430612773821355
F_D3_18	1.0	nan	0.0
G_D7_52	0.8804355042156277	31.033203695616532	1.9921875
F_24h_48	1.0	nan	0.0
B_24h_97	0.8710548885077187	25.31908246458602	2.238864043891734
D_24h_287	1.0	nan	0.0
F_D3_65	1.0	nan	0.0
A_24h_32	0.872532595236361	31.703813300625576	7.649570587672308
J_24h_5	0.8980368284888145	27.392719095128605	1.8786585400642264
L_D21_74	0.928552673804592	23.37127321132647	1.1361749665819523
L_D3_11	0.9999906751844618	9.9498743710662	26.233515331730825
A_2h_39	0.999985588921441	9.912186527359736	29.27037864322853
F_D14_22	0.7319561336393777	18.46850584098295	2.2234764798058917
D_24h_283	0.9169695418479652	26.47029299212014	7.561091520439939
I_D3_91	0.838129070455891	21.062480814505733	3.5814156538912796
F_D28_41	0.7537898588604286	17.707645783381377	7.997993217539792
I_D3_42	0.803830013594184	21.622111111458967	2.415882202510348
D_24h_422	0.8790233074361821	31.605224831158818	7.3501883346406505
L_D3_25	0.9999618530273438	18.57983330822203	20.634985153973034
F_D3_29	0.9103097306308677	23.352622478201337	1.486942680521428
C_24h_20	0.8632663444416179	34.13599934989551	1.950388708253114
L_D21_14	0.9999923706054688	9.0	26.951596424046713
D_24h_426	0.9247976778305385	23.268306933775538	1.3666293503543674
I_D28_157	0.8464165511779845	21.446714112044972	2.22964424887974
L_D3_83	0.8458867761607513	27.411197263142245	2.384412884692477
D_24h_460	0.9187228183665888	24.860447665224537	1.5765965680164504
F_D14_41	0.7481296758104738	18.345026623895805	2.6876589705889957
F_24h_32	0.8840824492071561	24.867879554286404	4.354899416264542
C_24h_48	0.9223945641382689	23.548654695209475	7.300508497112119
D_24h_284	0.616478460895023	28.41480510878051	8.012574803424226
L_D3_35	0.8893128893588653	21.61129708365418	1.5098553195381008
A_24h_14	1.0	nan	0.0
I_D28_9	0.6602355808285947	35.049203752639414	4.4761943565900655
C_24h_17	0.8883493373252036	24.241654531492333	4.583814191158112
I_D28_35	0.770599151078216	34.203378164943565	7.22867367810522
B_24h_106	0.8816259365590645	32.35364328627413	7.43194218548809
F_D28_9	0.9999508327907987	14.190735061407688	27.353179177799653
G_D7_81	0.9169128814027336	25.816275701017208	1.0676289350559727
D_24h_448	0.6973180076628352	20.470829766123455	1.5634762575148047
L_D21_81	0.9999991522894965	3.0	27.295381327192977
G_D7_59	0.8238916256157636	25.631318991531636	1.8230096702465677
H_24h_38	0.8907266585686473	25.515693293215143	7.563815420205434
I_D3_157	0.7379103708238023	35.951221790144224	2.4969463772651386
L_D3_43	0.9008990425111306	23.145576536705903	2.2541465697271104
H_24h_53	0.9036116285987131	21.901451205334983	7.7281580127176
D_24h_241	0.926579580100637	23.575869632503245	6.403629418272304
L_D3_29	0.8826037619063993	25.57063463631953	2.4187227469394874
J_24h_38	0.7659485463292198	20.18712981128416	1.4915533665653737
D_24h_324	0.785345021353113	16.932156307506187	1.1117382399029458
J_24h_44	0.9179956312513344	24.82000261719259	2.251098364722486
B_24h_123	0.7656102762485741	36.84488178394462	5.994916669888435
F_D14_53	0.8903521633654128	25.020568812570023	3.0037513167131946
B_24h_89	0.8833036127999551	30.895124843315905	7.59461800594671
C_24h_15	0.595344229816741	19.049246318223425	2.1061172760482143
F_D14_4	0.9081231783043974	26.838622773893718	1.4915533665653737
L_D21_70	0.7768886477688864	22.579349298975178	3.8189462664375764
L_D3_33	0.919083210674211	21.995610219918913	1.6941600345469876
D_24h_407	0.9301513922267975	24.595601307389924	1.9956312147570003
I_D28_20	0.8643671441099093	27.561383619044076	1.669664865090821
D_24h_369	0.8443776628119294	32.29553657263879	5.866402036304919
I_D28_123	0.2768813893336618	43.211741130050434	3.339329730181642
G_D7_33	0.8918313465077207	26.08724068726241	1.2890625
C_24h_24	0.9399816865062849	21.960120845078702	1.632233001232514
B_24h_93	0.4392523364485981	13.402408249701425	1.381620248736515
L_D3_62	0.9348012183711254	22.325477569887937	1.0546875
C_24h_19	0.9223996376196139	22.797909576235064	6.310740008360747
D_24h_315	0.8640073389851955	28.930619828753198	2.7657243096576436
H_24h_27	0.7410898790313218	33.891686237350825	8.564313933090686
L_D3_34	0.9119120465319571	24.103376402991035	2.2541465697271104
J_24h_34	0.8742366854757672	27.439492997891495	1.9956312147570003
G_D7_71	0.7934308442391583	26.20452554743393	4.308931947855524
C_24h_23	0.8149022976164914	19.5221953417413	8.937035608564509
H_24h_51	0.9134001823154057	22.52572637361688	1.3361430762880522
D_24h_319	0.9003949494345043	29.98186870272726	6.4718912210081605
F_D28_29	0.933838347051254	23.067819911345303	1.2566959329801102
H_24h_20	0.8684001433312042	30.91773444614438	7.033202853807964
I_D28_95	0.8437944868642423	26.8505724641446	2.7879790437586682
C_24h_21	0.9099964945080626	28.097688320444764	6.994042177207863
B_24h_68	0.882800268396332	32.559079939964576	6.5979788719965216
H_24h_6	0.9060312069373495	23.335600222827672	4.631501448133478
F_D28_20	0.8794879380361993	24.63089544066728	2.472073020671366
D_24h_294	0.8947512218815458	26.139220130917533	1.8786585400642264
L_D21_33	0.9310885638382997	23.433944962636605	1.0546875
A_24h_34	1.0	nan	0.0
F_24h_55	0.8991828431541564	28.98234340818206	6.74617404591762
L_D3_3	0.7565458028808628	35.664997596636034	4.323250018522668
H_24h_30	0.8145424577641129	25.753871961762623	1.9921875
G_D7_5	0.8456402994133118	34.99226488190148	15.247890639210148
F_24h_20	0.8867602427921093	25.808143589888036	1.415981950030614
H_24h_36	0.8691290332298979	30.274600063048837	8.532988318780092
L_D3_77	0.9999991522894965	3.0	26.920241489545905
F_24h_49	0.9298413671545712	24.25612307426887	1.5765965680164504
B_24h_69	0.8257420884782075	28.165287173071434	3.932334781772465
G_D7_60	0.891148413813503	28.114260270461006	1.171875
I_D28_48	0.1006145490924682	29.216837221527197	18.65675054290839
J_24h_1	0.918271881614286	23.73839705327086	1.7302527023711016
G_D7_49	0.9052217855137563	24.436991393694925	1.0867521674409029
F_D3_42	1.0	nan	0.0
F_24h_9	0.0	15.708719043038997	15.380161814539086
D_24h_437	0.8994320080187104	24.946115123221997	2.109375
D_24h_231	0.9260679903730445	22.108254936348963	13.506590188334915
L_D3_81	1.0	nan	0.0
F_D3_47	0.9999906751844618	9.9498743710662	27.95726348452167
F_D14_32	0.9057212690728744	24.925125650533307	1.40625
L_D3_57	0.8999661921039781	22.0467688112416	2.102854505264808
F_24h_3	0.9250443678880885	22.60937075253442	1.6941600345469876
G_D7_91	0.8837829997098927	28.351691101882277	14.938533731228862
B_24h_95	0.8682503175311523	30.108996452250814	7.384672384775695
D_24h_246	0.9133837181623423	26.36621512942048	6.95663534983867
I_D3_35	0.8151086270621113	32.609278536196186	7.6333962161654325
L_D21_43	0.9423153427927331	23.347970298118337	1.9539060938124686
I_D3_24	0.8789381097073404	18.983893029457303	2.604622355964008
D_24h_401	0.7988279048799729	33.081864345056154	3.1640625
F_D3_49	0.9218788209401629	22.002391895793963	6.915055543093092
G_D7_7	0.8431259044862518	32.54225922900441	6.785753293032856
F_24h_1	0.7418107833163784	16.96140440005803	1.154163023647981
C_24h_46	0.8844911461373808	29.53891260933028	7.277900416511362
B_24h_75	0.8668874727486164	29.08138730193917	8.396711305159151
I_D3_73	0.6405320971480399	31.08516491266882	6.785753293032856
F_D14_5	0.7591463414634146	19.33720184138567	1.154163023647981
F_D28_58	0.9207477279579619	22.63573902840317	1.5939223252424348
D_24h_441	0.7688527688527689	23.42317002428358	4.79324093817599
G_D7_53	0.8971895868299825	24.075295720268628	2.109375
F_D3_58	0.8839561674627704	22.629850731761007	2.449751362542993
D_24h_446	0.7408159123198701	23.562325358975144	5.37787214324239
I_D28_93	0.8605751082491395	26.297381400049044	1.9818204521821596
D_24h_297	0.901849370142053	28.19638057197944	7.122455343291911
H_24h_49	0.9052685421994885	23.59537685045608	1.381620248736515
G_D7_11	1.0	nan	0.0
D_24h_261	0.9201759142116995	23.56439673716898	1.7578125
A_24h_3	0.8831173295747533	25.780264179417774	2.636067627937967
I_D28_151	0.7689057879171948	23.35208348063359	1.9956312147570003
F_D3_26	0.7645204862674471	17.24073554811016	1.315426425037714
K_24h_13	0.905588637327761	22.377137424613274	1.7302527023711016
A_24h_11	0.9997202555338541	30.522864838010975	29.90463357700609
B_24h_100	0.9063269423220498	26.482911015372053	6.95071060609543
G_D7_87	0.9177489177489178	23.42112795861763	1.154163023647981
I_D3_22	0.7269943868004762	17.56032161822982	3.4802911886525383
J_24h_32	0.763281636036151	32.83130281608354	10.990038435975498
J_24h_35	0.709594761317263	26.288560351038537	8.066382604384229
I_D3_126	0.779896013864818	16.00846261772669	2.109375
H_24h_15	0.7947110560179447	28.252138100583316	5.211880302641505
L_D3_13	1.0	nan	0.0
G_D7_97	0.8314176245210728	23.988767544076	2.578125
F_D28_42	1.0	nan	0.0
G_D7_82	0.8930380174218381	26.041458687416505	1.415981950030614
L_D3_22	0.8263157894736842	30.39069663962184	2.201753229850305
D_24h_461	0.9087669280114041	25.463419008866165	2.235795003320966
D_24h_235	0.8889431738373691	24.797317347104745	2.109375
C_24h_76	0.2054483541430193	32.21354301195926	9.669921677754491
C_24h_58	0.7560132738299576	33.276128486177164	3.9113248285028055
B_24h_102	0.7852611688486976	21.384435001412598	3.900777416506228
I_D3_127	0.7609248275027236	25.472952297524426	3.3741046989581176
L_D3_14	0.9999957614474826	6.708203932499369	20.100987105542544
F_D14_30	0.8733364232271734	23.424699839104964	1.1361749665819523
C_24h_59	0.8743011722272317	25.85873578495313	2.1255887281894985
F_D28_22	0.5347744360902256	28.980130049053187	4.047636571680596
L_D3_1	0.8604008883320995	28.366091872053147	2.6799835842256106
D_24h_399	0.8305721843240985	19.448060966638952	1.7578125
G_D7_108	0.9229124423963133	22.5724670462009	1.1117382399029458
A_24h_5	0.7920244940631768	22.034560944057734	2.201753229850305
D_24h_281	0.89881491926008	27.09482885929198	6.940824794512897
D_24h_431	0.6542056074766355	17.26085007204664	0.6833146751771837
G_D7_106	0.871034039820167	29.377326989521375	3.430612773821355
F_D3_1	0.7239031770045385	17.014250393695985	3.2071716054853145
H_24h_41	0.8183335651690082	19.775081484575374	7.810351267008578
L_D21_52	0.999983893500434	13.076696830622023	29.382531032618896
I_D3_79	0.8717558876742736	24.086806615383185	3.8902014076635543
J_24h_55	0.8518560477323364	33.57690345905078	2.507922018636644
L_D3_39	0.9244192158099442	22.80753613822276	1.2457202124298419
F_D3_8	0.9999991522894965	3.0	26.372134952504794
D_24h_428	0.9074239523505637	23.077122880028394	1.875
G_D7_48	0.9999949137369791	5.96695863368239	27.39958027984587
D_24h_409	0.9075947785897196	28.400759381580947	7.596426033113369
F_24h_18	0.9999932183159722	8.485281374238571	27.95726348452167
D_24h_218	0.8864729886107559	22.95607159425905	2.320194125768359
J_24h_31	0.8317971202232076	26.638065290419824	3.7020864841245267
G_D7_98	0.8701815710263132	21.904998992873697	2.7282297015990977
D_24h_268	0.8210084033613445	18.724215056478624	2.109375
H_24h_37	0.8922404644484675	22.698103936280543	12.583340339574484
L_D21_23	0.9336417007649884	25.76085965392446	3.084948417442543
A_24h_35	0.8983160130471062	24.159919801426163	2.2265625
D_24h_243	0.9380297076806512	22.773917224761174	1.2943782442016323
D_24h_314	0.9323238406607588	24.684549470767912	2.2234764798058917
G_D7_30	0.7261290987832543	27.57074946018443	1.5765965680164504
F_D3_5	0.4744422479525558	17.451435507141916	2.3290554977756006
D_24h_227	0.8970582874640032	26.550820428311482	2.2079816814160282
F_D3_55	0.8798799316852692	29.02936225194648	1.396450229040584
D_24h_328	0.9314141831711075	23.808320683985386	1.315426425037714
D_24h_357	0.840819725216265	24.063019186370173	8.963120238737318
F_24h_45	0.7733626319965818	28.760538804420477	1.8230096702465677
F_D14_56	0.782979348864555	31.831397426101006	1.8565991622368976
F_D28_18	1.0	nan	0.0
H_24h_43	0.8770881434198017	27.633991436392613	7.552913927025946
F_D28_50	0.9999728732638888	10.642194579084942	28.030603305667317
C_24h_13	0.9234519584756724	24.995181104043915	2.2110893278257664
G_D7_54	0.8981125580861683	28.351985602633455	1.1361749665819523
J_24h_29	0.7881829245927877	40.15259871759298	5.8675723908375215
E_D35_64	0.8413563427187405	26.930496028054804	2.109375
B_24h_112	0.8390748468436473	34.899888427144745	6.6796875
L_D21_35	0.9216400749991156	22.18221146956616	14.772133982022114
C_24h_65	0.9999966091579862	6.0	30.330742134953294
B_24h_71	0.8846904863508813	28.76054580172869	5.33685822034486
I_D28_83	0.8214522047765145	29.244021075479807	3.5641186700966134
L_D21_77	0.9999711778428819	9.803328958124311	28.080531251234593
L_D3_74	0.9060928001243033	23.50612885300063	14.110270424244622
I_D3_74	0.8267952714226902	27.738300899040652	2.2723499331639045
I_D28_22	0.3345993850605896	18.504971482777567	2.0765677906253144
D_24h_383	0.8069164265129684	16.517878309016368	1.0546875
C_24h_11	0.8540433396726756	26.144008058195993	2.831963900061228
B_24h_74	0.6461086637298091	16.941052420348043	1.2065191571469143
J_24h_60	0.9192064444971868	22.823586571510614	1.7262796714050275
K_24h_8	0.888073710496857	26.467071076131802	6.345462361256664
C_24h_70	0.9090179288199091	24.44630539939816	2.1640060913225847
C_24h_66	0.656803017116333	38.675687004120654	7.416219062014097
B_24h_101	0.8727694646715212	29.939290811259458	2.320194125768359
B_24h_118	0.8650287226381282	30.630522806742373	7.854185662554393
B_24h_114	0.9266041497452558	26.32818175758335	2.2541465697271104
D_24h_271	0.8797425853385562	28.3705148883342	2.8076129415728763
B_24h_105	0.9330207026918952	22.061376907726412	1.5634762575148047
K_24h_15	0.9075872984469284	26.618182138688802	1.8230096702465677
I_D28_130	0.629927987306237	37.53143439428392	2.532443295114177
L_D3_61	0.9090909090909091	23.711118717771097	12.193132712783967
F_D3_11	0.8826497038824304	23.59679951574068	1.5634762575148047
G_D7_74	0.9086524822695036	25.615652040138592	1.2621480016721494
D_24h_388	0.7931650756287869	29.342886307734442	2.1223558917509573
L_D21_51	0.8868611156373907	32.1731160066851	2.2265625
F_24h_42	0.9999974568684896	5.196152422706632	25.45262862085049
D_24h_453	0.9190291018564978	24.685653315937614	1.7262796714050275
K_24h_2	0.8420945808808605	21.320708499897844	1.5007322431483239
I_D3_44	0.8305822060663846	20.16508781386875	3.168399804983385
F_D3_3	0.8853484773774506	22.621235661945878	2.073258517143062
F_D14_52	0.9200534249189086	22.689136445029387	2.1735043348818057
F_D14_18	0.9999771118164062	8.80148308080811	27.387548627509887
I_D28_61	0.4813835646618198	44.494145097266816	2.8222487294044445
D_24h_301	0.7354246595952757	20.170121680174333	2.654238668649873
K_24h_17	0.9224930576982413	22.669247977716555	2.2874087456183365
A_2h_38	0.7512597343105818	22.38938251048241	1.939798284052365
G_D7_79	0.7885581754928489	18.64112179045693	2.5540423497308637
L_D3_49	1.0	nan	0.0
L_D3_73	0.918689508824595	22.018303013592753	1.7772364321995822
I_D28_160	0.5227211616025813	34.78622691789095	5.136236015815108
F_D28_2	0.9132490793438233	24.39085020699171	2.4969463772651386
L_D3_76	0.8563596149652659	25.711282828623595	3.895493001233124
H_24h_26	0.8940464830419382	27.305086715514015	7.8942983405152924
A_2h_20	0.9999576144748263	16.461252671232916	30.742013778098734
K_24h_6	0.856071964017991	22.200328748576595	1.7617144193405752
D_24h_415	0.6293103448275862	19.013905531149103	4.260857569382307
F_24h_50	1.0	nan	0.0
L_D3_40	0.7553291536050156	26.085091579381892	2.6438705092215185
L_D3_18	0.8912026796435568	25.03203304820997	1.6819570423133583
G_D7_93	0.8986150879448372	27.27329515385241	2.697858851536251
D_24h_410	0.9168627912449988	25.46836303105384	6.961568784505849
D_24h_289	0.9012925077079631	26.487632278035978	6.496247602282125
G_D7_65	0.908835904628331	25.048629495302592	2.109375
D_24h_430	0.7601984564498346	18.25217411226278	1.4111243647022222
F_24h_26	0.8396182495344506	16.760705986379268	1.7062757553001213
D_24h_435	0.8423730917214844	22.561290643798646	2.2904086272295388
D_24h_416	0.8651375443794539	30.068750124075756	2.4469468380259105
I_D3_8	0.9120868832506319	22.257636364536033	1.5722352966795397
C_24h_25	0.9385068153655515	23.45621872922311	1.5765965680164504
K_24h_18	0.843138198085526	22.01986050670503	2.238864043891734
L_D21_53	0.9999618530273438	16.09841493975808	30.098258277966643
C_24h_14	0.9123768143320424	26.013412435073665	5.893261387818824
I_D3_7	0.8426373865304125	21.13756383503034	3.185689973219106
D_24h_370	0.8489040143447872	22.95717758864671	1.8565991622368976
D_24h_364	0.9010751632382542	30.8296143139447	2.036501624646418
D_24h_389	0.9999872843424479	9.01619941282644	27.307956483499225
F_D14_47	0.9999762641059028	14.57017925273365	29.508454743804997
I_D3_88	0.884088389038492	23.706041938150687	1.5939223252424348
D_24h_423	0.8770513724441419	28.119698647696772	6.135300052832074
I_D28_68	0.8320849058411081	25.522512002410522	2.217291554112246
C_24h_49	0.8987958413294249	24.381533220954196	1.3412722432335467
C_24h_57	0.89934914969557	27.814451758676217	6.6467113652283905
L_D3_78	0.7568621785611095	24.52215492203669	2.3320018057186407
H_24h_45	0.9027931722456218	23.685199122022635	1.5098553195381008
C_24h_9	0.9083273650628296	25.040731944994562	4.436131225956492
C_24h_75	0.7925869510027926	22.63304598550961	5.073014255135944
D_24h_338	0.0625	12.36931687685298	2.4969463772651386
I_D28_126	0.25666516041572524	21.218927897048935	2.483158605517628
G_D7_21	0.8673047142748344	29.103047774562835	1.5098553195381008
F_24h_44	1.0	nan	0.0
I_D3_43	0.9135822868473232	18.991403195893735	1.9644204626062747
C_24h_2	0.9227730933695111	21.801285108096092	2.046591702723396
G_D7_64	0.908930595792921	24.010011594334966	1.7617144193405752
F_24h_4	0.8934419239297288	31.07777353267594	3.19859626498973
D_24h_316	0.6869424168694241	21.742415851189993	1.8895916597574725
F_D14_43	0.9202646561009387	22.01790465041954	2.697858851536251
L_D3_80	0.8944373673036093	23.603271004418417	2.1923773750628563
F_D14_48	1.0	nan	0.0
A_2h_7	0.999924553765191	13.91612439942653	28.337575557491903
F_D14_49	0.8930290604385809	24.60983059234402	1.3412722432335467
L_D21_13	0.9999771118164062	10.35502898813192	29.626427724694764
D_24h_432	0.7962667880719326	20.845396129367735	1.267576620280309
F_D28_1	0.9999940660264757	7.937253933193771	28.463297450538168
I_D28_98	0.8629356485706534	24.880738106942605	1.9327057620082784
F_D3_48	1.0	nan	0.0
J_24h_49	0.9014925373134328	24.39172114932583	2.1892431670628207
I_D3_139	0.847940995697603	15.81876401281411	15.366315668583752
A_24h_23	0.9999932183159722	7.278427133880636	27.05711934998867
D_24h_393	0.6380510440835266	19.266089587134452	5.5078125
B_24h_119	0.8480194649374421	30.57586123363671	4.264079390310997
L_D3_65	0.9999983045789931	4.242640687119286	17.432994629661668
C_24h_44	0.6364938786142225	23.63796045125154	2.7781100604210227
D_24h_368	0.8655758195557071	29.015049101370792	1.8968453972154664
L_D3_58	0.9999805026584201	8.963860216638265	26.74161234044062
K_24h_11	0.8923349056603773	26.92885494346694	2.7953579160648196
I_D3_17	0.5122749590834698	18.13823745384	1.2065191571469143
L_D21_45	0.9999889797634549	8.934494283799134	28.34120996233058
G_D7_43	0.9188505674453893	22.155947409237292	1.2621480016721494
B_24h_67	0.9112771537433817	25.500171762761955	2.0765677906253144
I_D28_159	0.012422360248447204	18.759720550921525	3.713198324473795
F_24h_7	0.0	20.038713144926643	8.721616212346698
G_D7_69	0.9999991522894965	3.0	26.051231967254807
D_24h_263	0.8072702331961591	18.373514725088516	2.2571906583115107
H_24h_18	0.8256459978146113	32.89243958931304	13.804767083811347
D_24h_265	0.787819717644279	28.17348890048463	6.8871962132414595
H_24h_28	0.797521353207168	17.818669061073656	6.369224175797434
J_24h_39	0.9212406465341093	21.07394586776525	1.6280207800136488
I_D28_71	0.44210650747680125	26.899861006573943	3.831511576001207
F_24h_43	0.9188174957261394	21.488771683518337	1.6153182131355728
I_D28_82	0.41550933199271034	26.0210639591308	3.466452997909931
H_24h_55	0.9071579954877965	22.784496679107825	2.109375
I_D28_73	0.3161469589379438	29.867012382546918	3.418582534175349
L_D21_2	0.9999991522894965	3.0	24.916057804625463
H_24h_40	0.8726819761718201	30.68035019782321	8.181332660487685
L_D21_31	0.8989094284167376	28.652170015680536	3.4723904039130593
D_24h_239	0.9051366432966089	29.658306296300537	5.492832021214672
D_24h_425	0.832923161060979	16.60495921609787	1.267576620280309
D_24h_254	0.7769784172661871	20.29833632712088	13.882144222801326
I_D3_40	0.7646176911544228	15.765863764357723	1.2234734190129553
J_24h_43	0.8803909555900665	28.960646030542993	5.38297691149493
F_D3_17	1.0	nan	0.0
G_D7_107	0.8958174103260154	23.45407043327158	1.2457202124298419
B_24h_83	0.6762028608582574	22.89979133059532	5.729018700740774
A_24h_33	0.9999949137369791	7.3484692283495345	28.840746093919037
F_24h_15	0.8584267467702151	23.508289612253574	1.632233001232514
F_D28_53	0.9171258293039469	23.19521667695505	1.6778696558526978
I_D3_160	0.8355127322780455	16.929059436716496	1.3258252147247767
A_2h_40	0.8332457983193278	24.210791789952353	4.9399778691464045
D_24h_347	0.8550519964051868	29.60125018098254	7.3501883346406505
I_D28_139	0.4274057400112549	40.48231431899681	3.6328125
F_24h_59	0.9085906312726945	24.924505718242923	1.9433348380988673
L_D3_16	0.9999983045789931	4.242640687119286	26.41376095102939
L_D21_61	0.8703262405364938	26.981338954076268	3.3577848707565003
C_24h_42	0.9460817236654756	21.29512449457995	1.6819570423133583
L_D3_60	0.8570342331024678	27.483982271057265	2.601984763028264
L_D21_48	0.9506552706552707	21.019881665926764	1.3101960805662831
B_24h_99	0.9030536693392388	24.426324706828492	2.4609375
D_24h_288	0.7142633800614936	22.22669824917824	3.19859626498973
J_24h_36	0.863740262163549	26.20231859304254	2.112627700467181
L_D3_64	0.7798693814829043	36.343282209842165	2.824680654654832
D_24h_414	0.2689826059223277	26.515467941035602	10.164284682429392
D_24h_362	0.8848684210526315	16.868309125554774	1.1117382399029458
F_24h_47	1.0	nan	0.0
D_24h_440	0.7992942214380239	21.68272326846625	1.0546875
I_D3_48	0.7231310830399669	17.74208007137774	1.4111243647022222
H_24h_8	0.8314404034605765	27.024388357792702	4.491508100797688
H_24h_19	0.9120199214634613	24.563875761958805	2.337883282413282
L_D21_60	0.8470168921462815	25.945577865878366	3.3021100320950088
F_24h_65	1.0	nan	0.0
F_D28_27	1.0	nan	0.0
E_D35_156	0.8986947318908749	25.517201943781533	1.5098553195381008
F_D14_9	0.9999813503689237	13.331679381652945	29.861895252745388
F_D28_43	0.9073740758175726	20.864312275500055	1.6819570423133583
I_D3_159	0.7118785105055128	17.68058105460823	1.3309941435469392
A_2h_51	0.9999448988172743	10.716735437537032	28.61535428710542
D_24h_392	0.7934717208182912	27.611291732788814	2.036501624646418
I_D3_54	0.772530460175209	20.92230078768204	1.7022467632422598
D_24h_373	0.8536863543788188	32.51153772079933	7.25238208442147
I_D28_17	0.4288164665523156	23.466717932422313	4.259245745012402
F_D3_52	0.8899313177087022	24.439417517570536	2.507922018636644
B_24h_85	0.9033537890680747	23.311182924767245	1.6153182131355728
L_D3_55	0.9230987614890521	22.14040892567202	1.9818204521821596
F_24h_46	0.8944484155349058	23.092538993816937	1.4111243647022222
J_24h_27	0.8553292894280763	27.583414856597948	4.008429228864157
J_24h_56	0.913399857448325	23.922127272919283	7.718378343785209
I_D28_18	0.6953501632885801	22.270951841015528	3.226382788578798
L_D3_17	0.9996626112196181	30.153587806504984	32.295097578993605
H_24h_31	0.90929569004355	23.211659715579625	2.5727927812617364
L_D21_3	0.7407885725467176	33.32941984059512	2.6851029462631875
I_D3_93	0.8964556424000567	22.82780590074077	1.7022467632422598
C_24h_26	0.909251291652415	24.250121037383273	2.22964424887974
L_D21_40	0.45545434347922686	29.799174483769825	5.060817862895902
D_24h_277	0.9309977379372231	22.68986778317944	12.393651604658583
C_24h_73	0.9107984381311431	23.003151965832956	2.4469468380259105
I_D28_87	0.6611802488960257	32.808525112981705	3.3187036543374133
B_24h_82	0.8545935876066281	21.058724883471207	3.2602565023227084
D_24h_419	0.9026551385822909	25.398525576302276	6.144246904180467
H_24h_11	0.786457298085205	19.911148019505617	3.6271377048145688
E_D35_71	0.8995204117440636	22.090405658997405	2.3612626968292836
H_24h_22	0.7850293745697866	36.59833498121068	7.191532496515434
C_24h_39	0.884938043561918	17.706648041318687	1.0804153660890101
L_D21_65	1.0	nan	0.0
F_24h_58	0.9316557524183093	22.785786948463596	1.5234375
D_24h_376	0.9284039540074653	25.77094263012782	1.267576620280309
D_24h_459	0.7611619578193395	16.860576612144627	3.1748946525337653
F_D14_44	1.0	nan	0.0
F_D14_24	0.6604747162022704	16.535090396639166	1.2943782442016323
K_24h_19	0.9084228122223393	23.42547596496591	2.1640060913225847
D_24h_455	0.9148477373916011	27.834114503875664	8.120679440189257
D_24h_242	0.8952943219308908	23.075656301482276	2.702944358125968
I_D28_97	0.8344896782870439	26.364680885495858	2.1923773750628563
K_24h_5	0.855926023161518	23.75109964374751	1.765607715623363
F_D28_11	0.8874262207118584	26.03446032745023	2.2048696549484506
D_24h_306	0.5655224443606186	50.505268553232206	6.897158891982263
A_2h_52	1.0	nan	0.0
L_D21_76	0.9291383625312836	25.93316198650346	2.9037918031321563
I_D28_86	0.0012468827930174563	10.727071762000365	4.020402374626979
F_D3_67	0.9160731124977428	23.271029160561984	1.5324254098385182
E_D35_65	0.9207011380685769	22.806293309427044	1.773368666065026
F_D14_8	1.0	nan	0.0
F_D28_26	0.0	nan	30.01029791516624
H_24h_54	0.8452944891836413	31.00492330077747	7.431018216791105
G_D7_95	0.8859011295559519	29.29164959196976	1.602514960684845
D_24h_240	0.9143940106721865	27.051183877864922	11.596826684923606
H_24h_29	0.805427135678392	22.830200037469744	2.109375
J_24h_58	0.911117680816653	24.10855326263983	2.1352578701119453
I_D28_47	0.587731322823852	32.29785041600127	3.2178586447842146
F_D28_60	0.9272937103289094	20.480179611377533	2.112627700467181
L_D21_17	0.9997634887695312	27.865049324656315	31.067951176928798
L_D21_49	0.9999991522894965	3.0	27.724442543637714
D_24h_363	0.8793664114129864	25.93892936771798	3.3741046989581176
G_D7_109	0.8359053497942387	23.040121413283746	1.6489742905629243
I_D28_42	0.595792516460575	20.38496494148673	3.424602936609951
A_2h_27	0.9999643961588541	11.933069519119888	27.424128513173052
H_24h_34	0.9070924060684582	25.827014001336735	6.509973943280227
L_D3_51	0.9131770510162386	23.945981988887635	2.112627700467181
I_D28_88	0.8315698178664354	28.033735760926803	1.8676614199815502
E_D35_120	0.9999923706054688	7.858914441495733	27.455408182661618
G_D7_31	0.9999915228949653	8.40184430076641	15.893493933495632
D_24h_451	0.8996260194349739	29.491593086753035	7.129200550432092
L_D21_63	0.6699726402188783	30.105235015004318	3.6195574714407424
B_24h_107	0.8197818838750813	24.118459038071638	5.567331337602986
D_24h_377	0.8338680429627563	24.38378959981669	2.1352578701119453
B_24h_121	0.7507067137809187	22.276776947420764	3.1640625
C_24h_18	0.9344336258714288	24.29313282524641	1.7022467632422598
L_D21_83	0.876612766916446	25.03629535717894	3.3187036543374133
C_24h_10	0.9197959304739871	24.8270929631206	6.4389172817888225
I_D3_92	0.8967803727989391	20.953543250048103	2.109375
I_D3_148	0.8984303092116719	19.558396401599133	1.6448049430802576
J_24h_2	0.8071665406317259	34.035914560634225	8.709798832529083
D_24h_351	0.7287822878228782	16.003824476650564	0.5975413492491545
L_D21_32	0.9999788072374132	11.002569396887862	29.459781451065304
I_D3_21	0.8665190833435822	21.113960646906264	3.293781872473874
I_D28_138	0.7831756129363653	31.92680686190545	6.260489244934257
F_D14_25	0.9002408719086118	27.261633255946357	1.4683551663447267
H_24h_12	0.8331846565566459	16.27186701890279	2.109375
H_24h_50	0.7949734642835357	21.618794352261457	2.217291554112246
L_D3_59	0.9161146032767998	22.52155532833918	13.041552525874987
A_24h_45	0.8544799423492674	24.827949191105354	2.5378602923094977
F_D28_25	0.9317443120260022	25.02163142077672	1.7617144193405752
A_2h_29	0.5101080033231792	25.70135004933858	2.2541465697271104
L_D3_54	0.918879786626024	22.71404550733857	1.3258252147247767
A_2h_48	0.9999499850802951	19.496016932032205	29.369441378992256
L_D21_62	0.8921036769138035	25.7332136888931	1.7578125
F_D14_21	0.9104999240237046	27.571769163895283	2.3583529450193095
I_D3_134	0.8116911130284729	22.224240434892703	3.219991796257989
F_D14_3	0.9175894521686395	23.020016451679385	1.3101960805662831
D_24h_275	0.9196574387572197	25.737344388838782	12.554386080700294
L_D3_71	0.8063460365008044	29.05901689468868	2.664566484586423
A_2h_37	1.0	nan	0.0
D_24h_379	0.8347030547371685	26.104332135554067	4.143203796014927
L_D21_29	0.8740808225418104	26.6947946731109	1.8192392222179716
L_D3_52	0.9999660915798612	14.72339198707072	28.092999372967125
B_24h_94	0.857841638642617	18.399915940819618	9.008205487958257
H_24h_42	0.8911500380807311	26.559496217858506	7.229623507118991
I_D3_97	0.8801996156468911	24.434828264417693	1.4495293215062086
L_D21_66	0.9087991850248313	23.695134069010575	1.415981950030614
G_D7_92	0.9999983045789931	4.242640687119286	27.25661339258442
D_24h_279	0.9315758542523718	22.674379119994427	7.017564806990563
F_D14_29	0.9159929351476405	25.421399210184518	1.3309941435469392
I_D28_65	0.791074616208497	22.394670427644435	2.7432890415749123
F_24h_41	0.7216707248548417	30.503586486762863	7.738812647390183
A_24h_24	1.0	nan	0.0
I_D3_38	0.7113842308092907	24.014811167930173	2.612519157375932
D_24h_350	0.9138634121925008	27.474086298943977	6.503642308833566
B_24h_120	0.841701455489112	23.248784255173096	4.348587964518627
J_24h_9	0.864405489738451	25.30287658491133	1.8895916597574725
I_D3_83	0.8562857485700572	25.15782877879048	4.312117849915804
C_24h_47	0.8900386504673473	31.766874298958605	5.413504435523952
J_24h_59	0.8950360224843639	22.55054549803096	3.4125515106002426
A_24h_42	0.9999923706054688	9.0	30.2944987222438
D_24h_273	0.9267383404567792	22.945615910462013	1.753901900050285
D_24h_412	0.8702951368144343	34.348355731501954	8.271478610166232
L_D21_47	0.9289827255278311	23.65376852445756	1.602514960684845
L_D21_58	0.9999601576063368	16.961882189547893	34.75394817948746
L_D21_16	0.9999949137369791	7.3484692283495345	26.067568498834067
I_D3_71	0.7338059746712718	25.435121176603136	4.304148673173505
F_D3_60	0.9065508704365937	22.597264876256673	1.632233001232514
J_24h_37	0.8999618870863506	23.33882530793104	4.576318169476555
L_D21_54	0.9352481859951292	22.506071557065063	1.2065191571469143
H_24h_17	0.8644535091820776	26.203492118838618	3.06036676340639
H_24h_7	0.7157013366108466	23.802217118462803	7.109911552555084
A_2h_9	0.9999423556857638	13.864000768984303	30.29381874411944
F_24h_2	0.9209405350144829	24.611847309070406	4.989766138135258
E_D35_74	0.9298092452747828	23.980621060612993	1.7262796714050275
D_24h_452	0.864693689543989	25.6925305449989	2.1352578701119453
D_24h_292	0.6408629441624365	15.892031622500184	1.0804153660890101
D_24h_386	0.7476264075954957	17.23513575942044	1.5939223252424348
D_24h_456	0.9039673958246693	26.079828189246022	7.660334529095727
L_D3_9	0.8320110166971817	25.557483721428703	3.4802911886525383
L_D21_11	1.0	nan	0.0
F_D3_4	0.8545500872189883	29.493228850543556	2.3815314179181533
L_D21_73	0.9121796204448932	23.953711044794087	1.9921875
F_D14_60	0.9149785237761598	22.106551503221166	2.109375
I_D3_149	0.8566391870171618	23.384361636194605	13.289806526790796
A_24h_15	1.0	nan	0.0
C_24h_54	0.9018148095673566	28.250303788206136	7.709476970343059
L_D3_67	0.9999915228949653	8.40184430076641	22.964863351007963
D_24h_291	0.8758871757219775	28.058099634075433	7.004833187755526
D_24h_234	0.8873277331021494	31.655242948627752	7.689857679620118
A_2h_50	0.7799177262528048	26.033451736557296	1.4495293215062086
D_24h_429	0.8146227638060669	19.1165876683705	1.0611779458754786
L_D21_71	0.7686204431736955	27.086720452304206	4.18114752536983
C_24h_31	0.8795825351740537	25.507590314634548	2.6876589705889957
G_D7_34	0.9999983045789931	4.242640687119286	27.258628668993282
D_24h_358	0.7485322896281801	19.572394928266913	1.0867521674409029
D_24h_295	0.9123725238299155	29.08771879475916	7.449475816552884
L_D3_75	1.0	nan	0.0
D_24h_280	0.9051619710054316	26.231532503129635	5.589487508302416
K_24h_14	0.8746177370030581	28.65309287975875	13.123430430704133
F_D3_9	0.9999974568684896	5.196152422706632	26.765481337180123
G_D7_46	0.9095372350768034	23.75462195295226	2.1223558917509573
F_D3_22	0.6629689546259918	25.297376810796173	3.2071716054853145
E_D35_3	0.8511812208456638	22.854468040388422	2.109375
D_24h_274	0.8131224370240188	16.43215823567663	2.109375
L_D21_34	0.9288236951010769	27.53230249764448	2.281397148507631
L_D3_19	0.8286035690545585	23.328506228797448	11.609254079114537
C_24h_37	0.7077162899454403	14.614805710421223	1.0546875
J_24h_57	0.8618935656877661	29.713112263983632	5.958151790102888
D_24h_353	0.8400794572143538	27.481239986583997	3.5890764447922394
E_D35_140	0.6152721958348557	22.861479984314702	3.8600786934376417
D_24h_309	0.7875833127622809	19.76804688090535	4.21875
G_D7_85	0.9210563241938652	25.567322675687173	1.2566959329801102
L_D21_44	0.8868238557558946	27.699709117451544	3.153193136032901
D_24h_232	0.8838137617380493	31.88117188230368	8.147692169891577
G_D7_38	0.7221954742416947	15.430301591056153	1.6489742905629243
C_24h_6	0.584334668446818	23.661743626677442	2.4385139117208765
B_24h_76	1.0	nan	0.0
K_24h_16	0.6334034244517873	40.0590441448873	8.3203125
D_24h_374	0.7909697468238736	24.045934329287938	4.354899416264542
F_24h_17	0.9999932183159722	6.134928335279259	27.88422326740629
L_D21_78	0.7672266026739801	32.60612246650213	2.4130383142938285
D_24h_310	0.7959642548284809	25.371269754645184	2.34375
G_D7_28	0.4283519859556726	24.901303731901336	7.431018216791105
G_D7_105	0.7214554579673776	16.118058026510308	1.0804153660890101
L_D21_57	0.8997228300510576	24.62084135129511	1.2943782442016323
D_24h_255	0.8939092263071255	28.213023393986155	8.295517632611526
L_D3_47	0.888628556678514	23.542408550460703	2.115875400617319
C_24h_34	0.93006368325505	23.796069778342623	2.109375
B_24h_115	0.9083263246425568	26.593319840449183	2.3053494811999222
D_24h_334	0.8185268074340761	18.58757053650359	2.275369668626672
C_24h_8	0.8893337336936576	29.059605960517498	7.7821676793206205
I_D3_95	0.792293734656847	31.008131636822206	2.8464744847244807
D_24h_299	0.7856677524429967	20.22316287344737	1.1660009028593203
D_24h_276	0.4574417498811222	21.955906208244443	7.414367090687428
I_D3_65	0.8672808850224338	23.100857266035312	1.632233001232514
I_D3_70	0.8632823675259862	28.437317387698045	2.4044864682050617
F_D28_31	0.8457726850418086	22.74385297949585	1.4304557362187933
H_24h_33	0.6780681351758107	21.3529988798615	5.38297691149493
C_24h_60	0.8718243224765498	25.831865892650598	5.2643150262225475
G_D7_24	0.8873291771603155	25.576213246748193	1.40625
C_24h_16	0.884722819080361	27.75877712747346	7.9082028838139005
G_D7_39	0.8991789819376026	26.58694610328223	2.115875400617319
A_2h_36	0.7386695601368835	26.14964457876003	2.1255887281894985
F_D28_24	0.6549707602339181	16.616256509233114	2.079871798745959
F_24h_11	0.8291649003815176	33.18118143458556	7.300508497112119
H_24h_47	0.8534657741308572	24.402570357409125	2.1512765332834944
I_D28_38	0.38370210469508903	19.28887841983096	3.5019264369102974
I_D3_141	0.8974236732203131	22.958858588449488	2.507922018636644
I_D28_134	0.5558739255014327	37.13839658218754	2.109375
G_D7_61	0.9999991522894965	3.0	25.538272634237128
B_24h_73	0.8519699812382739	33.85758862224497	8.59073100380215
F_D28_8	0.9999957614474826	6.708203932499369	25.809466093646
D_24h_247	0.8431821613731313	25.41659705610429	11.919184349879242
B_24h_87	0.6853895018388498	19.836790888926565	1.4111243647022222
H_24h_23	0.8604789824108119	30.952418850691746	4.949698144205361
F_D3_27	1.0	nan	0.0
D_24h_345	0.85699175884712	29.38859221129072	6.197656791645634
D_24h_406	0.8475546305931322	19.513860169153677	1.425647468038645
L_D21_42	0.8683907857119385	26.72592981222188	2.6825444864670933
F_D3_46	0.8819484084916687	20.209939808199326	1.5234375
D_24h_442	0.8915268248326031	28.982076914438757	6.04623906539739
I_D3_47	0.8296746203904556	22.43001056861263	2.8076129415728763
F_D28_45	0.6227464945470732	31.415201897576136	3.8813660535185615
F_D3_44	1.0	nan	0.0
F_D14_27	1.0	nan	0.0
H_24h_32	0.894286664970347	22.599577314737417	2.5486597465935406
I_D3_82	0.7654169227617291	23.626262966273522	3.1640625
D_24h_365	0.8794806082350931	24.865383793430038	11.801077997137856
I_D28_21	0.7913702684459214	25.318199659845405	2.115875400617319
D_24h_361	0.8912954144407649	23.711138997317263	1.9112702848007919
I_D3_96	0.872651356993737	15.756893605633406	0.8450510801868725
A_2h_47	0.9999762641059028	14.38690790870628	29.631989632326626
A_24h_4	1.0	nan	0.0
B_24h_77	0.8443316412859561	19.70925714580787	2.1384712020579677
F_D3_50	1.0	nan	0.0
J_24h_18	0.8920929269627198	25.97828555960895	6.706361216167733
C_24h_41	0.8683064867218111	31.898716027129034	8.288064707853245
G_D7_57	0.9121521709907245	24.330448964014167	1.5413609106991295
F_D3_20	0.7989643791965404	35.79156536566435	2.430051721093092
L_D21_9	0.9327710356894502	24.516030301969014	1.9818204521821596
L_D3_12	0.9999983045789931	4.242640687119286	18.01488642241466
I_D3_18	0.8710139392782127	17.97034037149098	2.1352578701119453
E_D35_154	0.8666875718616076	29.403187151374087	2.540564459610797
D_24h_318	0.40963855421686746	9.6830898066076	4.0965370999098125
C_24h_40	0.905548922264815	26.706744714062303	1.267576620280309
G_D7_44	0.9071185039776837	24.355465442464993	6.3767661845684955
F_D28_17	1.0	nan	0.0
J_24h_53	0.8388271266724403	32.65271200818204	7.890818376343324
B_24h_116	0.9106038628902969	26.875229687264312	4.9204797129414874
F_D3_21	0.8125033262963686	33.837364617414586	2.3554395987002086
H_24h_44	0.7364102564102564	19.81205756925355	1.117897501660483
G_D7_99	0.9063845863241405	23.259354884492097	2.109375
F_D14_26	0.25225225225225223	21.13954593233856	1.5098553195381008
C_24h_56	0.8020093538887927	23.17108547263318	2.1512765332834944
C_24h_38	0.927637937555154	25.312066534920486	1.40625
F_24h_29	0.940899046865209	22.620316269754277	1.2890625
D_24h_436	0.7170207185942827	37.41595956576072	8.733417601821895
I_D28_40	0.13188041352333055	38.39793206178314	3.087173407574881
F_D3_7	1.0	nan	0.0
A_2h_8	1.0	nan	0.0
F_24h_27	1.0	nan	0.0
G_D7_13	0.9163104242025649	24.901456979322237	1.3101960805662831
D_24h_307	0.8817021276595745	17.43651140904154	1.0546875
F_24h_25	0.9341548908344991	23.05595221599986	4.099888051063101
E_D35_75	0.9176042456406368	19.78229678634385	1.8528970665049098
B_24h_86	0.45038167938931295	13.628524277811058	1.267576620280309
L_D3_66	0.8892339544513458	25.179828817605397	1.6941600345469876
L_D21_75	0.9999966091579862	6.0	25.70122523374372
H_24h_57	0.9304893114610537	21.954020021526333	1.3666293503543674
D_24h_337	0.9051670471052086	26.47582358811538	5.221094392955968
D_24h_402	0.7869178921568627	25.801211893768826	2.22964424887974
C_24h_53	0.8943173859492356	26.029575694347344	6.0325957857345704
G_D7_58	0.8799888101454681	22.763696197162183	2.1384712020579677
I_D3_123	0.7658353564334583	16.985677120149507	1.415981950030614
G_D7_29	0.9999915228949653	9.486832980505138	28.64077843657754
K_24h_1	0.8007132080647373	19.207588240587086	2.26326655263609
F_D28_4	0.8696452954812486	29.889994221792815	2.26326655263609
B_24h_90	0.8726401890958853	23.462203590419293	1.3716445207874561
B_24h_113	0.9280883470140265	24.074556452383	1.2729820888125252
B_24h_80	0.9999296400282118	10.589248944488617	28.339756256326
D_24h_404	0.8896954866775422	29.286153731318805	8.406518641153573
D_24h_267	0.9260576196209088	22.76969876293079	6.492018273967753
G_D7_78	1.0	nan	0.0
I_D28_43	0.8338894116976074	23.08178456186739	15.026526837199023
F_D3_43	0.8184429761562769	25.099878524887387	7.445787957011753
D_24h_449	0.8005200594353641	17.146513346197473	1.1660009028593203
I_D3_39	0.91210876841851	22.256126827929986	3.1640625
F_24h_53	0.8994746653109642	29.672757418825974	8.20814578492381
C_24h_3	0.5901305748685772	22.877869097335957	7.581949743572725
D_24h_405	0.923041958041958	27.439512404340253	2.005926886948089
J_24h_23	0.9194008452681411	22.29678061909074	2.1892431670628207
F_24h_22	0.6300526782454493	30.921470229958445	7.475239890851747
C_24h_52	0.8481810001285512	19.22837785780423	8.69559677769804
I_D28_79	0.8432406803769336	22.596301528717813	2.0897524804836336
I_D3_129	0.6587227704338112	25.015400408020145	2.115875400617319
D_24h_403	0.9317292670877118	22.060860993052586	1.2890625
F_D28_52	0.892610469612523	26.736590827623804	2.326105457962407
I_D28_70	0.8452729044834308	27.23497306586726	1.8968453972154664
B_24h_70	0.8698637662052296	29.494045621315138	7.562907562623072
D_24h_450	0.8576874205844981	21.006508763693944	1.8932220025082238
D_24h_424	0.7768395657418576	16.728341429091135	2.112627700467181
C_24h_27	0.8818460533715509	29.336217313144317	3.1269525150296094
I_D28_54	0.8031577585091239	18.680809973971517	1.0546875
I_D28_7	0.7755404463040446	28.37663827364299	1.640625
D_24h_384	0.7410714285714286	15.672077863435506	2.398768299663131
F_D3_24	0.6836301950805768	16.09712363504761	8.980722763099651
F_D14_7	1.0	nan	0.0
L_D3_44	0.9160114496902062	21.565013383959187	2.112627700467181
C_24h_22	0.5573018080667594	39.44710812275556	7.818259595681686
F_D28_67	0.928854786512162	22.501030888015595	1.5765965680164504
A_2h_30	0.999969482421875	16.278670497578243	29.242919064787078
F_24h_52	0.8906848299835894	26.192258949147725	4.810400566821983
G_D7_72	0.9197157494628987	24.4824500253861	1.0676289350559727
D_24h_445	0.8315394242803504	18.556076765883986	1.3361430762880522
D_24h_413	0.9242397296816646	23.215963216401487	1.5765965680164504
C_24h_1	0.9096369096369097	20.941543308260744	1.5413609106991295
D_24h_233	0.9067779886148007	26.031483746293972	2.1923773750628563
L_D3_72	1.0	nan	0.0
F_24h_30	0.8792040982997995	25.354119501047805	2.34375
I_D3_132	0.8765043992633792	21.725390852434717	2.6256277151259466
I_D28_80	0.3008301674405516	21.186049819108003	3.2178586447842146
L_D3_70	0.7002083953557606	20.91741180475024	5.251255430251893
F_D28_32	0.9411192923622755	22.67816383787924	1.267576620280309
D_24h_371	0.8859108607719351	29.066175355674588	3.166231895181163
A_2h_6	0.720365609825764	29.89044967319203	3.6384784444359433
F_24h_67	0.9335056016707669	25.583671563378566	4.537139222485767
A_24h_31	0.9999991522894965	3.0	26.160124461026676
H_24h_39	0.8791169236306917	26.516185186071084	4.406623986788242
D_24h_447	0.8253192670738478	22.911823413951446	2.201753229850305
D_24h_444	1.0	nan	0.0
L_D21_26	0.8951010806940988	27.505464990862702	13.7848568303059
D_24h_286	0.6553094832481544	16.353786484249746	1.5413609106991295
H_24h_25	0.8323686716975602	29.129670422787832	6.78979965790827
J_24h_54	0.8973057288712422	22.788932448852947	5.79930142108998
B_24h_111	0.8760746029433193	31.541779691158858	8.426099068241038
F_24h_13	0.8975811555500671	28.055497050436685	5.37787214324239
G_D7_19	0.9061766694507417	22.316359446967155	4.326425377025328
I_D28_8	0.9011629295317238	24.005716874512228	2.612519157375932
A_24h_43	0.927210268154706	25.067210432461394	1.4111243647022222
L_D3_45	0.9999567667643229	13.238953742413772	28.890462327151543
L_D21_12	0.9999559190538194	12.577100956831835	28.76374289402263
F_24h_31	0.8907125436688419	23.480194867728926	3.87605517387685
F_D3_45	0.6071428571428571	22.445117420289574	3.5660447003210014
D_24h_367	0.8441387384750476	18.600049943284745	2.1223558917509573
C_24h_4	0.9004147931262854	29.045748791106668	6.770557887025449
G_D7_56	0.9999974568684896	5.196152422706632	25.387529859426678
K_24h_12	0.7877712731358287	32.38314206697822	6.67145874726107
D_24h_262	0.8716585202757566	34.16483798291012	8.444821042592094
I_D28_149	0.8202877057689456	21.710744292655782	2.540564459610797
I_D3_20	0.8423805432061867	25.281904705699727	2.019572805423526
H_24h_52	0.8421001141366379	25.153485965961178	2.326105457962407
F_D14_42	0.9999991522894965	3.0	25.610764433784723
I_D28_132	0.835853215266231	26.194538439199345	2.8149403475306984
H_24h_9	0.7714345106487518	39.54148980604852	7.592809548246124
D_24h_269	0.8516807103379541	18.818176107650654	4.564298928316511
F_D28_56	0.806873977086743	28.61301747200574	2.7432890415749123
I_D3_61	0.7681460783676652	28.15020798909701	4.468517804282254
D_24h_418	0.8730572724999107	23.051514934912646	1.482317653203928
C_24h_61	0.861501268365766	32.159429135424595	7.3427110302283785
C_24h_64	0.9286518185049165	24.944472843749764	2.636067627937967
G_D7_20	0.9999779595269097	9.556047683916093	26.89446742230988
D_24h_244	0.8171931641636457	19.197142593552005	15.210919443363705
F_D14_59	0.9045349136820408	24.2808542656807	1.5098553195381008
H_24h_24	0.8686153919217344	25.05236621371115	13.737454326300325
J_24h_4	0.9091909413986409	23.67205962763459	1.5939223252424348
D_24h_236	0.9128772901014894	24.41581906640891	2.1892431670628207
F_24h_21	0.9192921412455487	23.684793463428313	1.7926240477474635
F_D14_46	0.876893593721482	22.329423605723193	1.4304557362187933
I_D28_74	0.6780535689244145	32.33062336364447	2.6438705092215185
F_24h_8	0.0	nan	28.553378261709245
L_D3_26	0.4636259921838969	22.694529526983704	3.0960573781928686
B_24h_84	0.5781637717121588	20.946233052323162	2.036501624646418
D_24h_434	0.8860883263621054	30.289953232938515	7.353924135814328
A_24h_44	1.0	nan	0.0
L_D3_2	1.0	nan	0.0
C_24h_7	0.7073680823680824	40.164089614079806	6.925969619900252
F_24h_24	0.649932157394844	17.005212267663	9.758278486671585
F_D28_13	0.9196144403019005	28.02551925816573	2.6256277151259466
E_D35_6	0.9153407869275425	24.838671540658986	2.4469468380259105
F_D14_50	1.0	nan	0.0
L_D3_7	0.634911851614117	42.06192096495077	6.5938147952977495
C_24h_62	0.9133727292624206	26.70307625372505	5.279943902844755
B_24h_81	0.7021862578080637	42.04771529104383	5.361248078295878
F_D14_31	0.8870367458195733	22.57908031873214	2.415882202510348
E_D35_139	0.9340555583163545	20.49187045067073	1.154163023647981
C_24h_77	0.9090745974072579	23.21577181702312	5.367648042468181
E_D35_77	0.9036101083032491	21.52949020837613	1.2566959329801102
F_D28_3	0.9244895965614927	21.705816660100307	1.0867521674409029
D_24h_433	0.7088665447897623	23.554828437501527	1.939798284052365
L_D21_55	0.9147056250546759	23.342332502558378	1.7772364321995822
D_24h_256	0.9192043496744456	25.726792205722376	1.6655473129162377
D_24h_250	0.9209624715318349	25.534152822634063	2.109375
D_24h_391	0.8770657524613221	24.641177854943322	2.7855150759386045
C_24h_32	0.8883072998625168	28.53357140213386	7.414367090687428
G_D7_47	0.9999813503689237	9.840602906567172	29.388139099414964
A_24h_41	1.0	nan	0.0
F_D3_15	0.8745781922155534	22.414177072559966	1.415981950030614
L_D3_48	0.896172031867349	21.52374499120706	1.8565991622368976
K_24h_7	0.85155630713946	28.814393947628325	7.973918360720624
F_D14_58	0.9131815516904436	25.703014859405783	1.6655473129162377
J_24h_41	0.8930250842947216	26.44973755171158	3.6328125
L_D21_25	0.9999991522894965	3.0	29.607416656874168
D_24h_385	1.0	nan	0.0
K_24h_4	0.9028693325872952	25.269269893652506	2.2541465697271104
I_D3_68	0.8578073998788187	29.159676222404663	2.578125
F_D3_13	0.8582959948011082	35.075377511993494	2.3053494811999222
F_D3_2	0.8542764678687009	28.527404219558726	1.7460544248927352
I_D3_98	0.9012228373130629	22.237636601546335	1.351472179062984
F_D14_65	0.9999864366319444	8.676098855938925	25.97256783194831
I_D3_86	0.8288075560802833	13.686059841760663	1.2234734190129553
G_D7_90	0.9299590863521825	24.34443501928842	5.056745861810488
D_24h_313	0.8166897369982203	16.74918087294632	1.0611779458754786
F_D3_30	0.9866002400716146	22.345576914920155	32.85139993271311
C_24h_45	0.9332527125533273	22.25262905393529	1.396450229040584
F_24h_56	0.8034774286170043	19.576581522488407	2.4385139117208765
F_D28_47	0.9992565578884549	47.49387701893729	29.502404066501512
E_D35_157	0.9160322690603341	21.81179890003072	2.2571906583115107
L_D21_59	0.9390795765027322	22.53111883991526	1.567861893780428
D_24h_300	0.9090080956788763	28.147025788961784	6.737007352408504
I_D3_9	0.7673326782399825	21.571373163568747	2.26326655263609
D_24h_366	0.6589902568644819	17.535715984727496	2.036501624646418
L_D21_64	0.8961198146091087	26.749784803396157	2.398768299663131
D_24h_457	0.7765546543066821	25.48172800610003	2.251098364722486
J_24h_3	0.8858716030865781	27.59268644276461	3.4485794459911316
D_24h_237	0.9067165109034268	25.387154581300162	12.095884622659373
D_24h_321	0.9020709606531384	23.61974911611084	7.136901552461772
L_D3_32	0.9999991522894965	3.0	25.37481478919477
F_D28_44	1.0	nan	0.0
B_24h_108	0.8984616559147994	27.526148234879706	2.1608307321780202
I_D3_151	0.9099152465141711	19.80740001917201	1.2457202124298419
I_D28_127	0.46713648784697254	49.87146769315764	3.3741046989581176
I_D28_39	0.7659828295093841	24.775171782915777	3.1269525150296094
D_24h_395	0.8110806089343648	17.485526097394008	1.0867521674409029
J_24h_28	0.9041711843867594	23.488750455817044	5.754132983058243
F_D3_31	0.8560368545652313	23.160623387306778	2.036501624646418
D_24h_462	0.8827060447805991	27.95266913175318	1.7849468216868536
D_24h_340	0.9251143930657342	25.089814277764404	4.921875
K_24h_9	0.8563266919387004	32.265660586947085	2.311298780076096
L_D21_67	0.9999889797634549	9.860596008437323	26.27144074147462
D_24h_421	0.9243044319659909	24.291542041614072	2.073258517143062
G_D7_70	0.8502234694938157	26.43693977503366	15.67555298628349
I_D3_87	0.766610916831382	20.518630065904176	1.267576620280309
F_D28_15	0.8890255401139672	22.504837671743587	2.109375
F_D14_17	1.0	nan	0.0
I_D28_141	0.8374145785876993	21.770830864406552	3.185689973219106
F_D3_25	0.8687835341718709	28.69387073007713	1.4915533665653737
E_D35_67	0.9240983052484187	21.845108007407788	1.315426425037714
C_24h_43	0.9147588466771017	27.042297863245455	8.110526471717941
F_D28_46	0.8670394108823128	22.585372048246025	2.4215599593482606
D_24h_372	0.7027328499721138	16.42096621240722	1.2290728689493964
F_D3_56	0.8039969254419678	27.8521305773268	2.096313728906053
F_D28_65	1.0	nan	0.0
D_24h_387	0.403747870528109	17.164666380328494	1.7617144193405752
D_24h_248	0.9038227562898986	27.44606103142654	6.803942984528806
I_D28_129	0.49778964050379515	43.98070116224788	3.1640625
I_D3_80	0.83260663507109	18.66361414026348	1.2943782442016323
F_24h_60	0.8698587222345736	31.6854397927121	7.703239888849122
I_D3_138	0.855464644948206	22.58753487284366	2.4044864682050617
D_24h_298	0.8651859976236176	19.58644005352933	2.483158605517628
