# Supplementary material for: RatLesNetv2: A Fully Convolutional Network for Rodent Brain Lesion Segmentation
Source: Front Neurosci. 2020 Dec 22;14:610239. doi: 10.3389/fnins.2020.610239 (PMC7783408; doi:10.3389/fnins.2020.610239)
Supplement: Supplementary file 1 [file Data_Sheet_1.ZIP › 3E-Ablation/level2_homogeneous.csv]

D_24h_312	0.7598077221274616	25.99578962005439	3.902537298128136
I_D28_76	0.7286904129009392	22.798239196574865	2.4748490721026806
G_D7_86	0.647108130762783	26.921422596189423	1.4915533665653737
F_D14_67	0.8446255731023943	39.31270624328681	1.9112702848007919
F_D28_7	0.9999974568684896	5.196152422706632	16.172724162488443
B_24h_91	1.0	nan	0.0
I_D28_148	0.7341096103089583	20.338664013336132	2.5887564884032646
I_D28_150	0.738948069241012	21.65286500864393	2.8537021082545126
I_D3_76	0.8528123947457056	31.074394927825193	2.0765677906253144
L_D21_72	1.0	nan	0.0
F_D14_45	0.34608891389983115	29.54874454514032	3.264466002465028
H_24h_58	0.9057350440562684	24.705717274200357	1.8192392222179716
B_24h_78	0.8412542871141597	21.666932134934182	2.115875400617319
B_24h_72	0.9172472028710155	24.309722742208095	1.3716445207874561
F_24h_41	0.6185601331668747	48.74267193044195	15.247890639210148
L_D3_42	0.8743819190038636	30.1329954527137	13.11086711189543
G_D7_75	0.7021335550013854	27.77510195091432	1.9076742886054343
D_24h_252	0.9197690300071671	25.676047466753385	5.2407843222651325
I_D28_24	0.3724952541657878	36.04291062890493	4.949698144205361
L_D3_31	0.8391606266429624	35.30097071422976	2.9854076256696085
B_24h_103	0.8904038984162684	27.7619374521907	2.308326047295962
J_24h_30	0.7340515267635505	38.12329111727593	3.32696942966681
L_D3_23	0.8555740162904729	33.72624796004606	2.398768299663131
D_24h_311	0.8334381419527942	27.45708962459255	2.5887564884032646
H_24h_21	0.8714712360977851	28.68156489907205	13.836563897452331
F_D3_53	0.8704570964121221	32.82752547311977	4.58231596781652
B_24h_122	0.8924386782890736	24.88749723207444	3.604349179506961
D_24h_375	0.7673469387755102	24.094936276923555	3.634702129516599
L_D3_21	0.8898208974386408	33.812003124571014	2.109375
F_D28_59	0.8582564635572301	29.11610552664321	1.8932220025082238
K_24h_6	0.8269868648003185	26.290721705444646	3.424602936609951
I_D28_96	0.15597147950089127	25.8831783375439	2.733258700708735
I_D28_110	0.6640834575260804	24.299808586898997	2.463726098628356
D_24h_454	0.0	4.242640687119286	5.729018700740774
D_24h_348	0.8758451280851561	31.72324318315393	2.109375
L_D3_53	0.9999847412109375	11.114183388693043	28.98205853276946
L_D21_80	0.8542742815569297	30.221357847658787	2.1798135044224543
I_D3_150	0.7805082145546847	30.26748866417519	5.059460893341305
F_D3_32	0.706868166659631	44.998692000212564	2.022969902535008
C_24h_30	0.7634982364113232	19.2109170824065	4.081423773578437
F_D3_59	0.8391608391608392	35.576532479629215	2.532443295114177
F_D28_21	0.8839120697527777	30.029216085627144	1.9076742886054343
B_24h_110	0.937227573588764	28.13720631759119	6.62290835200537
D_24h_260	0.9305596249633753	24.845705151549605	7.000911108395552
D_24h_411	0.8021579166584026	34.72620573867022	12.585522863281744
I_D28_44	0.47174862618007607	32.142315116357054	3.907812187624937
I_D3_130	0.7000939608781072	25.815139881340986	2.4130383142938285
F_D3_18	1.0	nan	0.0
D_24h_453	0.9291634089132135	27.793496329327244	2.086464118917757
F_24h_48	1.0	nan	0.0
B_24h_97	0.8690371072297719	27.053891391986237	2.7054835267066863
D_24h_287	1.0	nan	0.0
F_D3_65	1.0	nan	0.0
J_24h_5	0.908211978374471	29.0387780084974	4.468517804282254
L_D21_74	0.8571337233464403	29.87896700367319	1.6778696558526978
L_D3_11	1.0	nan	0.0
G_D7_10	0.8612045649449173	44.13658034872665	1.8078806977197084
F_D14_22	0.26227944682880305	27.261673294130276	2.4609375
D_24h_283	0.9214402833344264	28.756088309332146	7.408808399097067
I_D3_91	0.830580745901147	24.76003694795943	2.1892431670628207
F_D28_41	0.6764346764346765	28.02340481072466	1.381620248736515
I_D3_42	0.7732693962867331	26.712821701313313	4.878435538241871
D_24h_422	0.9030911053311393	30.15364683582763	5.14958731469996
L_D3_25	0.9999406602647569	21.430585619623184	32.20013120636361
F_D3_29	0.8747636096575783	34.16002744390275	4.313709918587334
C_24h_20	0.8840648037030687	31.458031643057836	2.086464118917757
L_D21_14	0.999983893500434	13.076696830622023	28.769232909603815
D_24h_426	0.9371157476884349	23.80940580168007	1.2121969257174143
I_D28_157	0.7714536600941966	26.626453032537533	1.8895916597574725
L_D3_83	0.7686124551272047	48.93429133088816	12.843129832198954
D_24h_460	0.9268216985523953	27.722213515027466	1.2890625
F_D14_41	0.7464224384659416	19.450696978696673	1.2621480016721494
F_24h_32	0.9092059372211858	29.05010525202734	5.141580695737571
C_24h_48	0.9192858000080008	27.255543396888715	3.782815404273978
D_24h_284	0.7040618955512572	30.39771128456924	1.6448049430802576
L_D3_35	0.8162236365905404	34.730811731268155	2.7657243096576436
I_D28_9	0.623608017817372	29.21370601438998	5.733810854402376
C_24h_17	0.8838701303517458	25.810085224846294	4.331184049822577
I_D28_35	0.7289270764485569	35.99704503837118	7.417144874271871
B_24h_106	0.9069296375266525	28.017104304777337	2.1255887281894985
F_D28_9	0.9999796549479166	9.991275987103954	27.01318037666983
G_D7_81	0.8540540540540541	39.93304094827669	1.7926240477474635
D_24h_448	0.5985915492957746	34.31644331980824	9.15263633895311
L_D21_81	0.9999966091579862	6.0	25.503295685466075
G_D7_59	0.7813865147198481	32.59719261228205	2.266298391306295
H_24h_38	0.8972129846891406	23.678609458487763	6.565638200545988
I_D3_157	0.42936944902142027	44.774684373491276	4.840283537827355
L_D3_43	0.8520466251016535	37.76224179756524	2.1798135044224543
H_24h_53	0.9092890569908327	20.890972013183667	2.1255887281894985
D_24h_241	0.9346919870310328	24.997091211363887	6.2109375
L_D3_29	0.760505255038087	48.02707473976422	7.319295220137746
J_24h_38	0.7599378192316234	27.319598133265888	2.109375
D_24h_324	0.7986348122866894	21.230663469868617	2.633461529794246
J_24h_44	0.9247326180902007	24.904707484702787	1.950388708253114
B_24h_123	0.8149827345335688	33.86805549187551	6.329209976433177
F_D14_53	0.7948420074349443	37.412866339229986	6.961568784505849
I_D3_104	0.6441643437159132	36.51985468481047	13.35988897037626
C_24h_15	0.6441615938018815	22.613996752441494	1.8267723361078003
F_D14_4	0.7995115452930728	34.962071585934446	2.3699705175183614
L_D21_70	0.47018739352640543	36.60434735985564	1.773368666065026
L_D3_33	0.8690093244838959	33.78341367969227	2.238864043891734
D_24h_407	0.9362081692913385	26.818067043526412	1.8342745127927964
I_D28_20	0.8229931531668987	33.2812222034747	2.112627700467181
D_24h_369	0.8662127056600804	25.072337436516083	3.406509809472336
I_D28_123	0.0036402244805096313	15.0	4.468517804282254
D_24h_316	0.6425322213798332	21.188385291382527	2.251098364722486
C_24h_24	0.9446384452940608	25.110538790657266	2.0093470546268257
B_24h_93	0.37800687285223367	14.429129067835175	1.5634762575148047
L_D3_62	0.9041214750542299	32.48450982369036	2.0897524804836336
C_24h_19	0.9288131704239087	22.70855654315399	4.726885319554384
D_24h_315	0.8852643068766568	33.5611264769231	2.1576506999439804
H_24h_27	0.8094460260419097	28.59938523255341	3.6573015314829456
L_D3_34	0.7958804659800777	49.97655266758427	2.34375
J_24h_34	0.8876241594176075	32.1119571929335	10.682076131926848
G_D7_71	0.8247298919567827	23.71791008541155	0.9943689110435824
C_24h_23	0.8480266814897165	19.52191738068243	1.9644204626062747
H_24h_51	0.92022553754013	25.76125403809165	2.6722861525761044
I_D28_114	0.002376990729736154	10.816653826391967	3.8689626607544945
D_24h_319	0.9087761230618373	30.36972708952435	13.140162837443501
F_D14_11	0.7316567768672884	41.44762889255591	2.3757579999273393
F_D28_29	0.8923068819299955	26.854170278516097	1.4495293215062086
H_24h_20	0.8800050187418641	31.63520002964127	2.559413632950182
I_D28_95	0.7770280631804938	34.71866872498256	2.8440611951980306
C_24h_21	0.909069054630687	27.02597123821969	5.060817862895902
B_24h_68	0.9098647971957937	28.167312426440652	2.9854076256696085
H_24h_6	0.8958766434914297	28.642419453723814	2.7855150759386045
F_D28_20	0.9124768375540457	22.401134247720456	1.8895916597574725
D_24h_294	0.9122445320903549	28.323045052327167	8.175455567151518
L_D21_33	0.8567249425367417	34.08811418090695	1.8528970665049098
C_24h_22	0.6254790021115195	44.81746774871604	7.825282511623382
F_24h_55	0.9186844958438742	28.09757817834156	3.087173407574881
L_D3_3	0.6361324752786062	59.68180687411618	5.085181395409484
H_24h_30	0.8404659407444923	22.958853023243766	2.109375
G_D7_5	0.6619037612943895	65.89725464150851	2.109375
F_24h_20	0.8922956551504927	29.93627001279448	4.3753487584205795
H_24h_36	0.8968673334591433	25.765250844397254	4.716705890038619
L_D3_77	0.9999991522894965	3.0	27.32605454206548
F_24h_49	0.9274372015374461	26.715129760815685	1.6819570423133583
B_24h_69	0.8370870567304193	30.245346240141266	3.0151594524067047
G_D7_60	0.7742660836976889	48.155821035219304	1.5765965680164504
I_D28_48	0.008540491078237	29.298872189487312	18.75109860062788
J_24h_1	0.9319096479460498	24.611272845873014	2.109375
G_D7_47	0.9999983045789931	4.242640687119286	30.7310673185159
L_D3_48	0.7539465583056274	34.84725292292143	2.251098364722486
F_24h_9	0.0	4.242640687119286	16.782788424594035
D_24h_437	0.9045272845588919	25.984045328382926	1.765607715623363
D_24h_231	0.9246006147307707	24.665379137578697	13.260841396788562
L_D3_81	0.9999906751844618	9.9498743710662	18.585952277736872
F_D3_47	0.9999940660264757	7.937253933193771	28.62782933274347
F_D14_32	0.7842053948651284	45.44076172940846	2.3699705175183614
L_D3_57	0.8719557269294548	33.055562684924816	2.1923773750628563
F_24h_3	0.9378239264787077	24.353632343109204	2.1892431670628207
G_D7_91	0.6724792880141819	58.86537591051146	14.967004726021504
B_24h_95	0.9007606263982103	29.373314379409834	2.8222487294044445
D_24h_246	0.9169794555175953	27.010578594414508	4.362775891168661
I_D3_35	0.6666143708817069	36.143718373085996	8.15358927506201
F_24h_60	0.9078041397540023	25.58408828617811	3.1225576393298975
I_D3_24	0.8733118971061093	20.20337380315766	1.5234375
D_24h_401	0.8146677566273502	30.218769521914734	2.109375
F_D3_49	0.8997611975071349	29.895802521849824	2.5024402153198384
G_D7_7	0.6785149421460085	64.94701694967773	6.5320863325180225
F_24h_1	0.7601990049751244	22.57290152221542	1.5939223252424348
C_24h_46	0.8957171669237157	30.81256014412721	4.234994765529528
L_D21_18	0.8400193330111165	30.773316004315024	14.270916495347715
B_24h_75	0.905665366563099	22.0106915686604	6.4718912210081605
I_D3_73	0.5648302182209609	40.633923509127314	7.890818376343324
F_D14_5	0.5447470817120622	20.090106332783208	1.117897501660483
F_D28_58	0.8501212460361873	31.150916935011555	1.7578125
D_24h_441	0.7442037248194603	31.853838003322448	2.483158605517628
G_D7_53	0.7561439801406703	47.617387442593945	5.056745861810488
F_D3_58	0.8065188699095239	44.89208960913048	2.559413632950182
D_24h_446	0.6567398119122257	32.964741179156356	2.109375
I_D28_93	0.7255800059743105	26.931441092919638	2.3349443959185088
D_24h_297	0.8993601257296812	26.055534526689495	6.664250253802937
H_24h_49	0.9094486168374591	25.167464900672694	1.4111243647022222
G_D7_11	1.0	nan	0.0
D_24h_261	0.9173494906776731	26.44212787035337	2.5727927812617364
I_D28_151	0.6626808646124456	37.2337649933838	2.314267694312285
F_D3_26	0.6794166865885728	19.41473157815355	1.8968453972154664
K_24h_13	0.9207969754494553	24.852755652492096	1.7849468216868536
F_D3_41	0.41145139813581894	49.47019727704686	12.996194135658284
B_24h_100	0.9242147790955297	27.080647517820964	2.2265625
G_D7_87	0.8181243946603781	43.75313127732223	1.690102160373745
I_D3_22	0.8029900332225913	22.845730620074065	2.109375
J_24h_32	0.8179120413258176	42.70622500866652	8.000568369702322
J_24h_35	0.7407076571882288	29.09358009718677	4.58231596781652
I_D3_126	0.7844374342797056	21.466137139085802	5.841770428413055
L_D3_14	0.999969482421875	10.002790248585724	24.622485347096234
L_D3_13	0.9999991522894965	3.0	17.858698313951944
G_D7_97	0.643813660100305	54.0542518184215	3.1027036628610296
F_D28_42	1.0	nan	0.0
G_D7_82	0.7567312605636571	55.477868842371194	14.86988858148511
L_D3_22	0.5487588175111733	48.115056133468435	12.949616439028947
D_24h_461	0.9154599942916944	27.343350470857736	4.5703125
D_24h_235	0.8926053555056748	24.74776755188116	2.036501624646418
C_24h_76	0.31846259437199725	37.62114049562238	3.067090389445875
C_24h_58	0.7854672072938859	32.847628742510516	13.009923815141319
I_D3_162	0.5725998559636585	44.682315324274406	2.251098364722486
B_24h_102	0.7562256023690941	28.49767793473071	3.2686700814800047
I_D3_127	0.7429147247764202	28.840991162221773	4.236615816216848
H_24h_15	0.8180574555403557	35.12602816416314	3.277062059556929
E_D35_114	0.0	22.06365232066529	5.7230228658163025
C_24h_59	0.8685222556448235	30.601048584899388	1.5939223252424348
G_D7_33	0.7501501224075015	42.211121545408204	1.6448049430802576
F_D28_22	0.18663838812301167	18.787564024733783	1.8932220025082238
L_D3_1	0.7425232688158495	49.96889872478799	2.720668773338414
D_24h_399	0.7721583652618136	29.336808477660703	1.6941600345469876
G_D7_108	0.8195133761045879	37.48089261993165	2.8440611951980306
D_24h_281	0.9045240029733608	25.993446672980834	6.915055543093092
D_24h_431	0.6156521739130435	19.893817483049595	1.0546875
G_D7_106	0.7623038899634644	50.31369994503304	2.109375
F_D3_1	0.7039148612694793	19.053218122357627	3.1878446504848696
H_24h_41	0.8147991840754026	21.36801376546653	7.477995062598664
L_D21_52	1.0	nan	0.0
I_D3_79	0.8211054633803267	38.16836041209805	2.6851029462631875
J_24h_55	0.8122861525150431	38.86875770244207	2.9831067331307475
L_D3_39	0.8356530555811595	36.272943884409635	1.7578125
F_D3_8	1.0	nan	0.0
E_D35_128	0.8894145130676011	24.31851474119513	1.40625
D_24h_428	0.9217042736147928	24.49242816039249	1.5098553195381008
G_D7_48	1.0	nan	0.0
F_D14_15	0.7635271527743587	38.12228323146467	1.9818204521821596
D_24h_409	0.9324352431083308	26.47481599234845	4.969081651667388
F_D14_2	0.844121661142523	33.9006763004353	13.009923815141319
F_24h_18	1.0	nan	0.0
C_24h_60	0.859655490103018	28.855895810290303	1.351472179062984
D_24h_218	0.8851438782426521	25.30767198700195	2.3815314179181533
J_24h_31	0.7988228727992288	32.602030564966476	13.071528914555577
G_D7_98	0.8106263453562241	32.259841245673016	1.6280207800136488
D_24h_268	0.7648351648351648	22.70948522750282	2.1352578701119453
H_24h_37	0.8668140048854251	30.429583721938872	5.413504435523952
L_D21_23	0.8611111111111112	30.66654876601658	2.275369668626672
D_24h_243	0.9403054306715193	23.82024061939599	2.115875400617319
D_24h_314	0.9297967571709713	25.525895506911674	2.115875400617319
G_D7_30	0.5972086190009794	31.856137552738378	2.096313728906053
F_D3_5	0.5220199647680563	22.07632673750962	2.275369668626672
D_24h_227	0.9004845871796289	32.11215213302466	1.8192392222179716
F_D3_55	0.7870813397129187	43.58586925044392	2.154465973927762
D_24h_328	0.9200136534304244	26.133123975020226	1.8676614199815502
D_24h_357	0.8238479854334936	24.581642480099774	8.254027337315781
F_24h_45	0.7345878476842171	27.30546284042516	2.112627700467181
F_D14_56	0.5376446045894178	42.4522076159022	9.225120283133508
F_D28_18	0.999985588921441	9.13426461396973	26.92406721704231
H_24h_43	0.8796777636244707	27.477881249281815	5.201329926837222
F_D28_50	1.0	nan	0.0
I_D3_101	0.7702768334142788	25.39407388298847	1.8565991622368976
C_24h_13	0.9277472158862203	25.847581995705493	1.2943782442016323
G_D7_54	0.7400544959128066	53.82143770691782	2.0499440255315506
J_24h_29	0.8094092308727768	42.23493416331343	5.423642093159125
E_D35_64	0.7985081099835198	32.70469071245815	2.601984763028264
B_24h_112	0.8694134398971108	32.82474843296008	4.696280838167316
L_D21_35	0.8442479286169535	29.846131152794783	15.107191462569034
C_24h_65	0.9998948838975694	26.944834257859906	30.753402893838942
B_24h_71	0.8947599834471343	29.81786022554886	2.773162398327945
I_D28_83	0.6485320463602793	25.940104140290362	4.613676488678795
L_D21_77	1.0	nan	0.0
L_D3_74	0.870728385273729	31.702509313724125	14.920136515220378
I_D3_74	0.6953663933359365	41.86473361557783	4.022109914468089
I_D28_22	0.04105445116681072	19.93769777149696	3.5814156538912796
L_D21_19	0.6570081440205744	37.6861280946192	2.4748490721026806
D_24h_383	0.7046931407942238	21.917139334356126	4.827499200948276
D_24h_436	0.7604403602947867	38.8001787783642	13.277917780508263
B_24h_74	0.6660973526900086	19.723925085784668	1.5234375
J_24h_60	0.9201971001359311	23.917134410603946	1.9539060938124686
K_24h_8	0.8963097483999506	24.37996326078888	2.604622355964008
C_24h_70	0.9040510768400701	25.734151227183865	1.8192392222179716
C_24h_66	0.6742646033737627	36.03123439802992	5.389351072296993
B_24h_101	0.8625549073676334	39.4335088792421	2.311298780076096
B_24h_118	0.9189179718981043	29.748415780127786	5.8052184733597665
B_24h_114	0.936375224955009	27.498645692262524	1.2457202124298419
D_24h_271	0.8891451636153958	29.679702272908052	2.601984763028264
B_24h_105	0.9357439976647449	23.1451256588139	2.6774202325302805
K_24h_15	0.9028837245974021	28.8423193129137	2.2234764798058917
I_D28_130	0.22477321987637472	25.24337220405556	4.7181614388743895
L_D3_61	0.8966652176613054	27.481551616474732	5.866402036304919
F_D3_11	0.6061961265192772	44.90380130941121	14.283901644557982
G_D7_74	0.7643525517917705	47.894452153043375	14.035129613981127
D_24h_388	0.8354858282049059	33.01687584621468	3.181376240741772
L_D21_51	0.7988299351251158	41.715092254505294	3.258149712763557
F_24h_42	0.9999949137369791	7.3484692283495345	29.918866118298794
G_D7_52	0.7307395795857532	57.863317208457275	2.1923773750628563
K_24h_2	0.8316172016959419	22.950781018934794	1.486942680521428
I_D3_44	0.8014834339657338	24.972117364548097	3.4085248997458564
F_D3_3	0.8218195198233833	41.19473239240514	2.346677858730561
F_D14_52	0.8175338778257013	39.09890609743791	1.773368666065026
F_D14_18	1.0	nan	0.0
I_D28_61	0.33745720977719057	53.07445657147151	2.745790901685933
D_24h_301	0.7412469287469288	22.579367479761103	2.8537021082545126
K_24h_17	0.9296462862389319	23.738310858839192	2.4441390954626026
G_D7_79	0.7780239255649092	19.762973462078747	1.3361430762880522
L_D3_49	1.0	nan	0.0
L_D3_73	0.8970440881763527	27.146569481507477	2.3699705175183614
I_D28_160	0.3482637141419225	28.89222635826102	1.6280207800136488
F_D28_2	0.8740568009327496	28.451100688758622	4.032339968926231
F_D14_20	0.8889567844654921	26.71066878880436	1.527938063719371
I_D3_12	0.5423994623053657	57.97205941931662	2.4969463772651386
H_24h_26	0.9209481531116509	23.81580135245167	4.868572986993982
L_D3_63	0.7020156886108628	35.74691948194047	2.109375
D_24h_415	0.6524767801857585	21.137096021914818	3.533159398050313
F_24h_50	1.0	nan	0.0
L_D3_40	0.6923137688600995	35.91982405492025	3.4802911886525383
L_D3_18	0.7911583776457095	45.98452033593413	11.960590499538736
G_D7_93	0.6952258249230548	62.469173257401614	2.1352578701119453
D_24h_410	0.9057613919815052	26.08113953662222	1.9921875
D_24h_289	0.9096260962760578	27.330282785225556	5.2329172410389315
G_D7_65	0.8083239055161301	49.78794834026205	2.109375
D_24h_430	0.7367205542725174	26.604843877594096	2.4914404248596838
F_24h_26	0.8178061164246074	21.875421371205967	1.7302527023711016
D_24h_435	0.8335460811845801	23.606154644420094	2.1384712020579677
D_24h_416	0.8853852343592838	37.023374073486366	2.601984763028264
I_D3_8	0.8999476977316313	28.153861843116676	2.2419288831690225
C_24h_25	0.9354712676012314	24.976001530637774	1.7022467632422598
K_24h_18	0.8397230842683218	25.00761356394388	2.109375
L_D21_53	0.9998906453450521	23.52765866350158	30.305376297276553
C_24h_14	0.9112523388605717	24.47507310235109	3.64036513289275
I_D3_7	0.8495051757479241	22.639263749059385	3.916587882906657
D_24h_370	0.8122044584553029	25.72632522378214	2.532443295114177
D_24h_364	0.9061270191500223	30.521286404966897	2.036501624646418
D_24h_389	0.9999983045789931	4.242640687119286	26.27457694340077
F_D14_47	0.9999627007378472	16.819369327445152	28.946024156231285
I_D3_88	0.8177866791664891	32.20994377992757	2.3757579999273393
D_24h_423	0.894565514499416	28.89806471098152	13.285672517350458
I_D28_68	0.7822657308711394	34.894982954739135	2.5727927812617364
C_24h_49	0.9016860552306275	29.835199545848376	5.329132969172846
C_24h_57	0.9154442352322985	25.767173158591874	3.168399804983385
L_D3_78	0.7525108679358417	25.175415867666853	13.692395314667372
H_24h_45	0.9039591882000665	25.229036305028302	1.3565433870457295
C_24h_9	0.920632870519858	25.20339161371822	4.491508100797688
D_24h_345	0.8700840916945053	25.14729804562352	4.429935508930265
D_24h_338	0.08585858585858586	13.62678407178691	3.2071716054853145
I_D28_126	0.09268169156748544	19.669978351872125	2.384412884692477
G_D7_21	0.7911262038634972	47.01950154000156	1.602514960684845
F_24h_44	1.0	nan	0.0
I_D3_43	0.9126278859687822	21.144522191005965	2.201753229850305
C_24h_2	0.9304532752166195	22.874357634544314	1.9644204626062747
G_D7_64	0.8454231198453959	42.45304583030228	1.9921875
F_24h_4	0.9021859706362153	29.77066780018621	5.259095079449267
F_D14_13	0.4958988166050967	56.59998642046072	4.267298778757763
F_D14_43	0.8388604107821599	33.49863018384871	1.3666293503543674
L_D3_80	0.8764080319037291	33.23998432979397	2.232721744131756
F_D14_48	1.0	nan	0.0
F_D14_49	0.7438453139858415	41.76035587998229	2.22964424887974
L_D21_13	0.9997965494791666	13.513217123876796	28.622791988053965
D_24h_432	0.822287677957781	21.24094382164121	1.6448049430802576
F_D28_1	1.0	nan	0.0
I_D28_98	0.6939511089149202	29.01310606261927	2.167176797918781
E_D35_132	0.2811560693641619	35.20902944213489	3.1291476381606302
J_24h_49	0.8814373268407355	28.501435749107618	2.8343874896362085
I_D3_139	0.8250889898122008	20.05498330040338	16.299176266690786
D_24h_393	0.6024759284731774	14.477853079204715	1.2621480016721494
B_24h_119	0.8219379098454624	39.266192158094924	4.259245745012402
L_D3_65	1.0	nan	0.0
C_24h_44	0.6458400153954712	29.589103612740043	3.51367133216366
D_24h_368	0.8644423705086327	30.753720245234028	1.8968453972154664
L_D3_58	1.0	nan	0.0
K_24h_11	0.8680662394456625	32.45344452916099	3.0083197624203364
I_D3_17	0.32919954904171367	12.713465467078437	2.266298391306295
L_D21_45	0.9999584621853299	16.20400150897914	14.1796875
G_D7_43	0.8196248196248196	45.39545527095028	2.109375
B_24h_67	0.9136665617389288	26.39927539775751	1.4304557362187933
I_D28_159	0.0	nan	30.591773868443276
F_24h_7	0.0	3.0	10.247040111890238
G_D7_69	1.0	nan	0.0
D_24h_263	0.8409430707303047	21.152714771569137	3.1748946525337653
H_24h_18	0.8581656625061928	29.43786480051623	12.465467436801909
D_24h_265	0.7900821508588499	26.65600071620964	9.842354811841906
H_24h_28	0.814064602960969	20.96278611796845	4.649258068330634
J_24h_39	0.9235914295431357	22.688040510217228	2.2993847894939745
F_D28_5	0.14084507042253522	14.754320702606728	1.6153182131355728
F_24h_43	0.9366587323320624	22.09859017002167	2.1255887281894985
I_D28_82	0.17545388525780684	36.754275183953794	4.618139178571414
H_24h_55	0.9154299583911234	24.87142562715403	4.945534651408404
I_D28_73	0.15435703652811175	20.105247863847367	4.949698144205361
F_D3_13	0.7005329172661141	56.59669355810377	2.430051721093092
H_24h_40	0.8936343298759406	28.31869720854944	4.035744224466225
L_D21_31	0.8287120298820134	31.157068923846403	3.6573015314829456
D_24h_239	0.9097393286517886	29.505096700993708	2.8728868762807647
D_24h_425	0.8488406222483122	19.171430841525126	1.171875
D_24h_254	0.7747822480298632	22.855799376254787	3.6195574714407424
I_D3_40	0.6494482272833999	20.729450070776107	1.5413609106991295
J_24h_43	0.8773280247732802	26.01350386332725	3.0197106390762016
F_D3_17	1.0	nan	0.0
G_D7_107	0.7985250137917017	40.50280824622673	1.9921875
B_24h_83	0.6615136876006441	32.53986798748774	2.2904086272295388
F_24h_15	0.8700581829031777	27.070051292328273	13.624527389309005
I_D28_104	0.7438101788170564	27.367665328519468	7.338969521180239
I_D3_160	0.8148148148148148	20.05191082573259	1.4111243647022222
D_24h_347	0.893286166998305	24.631354920661337	7.443020863218946
L_D3_67	1.0	nan	0.0
F_24h_59	0.8997441052823981	29.38353435316056	1.8968453972154664
L_D3_16	0.9999991522894965	3.0	25.58689168068107
L_D21_61	0.836552217453505	29.019649570637903	4.233373094106666
C_24h_42	0.9445360880499744	21.757381942482994	1.074041178505275
L_D3_60	0.6792914578720429	52.03111976414652	12.519333193636204
L_D21_48	0.9255764883195177	22.90380187858659	1.5765965680164504
B_24h_99	0.9323036080608181	27.54598528366893	2.430051721093092
D_24h_288	0.7218100499868456	24.465310392209158	2.6516504294495533
J_24h_36	0.8697514857704263	30.20513640892204	2.22964424887974
L_D3_64	0.626949860724234	55.64918151079887	3.757317080128453
D_24h_414	0.2790007926158881	24.160139255649188	8.694017339527223
D_24h_362	0.8853567187357266	21.022065545710394	1.2457202124298419
F_24h_47	1.0	nan	0.0
D_24h_440	0.7679962237432145	26.795556773005412	1.9644204626062747
I_D3_48	0.6923887834703774	23.62924058515185	2.308326047295962
H_24h_8	0.827664303988592	29.812889122715735	5.754132983058243
H_24h_19	0.9041724510257597	29.32003152136142	2.583446213091633
L_D21_60	0.7400731880495931	38.564408905891554	2.5378602923094977
F_24h_65	0.9999983045789931	4.242640687119286	19.133169785353296
F_D28_27	1.0	nan	0.0
E_D35_156	0.7236212496943872	39.39812780887485	2.046591702723396
F_D14_9	0.9995990329318576	18.95015762592169	33.281868942308044
F_D28_43	0.8953435323458743	24.419489936983055	1.7578125
I_D3_159	0.6054270462633452	23.59441509535904	1.9818204521821596
D_24h_392	0.7437937619350732	32.04922349718587	2.1384712020579677
I_D3_54	0.8026939859609182	26.636243911051796	3.1553700041803734
D_24h_373	0.8717993380944087	29.547551132005655	12.024716671720638
F_D14_30	0.6549549549549549	46.233124285292426	2.1798135044224543
I_D28_17	0.27515671395579017	27.299005968209297	5.703793839205292
F_D14_1	0.12108559498956159	12.561480477366377	1.6819570423133583
B_24h_85	0.9171669352193814	25.103781640281486	4.187711340282571
L_D3_55	0.8904062198430472	30.357730993465093	2.472073020671366
F_24h_46	0.9016853085712563	23.889269045441385	1.5765965680164504
J_24h_27	0.87695957781769	30.554102265970585	2.8149403475306984
J_24h_56	0.9148680141962803	24.15984431760591	7.82352737365993
D_24h_449	0.8119335347432024	23.029437785854075	2.2541465697271104
L_D3_17	0.9991497463650174	46.95930199812066	33.315068645106
H_24h_31	0.8929606934688388	26.371161759575397	2.2079816814160282
L_D21_3	0.6439594168300793	37.73995190155908	2.604622355964008
I_D3_93	0.7130244681745564	44.84249747286814	2.6799835842256106
C_24h_26	0.9074812340624214	26.649884522103886	2.463726098628356
L_D21_40	0.039144617615077926	16.83284536837407	3.251821154416783
D_24h_277	0.9322384266722297	25.34594144008946	2.0995866641213574
L_D21_2	1.0	nan	0.0
C_24h_73	0.9330264279624894	24.860766419841454	7.2637346331148755
I_D28_87	0.32183288409703503	24.104477796100642	3.31663399173865
B_24h_82	0.8720360180090045	21.839247481487103	2.201753229850305
D_24h_419	0.9295382707460564	25.56536835493861	2.2571906583115107
H_24h_11	0.773117999479031	25.824193458366167	2.109375
E_D35_71	0.8942702130475056	25.452778512210514	4.234994765529528
H_24h_22	0.745684964759848	40.123943981360355	6.245115278659795
C_24h_39	0.8775636083269083	20.16681695531161	1.1117382399029458
L_D21_65	1.0	nan	0.0
F_24h_58	0.9338781452133204	25.716229611609158	2.109375
D_24h_376	0.917641260875334	28.23126540450532	4.3753487584205795
D_24h_459	0.7686502633440767	19.716055411611496	2.877663083861408
F_D14_44	1.0	nan	0.0
F_D14_24	0.7530364372469636	16.710098645201658	1.1117382399029458
K_24h_19	0.9151379612560065	26.961654761845256	2.2571906583115107
D_24h_455	0.9288067704632083	26.415657257242355	4.1015625
D_24h_242	0.9014517197759171	25.237028914642508	1.8192392222179716
I_D28_97	0.7508360030867807	32.50648413457651	2.3699705175183614
K_24h_5	0.8706154290667437	24.695498091357983	4.558277423150795
F_D28_11	0.8300080484602025	34.820269702109684	2.063298850975665
D_24h_306	0.6152144253106678	49.03606692093643	4.8046875
L_D21_76	0.8585841354940904	30.912260440745733	2.0765677906253144
I_D28_86	0.0	7.937253933193771	5.148253742927062
F_D3_67	0.8608574050605253	41.42220915930553	1.7022467632422598
E_D35_65	0.8558325024925224	28.037943086326543	9.27115336233679
F_D14_8	1.0	nan	0.0
F_D28_26	0.0	nan	30.01029791516624
H_24h_54	0.8803843468977128	29.998550745943	3.515625
G_D7_95	0.7148665751137679	57.58261971712462	2.7879790437586682
I_D3_110	0.39174546887312844	36.99311852483785	3.392370662374249
D_24h_240	0.9305000754986341	24.888988555574098	5.956999231471329
H_24h_29	0.7747359786732287	27.10988131288184	2.3612626968292836
J_24h_58	0.9136185672463052	25.46275691596123	2.2265625
I_D28_47	0.1066289825282631	39.821429395811606	6.2900329220248326
F_D28_60	0.8503130686900465	25.791568621825782	2.266298391306295
L_D21_17	0.9999364217122396	22.81561609944506	15.792510292782975
L_D21_49	1.0	nan	0.0
D_24h_363	0.9100126048117498	25.676013832493595	3.258149712763557
G_D7_109	0.8309800083880889	25.183888304188574	1.1055446639128832
I_D28_42	0.45585416945224405	29.90869629506771	4.116601891464914
H_24h_34	0.9167191281599306	26.52177653282295	5.563630064282447
L_D3_51	0.8825698393850384	35.22145827438639	2.3583529450193095
I_D28_88	0.694479561736199	28.551868982379307	2.275369668626672
I_D28_18	0.5721439749608763	27.51659304287676	2.7357697335770514
E_D35_120	1.0	nan	0.0
G_D7_31	0.9999915228949653	9.486832980505138	28.97874145049587
D_24h_451	0.9085236490702608	29.119926413286514	3.75
L_D21_63	0.6713517982637454	28.707923527401405	2.7855150759386045
B_24h_107	0.820561023754213	30.196022806592318	4.564298928316511
D_24h_377	0.8178538019510891	20.304231641443977	2.3023690669205275
B_24h_121	0.8318	25.202599944173322	2.1255887281894985
C_24h_18	0.9438841852804346	25.799055433788308	1.2621480016721494
L_D21_83	0.7389294859783898	41.64095190779433	2.415882202510348
C_24h_10	0.9318846886864655	24.604857523084082	4.624082732097389
I_D3_92	0.8092223682879968	31.488857843192633	2.217291554112246
I_D3_148	0.81235794258776	28.825342293768756	2.238864043891734
J_24h_2	0.8478581979320532	33.11726511339798	6.538390422451557
D_24h_351	0.6926910299003323	24.261849588609348	3.06036676340639
L_D21_32	1.0	nan	0.0
I_D3_21	0.830491994555001	28.49773995279979	6.338966407639932
I_D28_162	0.7076192555397882	28.743169050309806	2.4914404248596838
F_D14_25	0.7641615640187814	46.1613988107057	1.9076742886054343
H_24h_12	0.7850848914678702	21.60734358009759	2.109375
H_24h_50	0.8022357595930415	22.225554943521107	2.109375
L_D3_59	0.7531659196335949	46.44743252865893	12.758915196527779
F_D28_25	0.8521403860881507	33.70944320177123	2.2110893278257664
L_D3_54	0.9056398500184563	29.146626438788978	2.320194125768359
L_D21_62	0.8195136461664312	37.17639371540301	2.154465973927762
F_D14_21	0.8292647730825657	37.496003404666354	2.966950523712226
I_D3_134	0.8160774410774411	24.986033864004764	6.870226503328056
F_D14_3	0.8110690510377235	45.089350246052895	2.1255887281894985
D_24h_275	0.9175612554289929	26.618201661993368	13.474524302393062
L_D3_71	0.7311478797360924	49.45913497007048	2.4044864682050617
D_24h_379	0.8491345128387432	27.11888530144722	3.087173407574881
L_D21_29	0.8202409421107251	26.22350282613366	2.235795003320966
L_D3_52	0.9999949137369791	7.3484692283495345	15.092639953358681
B_24h_94	0.8317367763431903	20.428878566083927	1.2065191571469143
H_24h_42	0.8940418778792968	25.377823471688306	2.6438705092215185
I_D3_97	0.8400520156046815	32.571802339351294	2.3728660232011625
L_D21_66	0.8546075085324232	29.43880451296775	1.6153182131355728
G_D7_92	1.0	nan	0.0
D_24h_279	0.9362122774066909	24.34454750878016	7.194396317892576
F_D14_29	0.8322373874122783	33.649008399368185	1.640625
I_D28_65	0.6752783611364267	34.53833383194445	3.113749278653068
I_D3_38	0.7099011982341812	31.0046518412331	2.596701539784415
D_24h_350	0.9075434265723675	26.068061919640737	5.3689271198228
B_24h_120	0.8557206482278529	24.42579882181036	8.250699100350907
G_D7_100	0.72466120262923	44.24796943415087	1.875
J_24h_9	0.8517744211571631	29.24488912369053	2.1512765332834944
F_D28_53	0.8012022327179047	32.81536745075406	3.6704202570388653
B_24h_89	0.8931802519098521	28.097876232324367	2.3349443959185088
G_D7_45	0.8927457527611639	34.73051461898482	2.1223558917509573
C_24h_47	0.9139340321184729	28.880957560065358	1.8342745127927964
J_24h_59	0.8926562699731561	25.108021230533343	3.519529082269033
D_24h_273	0.9206559612179973	25.010754606647993	7.237217651552115
D_24h_412	0.9114270345039576	30.185180260189544	2.9530319925830044
L_D21_47	0.8476937558832758	31.06585192411587	1.415981950030614
L_D21_58	1.0	nan	0.0
L_D21_16	1.0	nan	0.0
I_D3_71	0.7990452375539896	30.681959467929463	4.259245745012402
F_D3_60	0.8894017539986755	26.490153682153263	2.112627700467181
J_24h_37	0.8979363247573146	23.729966823256905	1.9112702848007919
L_D21_54	0.9044626690808393	26.27288647207093	1.1600970628841796
H_24h_17	0.8621549825061552	29.132774235838365	2.346677858730561
H_24h_7	0.7667738798713442	25.812334236192793	6.4453125
F_24h_2	0.9233725467186904	26.180296892105154	1.381620248736515
E_D35_74	0.8629448676685113	34.85897132489429	2.05329087514866
D_24h_452	0.8780035898326675	26.7424532630374	2.112627700467181
D_24h_292	0.6798479087452471	19.67244393896176	1.0676289350559727
D_24h_386	0.6952974017607902	29.297680239578693	3.2497088962176672
L_D21_22	0.8613479789950378	29.050349797252654	2.34375
D_24h_456	0.905593340777586	24.46240227511149	13.324893823597854
L_D3_9	0.761052544201876	42.700907493837924	11.223724197577258
L_D21_11	1.0	nan	0.0
F_D3_4	0.7735998120983067	42.99164066947137	2.415882202510348
L_D21_73	0.8567699431306132	28.00995339860899	2.349602069034776
F_D14_60	0.8447944804243824	31.346750661749176	2.0765677906253144
I_D3_149	0.8237538359459236	32.06824746329144	2.1640060913225847
C_24h_54	0.9033430912566334	28.86718576316015	2.281397148507631
I_D28_139	0.001176701313983134	5.196152422706632	6.540490435488668
D_24h_291	0.8943790520551395	26.947108732118	11.258541679195734
D_24h_234	0.9182718157953	27.017191953181467	4.690428772544414
D_24h_429	0.8056846132823176	23.070751729010663	1.6941600345469876
L_D21_71	0.7347501435956347	34.204311271987834	3.895493001233124
G_D7_103	0.7850942002216476	37.421200008882025	1.9818204521821596
G_D7_34	1.0	nan	0.0
D_24h_358	0.7372047244094488	20.692178245237493	2.109375
D_24h_295	0.9362239459486053	25.86454566082812	2.3023690669205275
L_D3_75	1.0	nan	0.0
D_24h_280	0.9011221767377446	28.6628745762677	3.594811324260461
K_24h_14	0.8809620321578165	31.186457070190855	1.9112702848007919
F_D3_9	1.0	nan	0.0
G_D7_46	0.813757476889614	54.9284156698	2.1892431670628207
F_D3_22	0.6633001864512119	30.160460615789653	3.055876127438742
E_D35_3	0.8273026315789473	28.718428465140658	1.5809458081912549
D_24h_274	0.7899053627760252	20.60608555298593	1.0546875
L_D21_34	0.8593268186753529	32.16033648775559	2.086464118917757
L_D3_19	0.8188899205612298	27.927568625077292	10.19261817846775
C_24h_37	0.7295825771324864	17.256699075734836	1.2065191571469143
J_24h_57	0.8532008653152793	28.115420848765496	5.994916669888435
D_24h_353	0.8641902882589798	28.718692965249936	2.430051721093092
E_D35_140	0.14954954954954955	40.50639657067616	6.666310618747449
D_24h_309	0.7928870292887029	22.940571318203425	2.578125
I_D3_83	0.7667589038650362	41.27221498975825	5.533930759273872
L_D21_21	0.8722755727442562	30.90171718161708	2.1061172760482143
L_D3_76	0.7964479070381619	49.83685662728301	3.19859626498973
G_D7_85	0.8830575816877186	33.66066053740138	1.7421174313263874
L_D21_44	0.8330265579805417	30.37666572268931	2.4215599593482606
D_24h_232	0.9152369454693849	27.264015583483967	5.919998878272698
G_D7_38	0.737300435413643	16.022923290751574	1.415981950030614
C_24h_6	0.5939933259176863	26.490214400948965	2.5378602923094977
B_24h_76	1.0	nan	0.0
K_24h_16	0.7634219769192173	38.50351548666097	5.745773752561529
D_24h_374	0.7939266441050032	24.731651950788404	3.1640625
F_24h_17	0.9999906751844618	9.9498743710662	28.028643534756323
E_D35_131	0.0398406374501992	32.772159225039836	16.60758162942832
L_D21_78	0.5606858174161528	41.526460163807805	3.430612773821355
D_24h_310	0.8120598335370467	30.717491131514503	2.6438705092215185
G_D7_28	0.44349876948318295	44.244901027416	6.660127611741948
G_D7_105	0.5297569153394803	17.45145172542514	1.6280207800136488
L_D21_57	0.8222803213875781	30.766620997054012	1.8078806977197084
C_24h_7	0.7735210752491543	43.812649127969166	5.838243143944289
D_24h_255	0.9209607344864333	28.543434344390917	8.368040922863532
L_D3_47	0.7773836017892162	42.350027630767	12.588795939371048
C_24h_34	0.9291625630245924	25.84968790712006	3.895493001233124
B_24h_115	0.9295239587208961	26.695766967012226	1.7302527023711016
D_24h_334	0.8537597409169112	21.462117763576273	2.326105457962407
D_24h_457	0.7738203375245016	25.269789464160155	2.5701225233743723
I_D3_95	0.596703092015398	51.76294436823331	3.0333232278620588
D_24h_299	0.7758077879038939	23.726974245058603	3.31663399173865
D_24h_276	0.4648074369189907	28.986987223474635	7.163789866677153
I_D3_65	0.5879785396017095	38.14813120739021	1.7022467632422598
I_D3_70	0.7686582664081971	42.456344481261425	2.4941949203663394
F_D28_31	0.8439068330974134	26.065521145686475	2.109375
H_24h_33	0.7008642319487036	23.37871531131655	4.21875
K_24h_7	0.8770375232469095	28.5810093660405	2.915591087021421
G_D7_24	0.5902301599957476	55.57169550345804	2.1255887281894985
C_24h_16	0.9201984194345423	26.611065862658954	7.117633424559475
G_D7_39	0.6742243993468626	50.84990326027371	2.44132812374996
F_D28_24	0.6556016597510373	17.535747840207694	4.429935508930265
I_D28_12	0.6575475124076988	29.681044995526253	4.878435538241871
F_24h_11	0.8426034945603542	28.901225304648666	3.8671875
H_24h_47	0.8607309890871297	25.958582802462388	2.2571906583115107
I_D28_38	0.1807243707796194	38.31593397710975	4.83034308879491
I_D3_141	0.8311030891475281	34.88728713403248	2.4243938514348287
I_D28_134	0.11166855478232723	27.64791424526772	2.472073020671366
G_D7_61	1.0	nan	0.0
B_24h_73	0.8461037792026146	37.60675900957675	2.877663083861408
F_D28_8	0.9999966091579862	6.0	27.473159175778388
D_24h_247	0.8560153314673323	28.756529459394585	3.069328325087999
B_24h_87	0.6865267433987813	28.107362043930777	2.1255887281894985
H_24h_23	0.8777136759262347	30.92123756408294	1.88595432883958
F_D3_27	1.0	nan	0.0
C_24h_75	0.8041471381905979	24.31797292525243	2.251098364722486
D_24h_406	0.8219921941286272	23.35532458990042	1.9112702848007919
L_D21_42	0.6386861313868614	64.20596858648437	1.8528970665049098
F_D3_46	0.8969371912491179	22.28673345439619	1.9956312147570003
D_24h_442	0.9167687468962092	27.65813951176852	12.252119854048471
I_D3_47	0.8317567567567568	22.55140615311608	5.091928355250101
L_D21_1	0.7900695921825983	34.193862423573805	3.087173407574881
F_D28_45	0.2073170731707317	36.369527722683664	7.96875
F_D3_44	1.0	nan	0.0
F_D14_27	1.0	nan	0.0
H_24h_32	0.8845872054910732	26.02254876893083	2.430051721093092
I_D3_82	0.769544527532291	25.913462213109117	3.1640625
D_24h_365	0.879939617577994	25.585030609606882	2.201753229850305
I_D28_21	0.7066983638651937	31.315774888282846	2.337883282413282
D_24h_361	0.8946499174215504	26.000893911548644	2.109375
I_D3_96	0.8506629448709002	18.06581640333744	1.0804153660890101
B_24h_77	0.7825510474675152	22.566398426063913	3.1640625
F_D3_50	0.9999991522894965	3.0	27.291104454093073
J_24h_18	0.9076838361138809	25.303908647381345	2.5701225233743723
C_24h_41	0.8933252829012719	29.950609330511732	5.140245046748745
G_D7_57	0.8437314759928868	44.42289484086247	2.308326047295962
F_D3_20	0.5185586757743322	43.86583242850714	2.8440611951980306
L_D21_9	0.8727213465881312	29.433752389820754	1.7302527023711016
L_D3_12	1.0	nan	0.0
I_D3_18	0.8815344477727317	20.607632078875124	2.109375
E_D35_154	0.7832872558637296	33.77439949655899	4.062875583599933
D_24h_318	0.5907172995780591	11.02980769693261	15.943099889357505
C_24h_40	0.8965502778651567	26.545532089983443	11.844636345462447
I_D3_114	0.8094594594594594	18.244175568186737	1.0611779458754786
G_D7_1	0.7582494928166273	47.0136139397514	14.901255796623527
G_D7_44	0.821796509152831	38.02061363130209	1.9468649678714238
F_D28_17	1.0	nan	0.0
J_24h_53	0.8675699623421694	31.334771756073557	6.325954488874585
B_24h_116	0.918301098260278	29.00603471397913	4.5703125
F_D3_21	0.7394566524752286	51.5289037117206	3.984375
H_24h_44	0.7381221719457014	23.214175138549198	2.112627700467181
G_D7_99	0.8525278630269746	33.971916183558804	1.7926240477474635
F_D14_26	0.0	nan	29.81126545203277
C_24h_56	0.8111132548716959	22.232440270412983	1.171875
C_24h_38	0.9315437965579245	27.399796827465934	1.6572815184059708
F_24h_29	0.9346172492769614	24.070963182393132	2.238864043891734
C_24h_11	0.8832934312997055	26.85560902138182	2.275369668626672
I_D28_40	0.0	11.224972160321824	6.915055543093092
C_24h_53	0.9205713098830746	25.850171343240557	1.7617144193405752
F_D3_7	1.0	nan	0.0
F_24h_27	0.9999991522894965	3.0	26.5754793656789
G_D7_13	0.7738076695430048	55.06200456512363	1.9921875
D_24h_307	0.8717399071096821	22.319792912533554	1.154163023647981
F_24h_25	0.938871300540251	24.74819374674535	4.011853773896178
E_D35_75	0.9098221705168689	21.134930220110345	1.7302527023711016
B_24h_86	0.2422907488986784	12.010134542067362	1.7421174313263874
L_D3_66	0.8693573237466131	37.68224411850265	2.415882202510348
L_D21_75	1.0	nan	0.0
H_24h_57	0.9271709120404311	23.841900962096695	1.7617144193405752
D_24h_337	0.9231691368788143	25.887785284869295	2.6851029462631875
D_24h_402	0.777337751555807	24.780254663100035	2.4859222776089562
G_D7_104	0.7150106400392863	36.296145508553096	2.109375
G_D7_58	0.7779749421949776	35.83369403818073	1.4915533665653737
I_D3_123	0.7016147905452843	24.473658711363623	14.899873341271647
G_D7_29	1.0	nan	0.0
K_24h_1	0.8252184769038702	20.943402840075947	16.163805731406708
F_D28_4	0.8372195336559612	33.66834715982317	7.458687487954483
B_24h_90	0.874613601236476	27.180134795076526	1.4542586303895535
B_24h_113	0.9281625322707374	27.32972059174001	1.482317653203928
B_24h_80	1.0	nan	0.0
D_24h_404	0.9258635214827295	30.04732055040326	2.102854505264808
C_24h_31	0.8879250906341051	25.85140079409987	2.4609375
D_24h_267	0.9182529185117028	24.371254323609715	1.7617144193405752
G_D7_78	1.0	nan	0.0
I_D28_43	0.7727423889711884	26.793603799850494	14.680745621125226
F_D3_43	0.6997019170290152	37.62709487809514	8.386892500820105
I_D3_39	0.8616890164266137	31.120203239063194	3.8279256963424397
F_24h_53	0.9153975431848502	28.469806163796157	1.7578125
C_24h_3	0.5931638913234005	26.22465269611376	1.6819570423133583
D_24h_405	0.9160345833554342	27.525451434089504	1.5234375
E_D35_135	0.845620636728227	30.70830174473263	3.900777416506228
J_24h_23	0.9172463205660208	25.39339265801441	2.2541465697271104
F_24h_22	0.6491997368998027	33.48256776197326	5.422375922465285
C_24h_52	0.8585301837270342	17.76037876145731	1.8342745127927964
I_D28_79	0.7892104175279041	30.252264285309863	2.532443295114177
I_D3_129	0.6242682805833912	33.90534531242064	2.141679712792625
D_24h_403	0.9354427288268975	23.614810523803218	1.2121969257174143
F_D28_52	0.8155912821616305	40.68048860136925	1.8305272677906221
I_D28_70	0.8062778564035402	33.27211689873165	2.1512765332834944
B_24h_70	0.9145989692271939	28.775264372080237	1.9921875
F_D3_52	0.8441580593196247	43.47260195462489	2.266298391306295
D_24h_450	0.8615926708949965	22.952089407055063	2.201753229850305
D_24h_424	0.7818528725885097	22.46287707075007	3.3187036543374133
C_24h_27	0.914392426595666	27.298266809263378	2.115875400617319
I_D28_54	0.38207547169811323	41.7570068915123	1.765607715623363
I_D28_7	0.6598196131588551	33.11519419714787	2.232721744131756
D_24h_384	0.7678516228748068	19.16662825903512	2.1923773750628563
F_D3_24	0.6704397039616892	19.30834500969527	4.387885600042748
F_D14_7	0.9999974568684896	5.196152422706632	31.407343147953178
L_D3_44	0.9042839657282742	26.358712225950814	2.449751362542993
F_D28_67	0.8844599146642713	29.818069160627218	2.201753229850305
F_24h_52	0.8988411351400675	25.899085391695778	7.205840221707754
G_D7_72	0.8632593747784788	35.63803971573367	2.036501624646418
D_24h_445	0.8295	20.998149672064663	1.7578125
D_24h_413	0.9318361196814235	24.649565664122367	2.26326655263609
C_24h_1	0.9218011965991393	23.123858490736797	4.350166685922793
D_24h_233	0.9187309334960342	26.87053136888824	2.266298391306295
L_D3_72	1.0	nan	0.0
F_24h_30	0.8799033488126251	27.840413659129478	2.4969463772651386
I_D3_132	0.8473880313284161	27.321435696278485	2.415882202510348
I_D28_80	0.05335936229054823	22.737570647077032	4.215493534829285
L_D3_70	0.677835813540948	32.74107374065943	5.169549609401432
F_D28_32	0.8992451247641015	29.402953564971725	1.5458092919851079
D_24h_371	0.8837057638822289	29.148892859626805	2.2265625
F_24h_67	0.9404489317587668	25.597949794661815	2.594055893106874
L_D21_39	0.8632600454890068	32.38669953119229	3.9375697538464314
H_24h_39	0.8974109965493728	25.14579194979474	1.6737722879397305
D_24h_447	0.8212610138459778	31.016621777996384	3.2327611462813413
D_24h_444	1.0	nan	0.0
L_D21_26	0.7378284464920157	50.065734675830555	14.255029694182724
D_24h_286	0.7126843657817109	21.61517502003275	1.0611779458754786
H_24h_25	0.8422156080941952	26.45238986151569	2.5887564884032646
J_24h_54	0.8970258988025596	23.89489767865512	3.251821154416783
B_24h_111	0.9196105072463768	25.434551290424594	2.697858851536251
F_24h_13	0.9031759822376677	26.614679761629098	2.449751362542993
G_D7_19	0.7830455259026687	43.69287776066231	3.1027036628610296
I_D28_8	0.8722069056058815	24.87388573252539	1.8528970665049098
L_D3_45	1.0	nan	0.0
L_D21_12	0.9999788072374132	10.465919293911389	17.335434028290692
F_24h_31	0.8865236505470532	24.499918047971466	4.600262443685279
F_D3_45	0.5811007268951194	28.27862036168727	3.13353327120022
D_24h_367	0.8305489260143198	18.87328750465239	2.109375
C_24h_4	0.9160561769645856	27.398182867323744	5.148253742927062
G_D7_56	1.0	nan	0.0
K_24h_12	0.8222445392919909	30.588515042229854	4.509815954271998
D_24h_262	0.9002695417789758	31.850719594171064	7.533798356458795
E_D35_138	0.832481817635391	26.648524552349883	2.109375
I_D28_149	0.7242846853925228	26.435510747518553	2.6953125
I_D3_20	0.7378000084065403	53.96034300622609	1.6448049430802576
H_24h_52	0.8246407396241584	29.633219488945706	2.036501624646418
F_D14_42	1.0	nan	0.0
I_D28_132	0.7566859376949632	31.82373581785408	2.4469468380259105
H_24h_9	0.8186459835522469	36.183165492772105	5.669986126595131
D_24h_269	0.8409029588991815	21.563920061883493	1.0804153660890101
F_D28_56	0.6351422090385622	37.311706633700794	3.3741046989581176
I_D3_61	0.6170158498815813	49.16289927343922	4.649258068330634
D_24h_418	0.8839779005524862	23.50982826390828	2.2541465697271104
C_24h_61	0.8678947179431936	27.22994074927825	2.9877067462457725
C_24h_64	0.9381953399106366	25.002235369144557	1.9433348380988673
G_D7_20	0.9999991522894965	3.0	24.92983317295264
D_24h_244	0.859518754423213	18.747139981892328	15.263643758971225
F_D14_59	0.7965762980279778	40.52435063951928	2.167176797918781
H_24h_24	0.8679163454124904	27.338477146880013	2.22964424887974
J_24h_4	0.8980897432064812	26.18093307710821	1.7022467632422598
D_24h_236	0.9064475347661188	28.636704117314178	2.0499440255315506
F_24h_21	0.8983256085849096	27.46234142480957	2.3728660232011625
F_D14_46	0.8605857230018303	29.688156273856137	2.718143790174188
I_D28_74	0.5124434389140271	44.936557634437634	2.5727927812617364
F_24h_8	0.0	nan	28.553378261709245
L_D3_26	0.3841774211040017	41.76257690261324	3.48817407800091
B_24h_84	0.47360912981455067	23.521040919442786	2.109375
D_24h_434	0.9159707919865194	25.028840559630435	2.7407848977015234
I_D28_71	0.1982320595809842	28.95963959745238	4.912099667609692
L_D3_2	1.0	nan	0.0
F_D3_48	0.9999991522894965	3.0	21.337781124576015
F_24h_24	0.736	21.438551058056277	4.742837424573764
F_D28_13	0.7114549617115339	47.785282153367916	4.597276229515554
E_D35_6	0.79877334820184	32.0726547368009	4.356475850494009
F_D14_50	1.0	nan	0.0
L_D3_7	0.5300798516181093	71.26612100088873	6.2219831027148205
C_24h_62	0.9150297552463198	29.71659176373475	1.7617144193405752
B_24h_81	0.6995385130512003	44.78265915514021	5.944306337330812
F_D14_31	0.7371999728020671	45.45966525287332	1.7421174313263874
E_D35_139	0.9052000855981168	22.557521006156836	1.5939223252424348
C_24h_77	0.9295042358626173	23.52376179609026	4.121602826969291
E_D35_77	0.839125502732804	28.591930706304876	1.5546678704790937
F_D28_3	0.8768566540853179	30.57817940281129	4.136569358138154
D_24h_433	0.766090297790586	24.014154737005892	2.1892431670628207
L_D21_55	0.8486335188854295	34.103171768969545	1.8565991622368976
D_24h_256	0.9201090753386069	25.416854792761143	1.8267723361078003
D_24h_250	0.9193338332215163	28.387898802123992	2.266298391306295
D_24h_391	0.8819892413115779	27.84795706219445	2.5701225233743723
C_24h_32	0.9174517873541717	26.19642776411245	5.226352293979162
G_D7_49	0.791959470501716	58.02691509020424	1.7617144193405752
F_D3_15	0.7620655352244295	35.579861391579726	1.8786585400642264
F_D3_42	0.9999949137369791	7.3484692283495345	23.043961680272666
I_D28_138	0.6821600939171268	41.352773598279	2.6203921611325662
F_D14_58	0.757052339206666	44.94307561444593	1.9921875
J_24h_41	0.8998402989122246	28.174948511051472	1.9112702848007919
L_D21_25	1.0	nan	0.0
I_D28_101	0.27523479980227383	21.705246347868655	4.630018655891815
D_24h_385	0.9999991522894965	3.0	22.23908780429601
K_24h_4	0.8986214768636404	27.029204886011943	2.0765677906253144
I_D3_68	0.6834121447633316	57.64553188358301	2.720668773338414
F_D3_2	0.7992	37.54591686684511	2.700402801985058
I_D3_98	0.7483055994169805	31.511037457093675	13.43982765087247
F_D14_65	1.0	nan	0.0
I_D3_86	0.8008565310492506	13.982589182712708	4.885468027892773
G_D7_90	0.8769181116685738	41.8047290067924	2.115875400617319
D_24h_313	0.8298001211387038	20.928336741310318	2.05329087514866
F_D3_30	0.987534417046441	27.26383280973491	33.20317095585055
C_24h_45	0.9376658270361041	24.199264302293244	1.4111243647022222
F_24h_56	0.8198815830476784	22.635822139895243	2.34375
F_D28_47	0.9999465942382812	19.48226542478794	29.779001669459763
E_D35_157	0.8844759393539882	23.961977788861375	6.323783232765019
L_D21_59	0.9002558702986663	26.47722005814274	1.6655473129162377
D_24h_300	0.9339834168510075	26.00259763663546	6.175458809182218
I_D3_9	0.82416076729847	21.87209979982429	2.3053494811999222
D_24h_366	0.6365422396856582	21.81829819808128	2.005926886948089
L_D21_64	0.8490209720703707	28.433337845998494	2.0331271374489224
C_24h_8	0.9091002500256876	26.125300167945234	4.690428772544414
J_24h_3	0.8994558496166213	27.070096317046104	5.274739422621984
D_24h_237	0.9103532520629223	28.115433514271885	11.715233847497988
D_24h_321	0.9011045319972671	23.05398654169997	8.80701291940122
L_D3_32	1.0	nan	0.0
F_D28_44	0.9999821980794271	12.248848662336068	26.502258204564498
B_24h_108	0.9215111736208783	30.267641231564472	2.1223558917509573
I_D3_151	0.8444836111723091	31.599569848926023	4.559783544924309
I_D28_127	0.13988212180746562	25.656036666243878	4.195901669523787
I_D28_39	0.6887959299039005	30.17913199292006	3.8671875
D_24h_395	0.7440660474716202	22.826964564615277	1.1361749665819523
J_24h_28	0.9150742434684543	28.021948780615915	8.901622975702942
F_D3_31	0.7586821650146188	37.985484198493594	3.517577582766477
D_24h_462	0.8716041979010495	27.222305811208134	2.036501624646418
D_24h_340	0.9224666426253155	26.273542820437	4.806116403377315
K_24h_9	0.8822417357197123	32.36322183814198	2.578125
L_D21_67	1.0	nan	0.0
D_24h_421	0.933725126960299	25.717856030365752	1.4589726091393045
G_D7_70	0.7440402247855664	54.09198059082173	15.315738257717332
I_D3_87	0.7128399746995573	22.714815937313357	1.4683551663447267
F_D28_15	0.8212282467999424	34.71685678409126	3.64036513289275
F_D14_17	1.0	nan	0.0
I_D28_141	0.7796533647696205	24.439879456408114	3.2178586447842146
F_D3_25	0.8601904346562	43.81414237792436	2.275369668626672
E_D35_67	0.8737794223455648	26.950930710386512	1.3101960805662831
C_24h_43	0.9248257275779521	25.08107348557016	1.9076742886054343
F_D28_46	0.8664330008088433	30.811468357075043	2.2571906583115107
D_24h_372	0.5815899581589958	16.387252386911765	2.109375
F_D3_56	0.8094964028776979	33.57307738205024	2.578125
F_D28_65	1.0	nan	0.0
D_24h_387	0.524517087667162	25.320984691399754	1.7262796714050275
D_24h_248	0.9125369341233026	25.67524343242587	2.019572805423526
I_D28_129	0.11576704545454546	34.33461019566848	3.4940745740333377
I_D3_80	0.8063211362995014	23.575883042509304	2.311298780076096
L_D21_43	0.8969280707531636	27.395580066300326	1.2121969257174143
I_D3_138	0.7220603952304113	40.13928171568699	3.4085248997458564
D_24h_298	0.8612727614041674	21.499020605679775	2.5540423497308637
