# Supplementary material for: RatLesNetv2: A Fully Convolutional Network for Rodent Brain Lesion Segmentation
Source: Front Neurosci. 2020 Dec 22;14:610239. doi: 10.3389/fnins.2020.610239 (PMC7783408; doi:10.3389/fnins.2020.610239)
Supplement: Supplementary file 1 [file Data_Sheet_1.ZIP › 3E-Ablation/level2_heterogeneous.csv]

D_24h_312	0.7812548653277285	22.214886157987525	2.8728868762807647
I_D28_76	0.812345013477089	24.116776518095467	2.109375
G_D7_86	0.6741132667058592	30.408842810157143	9.393292700321132
F_D14_67	0.9116213151927438	25.300821097678313	2.535153240560618
F_D28_7	1.0	nan	0.0
B_24h_91	1.0	nan	0.0
I_D28_148	0.8045929874923109	19.670392731937266	2.44132812374996
I_D28_150	0.796384365846745	20.111833484324375	2.4969463772651386
I_D3_76	0.8928332396326935	20.467152260483658	1.4111243647022222
L_D21_72	0.9999906751844618	9.9498743710662	26.85077373732401
F_D14_45	0.6884932031399579	25.17660153662998	2.109375
H_24h_58	0.8960009981907792	25.116667701533295	5.148253742927062
B_24h_78	0.8419065596979708	16.919029785718752	2.636067627937967
B_24h_72	0.9185514558125615	22.204598481729118	1.2621480016721494
F_D3_41	0.608086740456291	26.127184404829826	8.224024715401288
L_D3_42	0.9036692806660858	22.354852347455676	13.087278382794109
G_D7_75	0.7044358727097396	21.20142722082334	2.096313728906053
D_24h_252	0.8938932236509477	27.83702725681738	4.864340057933733
I_D28_24	0.815539407490218	19.202188034140157	2.109375
L_D3_31	0.8756135308423613	22.26195683777967	2.7282297015990977
B_24h_103	0.88181519853734	27.50655731555051	2.14808235701055
J_24h_30	0.7540613080943636	37.71689180051112	5.978859852573796
L_D3_23	0.9032492216003515	23.680740063313156	1.7849468216868536
D_24h_311	0.8243528680886312	23.213785403279946	3.36799403043748
H_24h_21	0.865471580600612	28.126259844286505	4.919084030112974
F_D3_53	0.8854723027620937	23.581901700652512	2.3023690669205275
B_24h_122	0.8580049904253467	30.299149335587337	5.897920093200759
D_24h_375	0.764814387825686	21.426372154078067	5.082480103640963
L_D3_21	0.9072574740057323	23.55549389177933	1.415981950030614
F_D28_59	0.9249637506041566	21.803818962410983	1.3412722432335467
L_D3_63	0.6956014580801944	32.51258025212791	1.669664865090821
F_D28_5	0.6809269162210339	16.959177100017182	1.154163023647981
I_D28_96	0.513722730471499	16.406007172200653	2.7407848977015234
D_24h_454	0.0	7.858914441495733	4.108253471005805
D_24h_348	0.8872781340024162	27.102225000832576	1.7887895534148923
L_D3_53	1.0	nan	0.0
L_D21_80	0.9108130877296842	25.154964419838564	1.1777197993501043
I_D3_150	0.7522877697841727	20.86606726080024	2.9413829057838594
F_D3_32	0.7759697663944859	30.908071738577014	2.7855150759386045
C_24h_30	0.7655781112091792	18.54759595409027	4.056109757783621
F_D3_59	0.872254845023768	21.680023407165855	2.824680654654832
F_D28_21	0.9309394537676867	24.498247811728294	2.1320396951554983
B_24h_110	0.909029449146813	24.85534167110204	5.63597562019268
D_24h_260	0.9117337495009618	24.791245473293646	6.23851483790914
D_24h_411	0.8209101255965336	29.079378701563723	2.7054835267066863
I_D28_44	0.6461703090916574	22.705601325147974	3.64036513289275
I_D3_130	0.6659511671585726	24.081015229648884	5.073014255135944
F_D3_18	0.9999949137369791	7.3484692283495345	27.82456725573194
G_D7_52	0.8811413285777976	31.744030804112036	1.9921875
F_24h_48	1.0	nan	0.0
B_24h_97	0.8735109615090381	25.568003815331018	6.387525035114833
D_24h_287	1.0	nan	0.0
F_D3_65	0.9999991522894965	3.0	27.475408482660683
A_24h_32	0.8923764269352366	29.448716800432937	6.375689300969739
J_24h_5	0.8984990386404516	27.739568305918056	2.079871798745959
L_D21_74	0.9242917134914532	23.31890575700287	1.2457202124298419
L_D3_11	0.9999983045789931	4.242640687119286	19.00064407060077
A_2h_39	0.9999652438693576	12.426169030706715	28.93463555612244
F_D14_22	0.7285259809119831	20.132476240449595	2.109375
D_24h_283	0.9034475602479961	27.76846683408033	5.259095079449267
I_D3_91	0.8193889541715629	19.204427424975595	2.1608307321780202
F_D28_41	0.7479674796747967	15.741768283596814	4.6654756025143085
I_D3_42	0.7817428412394087	19.603636574464314	2.5161223304981117
D_24h_422	0.8786106680843523	31.4076367045455	5.612779694450647
L_D3_25	0.999861823187934	25.379448889742825	28.031583139742793
F_D3_29	0.8874248895967567	24.781458907483433	1.8078806977197084
C_24h_20	0.8662512803004438	31.714838051163586	1.939798284052365
L_D21_14	0.9999983045789931	4.242640687119286	31.81548902338097
D_24h_426	0.925737407472824	22.24828876743259	1.4915533665653737
I_D28_157	0.8361806516542961	21.10304378028712	2.768205893207277
L_D3_83	0.8156907882523299	28.097994586592485	3.636590777152242
D_24h_460	0.9162773354390121	24.8749311171392	2.1061172760482143
F_D14_41	0.7916270218839201	18.08663041822571	2.596701539784415
F_24h_32	0.8825310779835701	25.97757250237054	3.984375
C_24h_48	0.9108792131462157	24.178203351770023	4.246329124685962
D_24h_284	0.5815996301433195	28.712177936292118	1.2566959329801102
L_D3_35	0.8722541319892158	22.5937393305684	1.765607715623363
A_24h_14	0.9999974568684896	5.196152422706632	27.114158889862093
I_D28_9	0.6475417944405975	35.3672514231241	4.3925776907792144
C_24h_17	0.8756995145091354	23.315471505524638	4.502196729444972
I_D28_35	0.7476430125486232	33.41513978251363	7.686285155534336
B_24h_106	0.8671199559729447	34.60944134881907	6.761424251602339
F_D28_9	0.9999508327907987	13.139846743295019	27.67263153610102
G_D7_81	0.9183662097403321	23.964789397467232	1.0611779458754786
D_24h_448	0.6533333333333333	22.527334624934497	6.609416555720426
L_D21_81	0.9999237060546875	15.621211968809769	27.88717809582815
G_D7_59	0.7969151670951157	23.805508219618915	1.7887895534148923
H_24h_38	0.8947726422473897	25.06488968647241	6.6848253266960915
I_D3_157	0.7157484476152728	34.83957585327032	2.1384712020579677
L_D3_43	0.8867405733900768	22.540720701368993	2.5378602923094977
H_24h_53	0.9098683578360719	21.81831129624678	6.709432128890454
D_24h_241	0.9071843379910227	24.418597902788516	4.621111910889926
L_D3_29	0.8568860692572032	29.984137867574557	2.4748490721026806
J_24h_38	0.7724983577841034	22.261734937140623	1.640625
D_24h_324	0.7935833923095069	18.828921053882723	1.2121969257174143
J_24h_44	0.9181251458479182	24.30148568338868	2.3023690669205275
B_24h_123	0.7703639953424796	37.62846984662806	5.442599306124901
F_D14_53	0.8998941798941799	24.509571325964224	1.9956312147570003
B_24h_89	0.859874191806413	31.921766970635726	5.274739422621984
C_24h_15	0.6165023352361183	18.934237656603095	1.4542586303895535
F_D14_4	0.8990055534030738	28.43615267788963	1.8565991622368976
L_D21_70	0.7490118577075099	27.20843430180143	1.5634762575148047
L_D3_33	0.9127506386931951	22.17151511277436	1.5634762575148047
D_24h_407	0.9201280935207063	24.705456569719054	1.8968453972154664
I_D28_20	0.8493678864049234	26.216658275585598	2.1512765332834944
D_24h_369	0.8470501845446289	30.204858365893113	5.268226592106802
I_D28_123	0.13904185022026433	39.07626289851836	3.382235083514487
G_D7_33	0.9015348288075561	23.461528420731554	1.40625
C_24h_24	0.9292949214622808	22.305832640822146	1.7342166312830558
B_24h_93	0.4975124378109453	13.086331575927904	1.1600970628841796
L_D3_62	0.9161702214179697	23.243255811093608	1.2065191571469143
C_24h_19	0.9220623327789428	21.914495858024086	5.436287580348376
D_24h_315	0.8283512995172277	32.179886242162084	2.7953579160648196
H_24h_27	0.7421609195402299	35.07881008809682	8.396711305159151
L_D3_34	0.8999555661892881	23.514173585072996	2.4044864682050617
J_24h_34	0.8766986035443672	29.050127049397936	10.804789180649536
G_D7_71	0.7615446934917635	24.634907715169195	3.790069131749116
C_24h_23	0.8165374677002584	18.027421019003647	2.109375
H_24h_51	0.8963962725748371	21.705590908521565	1.5765965680164504
D_24h_319	0.8896724050710529	28.74489568605875	4.855863130101717
F_D28_29	0.9350896915782785	22.269922010336366	1.0546875
H_24h_20	0.8439498218382389	30.59365954976178	5.247331213415182
I_D28_95	0.8457301457859422	26.981816221323548	2.9320303132492507
C_24h_21	0.9018823670916526	26.13694349218426	4.944146041342732
B_24h_68	0.8888635673047706	31.13145951853274	5.314940845522766
H_24h_6	0.8720520662714346	26.51365477003422	4.17621789403253
F_D28_20	0.8855236565986545	24.984122097887646	2.390165396996618
D_24h_294	0.8904895617140764	27.060039268820862	1.8786585400642264
L_D21_33	0.9270607988117917	22.881454921394567	1.0611779458754786
A_24h_34	1.0	nan	0.0
F_24h_55	0.8801798005337829	30.066567881665712	5.838243143944289
L_D3_3	0.744289421987697	36.40159976446245	4.88687331140462
H_24h_30	0.828140703517588	22.874167224113055	2.7357697335770514
G_D7_5	0.8274701664466361	36.917830640475316	6.762439709181332
F_24h_20	0.8765018901543425	25.229537241501717	1.5007322431483239
H_24h_36	0.8672405412609562	29.805161596748402	6.185457759560928
L_D3_77	0.9999966091579862	6.0	26.995381278129088
F_24h_49	0.9339256834434247	24.03992941389167	1.1660009028593203
B_24h_69	0.8072283947948641	25.726799854258253	3.558334324380229
G_D7_60	0.883898495396362	27.49815647242484	1.2065191571469143
I_D28_48	0.029361942405420668	28.272081293838227	18.562662759703112
J_24h_1	0.9290960657406734	22.752973562481998	1.415981950030614
G_D7_49	0.9049589118730519	24.33800690595653	1.5098553195381008
F_D3_42	0.9999983045789931	4.242640687119286	28.513671808107574
F_24h_9	0.0	18.395468404125438	13.65875486538419
D_24h_437	0.908741418764302	23.013760569325964	2.3583529450193095
D_24h_231	0.927126732823271	22.358847461110262	12.503417501577319
L_D3_81	0.9999915228949653	9.486832980505138	18.18257625039869
F_D3_47	0.9999957614474826	6.708203932499369	23.68173526076452
F_D14_32	0.9035708290366675	25.14055738375834	1.527938063719371
L_D3_57	0.8937769468503186	22.707358955667058	2.2079816814160282
F_24h_3	0.9283347802207537	22.583894828623006	1.381620248736515
G_D7_91	0.881237029025752	27.40380580540617	1.2729820888125252
B_24h_95	0.8496785714285714	32.042697982390386	5.878095095617713
D_24h_246	0.902255183895868	26.679256311938207	5.2407843222651325
I_D3_35	0.8309906668165973	26.78041921694113	4.02893283695416
L_D21_43	0.9276409707351891	23.423093670873726	1.154163023647981
I_D3_24	0.8872932634126663	18.173669913381133	3.042364449784493
D_24h_401	0.8140720598232495	25.67893031379026	2.109375
F_D3_49	0.9129814000154357	21.414612843711797	1.315426425037714
G_D7_7	0.8585996409335727	31.780067146182265	7.434713402607141
F_24h_1	0.7244029075804777	18.473422926440517	1.4111243647022222
C_24h_46	0.8722296186075652	30.30067916948521	6.005216238430761
B_24h_75	0.8762667228484147	28.248962655052427	8.959289026662844
I_D3_73	0.6540517425700235	29.067051773840962	5.703793839205292
F_D14_5	0.725531914893617	16.953926262308446	2.4665115445135766
F_D28_58	0.9128779591300923	22.37025181093791	1.5939223252424348
D_24h_441	0.7647655774304851	21.522858345931407	3.795500329851948
G_D7_53	0.8992901668288114	24.033272373751362	1.1777197993501043
F_D3_58	0.8639853287545622	23.872009973879766	2.5540423497308637
D_24h_446	0.7179938407391113	23.82265870751827	5.38297691149493
I_D28_93	0.831123787792356	25.576816915356186	2.235795003320966
D_24h_297	0.8634681173237619	29.867807456452528	5.504071202726896
H_24h_49	0.9143360265175057	22.307663583310426	1.2290728689493964
G_D7_11	0.9999974568684896	5.196152422706632	27.016484632433794
D_24h_261	0.9090872145005283	23.215429100085224	1.9327057620082784
A_24h_3	0.8695879888268156	24.715096729935958	3.6797621409627146
I_D28_151	0.7804375804375805	22.70692983397416	2.102854505264808
F_D3_26	0.7127892813641901	18.89966285713496	1.2943782442016323
K_24h_13	0.9163317500913409	22.37523245340843	1.7926240477474635
A_24h_11	0.9999898274739584	10.392304845413264	25.889951946969816
B_24h_100	0.9036547015788702	25.755135104714157	5.000762881254344
G_D7_87	0.9092209258562288	22.87580329191301	1.4111243647022222
I_D3_22	0.7221735319894829	19.133299726928353	4.246329124685962
J_24h_32	0.7751538571633033	35.00029145509218	10.749358402001837
J_24h_35	0.7113179169016732	28.60732381495491	4.523498218504402
I_D3_126	0.769090909090909	16.585693952944155	1.171875
H_24h_15	0.7350037584565272	37.01170533030253	4.417518005852523
L_D3_13	0.9999915228949653	9.486832980505138	27.016484632433794
G_D7_97	0.8447412353923205	23.628421703874206	2.1320396951554983
F_D28_42	1.0	nan	0.0
G_D7_82	0.8809964998970558	26.206649423060842	1.3412722432335467
L_D3_22	0.8246064483542386	28.71475374974067	2.1320396951554983
D_24h_461	0.8945912896246825	25.237352391871752	2.201753229850305
D_24h_235	0.8874922982131854	23.70329735262722	3.406509809472336
C_24h_76	0.21710526315789475	30.881451586295196	9.144380238234096
C_24h_58	0.7643512208644229	33.916379383078564	5.354840465060561
B_24h_102	0.7861139004446994	20.604412158324823	3.219991796257989
I_D3_127	0.7244114636642784	27.877329954649998	3.388320069093975
L_D3_14	0.9999728732638888	12.269856670558518	26.160649411601366
F_D14_30	0.8703006276841757	24.713168041122056	1.3565433870457295
C_24h_59	0.8689916548230749	24.64394095956473	2.112627700467181
F_D28_22	0.3565670934091987	34.95784257961912	3.416573375885918
L_D3_1	0.8619738339021615	27.116707393437903	2.4243938514348287
D_24h_399	0.8038456019514995	20.11845428992693	1.3565433870457295
G_D7_108	0.9200280473853194	22.553646883127332	1.117897501660483
A_24h_5	0.7999358511747253	21.91488180947782	1.8895916597574725
D_24h_281	0.8946962292298987	25.979086435991473	5.480317008323401
D_24h_431	0.45742092457420924	15.798837352726684	1.0546875
G_D7_106	0.8629488059067595	28.85119671150608	1.2457202124298419
F_D3_1	0.6583097452486858	16.74775756298745	3.0648508196770363
H_24h_41	0.8179970565561707	22.020896762517616	7.711258067044736
L_D21_52	0.9999940660264757	7.937253933193771	28.726239544689907
I_D3_79	0.8671179525222552	24.0799571325786	2.22964424887974
J_24h_55	0.7960346031916609	38.243608863031625	2.8609114724375866
L_D3_39	0.90608568226877	23.863424903122805	1.1660009028593203
F_D3_8	0.9999872843424479	9.01619941282644	27.894317638955943
D_24h_428	0.9056318562667358	23.83576966146733	2.1223558917509573
G_D7_48	0.9999703301323785	12.624088441131649	27.337108568442503
D_24h_409	0.9117567803192417	27.39968383588081	6.772585910999949
F_24h_18	1.0	nan	0.0
D_24h_218	0.8897099575096988	21.02526283335383	2.251098364722486
J_24h_31	0.8344986041455641	27.930176192700518	5.489080513420486
G_D7_98	0.8738240713800796	21.15858932156629	2.9530319925830044
D_24h_268	0.8071729023688289	18.837704226054843	1.1361749665819523
H_24h_37	0.873460101604209	27.01004316413754	3.9270928312771964
L_D21_23	0.9302674849167508	25.396652896505337	1.7578125
A_24h_35	0.8982698961937716	23.302166071412998	2.029747040119778
D_24h_243	0.9412016402210732	22.448357466471407	1.2621480016721494
D_24h_314	0.9300540183766696	23.742022466925228	1.6819570423133583
G_D7_30	0.7083247262962198	28.457171839650247	1.5765965680164504
F_D3_5	0.46433203631647213	16.342036734668874	2.4859222776089562
D_24h_227	0.8960489705063995	27.512078035601917	2.1352578701119453
F_D3_55	0.8576163610719323	28.897693604837126	2.14808235701055
D_24h_328	0.9223069047889887	22.543156255137458	1.4542586303895535
D_24h_357	0.8505512832391364	22.08301956679973	2.4044864682050617
F_24h_45	0.7670451020534773	27.87098470518248	1.8528970665049098
F_D14_56	0.7710914021842703	29.286837542745438	1.8565991622368976
F_D28_18	1.0	nan	0.0
H_24h_43	0.8860348696702918	26.67574684203897	5.940839932329645
F_D28_50	0.9999593098958334	15.943332703100559	28.19960807365614
C_24h_13	0.9200006732533283	23.790188951063683	2.275369668626672
G_D7_54	0.8804550758459744	28.460666624331424	1.5939223252424348
J_24h_29	0.7731627206788011	43.59255192641988	5.775572592352316
E_D35_64	0.8504357931435212	26.842154806175238	2.109375
B_24h_112	0.8342464819151113	33.49321114851155	5.746968672768388
L_D21_35	0.9228336268554793	22.584763006946464	1.1660009028593203
C_24h_65	1.0	nan	0.0
B_24h_71	0.8627445781854818	29.34557841276992	5.278643263854004
I_D28_83	0.7977665547852818	26.461833978510633	2.154465973927762
L_D21_77	0.9999703301323785	15.92175279748172	27.313990502093198
L_D3_74	0.8915790508008254	23.790722603124625	14.311276046192125
I_D3_74	0.8296868549861414	24.637580376683772	2.2541465697271104
I_D28_22	0.3006535947712418	16.012662643792805	2.449751362542993
D_24h_383	0.6750590086546027	18.17571740123057	4.896699003697542
C_24h_11	0.8471667566109012	23.767031159863937	2.917945218278609
B_24h_74	0.5735537190082645	19.680399613314524	1.1117382399029458
J_24h_60	0.9207145272174011	22.32901304785282	1.5765965680164504
K_24h_8	0.9030257106102525	25.206182017322835	6.005216238430761
C_24h_70	0.9128806455927594	23.89273872321557	2.320194125768359
C_24h_66	0.6615223397161094	41.66801275731835	6.977332334345717
B_24h_101	0.8558453815535707	31.622018057788388	2.745790901685933
B_24h_118	0.8677611278746654	31.82980269658436	7.6099725445566655
B_24h_114	0.927751949610078	26.08095918340334	1.4915533665653737
D_24h_271	0.8761341335077789	26.425062477553556	2.1640060913225847
B_24h_105	0.9329149693566736	20.946582897513082	1.602514960684845
K_24h_15	0.9112927162277144	26.798464156615484	1.9956312147570003
I_D28_130	0.5600154878678368	33.39580376473152	3.241246098267031
L_D3_61	0.90143734023175	22.281493942410446	4.788941423836535
F_D3_11	0.8695798602340659	24.02919090566926	3.31663399173865
G_D7_74	0.9001472547507188	24.03155222217468	1.2065191571469143
D_24h_388	0.8166673992351985	29.85512789538044	1.5765965680164504
L_D21_51	0.9119265014461521	28.397141730590516	1.7262796714050275
F_24h_42	1.0	nan	0.0
D_24h_453	0.922077922077922	24.62225683201732	2.167176797918781
K_24h_2	0.8528317925831473	19.197979377594162	1.5007322431483239
I_D3_44	0.8078857248634806	20.016057049720658	3.51367133216366
F_D3_3	0.879364537068671	22.166275134864165	2.349602069034776
F_D14_52	0.9175947769792067	23.57723622793965	1.4111243647022222
F_D14_18	1.0	nan	0.0
I_D28_61	0.43916425367626183	44.91560643091584	3.1748946525337653
D_24h_301	0.7443946188340808	19.527486683895294	2.633461529794246
K_24h_17	0.9302996463800484	22.42725523752468	2.449751362542993
A_2h_38	0.7216721672167217	21.334875169043414	2.4969463772651386
G_D7_79	0.7661016949152543	17.096935727820906	2.894317742631672
L_D3_49	0.9999983045789931	4.242640687119286	27.238469195267974
L_D3_73	0.9154283935027417	21.651755928024794	1.5098553195381008
I_D28_160	0.5876807039597737	32.65399378468707	5.243404059655569
F_D28_2	0.9079947352778839	24.146907413905534	2.275369668626672
L_D3_76	0.8423277085633181	25.971038537900508	3.293781872473874
H_24h_26	0.9067278543554357	26.385645275478335	5.563630064282447
A_2h_20	0.9999330308702257	16.43770729880102	29.470501132687218
K_24h_6	0.859263369633072	19.47746265208205	1.602514960684845
D_24h_415	0.6077565046637211	23.180989340141426	3.916587882906657
F_24h_50	0.9999966091579862	6.0	27.46741011023905
L_D3_40	0.7548371685643761	27.179037090177744	2.238864043891734
L_D3_18	0.8722365869424693	26.885461121231803	1.8528970665049098
G_D7_93	0.8904419199429013	28.465405663361942	2.22964424887974
D_24h_410	0.9077459579414562	25.57343045092524	6.567729501188463
D_24h_289	0.8795263108817953	28.161049467367825	5.376595193884904
G_D7_65	0.9104213525266157	24.676336247682872	2.109375
D_24h_430	0.7694077055779184	18.16663611308645	1.6655473129162377
F_24h_26	0.8365350618738951	16.494787849545435	1.6778696558526978
D_24h_435	0.8228706526472968	22.618430724146656	2.1608307321780202
D_24h_416	0.8383104795364569	34.97831037920925	2.5378602923094977
I_D3_8	0.9004911422401437	22.25735910280329	1.527938063719371
C_24h_25	0.9339781591263651	22.93454438959339	1.7022467632422598
K_24h_18	0.8418230563002681	20.406996505209456	2.109375
L_D21_53	0.9999864366319444	8.676098855938925	28.293198227099897
C_24h_14	0.9041863723944649	24.853735744331686	6.4453125
I_D3_7	0.8445432342690925	20.248604790128002	4.21875
D_24h_370	0.8510590941128464	22.748648393855213	1.8528970665049098
D_24h_364	0.8911211061136098	29.612148372629328	1.8565991622368976
D_24h_389	0.9999983045789931	4.242640687119286	25.99555813920428
F_D14_47	0.9999957614474826	6.708203932499369	29.217548855658862
I_D3_88	0.862718191907981	21.498585199575835	2.115875400617319
D_24h_423	0.871811008374885	28.33530398931074	4.53259678261259
I_D28_68	0.8412018808058412	24.53874152813327	2.1892431670628207
C_24h_49	0.9019457245263697	23.601031860857848	2.6203921611325662
C_24h_57	0.9017787436963265	28.05523317057165	6.139775108170189
L_D3_78	0.7445760094138413	24.724857334028666	2.1608307321780202
H_24h_45	0.8994697055173192	22.915840502528823	1.765607715623363
C_24h_9	0.9044539994091968	24.658258639045364	1.8528970665049098
C_24h_75	0.8130686517783292	20.38031687352094	5.201329926837222
D_24h_338	0.0	nan	28.77329007395031
I_D28_126	0.1493615996145507	21.360205437572176	3.422597312463336
G_D7_21	0.8823765959585804	29.85673642382383	1.5939223252424348
F_24h_44	0.9999940660264757	7.937253933193771	28.041624465011274
I_D3_43	0.9140256584501967	18.445404660384796	1.415981950030614
C_24h_2	0.9217763434825312	21.65308164592561	2.1512765332834944
G_D7_64	0.8998001127569064	24.022933193800746	1.8267723361078003
F_24h_4	0.8545109253236123	33.75146764279981	4.964934413511295
D_24h_316	0.6537013801756587	20.848191805097674	2.275369668626672
F_D14_43	0.9102424788102704	21.96373965634441	1.1660009028593203
L_D3_80	0.8716175116008272	23.879920732106285	2.1320396951554983
F_D14_48	1.0	nan	0.0
A_2h_7	0.9999160766601562	22.045470136998713	30.46198843243514
F_D14_49	0.8873645551947067	26.208112179274934	1.875
L_D21_13	0.9999771118164062	14.919756349769477	28.859786348246
D_24h_432	0.840266605378074	19.08198519607751	2.562095051844779
F_D28_1	0.9999991522894965	3.0	28.326911946586897
I_D28_98	0.8408498697133694	24.575600681590178	2.109375
F_D3_48	1.0	nan	0.0
J_24h_49	0.9065912536840491	23.2364544793105	3.0060364074329673
I_D3_139	0.8145140162431229	15.613712187205321	1.1777197993501043
A_24h_23	1.0	nan	0.0
D_24h_393	0.5253333333333333	19.539693628139066	5.763671544074033
B_24h_119	0.8092556686907153	35.07131445174594	4.259245745012402
L_D3_65	0.9999983045789931	4.242640687119286	26.294430869036933
C_24h_44	0.6198455295195706	28.538499545039	2.6774202325302805
D_24h_368	0.8734571461529588	28.90820904772059	2.4130383142938285
L_D3_58	0.9999355740017362	14.706955329728176	27.88717809582815
K_24h_11	0.8731019653793654	30.11587107400598	3.1640625
I_D3_17	0.49607843137254903	20.965150138242663	1.5007322431483239
L_D21_45	0.9999872843424479	9.85925925925926	29.94799875441648
G_D7_43	0.9165099301858523	22.103201911779003	1.2890625
B_24h_67	0.9148263935080484	24.275901366009155	2.1320396951554983
I_D28_159	0.0007187780772686433	16.056988095781342	6.188787153051981
F_24h_7	0.0	23.070586004210995	9.33610093999196
G_D7_69	0.9999805026584201	11.56935642843709	27.97101400578318
D_24h_263	0.822499708250671	17.05657794253604	14.775852112959932
H_24h_18	0.8244313501869099	32.35042582450271	7.243855997121371
D_24h_265	0.7654028436018957	26.95845214358773	6.6848253266960915
H_24h_28	0.8235094506091146	17.721287279219375	3.3495951393647934
J_24h_39	0.9135526089202687	22.34199451042666	2.415882202510348
I_D28_71	0.4279933349202571	26.21218472473183	4.187711340282571
F_24h_43	0.9260785930200605	20.85367070846959	1.5007322431483239
I_D28_82	0.42982183872369484	24.161624274261552	3.5641186700966134
H_24h_55	0.9069507118620352	22.537728466540155	2.109375
I_D28_73	0.2664673855022953	26.292547399729152	3.06036676340639
L_D21_2	1.0	nan	0.0
H_24h_40	0.8859093125304729	29.41545037659321	6.026901970604902
L_D21_31	0.8975057226300418	27.992927353266584	2.26326655263609
D_24h_239	0.8926315029423445	30.61748071601213	4.9246643881525065
D_24h_425	0.8363740022805017	17.7923166098491	3.1835338376264355
D_24h_254	0.7821740941274469	17.09926375788597	13.854913141700402
I_D3_40	0.6994033960532354	16.56498282069802	1.3716445207874561
J_24h_43	0.8893364859736697	26.37505717878266	3.900777416506228
F_D3_17	0.9999991522894965	3.0	27.319017832849745
G_D7_107	0.8900423728813559	22.407263513513513	1.5939223252424348
B_24h_83	0.6648408079424855	24.60281533050606	5.819394852157095
A_24h_33	0.9999788072374132	14.305473009470584	29.08753332145169
F_24h_15	0.8450018626598783	23.76919988775479	5.268226592106802
F_D28_53	0.9147278066410662	24.165136666610426	2.0499440255315506
I_D3_160	0.8232227488151659	15.683337322503915	1.3716445207874561
A_2h_40	0.8362087326943557	22.517457895094243	4.613676488678795
D_24h_347	0.8607054594473152	29.27827881310768	6.95071060609543
I_D28_139	0.3087012156110045	38.70373727631591	2.238864043891734
F_24h_59	0.9065356489945156	24.39187428104115	1.950388708253114
L_D3_16	0.9999974568684896	5.196152422706632	23.920606902215347
L_D21_61	0.8844562194828228	27.895936792114142	2.8002663621910595
C_24h_42	0.9445124106244732	20.054165671590983	1.5765965680164504
L_D3_60	0.8614383857157081	26.816989040075622	12.267242130657873
L_D21_48	0.942868672892886	21.592895055833438	1.3361430762880522
B_24h_99	0.8924557256024221	28.42762020869064	2.507922018636644
D_24h_288	0.7080008399832003	20.025586419717897	3.241246098267031
J_24h_36	0.8652176688369718	25.523457359008436	6.697140029170101
L_D3_64	0.7500670378724545	33.355470495152176	2.959999439136349
D_24h_414	0.2672269758493241	26.238913852527105	9.06519356522518
D_24h_362	0.8783555472123146	17.008223678390138	2.578125
F_24h_47	1.0	nan	0.0
D_24h_440	0.780206581791977	23.31006694287664	1.0546875
I_D3_48	0.7261635788522368	17.00060484068161	1.3258252147247767
H_24h_8	0.83022731927094	25.90369240108177	4.630018655891815
H_24h_19	0.9203532951567505	23.082757225806894	2.3612626968292836
L_D21_60	0.8415234345422882	25.28307564959399	1.9818204521821596
F_24h_65	1.0	nan	0.0
F_D28_27	0.9999940660264757	7.937253933193771	26.718236014793106
E_D35_156	0.9088362320532275	24.538681282603036	1.5098553195381008
F_D14_9	0.9999966091579862	6.0	28.057781001123935
F_D28_43	0.9135369201596242	19.96187445432085	2.079871798745959
I_D3_159	0.6333408731056323	19.50332953489061	1.482317653203928
A_2h_51	0.9999482896592882	14.51733835668458	29.06675246106473
D_24h_392	0.7507608521544129	28.20224524802066	1.632233001232514
I_D3_54	0.7823427464573351	22.165971726568525	1.8676614199815502
D_24h_373	0.8578041371329379	29.735906088278522	5.79930142108998
I_D28_17	0.4724540901502504	22.047895708387987	3.634702129516599
F_D3_52	0.8750366354044549	26.380657216091183	2.507922018636644
B_24h_85	0.8824389595426951	23.699124378887433	2.81737858129015
L_D3_55	0.9229008316194224	21.543616506946652	2.2723499331639045
F_24h_46	0.8984330696910909	22.121652136809665	1.2890625
J_24h_27	0.8628563767986416	29.130290193892645	1.9921875
J_24h_56	0.9195034765689809	22.251228284497806	1.7421174313263874
I_D28_18	0.6832912344816467	21.4146181057559	2.922647792189045
L_D3_17	0.99993896484375	23.36426521183341	31.866382107069352
H_24h_31	0.8912352859927255	26.238234218383283	5.504071202726896
L_D21_3	0.7471039448966813	33.118690459056076	2.5727927812617364
I_D3_93	0.8835656213704994	22.982130476721068	1.5939223252424348
C_24h_26	0.8963738207547169	25.651315650663424	1.8192392222179716
L_D21_40	0.4263456090651558	25.595966452512165	3.4465877741842363
D_24h_277	0.9342294585384324	22.909728653024047	1.2457202124298419
C_24h_73	0.896018083811511	24.34123621403577	2.05329087514866
I_D28_87	0.6222315085666528	30.889894908206735	3.277062059556929
B_24h_82	0.8638076805541408	19.42295918545879	3.2497088962176672
D_24h_419	0.8764627321292292	24.82779284919103	4.234994765529528
H_24h_11	0.7914410249636772	21.14621610170038	3.243363867913605
E_D35_71	0.8971108758130388	22.937870005284545	1.8528970665049098
H_24h_22	0.7765890704969457	42.54738362027019	6.316177958536812
C_24h_39	0.871126375770822	18.42553651781951	2.3612626968292836
L_D21_65	0.9999779595269097	11.369359147118784	26.65622824771973
F_24h_58	0.9294517780172413	22.80266980532403	1.1777197993501043
D_24h_376	0.9319736866906678	25.305472021985885	1.315426425037714
D_24h_459	0.7492364571612281	18.832950064019364	3.0128812809802596
F_D14_44	0.9999983045789931	4.242640687119286	27.77467362755479
F_D14_24	0.5556915544675642	14.675710985292431	3.1835338376264355
K_24h_19	0.9157739587606935	23.76047457929079	2.2419288831690225
D_24h_455	0.9132137966177267	26.45389078260395	7.106047469904156
D_24h_242	0.8900587874001931	22.267044204921497	2.109375
I_D28_97	0.8276643496829582	25.50871597787719	2.2234764798058917
K_24h_5	0.8508595139300533	22.662426125819124	2.4581457378987928
F_D28_11	0.9034558823529412	25.773324441358298	2.3023690669205275
D_24h_306	0.5405275779376498	48.624859954445206	3.414563035390656
A_2h_52	0.9999779595269097	11.369359147118784	28.302661525271127
L_D21_76	0.9308163955004104	25.13025067848266	1.8267723361078003
I_D28_86	0.0	13.29147880332168	5.1907581071133055
F_D3_67	0.9016223393220199	22.87903911550784	1.6655473129162377
E_D35_65	0.9166853136421272	23.152636644995436	1.1117382399029458
F_D14_8	0.9999542236328125	12.390981866165728	27.133145423382196
F_D28_26	0.0	nan	30.01029791516624
H_24h_54	0.8578765749137308	30.139988437579603	6.823090606879517
G_D7_95	0.8814234743524396	30.479217872551764	1.4542586303895535
D_24h_240	0.9068481026662242	26.47613890371944	4.834605783922563
H_24h_29	0.7866762619512696	23.327157772377618	2.6876589705889957
J_24h_58	0.9255981412837203	23.653806041115132	2.05329087514866
I_D28_47	0.5810730380069722	28.289281952598035	3.2178586447842146
F_D28_60	0.9354744354744354	19.39400783937196	2.1223558917509573
L_D21_17	0.9996422661675347	31.44218031774033	27.04011099346788
L_D21_49	0.9999983045789931	4.242640687119286	26.913608940300186
D_24h_363	0.8746979813462887	26.03524894625144	3.4940745740333377
G_D7_109	0.834099566530934	21.719494660734213	1.9921875
I_D28_42	0.6080476900149031	21.006890611541774	3.7846301395207367
A_2h_27	0.9999720255533854	15.438573644211372	27.91080546174613
H_24h_34	0.8901999626774615	26.744730134378308	5.259095079449267
L_D3_51	0.9001415558838011	24.165647090751623	2.112627700467181
I_D28_88	0.810187409899087	27.78761171697171	2.026361304584834
E_D35_120	0.9999983045789931	4.242640687119286	26.683004460719587
G_D7_31	0.9999805026584201	13.561548115717445	29.332010181524595
D_24h_451	0.8945719133585044	29.287183506453584	4.86151605766208
L_D21_63	0.7345164795363999	32.40775568025536	3.636590777152242
B_24h_107	0.8125008397490158	23.568882267198767	5.981156322738209
D_24h_377	0.8115449915110357	21.038563356405845	1.4589726091393045
B_24h_121	0.7720861172976986	21.47543899469137	8.258185747241187
C_24h_18	0.9296395311260612	23.967244667242735	3.3536925049814497
L_D21_83	0.8742248006630277	25.950148360493934	1.7926240477474635
C_24h_10	0.9129116444658993	24.28339761638276	5.70258987215458
I_D3_92	0.8934006342296361	21.44692846498531	2.109375
I_D3_148	0.8912390519700144	19.764103804624657	1.527938063719371
J_24h_2	0.8171362739929314	34.16495697331592	6.82208417710682
D_24h_351	0.6996966632962589	19.04907128196342	1.9921875
L_D21_32	0.999985588921441	8.377830705631538	26.210733745482262
I_D3_21	0.8667811123291072	20.925197212834654	4.226880186766742
I_D28_138	0.7889154437180272	31.057367801617055	6.3476262018519565
F_D14_25	0.8907082647030327	26.53224629928409	2.3815314179181533
H_24h_12	0.833483958427474	17.165739593397266	2.112627700467181
H_24h_50	0.7992394037907133	22.41046927753764	2.0161699844631156
L_D3_59	0.9013811149427279	22.34439753063039	12.000137328315768
A_24h_45	0.8382132376915553	27.046866207395894	2.877663083861408
F_D28_25	0.9207356653443923	26.249935720236778	1.8968453972154664
A_2h_29	0.5110987791342952	24.932020409636223	2.836809008650829
L_D3_54	0.9074038572140639	21.893020278033262	1.6572815184059708
A_2h_48	0.9999448988172743	12.067459833019356	28.426605485250303
L_D21_62	0.8955587102007706	25.01918083510841	1.381620248736515
F_D14_21	0.9090948946710801	27.775619478428	1.7578125
I_D3_134	0.8216709571729464	19.402876253586033	7.813867067892025
F_D14_3	0.9109250524700413	22.971975548724725	1.939798284052365
D_24h_275	0.9145919074202356	23.061908330565785	4.716705890038619
L_D3_71	0.7784182876615079	31.633604271876543	3.0491277729510204
A_2h_37	0.9999491373697916	15.599358961188116	28.066589737135082
D_24h_379	0.8308475622299938	26.174249684692686	4.439225841767769
L_D21_29	0.8717073927202641	24.664954775194094	2.1255887281894985
L_D3_52	0.9998533460828993	27.133298256513914	28.555542480360206
B_24h_94	0.8796452702702703	19.17525332207362	4.765945173670958
H_24h_42	0.8924221292422129	25.98177445872503	5.259095079449267
I_D3_97	0.8722221347235128	23.57932118827322	1.690102160373745
L_D21_66	0.9058328015315891	24.617040715666278	15.143509061615102
G_D7_92	0.9999957614474826	6.708203932499369	27.714286298569238
D_24h_279	0.9235157225564763	22.03125594733919	4.649258068330634
F_D14_29	0.9137483296775332	25.004808858802356	1.4111243647022222
I_D28_65	0.7841601392515231	21.93485525540883	2.8537021082545126
F_24h_41	0.7934163325596117	22.945950239201355	4.387885600042748
A_24h_24	0.9999779595269097	11.996754102365433	27.84257612740165
I_D3_38	0.6916232638888888	22.837852751878845	3.0265245867527244
D_24h_350	0.9056937104187565	26.082508249176147	4.114933562362369
B_24h_120	0.8408490067225621	22.485135008546724	3.337272859194877
J_24h_9	0.8700315619306664	23.28875831687194	1.8895916597574725
I_D3_83	0.8447036267774405	24.010603455267834	3.270770094598327
C_24h_47	0.8719802168537188	35.25470518589695	5.226352293979162
J_24h_59	0.8944203248110628	21.691600867562506	1.939798284052365
A_24h_42	0.9999508327907987	13.911578111377217	28.278875936266456
D_24h_273	0.9195103786735922	22.921182742626915	1.5982244176155298
D_24h_412	0.8575677664663314	34.77682303318182	6.2517087507886595
L_D21_47	0.9211685601669372	23.368361174127603	1.5939223252424348
L_D21_58	1.0	nan	0.0
L_D21_16	0.9999974568684896	5.196152422706632	28.582221036424023
I_D3_71	0.7221200786153553	23.75512281125868	4.278547561764535
F_D3_60	0.8825019093942196	22.420045340116012	5.15625
J_24h_37	0.909967845659164	22.601267087425683	6.462335474513549
L_D21_54	0.9273652085452696	22.70723858488361	1.0867521674409029
H_24h_17	0.8630390311758449	25.874300068800427	3.172731180628332
H_24h_7	0.7297287184284378	26.842226744376937	7.875139507692863
A_2h_9	0.9999881320529513	10.302672552711508	29.16297525933461
F_24h_2	0.9013871521214413	25.704101331630376	5.612779694450647
E_D35_74	0.931070450693207	24.314816021340278	1.0804153660890101
D_24h_452	0.8515878898454872	26.07785171171556	2.0765677906253144
D_24h_292	0.6390278770550393	15.295722867532081	1.0546875
D_24h_386	0.7617336626993039	18.57143026983403	2.562095051844779
D_24h_456	0.9012775449506557	24.047201150920984	5.2329172410389315
L_D3_9	0.8093320283041574	25.01213055713702	3.558334324380229
L_D21_11	0.9999940660264757	7.937253933193771	30.39248267137266
F_D3_4	0.8300940438871474	28.788391649430967	2.7357697335770514
L_D21_73	0.9178354300848733	23.03438886534715	2.0499440255315506
F_D14_60	0.912533430585947	21.981288817115185	2.115875400617319
I_D3_149	0.8560166196132744	23.229020264812885	13.02891025532858
A_24h_15	1.0	nan	0.0
C_24h_54	0.8730679282814978	29.442351838165337	5.309770668379309
L_D3_67	1.0	nan	0.0
D_24h_291	0.8669043374925728	28.830599943928917	5.686915105570748
D_24h_234	0.8973707844290979	29.590007830017612	6.607338449536148
A_2h_50	0.7386062922669803	26.43062919471492	2.633461529794246
D_24h_429	0.746569588350602	21.732877071998736	1.1055446639128832
L_D21_71	0.7719024177580789	27.598521881870063	2.5024402153198384
C_24h_31	0.8809428507894151	23.62335875045732	2.7657243096576436
G_D7_34	0.9999906751844618	9.9498743710662	32.67115202751025
D_24h_358	0.7711164401811884	21.952335659400948	1.1117382399029458
D_24h_295	0.9141395333775886	27.359221195178723	6.070041017095251
L_D3_75	0.9999991522894965	3.0	28.621112676140186
D_24h_280	0.8898781630740393	27.682204863660907	5.326555395639146
K_24h_14	0.8823899653823675	29.732688328553465	13.507606906330134
F_D3_9	1.0	nan	0.0
G_D7_46	0.9120289006053505	24.179721388649572	2.109375
F_D3_22	0.673972602739726	23.57602261302573	3.2178586447842146
E_D35_3	0.8459108095509401	19.62677528800162	1.6448049430802576
D_24h_274	0.8260731319554849	14.346119510521174	1.3361430762880522
L_D21_34	0.9232242339832869	26.56157173969299	2.337883282413282
L_D3_19	0.8205727341174027	22.05734275954921	9.789891724655016
C_24h_37	0.6442687747035574	13.27430089026981	1.1600970628841796
J_24h_57	0.8599751388604786	30.623284845821903	5.033608967558092
D_24h_353	0.8348607367475293	29.050651376719895	3.847606677980157
E_D35_140	0.6536901865369019	22.066105858553623	4.326425377025328
D_24h_309	0.78938185443669	20.446995606263105	3.2875219076028603
G_D7_85	0.9165629596108157	24.68604536615291	1.2621480016721494
L_D21_44	0.8926743260152429	25.395021824856006	2.5486597465935406
D_24h_232	0.8965748374555935	30.20323196862151	5.882765811567719
G_D7_38	0.6951512241958714	15.26538497738679	1.9112702848007919
C_24h_6	0.6185866408518877	23.888532529891602	2.1892431670628207
B_24h_76	1.0	nan	0.0
K_24h_16	0.6530854313080093	41.942743259410236	7.794510538273073
D_24h_374	0.7894881925939539	22.99270513785172	3.464471601350269
F_24h_17	0.9999898274739584	7.513722014988212	27.84257612740165
L_D21_78	0.7488324410525117	33.43909983066523	2.9320303132492507
D_24h_310	0.7995972995380789	25.880256580059203	2.6256277151259466
G_D7_28	0.4295129827044721	25.86181456975279	5.770815118239905
G_D7_105	0.6403100775193798	17.570046606882865	2.463726098628356
L_D21_57	0.8816068900424728	23.306266220570194	1.4589726091393045
D_24h_255	0.8969953613162871	27.94316308846396	5.698976444900544
L_D3_47	0.8747993253266679	22.20759306946426	2.3612626968292836
C_24h_34	0.9301449105995092	23.6496230351099	4.103236265627718
B_24h_115	0.9217255818482812	24.85818033368668	2.3053494811999222
D_24h_334	0.8541581319131504	19.843623191624246	2.337883282413282
C_24h_8	0.902418767055952	27.545920348193185	5.767244437202007
I_D3_95	0.7833533370194058	35.415192839714216	2.9483778809552637
D_24h_299	0.7807228915662651	19.5195287166032	3.687218606848189
D_24h_276	0.3864935064935065	22.238120568337354	8.523326505922585
I_D3_65	0.8688547782414939	23.71019987888192	1.5765965680164504
I_D3_70	0.836965082698871	30.06579485824377	2.4748490721026806
F_D28_31	0.8606325670702437	22.39338758783652	1.4915533665653737
H_24h_33	0.7321009389671361	23.47714875829646	5.3689271198228
C_24h_60	0.8731673389901238	24.59014634239425	1.939798284052365
G_D7_24	0.8754939050021017	30.221700914836582	1.7926240477474635
C_24h_16	0.887956357532522	26.9771623231736	7.810351267008578
G_D7_39	0.8864116143846524	25.900583996763967	2.1223558917509573
A_2h_36	0.7259574468085106	27.21646212441811	1.7578125
F_D28_24	0.5414847161572053	17.426839918745372	1.4542586303895535
F_24h_11	0.8052543149534138	35.06818722071227	7.257114471277048
H_24h_47	0.8541666666666666	25.005719959407234	3.5602634838195266
I_D28_38	0.3740983784370085	19.52598951314606	4.078057650305933
I_D3_141	0.895537936223161	21.352087692257495	2.0499440255315506
I_D28_134	0.5320900944538629	33.338198952762376	2.109375
G_D7_61	0.9999830457899306	11.882002159090948	28.080531251234593
B_24h_73	0.7772448059107375	41.548881293854514	7.778637550910668
F_D28_8	0.9999983045789931	4.242640687119286	27.206940113361355
D_24h_247	0.8215021636101381	27.91217866550021	3.7353228399631004
B_24h_87	0.6668975069252078	19.783548521107278	2.1512765332834944
H_24h_23	0.853461827626273	33.83522788833071	4.927452197256712
F_D3_27	1.0	nan	0.0
D_24h_345	0.8282334104251913	32.67150107749071	6.978316373887221
D_24h_406	0.8496629016723579	19.901666824869945	1.3361430762880522
L_D21_42	0.8583261546617189	25.994247765066333	2.540564459610797
F_D3_46	0.8877634820695319	19.75541046771945	1.4589726091393045
D_24h_442	0.8744124259145718	29.59574028020377	6.215358096645056
I_D3_47	0.8413414742058225	18.57314069227964	1.2890625
F_D28_45	0.619193689745837	26.182078030568782	3.146653495804114
F_D3_44	0.9999983045789931	4.242640687119286	27.674864630639455
F_D14_27	0.9999991522894965	3.0	27.444401804916197
H_24h_32	0.9075017918292586	21.93592643564335	2.2723499331639045
I_D3_82	0.7682699682261422	24.01393501410371	2.1512765332834944
D_24h_365	0.8612803286107147	25.18511468939048	3.454547571793049
I_D28_21	0.7872485331098072	22.352917454870735	2.238864043891734
D_24h_361	0.8976266209933937	23.51500318000838	1.88595432883958
I_D3_96	0.8955866523143164	16.261443106854887	0.5859375
A_2h_47	1.0	nan	0.0
A_24h_4	0.9999881320529513	8.539125638299666	26.635870635145146
B_24h_77	0.8519664162615996	18.750381827451555	2.109375
F_D3_50	1.0	nan	0.0
J_24h_18	0.8784620098039215	25.137319472800897	5.137572707058509
C_24h_41	0.8429496614659994	33.28569095583312	7.566538339386528
G_D7_57	0.9066486212146845	24.66662826457729	1.5634762575148047
F_D3_20	0.8083323962667266	30.524648059278825	3.277062059556929
L_D21_9	0.9227877982261132	23.584574564526147	2.337883282413282
L_D3_12	1.0	nan	0.0
I_D3_18	0.8601552765264066	17.878191413479964	2.1512765332834944
E_D35_154	0.8553769054082272	28.763934551384867	2.2079816814160282
D_24h_318	0.24561403508771928	10.770873602098154	3.7864440050164476
C_24h_40	0.8928889077125068	25.588117095579246	1.2178482240718669
G_D7_44	0.9016102049351735	24.341869480755634	1.2065191571469143
F_D28_17	0.9999983045789931	4.242640687119286	27.428384644008613
J_24h_53	0.851759826966734	31.627314630104703	6.846197657333686
B_24h_116	0.9104896718852176	26.71769659365795	4.985636106136559
F_D3_21	0.7813219335744821	31.674875026706054	3.3331553093737245
H_24h_44	0.7221151198017075	20.069910856394042	1.0611779458754786
G_D7_99	0.8968433771333636	23.429313063979578	1.5939223252424348
F_D14_26	0.07464607464607464	11.84804180716988	3.724277011422821
C_24h_56	0.8067624068351209	21.82880536639259	9.177360077292448
C_24h_38	0.9132210091979713	24.389954504712254	4.342267339136463
F_24h_29	0.9424322659073121	22.407868976716127	1.0867521674409029
D_24h_436	0.6682326259517253	38.297095755438306	9.399138845402607
I_D28_40	0.011943040881947635	18.17557772840778	4.347008669763611
F_D3_7	1.0	nan	0.0
A_2h_8	1.0	nan	0.0
F_24h_27	0.9999983045789931	4.242640687119286	30.645371493021788
G_D7_13	0.9135027431285313	24.648198700663233	1.3101960805662831
D_24h_307	0.858827958338562	18.2554139316062	1.0676289350559727
F_24h_25	0.9300856582284538	22.82776621548163	1.496149843922309
E_D35_75	0.9215791297772457	20.174410063975255	1.3412722432335467
B_24h_86	0.08232445520581114	9.912186527359736	1.632233001232514
L_D3_66	0.8647991971406941	25.637877533896877	2.217291554112246
L_D21_75	1.0	nan	0.0
H_24h_57	0.9305919121729888	21.129246519277476	1.2065191571469143
D_24h_337	0.9019123126092561	25.89798600150683	4.649258068330634
D_24h_402	0.7831525015069319	22.8944000564478	2.4886828806556993
C_24h_53	0.8824792124158011	25.056433603844493	4.752960888439042
G_D7_58	0.887427718709196	21.548554841348786	6.449572455851725
I_D3_123	0.7688479721323712	17.328282827445676	1.6280207800136488
G_D7_29	0.9999711778428819	10.809560465741168	28.339756256326
K_24h_1	0.7983382142613907	21.886976002706465	16.420473744926255
F_D28_4	0.8728068763480669	30.93475692855202	2.483158605517628
B_24h_90	0.8756134921379224	22.836506948240807	1.4111243647022222
B_24h_113	0.9247331890439585	23.75551336959041	1.3258252147247767
B_24h_80	0.9999059041341146	17.088533903291324	28.555542480360206
D_24h_404	0.8713432962194657	34.01089294582407	6.907107200761582
D_24h_267	0.9114233353695785	23.820664026745504	4.818957467566896
G_D7_78	1.0	nan	0.0
I_D28_43	0.8084882497369345	21.138701386961337	13.659257570703193
F_D3_43	0.8246127489471055	23.523626020264846	9.733619427939884
D_24h_449	0.8189037381367422	18.104435628156185	2.8585103713243285
I_D3_39	0.9105342349665346	21.577234965845438	4.8089729364101235
F_24h_53	0.8948553611640395	29.828457096381026	6.067778187187321
C_24h_3	0.5720997470184315	20.161569135294013	1.690102160373745
D_24h_405	0.9030165538265216	27.563625899012163	2.6953125
J_24h_23	0.9173952045734443	22.621651136680292	1.9327057620082784
F_24h_22	0.5939559634819118	36.257208201727714	7.451319061865406
C_24h_52	0.8667578659370725	17.87787767235623	2.768205893207277
I_D28_79	0.831467835092611	22.378636198425635	2.0499440255315506
I_D3_129	0.564857205144975	28.44206113123363	2.1892431670628207
D_24h_403	0.9277292724196278	21.82102349184337	1.5809458081912549
F_D28_52	0.8901603674752196	27.713465222901878	2.2541465697271104
I_D28_70	0.8420643842616249	26.67806444422645	1.8895916597574725
B_24h_70	0.8463883711185285	31.559680934650043	5.030879984452894
D_24h_450	0.8404872389791184	21.46234907027727	2.201753229850305
D_24h_424	0.7967789785971604	16.334904861038204	1.1117382399029458
C_24h_27	0.9006385413206364	26.44515749515797	14.069334276794603
I_D28_54	0.7901074711899521	19.07500374868796	5.034972904439258
I_D28_7	0.7719864028588861	28.61325420765753	2.112627700467181
D_24h_384	0.7746566791510612	15.822384081215354	1.2065191571469143
F_D3_24	0.6738620366025341	16.186631522708023	3.0760323629078177
F_D14_7	0.9999974568684896	5.196152422706632	27.793703049417843
L_D3_44	0.9172880243560061	21.72668750421168	2.6671421898611816
C_24h_22	0.5337130651477394	42.51981926859797	7.853311372390551
F_D28_67	0.932907178053003	22.879780757057198	1.0546875
A_2h_30	0.9999338785807291	10.844994482499462	28.60095324228176
F_24h_52	0.8930025514358613	27.57090001323461	5.4020768304450515
G_D7_72	0.925195660206241	24.266030790195337	1.0804153660890101
D_24h_445	0.8209583991574513	15.774391790108321	1.5765965680164504
D_24h_413	0.9218668630021369	22.814565986192097	1.6448049430802576
C_24h_1	0.8943749225622599	20.320552773426826	1.9818204521821596
D_24h_233	0.9027140260620437	24.8451016593247	1.9713988876477408
L_D3_72	0.9999915228949653	9.486832980505138	31.557616809748758
F_24h_30	0.8899127984463653	24.381203238808233	2.5887564884032646
I_D3_132	0.8773361656138782	20.57051033989867	2.601984763028264
I_D28_80	0.28436426116838487	22.70401711462367	3.466452997909931
L_D3_70	0.643269938005674	24.875691886559085	4.28335942558525
F_D28_32	0.9377727651645172	22.35665576208827	1.1361749665819523
D_24h_371	0.8748806842044977	28.03157438584318	2.6774202325302805
A_2h_6	0.7538165110419446	27.402410570892098	3.172731180628332
F_24h_67	0.9407303572712242	24.568599786987274	4.3784863341256415
A_24h_31	0.9999940660264757	6.651835354264785	25.94955715617441
H_24h_39	0.8732162345818834	25.778857855869987	4.906505019248044
D_24h_447	0.8117201426024956	22.983154580943918	2.6438705092215185
D_24h_444	0.9999889797634549	8.039350950672995	28.656597172787933
L_D21_26	0.9053937021512454	25.61754732583666	13.78734718438658
D_24h_286	0.6711327649208283	15.11577924040168	1.6572815184059708
H_24h_25	0.8264797802822237	28.803365288680403	5.051311420840385
J_24h_54	0.8996086020884184	23.065196482996576	2.5486597465935406
B_24h_111	0.8702526397258002	33.82588764863443	7.475239890851747
F_24h_13	0.8825196265155386	30.448680289699215	4.690428772544414
G_D7_19	0.9068283846577931	21.845996666812642	2.109375
I_D28_8	0.9041075758689103	23.860343365778494	2.612519157375932
A_24h_43	0.9211522178638697	24.098960106700435	1.415981950030614
L_D3_45	1.0	nan	0.0
L_D21_12	0.9999618530273438	16.58517176796124	26.703840412446997
F_24h_31	0.8831326111821302	21.940757780357	3.9235943069023143
F_D3_45	0.5817427385892117	22.22218357694515	2.1640060913225847
D_24h_367	0.8410104011887073	18.340407620389968	2.109375
C_24h_4	0.902332644664583	29.065709055134892	5.73261319154766
G_D7_56	0.999983893500434	7.880316047349975	27.986720614636486
K_24h_12	0.7918763479511143	30.725442027721893	6.73598806087496
D_24h_262	0.8596868979585229	33.53841923802114	6.009788158574103
I_D28_149	0.810951526032316	21.822820105804855	2.5378602923094977
I_D3_20	0.8332891698527464	24.97345180957025	1.773368666065026
H_24h_52	0.8118292311338321	29.84395220093959	2.535153240560618
F_D14_42	0.9999974568684896	5.196152422706632	26.444677798882687
I_D28_132	0.8170333906648479	27.472826022130217	2.1352578701119453
H_24h_9	0.7457927718440862	41.20998567502618	6.356274197962789
D_24h_269	0.8494983277591973	19.17046514857675	3.5871627808626485
F_D28_56	0.7701624394414363	28.874219377910656	3.168399804983385
I_D3_61	0.7350207833462877	26.711689367951717	4.752960888439042
D_24h_418	0.8703172097028851	22.389303344471827	1.6489742905629243
C_24h_61	0.8556440377702482	30.217657472783806	6.343297782527043
C_24h_64	0.9245249085786224	24.485844521435766	2.6953125
G_D7_20	0.9999966091579862	6.0	26.629682961846118
D_24h_244	0.8492003046458492	19.054198715973136	1.6448049430802576
F_D14_59	0.9113891145410236	22.478523361329316	1.5098553195381008
H_24h_24	0.8709429982261854	24.118703774170445	2.1640060913225847
J_24h_4	0.9080655458608214	23.406530123609954	1.6614195561044327
D_24h_236	0.8912428039282086	25.42483846384536	2.029747040119778
F_24h_21	0.8847410829999437	25.661405778546236	1.6572815184059708
F_D14_46	0.8730602670516059	22.430120087847545	2.966950523712226
I_D28_74	0.6701301634808143	29.70353444316586	2.5133918659602204
F_24h_8	0.0	nan	28.553378261709245
L_D3_26	0.4778020017837677	21.91478038427202	3.790069131749116
B_24h_84	0.4340859431900947	17.12830725947048	3.2602565023227084
D_24h_434	0.876181352591146	29.097955704675602	6.257198003537106
A_24h_44	1.0	nan	0.0
L_D3_2	0.9999974568684896	5.196152422706632	24.941673904691495
C_24h_7	0.6767380915677509	41.72147542210396	6.8150350071322086
F_24h_24	0.7032805012900848	16.397823260962742	4.350166685922793
F_D28_13	0.9249241023533977	29.12929178543249	4.79467325284659
E_D35_6	0.9216314443397496	25.69589635725875	3.1640625
F_D14_50	0.9999983045789931	4.242640687119286	27.11390564626445
L_D3_7	0.5857818596139903	44.39979390632663	5.376595193884904
C_24h_62	0.9103116859786221	26.035409653551696	1.3361430762880522
B_24h_81	0.695449680349446	38.23825109156182	5.567331337602986
F_D14_31	0.8991146689285904	22.969632090358626	1.9713988876477408
E_D35_139	0.9267485100096786	20.705462278502598	1.1777197993501043
C_24h_77	0.9087701152921851	23.72498817108884	4.528049785866013
E_D35_77	0.9087210090872101	20.834699339809426	2.112627700467181
F_D28_3	0.9242684182147934	21.976443438224994	1.1117382399029458
D_24h_433	0.7164250059424768	20.06602036910551	3.2327611462813413
L_D21_55	0.9167744210650053	23.406535781190016	1.0804153660890101
D_24h_256	0.9174253891512099	24.923131053433753	1.773368666065026
D_24h_250	0.9228221397501896	26.037324171863744	2.112627700467181
D_24h_391	0.8828406553317562	24.259156888760057	2.3612626968292836
C_24h_32	0.8892034101505262	28.85463781057097	5.548800282071116
G_D7_47	0.9999398125542535	14.988699565413897	29.416863661440544
A_24h_41	0.9999448988172743	14.19122608519624	28.977556686234028
F_D3_15	0.866532982629756	21.05861300240852	1.496149843922309
L_D3_48	0.8789324849770237	20.329243043671305	1.9644204626062747
K_24h_7	0.8528364628702583	32.649818500675025	7.032226494692577
F_D14_58	0.900024906600249	26.780999375267953	1.8528970665049098
J_24h_41	0.8936085383058333	26.72203200729934	1.7617144193405752
L_D21_25	1.0	nan	0.0
D_24h_385	1.0	nan	0.0
K_24h_4	0.9132888841852753	24.360128946874035	2.112627700467181
I_D3_68	0.8648054344838418	27.249875611703587	2.115875400617319
F_D3_13	0.8477635727401864	33.783287273375244	2.326105457962407
F_D3_2	0.8283570325062269	24.6362617155105	2.4130383142938285
I_D3_98	0.9029544693672581	20.54230446570551	1.2566959329801102
F_D14_65	1.0	nan	0.0
I_D3_86	0.7323568575233023	13.860767010872802	1.2943782442016323
G_D7_90	0.9322288319341747	23.542968140747757	1.3412722432335467
D_24h_313	0.8191852297812563	17.008277600942655	2.0161699844631156
F_D3_30	0.9871029324001737	19.72949310235425	32.99364063369826
C_24h_45	0.9333310610450254	22.5572959037519	1.5007322431483239
F_24h_56	0.805090206185567	19.564706293993268	2.34375
F_D28_47	0.9994320339626737	36.56974942257064	29.419664556171544
E_D35_157	0.9092406396629321	22.105651106378453	3.2306364262711456
L_D21_59	0.9354088310107181	21.92940531181608	1.1055446639128832
D_24h_300	0.9066398148426463	27.95128984576145	5.189435115347937
I_D3_9	0.7647253840203337	21.695699077979004	2.4859222776089562
D_24h_366	0.6138392857142857	20.67157165697711	2.026361304584834
L_D21_64	0.9019965463047401	24.40506642977844	2.1255887281894985
D_24h_457	0.7896384856248221	25.221251308230443	2.0499440255315506
J_24h_3	0.8871794871794871	26.63016964229252	2.540564459610797
D_24h_237	0.8833420578884874	27.199036824388088	11.450244244631586
D_24h_321	0.8990916973461642	21.282388015528653	5.255176716744999
L_D3_32	0.9999762641059028	10.31079531365064	29.71067146705772
F_D28_44	0.9999983045789931	4.242640687119286	28.013695773298217
B_24h_108	0.9032120989705059	26.771045054629198	2.073258517143062
I_D3_151	0.9128969067468452	19.32797189620896	1.7262796714050275
I_D28_127	0.43448765480791984	42.957538658170115	3.452559342810055
I_D28_39	0.7501131051123511	24.763780899287216	3.243363867913605
D_24h_395	0.7716696497059575	17.240208839333736	1.1055446639128832
J_24h_28	0.8916290434810751	25.351927926885185	5.690536191646398
F_D3_31	0.8502549837737599	21.866180380801076	2.3023690669205275
D_24h_462	0.8826214443336053	25.297853214862332	1.7617144193405752
D_24h_340	0.9229172955025656	25.863548055554066	1.7421174313263874
K_24h_9	0.8651976668826961	31.17987567434665	2.3053494811999222
L_D21_67	0.9999923706054688	9.0	33.65934275918751
D_24h_421	0.9245951011646348	23.312323640619503	2.1512765332834944
G_D7_70	0.8416580365915186	25.765778850905445	15.40246807979873
I_D3_87	0.6768184027215293	21.665054130252273	2.836809008650829
F_D28_15	0.8804258128404027	23.14890260432366	1.7772364321995822
F_D14_17	0.9999957614474826	6.708203932499369	28.302661525271127
I_D28_141	0.8198213302038176	21.78792758111539	2.908517260779107
F_D3_25	0.8485709084289095	28.520418556182545	1.7887895534148923
E_D35_67	0.9184436780492544	21.518752901374647	1.2566959329801102
C_24h_43	0.8995923524722093	27.141652498371997	5.403347757843048
F_D28_46	0.8692710505584132	22.467280875712255	2.109375
D_24h_372	0.5943262411347517	14.43592183126721	1.2890625
F_D3_56	0.800177982127628	29.76244947710175	1.7617144193405752
F_D28_65	1.0	nan	0.0
D_24h_387	0.20125786163522014	16.220872919145368	2.449751362542993
D_24h_248	0.9026645411068094	25.116527793889563	4.297762692396621
I_D28_129	0.5341991341991342	40.15632434618039	2.1255887281894985
I_D3_80	0.8353358282450266	18.10928213557293	1.154163023647981
F_24h_60	0.8590802613734435	32.54523991822915	7.282616221073132
I_D3_138	0.8296547602983981	24.873027312767285	2.3023690669205275
D_24h_298	0.877958920512112	18.75019766023599	2.7781100604210227
