# Supplementary material for: RatLesNetv2: A Fully Convolutional Network for Rodent Brain Lesion Segmentation
Source: Front Neurosci. 2020 Dec 22;14:610239. doi: 10.3389/fnins.2020.610239 (PMC7783408; doi:10.3389/fnins.2020.610239)
Supplement: Supplementary file 1 [file Data_Sheet_1.ZIP › 3E-Ablation/densenet_homogeneous.csv]

D_24h_312	0.7385211687537269	24.452727214328597	4.015275398205894
I_D28_76	0.7156891932122655	22.318429122744682	2.483158605517628
G_D7_86	0.6906354515050167	25.948547214859914	1.567861893780428
F_D14_67	0.8484249457977299	38.75405403962198	1.3716445207874561
F_D28_7	1.0	nan	0.0
B_24h_91	1.0	nan	0.0
I_D28_148	0.7458877786318217	20.913181583261515	2.596701539784415
I_D28_150	0.7591264561767855	20.166168986778118	2.559413632950182
I_D3_76	0.820997980963369	29.835243115539704	9.358139134806997
L_D21_72	1.0	nan	0.0
F_D14_45	0.33061699650756693	31.26855857217321	3.0197106390762016
H_24h_58	0.9045046667266888	24.3916333695044	2.2265625
B_24h_78	0.8779220779220779	18.067724497713257	2.115875400617319
B_24h_72	0.9124073641517848	24.42415167589404	1.5098553195381008
F_24h_41	0.6431352193096289	40.75767548939152	9.371337175089728
L_D3_42	0.8807979656606675	28.63999734735441	2.3349443959185088
G_D7_75	0.7172877556738583	25.98687177201559	1.9921875
D_24h_252	0.933526804972744	26.68470067318931	6.670429439417675
I_D28_24	0.4262430369300598	18.26207937204092	2.9296875
L_D3_31	0.8311253745418042	33.77481039768142	2.831963900061228
B_24h_103	0.8842246546178233	29.705062153559616	2.1892431670628207
J_24h_30	0.748963357874249	37.531051792410366	6.320524950075844
L_D3_23	0.8675109205305975	34.56301317901753	1.9644204626062747
D_24h_311	0.819904208875514	29.169399824516415	2.5887564884032646
H_24h_21	0.8911440758897307	26.76594152778815	2.7953579160648196
F_D3_53	0.8637586247222547	26.954129200153968	4.6875
B_24h_122	0.8809175400435041	29.66833442760832	6.23851483790914
D_24h_375	0.7808250749020512	22.353047202593373	3.8849026064650256
L_D3_21	0.8852152081870599	33.263385138301196	2.109375
F_D28_59	0.8537769840523859	30.882373645843906	1.950388708253114
K_24h_6	0.8533204606578857	23.032634437649694	1.7617144193405752
I_D28_96	0.09225092250922509	16.166904771060636	2.824680654654832
I_D28_110	0.676909472753399	25.578816660943673	2.337883282413282
D_24h_454	0.0	nan	30.387059961206145
D_24h_348	0.8893251757830335	31.157477190467596	2.109375
L_D3_53	0.9999796549479166	11.93391726736478	28.72815172718489
L_D21_80	0.8521400778210116	30.176384787047787	1.6280207800136488
I_D3_150	0.86379450155641	23.01095900354828	2.4130383142938285
F_D3_32	0.8042671954757445	35.27642251070153	2.768205893207277
C_24h_30	0.7475086150693863	20.587190959554757	2.2571906583115107
F_D3_59	0.8833565236005566	33.677450091687106	2.4665115445135766
F_D28_21	0.8951523898463367	29.46519228492462	1.950388708253114
B_24h_110	0.9138508138928131	29.542496241710502	6.678659460363284
D_24h_260	0.9019367277188678	27.154120741432646	7.144594253754461
D_24h_411	0.7977505523197429	36.18684213994263	11.884569026979113
I_D28_44	0.5143978460274723	31.635118365419583	3.799116815026717
I_D3_130	0.6923823814988084	23.472854873689425	3.8972552691365365
F_D3_18	1.0	nan	0.0
D_24h_453	0.9294739118346669	27.174722519384623	2.26326655263609
F_24h_48	1.0	nan	0.0
B_24h_97	0.8665291499294322	29.797400022279817	8.886182160997912
D_24h_287	1.0	nan	0.0
F_D3_65	1.0	nan	0.0
J_24h_5	0.9117082247860067	28.367954077181952	2.1640060913225847
L_D21_74	0.8413788696846746	32.04922197620876	2.112627700467181
L_D3_11	1.0	nan	0.0
G_D7_10	0.8485732814526589	48.28789222239544	1.773368666065026
F_D14_22	0.2621359223300971	25.754211873377553	2.4385139117208765
D_24h_283	0.903114186851211	30.716246043270985	6.540490435488668
I_D3_91	0.8712424849699398	20.618191815746837	1.5939223252424348
F_D28_41	0.6602525556223692	30.35062179709098	1.496149843922309
I_D3_42	0.7437731511048665	22.911179189022803	2.535153240560618
D_24h_422	0.8909653242566561	31.812130309588408	7.036131118255348
L_D3_25	0.9999813503689237	11.792443699041423	22.554255873511156
F_D3_29	0.9150153963918513	27.700289246894588	2.1512765332834944
C_24h_20	0.8804054471661963	33.6562712297399	1.9921875
L_D21_14	1.0	nan	0.0
D_24h_426	0.9311596490120573	24.706301651753325	2.390165396996618
I_D28_157	0.7863906105762891	27.03410509048525	1.8342745127927964
L_D3_83	0.8357929515418502	34.36700715807716	4.649258068330634
D_24h_460	0.9207657537888859	28.000501938208195	2.1640060913225847
F_D14_41	0.7392373923739237	22.293808984071138	1.0611779458754786
F_24h_32	0.8838892961876833	28.781668960682467	6.92299475987903
C_24h_48	0.9489803731400424	23.654785858264844	5.433760837204514
D_24h_284	0.6456195737963694	27.58688380077779	2.167176797918781
L_D3_35	0.8061134712551218	32.64129429682407	2.102854505264808
I_D28_9	0.544065206316862	30.445472286683557	2.4914404248596838
C_24h_17	0.8975816378249222	28.30846700965017	5.916518231889533
I_D28_35	0.7365611232882658	36.22338708485527	3.115953703197265
B_24h_106	0.9162281476249338	30.748424222495863	7.457766832826868
F_D28_9	1.0	nan	0.0
G_D7_81	0.8333699645200792	46.04821555447797	1.7421174313263874
D_24h_448	0.5961123110151187	30.565985159683066	8.4456341000284
L_D21_81	1.0	nan	0.0
G_D7_59	0.7625927372120266	37.02027317769102	0.9734324839357119
H_24h_38	0.8885631464523355	25.6062020891863	6.683798077312125
I_D3_157	0.3860520975690562	44.37705731291929	4.949698144205361
L_D3_43	0.8644515797129729	31.7270407305716	2.3053494811999222
H_24h_53	0.8929750408786598	22.067723654144693	7.862049898931019
D_24h_241	0.9464935944739484	23.71979134150805	5.178839014215083
L_D3_29	0.7360961149610318	38.74942574838532	4.6875
J_24h_38	0.7699910152740341	26.037605071340515	1.7617144193405752
D_24h_324	0.8068068068068068	21.028994590547963	2.079871798745959
J_24h_44	0.9209615194381244	26.97051119573686	3.464471601350269
B_24h_123	0.7476932564814156	44.47920188347794	6.508919098593195
F_D14_53	0.8103857902477656	39.34948449920694	3.8902014076635543
I_D3_104	0.6419805460440593	34.23962759826125	2.275369668626672
C_24h_15	0.65527950310559	21.426669873348356	1.6489742905629243
F_D14_4	0.7717776001826693	36.81020768476774	7.953224766073665
L_D21_70	0.5336021505376344	34.89103930829218	7.004833187755526
L_D3_33	0.8609832593377051	30.4384361806827	2.3320018057186407
D_24h_407	0.9390177435959547	25.93654801065311	4.234994765529528
I_D28_20	0.843436692025818	33.60874404527516	2.601984763028264
D_24h_369	0.8624605917878984	28.712453160638546	7.62169337883239
I_D28_123	0.002124108632984373	13.663899153363237	6.058718416270577
D_24h_316	0.6261609907120743	25.058705859592504	6.870226503328056
C_24h_24	0.9527922561429635	23.489778802084153	1.381620248736515
B_24h_93	0.3627906976744186	13.1003687516517	1.939798284052365
L_D3_62	0.9114007183170857	31.95614383922925	2.112627700467181
C_24h_19	0.9364923318914667	22.80558652843334	6.941814009196822
D_24h_315	0.9064460242547344	31.880203235536804	2.5701225233743723
H_24h_27	0.7627575094947635	35.85264091574086	9.380857545088828
L_D3_34	0.8312734894478173	34.388459530040535	2.4525526800534783
J_24h_34	0.9026516250171738	29.651672607459588	8.69875479370108
G_D7_71	0.8258915193287384	25.89249878140586	1.602514960684845
C_24h_23	0.85449326562155	20.972464995232887	1.9433348380988673
H_24h_51	0.9295537837092304	23.38803725189561	2.85129493607729
I_D28_114	0.004714757190004715	15.027444029976424	4.233373094106666
D_24h_319	0.927398597674625	27.128840202817727	5.804035545487403
F_D14_11	0.717283950617284	39.42973741305554	2.3728660232011625
F_D28_29	0.8951280367695338	27.947982474903856	1.8192392222179716
H_24h_20	0.9071621181142028	28.711328412653227	8.536206492878584
I_D28_95	0.8030770606914441	32.094464141398475	2.8440611951980306
C_24h_21	0.9037624776043	31.505722969973792	6.070041017095251
B_24h_68	0.9140749148694666	29.155608402111326	6.425039138377874
H_24h_6	0.9208431892732524	23.690925951822457	4.874211174160646
F_D28_20	0.9175971209744395	22.14125824513197	1.3101960805662831
D_24h_294	0.9282479562430159	27.06770699886641	3.7518306078708097
L_D21_33	0.8414560161779575	34.89835459829891	1.950388708253114
C_24h_22	0.6068311766476076	46.90595541021925	7.646877234879118
F_24h_55	0.9026391883534741	29.31667515339916	2.7781100604210227
L_D3_3	0.6924719540437306	47.267320831984925	4.553756068998152
H_24h_30	0.8225514768869571	24.588326808985073	2.4886828806556993
G_D7_5	0.702005647250604	62.67793290742756	3.0804936159597456
F_24h_20	0.889505748255871	28.927271866321846	1.2943782442016323
H_24h_36	0.864662530222261	31.780327187885174	7.186756924904046
L_D3_77	1.0	nan	0.0
F_24h_49	0.9160646064228165	26.76458450335502	1.9433348380988673
B_24h_69	0.8325127128904674	33.77499466815186	4.299360076838471
G_D7_60	0.7364620938628159	52.48109785106946	1.8002685346567049
I_D28_48	0.0	19.27358227382193	18.315022890418742
J_24h_1	0.9193849435605724	25.665647402353372	1.8786585400642264
G_D7_47	1.0	nan	0.0
L_D3_48	0.7682658077640278	29.685644825534858	2.612519157375932
F_24h_9	0.0	nan	31.040754539521302
D_24h_437	0.8982808458846797	28.877430615602925	1.8454705954715183
D_24h_231	0.9178525347345587	25.10467773568175	1.8786585400642264
L_D3_81	1.0	nan	0.0
F_D3_47	0.9999983045789931	4.242640687119286	28.779016861655258
F_D14_32	0.7886163639767834	45.404663051148425	2.3612626968292836
L_D3_57	0.8685148514851485	31.75856852626867	2.1320396951554983
F_24h_3	0.9282855827460424	25.886090263769624	2.6774202325302805
G_D7_91	0.7117242337897005	55.34256493757523	14.501923532166776
B_24h_95	0.8355609096976899	33.60109975973525	7.515547849136233
D_24h_246	0.900504488356293	29.56105742747812	6.049645077722019
I_D3_35	0.7012759325995909	38.07460730996914	4.21875
F_24h_60	0.8718340743124987	34.805345326621946	7.416219062014097
I_D3_24	0.8370571337376317	19.382683811355665	2.1061172760482143
D_24h_401	0.8223641028700996	30.584471073966807	3.1640625
F_D3_49	0.9318754314929188	24.96190781331061	2.3583529450193095
G_D7_7	0.6327408489570652	59.357845134352075	6.894171600038779
F_24h_1	0.7301587301587301	22.106328083779793	2.3023690669205275
C_24h_46	0.8452999963122765	38.59695519885113	7.827914480702219
L_D21_18	0.8232712967165986	33.43738839919332	3.3577848707565003
B_24h_75	0.8926436733055949	28.607403554043863	8.503162468908625
I_D3_73	0.5533227006911218	37.66736715235393	9.14738331885306
F_D14_5	0.6405228758169934	17.707140494804445	1.2943782442016323
F_D28_58	0.8504884937722832	30.540061387534745	1.527938063719371
D_24h_441	0.7555555555555555	24.73635983280124	2.05329087514866
G_D7_53	0.7491810755898329	43.56857925277893	1.9539060938124686
F_D3_58	0.8751455232568552	33.3864226895268	2.664566484586423
D_24h_446	0.6828797529434472	27.125866073408762	3.2327611462813413
I_D28_93	0.7116474767579553	26.37197449025026	2.3583529450193095
D_24h_297	0.9028516442791569	27.461731843061084	6.573999411448008
H_24h_49	0.9108797466221907	25.413547312979933	1.640625
G_D7_11	1.0	nan	0.0
D_24h_261	0.916350801195275	26.94070448559724	2.5161223304981117
I_D28_151	0.6662685728336085	35.617363171062664	5.274739422621984
F_D3_26	0.6638297872340425	25.301861350402472	1.4111243647022222
K_24h_13	0.9119663125900362	23.707309999437374	3.166231895181163
F_D3_41	0.6196133240158397	29.028013552566915	12.293521719569672
B_24h_100	0.913164564884063	27.319447675681907	2.583446213091633
G_D7_87	0.8055519634467003	43.082680297519794	1.690102160373745
I_D3_22	0.8010437051532941	19.130361171185562	1.4495293215062086
J_24h_32	0.8674107142857143	31.29435229345029	5.9857466199010005
J_24h_35	0.7666189404786254	29.731160701385278	5.690536191646398
I_D3_126	0.7755452515885283	17.676130686250932	1.5098553195381008
L_D3_14	0.9999983045789931	4.242640687119286	19.94461018886901
L_D3_13	1.0	nan	0.0
G_D7_97	0.6698216235893703	46.63035860213042	3.5428632323041347
F_D28_42	1.0	nan	0.0
G_D7_82	0.7527721873643503	55.4376286440808	15.53298099320141
L_D3_22	0.5936252915263022	44.77688939913958	12.3046875
D_24h_461	0.9057434912746372	29.425394130907343	4.6875
D_24h_235	0.8852116141732284	27.870627914190706	2.109375
C_24h_76	0.21079691516709512	27.52388316462119	4.7630628358363065
C_24h_58	0.7868098837466295	35.50125209582772	2.238864043891734
I_D3_162	0.5676969478956252	41.100973815631896	2.4748490721026806
B_24h_102	0.7477553310886644	27.381916922678364	9.005155993799121
I_D3_127	0.7872313366399593	22.772780368262296	2.112627700467181
H_24h_15	0.9076171054384473	23.787786616100583	4.052722609169668
E_D35_114	0.0	8.485281374238571	3.8600786934376417
C_24h_59	0.8523553112173815	31.561160765270138	2.9014261882359254
G_D7_33	0.725340418465626	41.00279009698467	1.640625
F_D28_22	0.2035306334371755	20.696758171669497	2.994593516995462
L_D3_1	0.8166788196252921	36.91275266886176	3.4624890709439433
D_24h_399	0.7845289079229122	26.204249151821358	2.792900458081168
G_D7_108	0.7779025749823204	41.57439949543019	6.121855259347958
D_24h_281	0.8799885612608033	32.015317729163165	7.436560306971144
D_24h_431	0.4404494382022472	17.95457338789626	1.0611779458754786
G_D7_106	0.743471026549953	47.22151574284182	3.406509809472336
F_D3_1	0.6897942718838241	18.45841409923148	3.13353327120022
H_24h_41	0.8207513416815743	19.460444503352168	3.192149641845993
L_D21_52	1.0	nan	0.0
I_D3_79	0.8754064149288491	32.78024325539002	4.234994765529528
J_24h_55	0.8621595052326377	32.33186502659574	2.483158605517628
L_D3_39	0.8178089136747015	32.96886794259542	1.9255871162290996
F_D3_8	1.0	nan	0.0
E_D35_128	0.8896056722750123	24.715506454336282	2.6722861525761044
D_24h_428	0.9164755838641189	25.539216377732185	2.5701225233743723
G_D7_48	1.0	nan	0.0
F_D14_15	0.6994489635266334	39.06389336783557	1.7022467632422598
D_24h_409	0.9193134925597098	30.482561272416667	5.15225342272983
F_D14_2	0.8548738189211816	34.67524245721694	2.910877112900208
F_24h_18	1.0	nan	0.0
C_24h_60	0.8593440577272604	30.42975642858571	2.1320396951554983
D_24h_218	0.9058310144194283	25.438730770435768	3.1640625
J_24h_31	0.7894878772278199	35.16057158274384	5.888598996750521
G_D7_98	0.7517175892308552	29.987445349438616	2.0161699844631156
D_24h_268	0.7844808252971518	20.904075330998072	7.0419839941751325
H_24h_37	0.9272283038302154	22.287855633970793	5.6554352400064
L_D21_23	0.8484645679425468	31.21734651340159	4.148172661037779
D_24h_243	0.9296023772463563	26.51177318519692	4.136569358138154
D_24h_314	0.9259177692320724	28.662265780066004	2.578125
G_D7_30	0.5650548354935194	39.67980731443811	1.7022467632422598
F_D3_5	0.4240570846075433	22.799009462130467	2.4859222776089562
D_24h_227	0.8843104490347353	34.95411423656489	4.5703125
F_D3_55	0.8081893313298272	37.41954552948549	2.251098364722486
D_24h_328	0.9256201455625975	25.06905343471585	1.7421174313263874
D_24h_357	0.8403530653362755	22.481993660774865	4.159743597491918
F_24h_45	0.6671593657618919	20.269514691349933	4.326425377025328
F_D14_56	0.47807665779879793	42.28773434906525	4.406623986788242
F_D28_18	1.0	nan	0.0
H_24h_43	0.8818619267406462	29.142794259050888	8.457820582390374
F_D28_50	1.0	nan	0.0
I_D3_101	0.7497135374038304	24.99811376226633	10.38812822445952
C_24h_13	0.9109113998241672	25.423728272188022	1.7421174313263874
G_D7_54	0.7290711205421315	52.61506882290995	2.109375
J_24h_29	0.8475750229623719	39.22048927057401	5.79930142108998
E_D35_64	0.7839278040395359	30.87081705474387	3.515625
B_24h_112	0.8182587001564549	41.80527889757975	6.7988951739188845
L_D21_35	0.8070666721574764	28.037696893604757	3.974021474487462
C_24h_65	0.9999296400282118	22.853340521269118	30.339343582928237
B_24h_71	0.9320266272189349	24.49620314590001	3.4465877741842363
I_D28_83	0.6402479521806509	23.81507825784122	3.0333232278620588
L_D21_77	1.0	nan	0.0
L_D3_74	0.9018414481897628	28.287501419252617	14.33764039613584
I_D3_74	0.6816155005934623	38.55444393069203	3.0128812809802596
I_D28_22	0.06813372831146847	20.724389389397597	2.9854076256696085
L_D21_19	0.6487724007262967	35.679198061497324	3.454547571793049
D_24h_383	0.6732142857142858	16.994742649837598	1.267576620280309
D_24h_436	0.7771089915732938	35.34822253695378	9.615803870817627
B_24h_74	0.5969615728328865	20.05175594970841	1.7022467632422598
J_24h_60	0.9284636364894987	24.948738074095402	1.9539060938124686
K_24h_8	0.8865423577487037	26.12343204517559	3.9809268167491476
C_24h_70	0.8999102736653207	28.708786156449218	2.079871798745959
C_24h_66	0.5756509054006913	42.71109187073873	8.37378285232024
B_24h_101	0.9057284383046018	31.40507779945925	2.7054835267066863
B_24h_118	0.8515061450718934	35.380081641483535	8.31783633928845
B_24h_114	0.9272146016876696	29.65714054628502	3.166231895181163
D_24h_271	0.8939529255855493	29.123469906707346	2.748290484271541
B_24h_105	0.9363139629328805	23.311204396351112	1.6819570423133583
K_24h_15	0.8972970860124689	29.147163481099515	1.9921875
I_D28_130	0.2695939565627951	27.34214969498771	3.8547384851715294
L_D3_61	0.9104923753888172	27.939640958886194	2.3612626968292836
F_D3_11	0.6063872111107093	42.737184431479385	2.6256277151259466
G_D7_74	0.7209508904022672	50.56250010097753	1.5324254098385182
D_24h_388	0.8389419985424615	34.200480372010325	3.986097973053504
L_D21_51	0.7599898622961899	37.27976437952137	2.2265625
F_24h_42	1.0	nan	0.0
G_D7_52	0.7366748667486674	58.484839933800544	2.176661205586724
K_24h_2	0.8607488430795119	20.217486899126207	1.267576620280309
I_D3_44	0.8133500412604298	23.16513065221913	3.4723904039130593
F_D3_3	0.8483640827654918	32.41150177899185	2.7156164592788596
F_D14_52	0.816918613528783	45.47185134117258	2.109375
F_D14_18	1.0	nan	0.0
I_D28_61	0.41197790818087676	46.68887459690698	3.20502992136969
D_24h_301	0.7169369931378665	20.99754497564393	2.633461529794246
K_24h_17	0.9223162323603028	24.19379232126794	2.532443295114177
G_D7_79	0.7656316461080391	27.441901632793545	2.109375
L_D3_49	1.0	nan	0.0
L_D3_73	0.906692463283792	28.89086077455608	2.251098364722486
I_D28_160	0.507893549842129	27.711452252273418	1.4304557362187933
F_D28_2	0.8796849303211287	28.433764298037495	2.8002663621910595
F_D14_20	0.8783050614655586	25.153212624246628	1.2943782442016323
I_D3_12	0.3977929584866001	43.708094411585066	2.4044864682050617
H_24h_26	0.9060692702579765	27.538413101715708	7.39860661765528
L_D3_63	0.6392264609531861	28.30644338858592	3.2686700814800047
D_24h_415	0.6442953020134228	23.799310818830513	3.2686700814800047
F_24h_50	0.9999991522894965	3.0	24.842091630971062
L_D3_40	0.6940434710469554	27.687440260085662	4.868572986993982
L_D3_18	0.8458757586813042	35.98442476902298	2.5024402153198384
G_D7_93	0.6787865748709122	59.61152848230364	6.007502633426389
D_24h_410	0.9276449717908452	26.14737204534731	8.458632390289964
D_24h_289	0.9240106611043514	26.916563430520956	6.480373388764918
G_D7_65	0.7829381226322436	45.84991407717955	2.109375
D_24h_430	0.7379090645815233	24.668561624187177	2.251098364722486
F_24h_26	0.845631067961165	21.402652936374643	1.6778696558526978
D_24h_435	0.847248322147651	20.832444344803204	3.1640625
D_24h_416	0.9168027267635176	30.206989728220737	4.8896826668027495
I_D3_8	0.927623078219509	25.32867738273148	2.311298780076096
C_24h_25	0.9345358420152386	25.843213833119233	2.026361304584834
K_24h_18	0.8372496984318456	23.799518709824632	1.5234375
L_D21_53	0.9998584323459201	27.03754369038885	30.379376131524246
C_24h_14	0.914826987473645	25.43629453793441	7.266569999028514
I_D3_7	0.844040269202959	23.617588619278607	5.2734375
D_24h_370	0.8149471490248623	27.034939826634893	2.532443295114177
D_24h_364	0.920899063742465	30.899715206924714	2.079871798745959
D_24h_389	0.9999966091579862	6.0	26.045169035314878
F_D14_47	0.9999898274739584	10.392304845413264	28.9837169315457
I_D3_88	0.8744213886671988	29.77041592068781	2.398768299663131
D_24h_423	0.8830699556754673	33.51400924935367	2.882431377245823
I_D28_68	0.7992691307024686	34.82075274945275	2.5727927812617364
C_24h_49	0.8996858638743456	30.979113993458768	5.352275271876204
C_24h_57	0.9068403346847236	28.98365966262366	6.601100205706716
L_D3_78	0.7156779986186785	23.257229597458323	5.33685822034486
H_24h_45	0.8962277785807198	25.36647306455716	3.2178586447842146
C_24h_9	0.9166257581276029	24.853540326809476	2.005926886948089
D_24h_345	0.8756052992233897	31.92689797595761	7.75919313620946
D_24h_338	0.078125	11.530226876763448	1.7772364321995822
I_D28_126	0.03695991671004685	18.70217645946556	3.3434396760204153
G_D7_21	0.8147768363106481	46.92175011473092	2.601984763028264
F_24h_44	1.0	nan	0.0
I_D3_43	0.9218903908624122	19.802482522957177	2.4130383142938285
C_24h_2	0.9274030572588307	23.753045011172187	2.1512765332834944
G_D7_64	0.8538663522855152	43.07830568360638	1.9921875
F_24h_4	0.9046652267818575	32.26185030503374	3.046875
F_D14_13	0.5413892952028418	55.749375174041226	4.595782394795526
F_D14_43	0.8344753968527254	35.78858601087059	1.3101960805662831
L_D3_80	0.9155213548842367	29.952443177974903	2.275369668626672
F_D14_48	0.9999991522894965	3.0	26.686864197637103
F_D14_49	0.7649712455663074	42.702552677008825	1.669664865090821
L_D21_13	1.0	nan	0.0
D_24h_432	0.8016252390057361	25.722909438443622	7.588286518388474
F_D28_1	1.0	nan	0.0
I_D28_98	0.6800482679459634	28.009532964686553	2.3023690669205275
E_D35_132	0.442995372318048	22.604065941198396	4.008429228864157
J_24h_49	0.8967645069214143	25.9407206111053	11.358122996684465
I_D3_139	0.8089076884797213	18.67436104779148	9.187828836589674
D_24h_393	0.3741496598639456	14.867641524391278	8.873036341962163
B_24h_119	0.883437429452931	27.56735337863937	4.284962179402084
L_D3_65	1.0	nan	0.0
C_24h_44	0.6067223010192301	28.527318152083865	2.7657243096576436
D_24h_368	0.8556982389611882	32.66861321001926	4.9399778691464045
L_D3_58	1.0	nan	0.0
K_24h_11	0.9035145391420695	28.61382966930508	3.209311860381833
I_D3_17	0.1319796954314721	15.653057976987943	2.3612626968292836
L_D21_45	1.0	nan	0.0
G_D7_43	0.8253935376967688	45.589882626438424	6.458083937556963
B_24h_67	0.9147269180754226	26.47748650527276	1.9112702848007919
I_D28_159	0.0	nan	30.591773868443276
F_24h_7	0.0	nan	26.193437945528455
G_D7_69	1.0	nan	0.0
D_24h_263	0.8516341406066306	18.656059459100984	1.7772364321995822
H_24h_18	0.8063073264635942	37.58948173441235	8.77890037515377
D_24h_265	0.7672076622216747	29.14897085885988	6.97339478756805
H_24h_28	0.7990375491392164	20.6717752502428	5.866402036304919
J_24h_39	0.9253075693334261	23.04399122260063	2.4130383142938285
F_D28_5	0.27790973871733965	24.388025167698018	2.4969463772651386
F_24h_43	0.9253527537551206	24.913068155452304	2.1640060913225847
I_D28_82	0.2132556652695887	33.71965447055468	4.480793975227772
H_24h_55	0.9033155653893862	25.529096576287465	3.042364449784493
I_D28_73	0.23199210612871396	17.212740813124476	4.7021256205638
F_D3_13	0.7907984358075235	42.80552663607016	5.0878812529904085
H_24h_40	0.8757095788178317	31.28591022612262	7.589191340011958
L_D21_31	0.8247514067679026	29.859205462672445	3.6573015314829456
D_24h_239	0.8944412366804892	31.56746658763934	5.409697916054902
D_24h_425	0.8059045226130653	18.91713573609262	1.4915533665653737
D_24h_254	0.7951914514692787	21.73445477805685	1.267576620280309
I_D3_40	0.6618705035971223	22.122590386033075	1.3361430762880522
J_24h_43	0.8828828828828829	31.066228765643665	5.342002181269445
F_D3_17	1.0	nan	0.0
G_D7_107	0.7946137738483016	41.10957663953085	1.9783526972032188
B_24h_83	0.7178175618073316	30.87316407518152	1.5098553195381008
F_24h_15	0.8619135165084242	28.583282073615685	2.005926886948089
I_D28_104	0.741125414472401	29.015873075370052	7.355791324910257
I_D3_160	0.8238176917422201	18.25353188678094	1.4683551663447267
D_24h_347	0.8495794658713937	32.58779651800414	6.844191445522893
L_D3_67	1.0	nan	0.0
F_24h_59	0.894889792998614	29.94666507553785	2.2079816814160282
L_D3_16	1.0	nan	0.0
L_D21_61	0.8272018328413446	29.84837968411625	4.141546182907568
C_24h_42	0.94121128162365	22.679824508064343	2.1923773750628563
L_D3_60	0.7310671176916395	45.05671667450306	12.33868072332644
L_D21_48	0.9174434087882823	23.50202708530702	2.5701225233743723
B_24h_99	0.9192770773712842	25.344880234617754	2.6203921611325662
D_24h_288	0.7107154349458329	21.618524792118354	2.6516504294495533
J_24h_36	0.8988899796118704	30.647169513916545	6.6590965524259556
L_D3_64	0.7296811854512798	42.634651851522854	2.745790901685933
D_24h_414	0.2627878902643975	27.167776195072264	8.931655787011513
D_24h_362	0.8907228229937393	18.837900474735022	2.1892431670628207
F_24h_47	1.0	nan	0.0
D_24h_440	0.7657861635220126	22.513192473823445	1.773368666065026
I_D3_48	0.6581883087907184	20.724012945964898	2.1608307321780202
H_24h_8	0.8219700177860592	31.153892722810124	3.9998550388771905
H_24h_19	0.8971346812756504	27.105156025951892	2.311298780076096
L_D21_60	0.7241697918365129	39.8001817203108	2.594055893106874
F_24h_65	1.0	nan	0.0
F_D28_27	0.9999983045789931	4.242640687119286	26.930187250584844
E_D35_156	0.7472934082499657	42.10366628557762	1.8895916597574725
F_D14_9	1.0	nan	0.0
F_D28_43	0.8876107283464567	24.604742712027775	2.580786977993583
I_D3_159	0.57275390625	21.019920844919064	1.3412722432335467
D_24h_392	0.7660957817951157	34.112273098944506	2.102854505264808
I_D3_54	0.8019956955585991	25.509192187773156	2.109375
D_24h_373	0.8735029940119761	32.76747223018303	7.141710461809026
F_D14_30	0.6667867435158501	38.22507383088953	2.3023690669205275
I_D28_17	0.10131195335276968	22.88266449264598	2.6722861525761044
F_D14_1	0.0	nan	28.84312681308094
B_24h_85	0.9131697017682766	23.992455720060963	3.984375
L_D3_55	0.9025386996904025	29.66300486320855	2.3728660232011625
F_24h_46	0.9043588658484977	25.727584019412692	2.005926886948089
J_24h_27	0.8735279057859703	31.61300388742164	4.514381316623021
J_24h_56	0.917803947192563	24.498966435000856	7.305209707269704
D_24h_449	0.7891660171473109	21.441567475158436	2.4886828806556993
L_D3_17	0.9995998806423612	35.34623578269231	31.2321726493441
H_24h_31	0.9049033326669903	23.733785340075475	2.775637331795393
L_D21_3	0.6999818060525199	40.568755159356705	2.6851029462631875
I_D3_93	0.7322964017744674	38.239464628461484	2.109375
C_24h_26	0.9026224553293626	25.58106611580775	2.463726098628356
L_D21_40	0.07533759772565743	20.498600368802983	4.067942568213231
D_24h_277	0.9317293461348716	25.900388145736613	1.2890625
L_D21_2	1.0	nan	0.0
C_24h_73	0.9265083119565579	26.102118261555155	6.73088928786299
I_D28_87	0.30508014126596034	26.23501457200179	4.21875
B_24h_82	0.8789938127599148	20.363686844518497	1.2290728689493964
D_24h_419	0.9332288725627873	25.599404670105546	6.5771321251885695
H_24h_11	0.7325361040318892	22.651299088540384	2.4748490721026806
E_D35_71	0.8933629639457362	24.008737469042444	1.2890625
H_24h_22	0.800727347381696	39.17568172236424	6.898154368481924
C_24h_39	0.8625599874124774	19.983896175285352	2.1640060913225847
L_D21_65	1.0	nan	0.0
F_24h_58	0.934161651879126	24.616457900813042	2.109375
D_24h_376	0.9174926181565138	27.777423607697962	1.5939223252424348
D_24h_459	0.7442052980132451	19.38177118445074	2.9877067462457725
F_D14_44	1.0	nan	0.0
F_D14_24	0.7604726100966702	13.97954042010591	0.8450510801868725
K_24h_19	0.9222210714761278	25.027371714265257	2.3053494811999222
D_24h_455	0.8865238632093198	31.035845521209904	6.687906128147004
D_24h_242	0.9091019454308173	25.65683891623443	2.1735043348818057
I_D28_97	0.749994156011127	35.91301601173097	2.3554395987002086
K_24h_5	0.8612566211114688	25.36958169770623	1.773368666065026
F_D28_11	0.8325532363483028	34.20277677043907	1.8932220025082238
D_24h_306	0.6434814275309542	53.15664844526043	4.6875
L_D21_76	0.8433007475560667	30.360081013786246	3.9235943069023143
I_D28_86	0.0	nan	28.524747042658525
F_D3_67	0.8723418120207659	35.373282502877146	2.05329087514866
E_D35_65	0.8471368101589329	27.83555467740062	2.201753229850305
F_D14_8	1.0	nan	0.0
F_D28_26	0.0	nan	30.01029791516624
H_24h_54	0.8481846261437147	32.05163409626588	7.7281580127176
G_D7_95	0.7554901048932982	59.53845191472565	3.546737332130052
I_D3_110	0.3689714993804213	31.088445220656965	3.77190865767916
D_24h_240	0.9368590172713884	23.778854761013477	5.729018700740774
H_24h_29	0.7520316732652635	25.942050730982327	3.1640625
J_24h_58	0.9144997099003112	26.464991041557873	3.1640625
I_D28_47	0.240220782337413	37.49401116706921	3.1748946525337653
F_D28_60	0.843175952633976	26.388037135680566	2.1608307321780202
L_D21_17	0.9999448988172743	19.169055849718454	14.767949965767295
L_D21_49	1.0	nan	0.0
D_24h_363	0.9000913143900736	29.334563252055382	4.8089729364101235
G_D7_109	0.8063340807174888	26.730943535595802	1.5098553195381008
I_D28_42	0.4668727915194346	32.20075939202375	4.406623986788242
H_24h_34	0.9189152906430393	24.782080364986815	5.6347571625803
L_D3_51	0.9098792568727229	28.743273740645805	2.532443295114177
I_D28_88	0.7077581178300603	27.050052783700874	2.6799835842256106
I_D28_18	0.6312889314805942	27.270128209663664	2.7357697335770514
E_D35_120	1.0	nan	0.0
G_D7_31	1.0	nan	0.0
D_24h_451	0.891388229913968	31.30704226129041	7.050754198355308
L_D21_63	0.6563086904558648	33.71829246882836	2.601984763028264
B_24h_107	0.8680471487734948	30.836882058048257	3.3741046989581176
D_24h_377	0.7466042154566744	25.885605953194	2.217291554112246
B_24h_121	0.8404320358671286	22.787389636585015	2.109375
C_24h_18	0.944975014676193	25.747393353740748	2.8609114724375866
L_D21_83	0.72638119022964	37.7906886786692	3.6384784444359433
C_24h_10	0.940196686453442	23.448745545572727	5.299415181841413
I_D3_92	0.8134097926775474	29.000788779926076	2.349602069034776
I_D3_148	0.8308066836339493	25.881886705024	2.260230647107724
J_24h_2	0.8034405861739408	36.16151493593286	6.803942984528806
D_24h_351	0.7036247334754797	16.555237483890416	0.741158826601964
L_D21_32	1.0	nan	0.0
I_D3_21	0.8391593665768194	26.496238754053202	3.6119613298646347
I_D28_162	0.7135881277791418	27.68214288232218	2.44132812374996
F_D14_25	0.7475135812787296	46.67886112108768	2.398768299663131
H_24h_12	0.7845701209545604	20.52934208879694	3.1748946525337653
H_24h_50	0.7939197930142303	19.669188834956525	2.22964424887974
L_D3_59	0.8160414260701114	38.71356805792391	11.892077564036592
F_D28_25	0.8593623309706274	32.54636452347835	2.1512765332834944
L_D3_54	0.915575073824487	26.301516179151218	2.0161699844631156
L_D21_62	0.7740206027649064	39.60251692595997	2.036501624646418
F_D14_21	0.8308477892576773	38.58315873207533	2.201753229850305
I_D3_134	0.8084925690021232	21.939387215378694	6.670429439417675
F_D14_3	0.8116685869906777	44.09090252649395	2.112627700467181
D_24h_275	0.8716079690303088	35.9972108708978	13.043658379679425
L_D3_71	0.8406272254544966	40.587289504113805	2.580786977993583
D_24h_379	0.839476249440156	28.55786541099171	4.006715858737209
L_D21_29	0.8182996602896477	27.369586604387496	1.9644204626062747
L_D3_52	0.9999898274739584	8.43855382587287	15.287467580965219
B_24h_94	0.8491310374240324	21.106972223788357	2.1512765332834944
H_24h_42	0.8848206814968695	24.488773384376824	7.183890058122236
I_D3_97	0.8488222422448192	31.356497479577207	2.4044864682050617
L_D21_66	0.8422271906904075	30.16739580723826	2.337883282413282
G_D7_92	1.0	nan	0.0
D_24h_279	0.9379830194840536	24.624076135043612	6.940824794512897
F_D14_29	0.8355384403795901	35.13174978834059	1.773368666065026
I_D28_65	0.6795479690216533	36.31504830183789	3.168399804983385
I_D3_38	0.6467105627178664	25.407372022688588	3.0804936159597456
D_24h_350	0.9206554363591976	27.37067554875971	7.07990975015307
B_24h_120	0.8515456359711644	26.051025187492904	7.218217309891169
G_D7_100	0.7581340650725206	40.6729649134921	1.6778696558526978
J_24h_9	0.8606971621096281	30.2792551169503	2.3699705175183614
F_D28_53	0.7970741901776385	33.79406965608158	2.2904086272295388
B_24h_89	0.8963388350459558	29.982014602721655	8.010860700334032
G_D7_45	0.8787957628693551	36.07538284702948	2.2723499331639045
C_24h_47	0.8883442593372226	32.5288890239751	5.4790639347942
J_24h_59	0.911628050568822	24.51768870187464	3.610059797050632
D_24h_273	0.9232680255208627	24.380444173117937	1.7578125
D_24h_412	0.898943626352982	33.606859161317544	7.170496190989854
L_D21_47	0.8390793916302698	31.113309067365073	2.109375
L_D21_58	1.0	nan	0.0
L_D21_16	1.0	nan	0.0
I_D3_71	0.73932945688482	23.632247322733008	2.8440611951980306
F_D3_60	0.9071167703089528	26.583369474700813	2.1255887281894985
J_24h_37	0.8918558077436582	23.707734642488518	2.7407848977015234
L_D21_54	0.898700326255549	25.680709005055	2.109375
H_24h_17	0.877475040649171	26.798743247625016	2.996885590440099
H_24h_7	0.7097962472660297	26.6242015400674	4.334353595837562
F_24h_2	0.9250708334502202	27.93443218093574	5.494081954561426
E_D35_74	0.8579513803783507	34.1308900124343	2.154465973927762
D_24h_452	0.8713550600343053	26.92666603386712	2.005926886948089
D_24h_292	0.6419753086419753	19.205219938149696	1.171875
D_24h_386	0.6962218825070976	27.745471937866196	3.4004573738781816
L_D21_22	0.8521024071904956	31.245464876888242	2.2571906583115107
D_24h_456	0.9189671113459252	26.804855460395846	13.687379601354033
L_D3_9	0.8238153098420413	34.77890475140218	2.8076129415728763
L_D21_11	0.9999983045789931	4.242640687119286	21.847220083814438
F_D3_4	0.8084451378055122	36.1251693773871	2.398768299663131
L_D21_73	0.8353545484939667	28.91576206085498	2.4187227469394874
F_D14_60	0.8420848797805389	31.762996132686652	2.073258517143062
I_D3_149	0.8035950007021486	29.965658393704313	2.1352578701119453
C_24h_54	0.9114425334771847	29.049208773397456	6.819063996551322
I_D28_139	0.00859375	13.98832384080278	3.53510229585899
D_24h_291	0.881391640210092	31.575476081209107	6.609416555720426
D_24h_234	0.8878145967009463	29.662982625091274	7.846313543981578
D_24h_429	0.8069994853319609	22.933658535304566	1.415981950030614
L_D21_71	0.7370223537513727	35.08646839680228	6.008645504669189
G_D7_103	0.7935282220996507	35.086138189538296	5.766053718816818
G_D7_34	0.9999940660264757	7.937253933193771	19.21481952948768
D_24h_358	0.7257156838757034	22.090843404298674	2.1608307321780202
D_24h_295	0.9204309264283561	29.319105340902006	5.876926836618672
L_D3_75	1.0	nan	0.0
D_24h_280	0.8706918987247648	28.882301737438507	5.480317008323401
K_24h_14	0.8844633966645085	31.282631758136343	1.9112702848007919
F_D3_9	1.0	nan	0.0
G_D7_46	0.8223055193394176	52.40194000435388	2.1892431670628207
F_D3_22	0.6059271803556309	17.209145119830787	3.153193136032901
E_D35_3	0.8027536316434281	29.87412852629962	2.0499440255315506
D_24h_274	0.7227722772277227	18.355386947790773	2.109375
L_D21_34	0.8454227753153768	32.932562525896955	2.4130383142938285
L_D3_19	0.8100441880771572	27.657948987909705	10.252399442859096
C_24h_37	0.59727385377943	15.301560065007687	1.154163023647981
J_24h_57	0.8520044413277232	31.01165682484044	6.172122226061106
D_24h_353	0.8443974847953819	30.721720294607877	2.700402801985058
E_D35_140	0.28883291351805207	34.9957601555619	17.990857663620606
D_24h_309	0.7762769366086574	21.857803726203073	2.882431377245823
I_D3_83	0.6984924623115578	38.52022573585028	5.6188931694079
L_D21_21	0.8586609296564314	32.075611638182494	2.1061172760482143
L_D3_76	0.8420034564221275	38.48343169125446	3.2178586447842146
G_D7_85	0.884611962871801	34.234746498004846	1.7421174313263874
L_D21_44	0.8031146981925656	30.930128692133017	3.668549025585593
D_24h_232	0.9015570547047351	34.92378345272277	7.492672201474584
G_D7_38	0.7354651162790697	16.484813169649065	1.5098553195381008
C_24h_6	0.5376884422110553	25.957903643078563	2.559413632950182
B_24h_76	0.9999991522894965	3.0	25.483903180028417
K_24h_16	0.6438949178675206	45.76278630900518	7.649570587672308
D_24h_374	0.8111977971546581	24.721104203956198	2.308326047295962
F_24h_17	0.9999923706054688	9.0	27.828515402932474
E_D35_131	0.14471544715447154	28.100071699272966	17.201033379317835
L_D21_78	0.5306462821403752	34.24801438868648	3.277062059556929
D_24h_310	0.7719404065383919	27.636186113019992	2.320194125768359
G_D7_28	0.4393286344505857	46.842292889508826	7.942857751326818
G_D7_105	0.10279329608938548	14.082557288754714	2.326105457962407
L_D21_57	0.8101322717349428	31.80100675052293	1.4915533665653737
C_24h_7	0.6483613817537643	48.041961334430795	6.23851483790914
D_24h_255	0.884174083549074	30.161247845529942	7.07990975015307
L_D3_47	0.8047229406028744	34.521755421380085	2.063298850975665
C_24h_34	0.9228419080559158	27.309401542919193	3.113749278653068
B_24h_115	0.9150105547420269	26.75163343297728	2.3612626968292836
D_24h_334	0.8484532861160295	20.36979128664966	2.398768299663131
D_24h_457	0.759251850370074	20.911981198606213	3.517577582766477
I_D3_95	0.7092543113917902	48.10283473037843	2.9854076256696085
D_24h_299	0.737629049483802	23.899843004681667	2.1255887281894985
D_24h_276	0.4267352185089974	32.94534085002858	7.367916520133508
I_D3_65	0.5827285254937988	37.2300404416799	1.7302527023711016
I_D3_70	0.8415593647511188	37.31772494126035	2.4941949203663394
F_D28_31	0.7981295925183701	26.479174698693313	2.1923773750628563
H_24h_33	0.7087709338631848	21.306397208841577	2.112627700467181
K_24h_7	0.8690740578823118	30.728234627398905	8.5112338162113
G_D7_24	0.5444444444444444	46.26087481326949	1.9887378220871648
C_24h_16	0.8778005512757086	32.66354627955263	7.685391765032622
G_D7_39	0.6637222196118968	41.675887307985896	2.046591702723396
F_D28_24	0.6824146981627297	15.062504808432209	1.2065191571469143
I_D28_12	0.6426643768400393	28.179889012142837	1.9433348380988673
F_24h_11	0.827967049266367	36.70313757808698	8.667122853328404
H_24h_47	0.8387183508850549	27.26995148568163	1.7926240477474635
I_D28_38	0.19161821705426357	32.9535648364043	4.742837424573764
I_D3_141	0.8680071284673795	30.523596262921398	4.171282436849458
I_D28_134	0.05986622073578595	23.77708835887627	2.896689162728502
G_D7_61	1.0	nan	0.0
B_24h_73	0.9101876845480237	29.486469288520976	6.82208417710682
F_D28_8	1.0	nan	0.0
D_24h_247	0.9447616442727387	23.567397638007915	2.8919443779499376
B_24h_87	0.62272	30.14278043750555	2.1640060913225847
H_24h_23	0.8924157668791466	27.592945199538704	5.5078125
F_D3_27	1.0	nan	0.0
C_24h_75	0.8206762749445676	24.429114412286978	2.311298780076096
D_24h_406	0.8259877085162424	22.45126462242299	1.396450229040584
L_D21_42	0.5940722633870598	58.62567313663079	4.011853773896178
F_D3_46	0.8858427459151222	23.79773821812008	1.9956312147570003
D_24h_442	0.9262295081967213	26.6487867077974	6.481432879230391
I_D3_47	0.8782970846830171	20.278178358671287	2.109375
L_D21_1	0.7896360271437385	34.79883783461874	2.908517260779107
F_D28_45	0.24536256323777403	40.493552643897246	5.878095095617713
F_D3_44	1.0	nan	0.0
F_D14_27	1.0	nan	0.0
H_24h_32	0.8727348706454432	25.37135066490724	3.0760323629078177
I_D3_82	0.7486437613019892	26.584708942064054	3.2686700814800047
D_24h_365	0.8975640821525235	24.74420764933385	3.7518306078708097
I_D28_21	0.7174594369712939	31.393259120675985	2.4665115445135766
D_24h_361	0.8954338013416794	27.09082939667355	4.827499200948276
I_D3_96	0.8354243542435424	17.108605001776752	1.1117382399029458
B_24h_77	0.8181060816439878	23.050648510068463	4.21875
F_D3_50	1.0	nan	0.0
J_24h_18	0.9192428124110447	23.314610065653614	6.097129471560264
C_24h_41	0.8021649869354237	36.54877714374169	7.603653842582032
G_D7_57	0.8212275731822474	45.50066409881521	2.109375
F_D3_20	0.5390135470998004	45.11100268497624	2.4130383142938285
L_D21_9	0.8740419244620925	28.61112754173831	1.6819570423133583
L_D3_12	1.0	nan	0.0
I_D3_18	0.8750969743987588	21.17643971634283	2.109375
E_D35_154	0.7997259159332777	32.559252352705336	3.87605517387685
D_24h_318	0.27225130890052357	11.889090119773881	4.247945850091842
C_24h_40	0.8988467736871848	28.42720721523981	1.8528970665049098
I_D3_114	0.8023612750885478	18.2730209389522	1.0546875
G_D7_1	0.7136379192334018	39.44283700697278	2.5486597465935406
G_D7_44	0.8375317644459176	43.54739907171629	6.369224175797434
F_D28_17	1.0	nan	0.0
J_24h_53	0.797714508327111	35.455250080316226	7.056594945620905
B_24h_116	0.8993021685300517	30.667426618798203	4.919084030112974
F_D3_21	0.8541905070966199	39.62151823307672	2.5486597465935406
H_24h_44	0.6831742243436754	21.703869532350424	2.109375
G_D7_99	0.8394666666666667	36.70787484012329	1.7578125
F_D14_26	0.0	nan	29.81126545203277
C_24h_56	0.805321854822931	22.795991452898157	1.1777197993501043
C_24h_38	0.9178093895510274	28.378096750401514	1.7617144193405752
F_24h_29	0.9340401638261329	24.402205444330246	2.1923773750628563
C_24h_11	0.8648574410811405	29.036579741117976	3.3021100320950088
I_D28_40	0.002466851680542707	10.392304845413264	7.071175706974495
C_24h_53	0.9379446130767518	25.395793149778154	5.0878812529904085
F_D3_7	1.0	nan	0.0
F_24h_27	1.0	nan	0.0
G_D7_13	0.7511973944696341	52.782089128469245	5.033608967558092
D_24h_307	0.8617505847593254	22.67602444518898	2.3349443959185088
F_24h_25	0.9414348236240199	24.936355100726708	4.7181614388743895
E_D35_75	0.9185747278126031	21.928653457778776	1.3258252147247767
B_24h_86	0.18764302059496568	12.090035334918218	1.7302527023711016
L_D3_66	0.885907915880668	29.563951835205135	2.4469468380259105
L_D21_75	1.0	nan	0.0
H_24h_57	0.9287285116927365	22.424323746881452	2.201753229850305
D_24h_337	0.8941698676909945	29.417769116945806	2.8728868762807647
D_24h_402	0.7564050427002846	24.273490925344024	3.270770094598327
G_D7_104	0.7889096785167545	29.02137869597499	1.4915533665653737
G_D7_58	0.779078509290087	34.18727303691163	1.669664865090821
I_D3_123	0.6986363636363636	24.121723877931903	2.9320303132492507
G_D7_29	1.0	nan	0.0
K_24h_1	0.8097574653021169	23.207067075541637	2.395904097686821
F_D28_4	0.8284440609721024	36.602796295727074	9.005918464144148
B_24h_90	0.8667496886674969	28.09460462601675	2.3554395987002086
B_24h_113	0.9254337737853402	28.35253229011388	1.2621480016721494
B_24h_80	1.0	nan	0.0
D_24h_404	0.8924132239929857	31.008696358296817	7.6171875
C_24h_31	0.8743107221006564	25.41563831871449	2.472073020671366
D_24h_267	0.9388020833333334	21.99052810037516	2.700402801985058
G_D7_78	1.0	nan	0.0
I_D28_43	0.8175122987803103	28.148529870151297	13.816699464127865
F_D3_43	0.7709218966167778	31.643512669331997	5.354840465060561
I_D3_39	0.8575321345978021	33.3404184457573	4.485388877110462
F_24h_53	0.8890194350614383	29.376645129307448	6.368146016809465
C_24h_3	0.5597733711048158	24.62450216651912	1.6819570423133583
D_24h_405	0.9190242220498233	29.154603254136358	2.0499440255315506
E_D35_135	0.8458268933539412	29.841344089152905	2.217291554112246
J_24h_23	0.9215984411213298	24.10512257372553	5.880430917325489
F_24h_22	0.6317014960125735	31.131534613333805	7.451319061865406
C_24h_52	0.8760725840483894	18.528355352416057	4.884062340040947
I_D28_79	0.7980271471079771	31.485805177647553	2.540564459610797
I_D3_129	0.6559743384121892	26.164837312743604	2.115875400617319
D_24h_403	0.9423217005496325	23.52903154392596	2.1223558917509573
F_D28_52	0.8210860668254841	39.775210953686965	2.4969463772651386
I_D28_70	0.842375157706239	31.834660050922558	2.167176797918781
B_24h_70	0.9278562523296017	25.884386188814055	7.1609138050557135
F_D3_52	0.860676188754294	30.608458526020694	2.3290554977756006
D_24h_450	0.8603800645392614	21.907475007868285	2.201753229850305
D_24h_424	0.7561483951646519	22.113584573781335	3.392370662374249
C_24h_27	0.8978551179417691	29.344934923560416	2.601984763028264
I_D28_54	0.4726386806596702	35.96432381171966	2.2723499331639045
I_D28_7	0.6696098562628336	29.465035013002517	2.1512765332834944
D_24h_384	0.7921646746347941	18.820033038249058	1.381620248736515
F_D3_24	0.6837310195227766	17.062676609886147	2.275369668626672
F_D14_7	1.0	nan	0.0
L_D3_44	0.9140768502885133	25.71867462825908	2.449751362542993
F_D28_67	0.8781390134529148	31.18059544270628	2.1608307321780202
F_24h_52	0.8770766426525475	28.880622542332908	6.327039837512385
G_D7_72	0.8465409696626027	37.605905641189935	1.8528970665049098
D_24h_445	0.8746065057712487	17.513972106626493	0.6833146751771837
D_24h_413	0.9280898083100928	26.173167176573234	2.910877112900208
C_24h_1	0.932873799222703	20.205189350893832	1.7578125
D_24h_233	0.9293605220720109	26.34406644654567	2.266298391306295
L_D3_72	1.0	nan	0.0
F_24h_30	0.8776455554668158	25.448454953699052	2.507922018636644
I_D3_132	0.849963942763882	25.355781992974634	2.4748490721026806
I_D28_80	0.03040819699223269	18.597533123298778	4.103236265627718
L_D3_70	0.6906716787021466	29.167933086288908	5.225038314751864
F_D28_32	0.9061010365961311	30.872505126294655	1.640625
D_24h_371	0.8858277348087092	29.164721170694854	3.1640625
F_24h_67	0.9279155672823219	27.30571793438187	2.4044864682050617
L_D21_39	0.8498063747393506	31.354813471453976	3.7298040147280194
H_24h_39	0.876746890584038	28.48418671646214	2.1640060913225847
D_24h_447	0.8339636452360619	29.4069740109133	3.166231895181163
D_24h_444	1.0	nan	0.0
L_D21_26	0.7410248542497698	44.76462720150057	1.8932220025082238
D_24h_286	0.5980582524271845	21.181065812331653	2.046591702723396
H_24h_25	0.8642276281191774	28.0818805025016	8.493466727478317
J_24h_54	0.9111671151737787	22.80073847933811	2.7657243096576436
B_24h_111	0.8834243095714208	34.15664258378097	8.140947390449254
F_24h_13	0.8756364293676377	34.55482356109205	5.504071202726896
G_D7_19	0.7965626579660862	41.07580742279379	2.109375
I_D28_8	0.8767577366308429	26.018156102192954	2.036501624646418
L_D3_45	1.0	nan	0.0
L_D21_12	0.9999957614474826	6.708203932499369	32.99717839055759
F_24h_31	0.8555738220994089	25.63211414168082	3.9270928312771964
F_D3_45	0.6008171603677221	25.574797803233295	3.1225576393298975
D_24h_367	0.8467444717444718	17.879973377460104	2.1923773750628563
C_24h_4	0.8701054279575623	31.621781757180894	7.082818704497614
G_D7_56	1.0	nan	0.0
K_24h_12	0.8413705583756346	28.719498272266605	5.923477479421927
D_24h_262	0.8491370060394249	39.32379546629622	7.589191340011958
E_D35_138	0.842595595389015	27.71584973100288	6.425039138377874
I_D28_149	0.738272800645682	23.32240898322449	2.583446213091633
I_D3_20	0.7594757779527878	39.723031341278556	1.7617144193405752
H_24h_52	0.8883502545809323	27.80345314776566	1.6655473129162377
F_D14_42	1.0	nan	0.0
I_D28_132	0.7866661249695296	29.789759010099687	2.527014685880604
H_24h_9	0.783673894912427	43.0646122870809	7.970473159280603
D_24h_269	0.8645329363602531	19.708959990232536	2.4581457378987928
F_D28_56	0.5790402258292167	39.28887780884432	3.1488348849713446
I_D3_61	0.7768546188959312	34.979599388698006	4.6359469792623
D_24h_418	0.8789552620989867	27.363394386237378	2.792900458081168
C_24h_61	0.8679657372965225	32.914179674607965	6.9950238660578385
C_24h_64	0.9371804236669101	25.890176494842574	2.7054835267066863
G_D7_20	1.0	nan	0.0
D_24h_244	0.8582579386198332	19.355667732525824	15.263643758971225
F_D14_59	0.8104237413258526	39.11523718520013	1.9644204626062747
H_24h_24	0.8616821986673306	28.039812620240113	2.1923773750628563
J_24h_4	0.9018734711215926	27.329432923868136	2.141679712792625
D_24h_236	0.9376325404328164	23.597687858441013	2.697858851536251
F_24h_21	0.9365295341764047	24.471712537630335	2.1892431670628207
F_D14_46	0.8339966485127775	33.310216488329345	2.109375
I_D28_74	0.4961386325108307	44.50558639950965	3.668549025585593
F_24h_8	0.0	4.242640687119286	8.65840381034338
L_D3_26	0.35648386136738724	37.40562150272725	3.113749278653068
B_24h_84	0.3950617283950617	19.725102742889963	1.315426425037714
D_24h_434	0.9087144465836028	29.38899580444188	6.563546233565834
I_D28_71	0.16749467707594037	28.14441645920728	4.770265414933036
L_D3_2	1.0	nan	0.0
F_D3_48	1.0	nan	0.0
F_24h_24	0.7183320220298978	19.74699934750412	1.5098553195381008
F_D28_13	0.729239409107557	50.073530512133786	4.891086739384971
E_D35_6	0.7928188873100885	33.229172217681636	4.195901669523787
F_D14_50	1.0	nan	0.0
L_D3_7	0.5904603937016943	46.92604190255419	3.9445389093062895
C_24h_62	0.9136769819958621	29.24283436684402	1.88595432883958
B_24h_81	0.7321701441947045	44.76029998981636	4.500671336641762
F_D14_31	0.6688566735699493	40.53308754716326	1.7062757553001213
E_D35_139	0.905509517884091	23.852377203668002	1.8342745127927964
C_24h_77	0.9256867583822204	25.02268663727218	4.348587964518627
E_D35_77	0.8252313039922302	31.129211021555108	1.4495293215062086
F_D28_3	0.8789448130765496	30.863608336031973	2.3728660232011625
D_24h_433	0.7385079125847777	24.94453678054786	2.0499440255315506
L_D21_55	0.8077357698640751	37.16735890774445	1.769492445766582
D_24h_256	0.9153818732733268	26.473567975728933	1.4111243647022222
D_24h_250	0.9238328268676743	27.946718957091832	1.2890625
D_24h_391	0.8818281421192675	28.83531484836775	2.7357697335770514
C_24h_32	0.8701401161322898	31.961571329911962	6.091495977359544
G_D7_49	0.7486692659772843	62.572626360962815	6.337883101401544
F_D3_15	0.7892374050057217	31.802601141482587	1.8786585400642264
F_D3_42	1.0	nan	0.0
I_D28_138	0.7292723136960287	40.507134882767275	2.596701539784415
F_D14_58	0.7876297942988998	42.49718091701466	1.9921875
J_24h_41	0.9129928663104797	27.643582808978284	2.1061172760482143
L_D21_25	1.0	nan	0.0
I_D28_101	0.26833667334669337	21.440941959098403	4.688964614939661
D_24h_385	1.0	nan	0.0
K_24h_4	0.9006974778075243	26.639780054327073	2.0995866641213574
I_D3_68	0.7379308833519602	45.27626697587459	2.6799835842256106
F_D3_2	0.8688423073350466	33.3307723950885	2.7054835267066863
I_D3_98	0.768655303030303	31.06979390729649	2.4243938514348287
F_D14_65	1.0	nan	0.0
I_D3_86	0.6477093206951027	13.431234499431538	0.8286407592029854
G_D7_90	0.8599258430934024	48.43557276222803	6.554124119113858
D_24h_313	0.8249090173877881	19.852786615632915	2.275369668626672
F_D3_30	0.9877760145399306	28.092139847948317	33.20896088419227
C_24h_45	0.9369489714133048	24.337522240197227	1.8895916597574725
F_24h_56	0.7992700729927007	23.305638508078005	2.34375
F_D28_47	0.9999143812391493	24.47376818118011	29.53589993153459
E_D35_157	0.8827523952157232	25.417488707613806	6.23741408539278
L_D21_59	0.8959139211240051	26.794506620604032	1.8267723361078003
D_24h_300	0.9000908265213442	31.620201450001847	6.167670640753484
I_D3_9	0.8237152229376746	20.72521448986517	1.1777197993501043
D_24h_366	0.6259541984732825	19.26018215592117	1.8342745127927964
L_D21_64	0.8445786913541503	28.78446707607941	3.8099456735177015
C_24h_8	0.8809290794023619	27.837613671055088	6.871225881688616
J_24h_3	0.8467979096034615	33.23468517146017	5.263010524895067
D_24h_237	0.9288828239158525	27.35694090865227	2.636067627937967
D_24h_321	0.9172182227687886	23.78686083404651	6.197656791645634
L_D3_32	1.0	nan	0.0
F_D28_44	1.0	nan	0.0
B_24h_108	0.9023714433127592	30.570478031206004	2.005926886948089
I_D3_151	0.8549545007083004	28.599710438747568	3.1291476381606302
I_D28_127	0.13883161512027492	37.48391981463946	2.9530319925830044
I_D28_39	0.7019598203311805	30.941719298017798	3.8279256963424397
D_24h_395	0.7916885849552867	19.89437812165663	0.9375
J_24h_28	0.9309540862197705	25.354416223568986	7.8445631114904195
F_D3_31	0.7588537734153094	31.723380712522218	1.9112702848007919
D_24h_462	0.8793265870483484	27.786104805190885	2.2265625
D_24h_340	0.916540496084039	27.308089413799472	6.65393885933362
K_24h_9	0.8872686483454851	33.176839590985175	2.311298780076096
L_D21_67	1.0	nan	0.0
D_24h_421	0.9286870951669158	24.146274328743008	2.994593516995462
G_D7_70	0.7513785947227987	56.116083130913076	15.316634884961472
I_D3_87	0.6557036524147482	22.13948443002683	1.527938063719371
F_D28_15	0.7973765964791163	34.99290065084504	2.6722861525761044
F_D14_17	1.0	nan	0.0
I_D28_141	0.7759510561695914	24.656238688770845	3.243363867913605
F_D3_25	0.894505304925386	34.890336638159674	2.275369668626672
E_D35_67	0.8658939979294498	29.51991480245046	2.326105457962407
C_24h_43	0.9154224598930482	26.93846130575278	6.5729548417406995
F_D28_46	0.8518698922985333	33.32953673357216	2.26326655263609
D_24h_372	0.3419593345656192	16.956044146816332	1.5413609106991295
F_D3_56	0.8252396052303417	36.17079677962827	1.9433348380988673
F_D28_65	1.0	nan	0.0
D_24h_387	0.514419329696025	25.162750455931736	1.3565433870457295
D_24h_248	0.9201088081369563	28.91118733007739	5.903738305223437
I_D28_129	0.15422191207257502	34.15640339640688	3.168399804983385
I_D3_80	0.8313344755377879	21.108684186392217	1.7617144193405752
L_D21_43	0.9003882186112467	27.853908439083142	3.0960573781928686
I_D3_138	0.72249617055207	38.16384990100802	3.668549025585593
D_24h_298	0.8280843686795724	20.90593052527554	2.1608307321780202
