# Supplementary material for: RatLesNetv2: A Fully Convolutional Network for Rodent Brain Lesion Segmentation
Source: Front Neurosci. 2020 Dec 22;14:610239. doi: 10.3389/fnins.2020.610239 (PMC7783408; doi:10.3389/fnins.2020.610239)
Supplement: Supplementary file 1 [file Data_Sheet_1.ZIP › 3E-Ablation/densenet_heterogeneous.csv]

D_24h_312	0.7166143263047704	22.240952418259596	2.4044864682050617
I_D28_76	0.8309923214811248	20.448202043305443	1.6448049430802576
G_D7_86	0.7415413533834586	24.233190710071778	3.422597312463336
F_D14_67	0.9245652295476151	23.215102416062244	2.275369668626672
F_D28_7	0.9998787773980035	11.419532600387777	27.064731567562585
B_24h_91	0.9998372395833334	23.9060663088485	32.491383510731055
I_D28_148	0.8037323037323038	17.899961376081567	2.44132812374996
I_D28_150	0.8226508646752932	18.25502115755935	2.34375
I_D3_76	0.8998765853530447	20.665341381244446	1.315426425037714
L_D21_72	1.0	nan	0.0
F_D14_45	0.6533363289148506	21.233191916451535	2.792900458081168
H_24h_58	0.8983520780310247	23.163179979942964	6.508919098593195
B_24h_78	0.708994708994709	17.37213453876934	2.1892431670628207
B_24h_72	0.9193884203663589	21.77983352905922	1.7262796714050275
F_D3_41	0.47762951334379905	38.91368225990411	12.671973739596814
L_D3_42	0.9158935016345118	22.424229069699326	12.954917792851147
G_D7_75	0.7722725107193902	18.470162841987225	3.0648508196770363
D_24h_252	0.9050592836302688	25.536133383383795	6.9388459420722475
I_D28_24	0.7536351165980796	18.19292598307381	1.5234375
L_D3_31	0.8927043474577467	22.857401531272473	2.238864043891734
B_24h_103	0.8250098799841921	26.442613347503972	2.7382784638002944
J_24h_30	0.7234075240527721	26.90133800486472	4.810400566821983
L_D3_23	0.9270013062138459	22.909761573531377	12.571875873881401
D_24h_311	0.7940776552349298	25.48937265949459	3.4386095510440335
H_24h_21	0.8531560171815469	27.239119788385022	5.986893644271
F_D3_53	0.8644911214708502	21.99968135305833	1.6489742905629243
B_24h_122	0.7982483362642667	28.0848435117323	5.986893644271
D_24h_375	0.6988958519844822	21.005851445826938	4.612187965817444
L_D3_21	0.9186110153858629	22.479011441540223	1.4589726091393045
F_D28_59	0.9397229052959876	21.672899248899768	1.0611779458754786
L_D3_63	0.6918387413962636	32.045550777018384	1.7302527023711016
F_D28_5	0.5824634655532359	23.063690795641918	3.831511576001207
I_D28_96	0.4627899969870443	24.47824644246342	3.3516444482988494
D_24h_454	0.0	nan	30.387059961206145
D_24h_348	0.9195392074011476	24.434738324480605	1.8968453972154664
L_D3_53	0.9999983045789931	4.242640687119286	22.304140207821423
L_D21_80	0.9346642064780027	22.857750122782058	3.575659289623209
I_D3_150	0.8809469379460997	20.91677621260437	1.773368666065026
F_D3_32	0.8669976302087838	29.141082639883695	2.5727927812617364
C_24h_30	0.7762280169799879	18.146844479562578	3.5871627808626485
F_D3_59	0.9059392908490776	21.07544408671685	2.580786977993583
F_D28_21	0.9150542708824917	23.982699337716678	2.3290554977756006
B_24h_110	0.8933818472810933	23.622771003144106	5.79930142108998
D_24h_260	0.8881998102209571	23.749233830845345	6.907107200761582
D_24h_411	0.8388422739700198	31.1439140184151	2.578125
I_D28_44	0.680273208584246	18.865880352677443	3.519529082269033
I_D3_130	0.9603289423589432	21.482461451730952	0.4831764405020696
F_D3_18	0.9999635484483507	13.159112553202156	28.397362857933768
G_D7_52	0.9173319922046898	24.785968820084598	1.9956312147570003
F_24h_48	0.9999966091579862	6.0	27.286575269560785
B_24h_97	0.826281293219218	24.063676347681334	7.365120169908126
D_24h_287	0.9999966091579862	6.0	28.46522729645879
F_D3_65	1.0	nan	0.0
A_24h_32	0.8206798290250357	29.084179394308816	7.308968498209067
J_24h_5	0.8942237315923529	26.584896328356965	1.7421174313263874
L_D21_74	0.9078789650635872	24.330913230861178	3.3862929554999743
L_D3_11	0.9999821980794271	8.115507011064635	27.928267009331805
A_2h_39	1.0	nan	0.0
F_D14_22	0.6847525747299673	17.451247565963822	2.1512765332834944
D_24h_283	0.885869951439062	24.92166847649896	6.543639191397054
I_D3_91	0.8396501457725948	19.339848983518365	2.1798135044224543
F_D28_41	0.49848841115216663	36.13543174599222	6.9979681063282575
I_D3_42	0.8412716243540778	19.975188147046612	5.9765625
D_24h_422	0.8613502561357902	26.075805632138962	6.898154368481924
L_D3_25	0.9993845621744791	20.99632684963911	21.474429516214744
F_D3_29	0.9200809474836612	19.94742395422577	1.7022467632422598
C_24h_20	0.8166762061261793	28.932525966748976	2.1608307321780202
L_D21_14	0.9999440511067709	19.161933571973766	31.66231895181163
D_24h_426	0.9150166143201784	23.299063146321963	6.453829599850483
I_D28_157	0.8233332478259754	20.93564871571585	2.8728868762807647
L_D3_83	0.881523492377335	24.30427036913027	12.626375331182984
D_24h_460	0.9159694908624698	24.1065141895712	1.2065191571469143
F_D14_41	0.7453250222617988	17.595292302214762	1.4111243647022222
F_24h_32	0.8684579404777714	22.104812200774848	5.0390625
C_24h_48	0.9313902119993089	22.302435561468318	6.149832076594653
D_24h_284	0.5938833570412517	25.535875697391145	8.532183585594092
L_D3_35	0.8290583577207781	24.955598597777584	1.9818204521821596
A_24h_14	0.9999923706054688	6.770600440931532	26.9729886044875
I_D28_9	0.6792331584020563	29.468025356002858	7.938534166143726
C_24h_17	0.8972893619252347	24.938063659995105	4.52198001130658
I_D28_35	0.8387721882024649	28.977607267341842	2.6774202325302805
B_24h_106	0.8607434010837955	30.915334936551297	6.928943202700538
F_D28_9	0.9998296101888021	17.954904526199677	31.556746458884394
G_D7_81	0.9286102653327534	23.035550149288017	1.1777197993501043
D_24h_448	0.39251390996459284	30.685791585257903	14.715782692534782
L_D21_81	0.9999821980794271	9.430054396763888	28.071726889985545
G_D7_59	0.8250282212546364	17.910740514730282	16.026863434948837
H_24h_38	0.8614936112144895	26.534518676850603	6.928943202700538
I_D3_157	0.5527708880909192	34.2599690307216	3.687218606848189
L_D3_43	0.8965991777475788	24.036829253870184	1.6655473129162377
H_24h_53	0.8536564282832939	21.880327467417725	7.218217309891169
D_24h_241	0.9303815289314374	21.73879775179951	4.919084030112974
L_D3_29	0.8235812322709093	29.91294633188668	7.414367090687428
J_24h_38	0.7411545623836127	16.692896124013156	1.2065191571469143
D_24h_324	0.7445735584301688	16.85699080059594	1.2065191571469143
J_24h_44	0.9135167291026899	22.898331870609592	1.527938063719371
B_24h_123	0.6544113176189221	34.009737018963314	5.915357561308108
F_D14_53	0.9107814144654404	22.449145192751768	5.5759580875173365
B_24h_89	0.8522436597812255	27.057198805358457	6.8901865294167655
C_24h_15	0.5381756756756757	16.95571999751765	2.109375
F_D14_4	0.8962037628035622	26.963339371037623	2.026361304584834
L_D21_70	0.7527763088313062	23.854719404018955	4.474660099696122
L_D3_33	0.903624839630048	23.39119747829949	1.496149843922309
D_24h_407	0.9296953611479737	24.714179674093423	2.1512765332834944
I_D28_20	0.8868954201740619	24.75143325634933	2.0765677906253144
D_24h_369	0.8030269906667787	34.97997354557553	5.622558063700854
I_D28_123	0.8961474036850922	24.861500495595457	1.1055446639128832
G_D7_33	0.8976149380197709	21.894216809185448	1.195082698498309
C_24h_24	0.9359146058476431	22.252232457022476	1.5458092919851079
B_24h_93	0.47330960854092524	13.658545135735796	5.991479545858227
L_D3_62	0.9318307412962816	22.62060423133545	1.0546875
C_24h_19	0.9220106318551914	22.204109194323756	6.117367095064775
D_24h_315	0.90865419608414	26.98426228100252	2.4581457378987928
H_24h_27	0.7477277393105765	33.89752325577315	8.147692169891577
L_D3_34	0.9102354316246452	24.470546335500362	1.640625
J_24h_34	0.8720101331448097	26.512218725073	8.222354693104569
G_D7_71	0.7671900378992962	22.396979761730194	4.503721605603665
C_24h_23	0.7915303176130896	17.97495112969622	3.87605517387685
H_24h_51	0.921802441502978	22.184890820928498	2.311298780076096
D_24h_319	0.8971523361902128	27.557166918675573	6.790810872398634
F_D28_29	0.9359190156705626	20.927093727837164	2.235795003320966
H_24h_20	0.8521785394265233	30.752086646636375	6.62290835200537
I_D28_95	0.9695870786878078	20.076828011730765	2.2541465697271104
C_24h_21	0.8788840425100941	27.688900662443135	6.040558110403065
B_24h_68	0.8306862146202403	30.890335756770327	7.247646607531044
H_24h_6	0.9048874779180215	22.729317194793424	4.931630956054878
F_D28_20	0.9090756818625946	20.66009101887871	3.067090389445875
D_24h_294	0.9156017700407459	25.646406179836195	7.503661215741619
L_D21_33	0.919445741865172	22.945096208600443	1.3412722432335467
A_24h_34	0.9999677870008681	9.282276920020465	27.28883995579168
F_24h_55	0.8437874550539353	25.342626633440883	6.855218344785781
L_D3_3	0.8218950148563883	27.162915843008548	3.9584404111065314
H_24h_30	0.8228771885864629	21.614035276123246	2.115875400617319
G_D7_5	0.9030511585225969	27.215233284768743	2.922647792189045
F_24h_20	0.8793765266953588	25.60514372931432	2.384412884692477
H_24h_36	0.8254647099930119	27.811624045938366	7.39860661765528
L_D3_77	0.9999872843424479	10.601609733609259	27.09541247062176
F_24h_49	0.9032340956646232	25.288174532980175	1.632233001232514
B_24h_69	0.7692068065885285	27.594238968849613	3.636590777152242
G_D7_60	0.8891954340104149	26.442689770414756	2.748290484271541
I_D28_48	0.05696513340972336	27.73338227779599	18.241016423866878
J_24h_1	0.9066096271809648	23.866727430014354	2.9390475478088565
G_D7_49	0.910915171784737	23.310359152997957	2.1255887281894985
F_D3_42	0.9999660915798612	9.943088051505931	28.694909429172927
F_24h_9	0.0	19.74062090924675	13.275849085663504
D_24h_437	0.8808745101505643	23.32488951592735	2.217291554112246
D_24h_231	0.9278208633227324	22.08848862064787	1.4495293215062086
L_D3_81	0.9998296101888021	15.199839377013339	26.99207443898174
F_D3_47	0.9999542236328125	16.58451633254505	29.047847868995603
F_D14_32	0.9136236442265443	23.00771704709179	1.7849468216868536
L_D3_57	0.8909470939040058	25.910341146922484	1.9076742886054343
F_24h_3	0.9216567472367302	22.829895191580327	1.632233001232514
G_D7_91	0.8843061472056873	25.59704273652862	2.112627700467181
B_24h_95	0.7898431979794639	28.899323082097204	7.012670765801803
D_24h_246	0.8774882399194383	24.15724914946187	5.428703822765845
I_D3_35	0.8224153798956949	26.27291493845119	3.166231895181163
L_D21_43	0.9395003731834746	23.001426690972963	1.1600970628841796
I_D3_24	0.8651382883250388	15.716730223059633	1.496149843922309
D_24h_401	0.820421200801256	23.561108639212506	2.109375
F_D3_49	0.9293402305109356	20.492394140115852	1.5234375
G_D7_7	0.9681091022660235	21.427157376968882	0.7948042948974924
F_24h_1	0.6343843843843844	18.6946711238223	2.0765677906253144
C_24h_46	0.8262092139004333	27.837410001738025	7.036131118255348
B_24h_75	0.7840888857234429	34.474833118832784	8.738919462891635
I_D3_73	0.617948717948718	29.817560510587448	8.166211589148912
F_D14_5	0.6562929061784897	18.123473840986314	2.238864043891734
F_D28_58	0.9355581127733027	20.39221620666034	1.0611779458754786
D_24h_441	0.6072727272727273	18.07764832038769	2.063298850975665
G_D7_53	0.9048430275006084	23.55320185752231	3.241246098267031
F_D3_58	0.915171561257559	19.556118325137295	1.5634762575148047
D_24h_446	0.642021177781906	17.720706880669834	5.148253742927062
I_D28_93	0.8205624711848778	21.317569589632015	2.251098364722486
D_24h_297	0.873605675146771	23.9056640127877	6.831136707088909
H_24h_49	0.9073239023913786	24.31887481412922	1.669664865090821
G_D7_11	0.9999983045789931	4.242640687119286	27.518359904542596
D_24h_261	0.9131496603831184	22.885728389005425	2.26326655263609
A_24h_3	0.9116463256297066	26.350103721315918	2.063298850975665
I_D28_151	0.8067084639498433	21.914668912988628	2.112627700467181
F_D3_26	0.8202378176731173	16.979893398934482	1.0804153660890101
K_24h_13	0.9105160826099603	22.910952626296737	2.167176797918781
A_24h_11	0.9996965196397569	16.590063835137936	30.59895556294314
B_24h_100	0.8482214803729711	24.087240405532036	6.638441736688382
G_D7_87	0.89853933788079	24.085228993152526	3.3187036543374133
I_D3_22	0.7679154360329551	15.987191975437835	1.6778696558526978
J_24h_32	0.787925919525332	28.872008814444346	6.174346815149762
J_24h_35	0.636471990464839	31.51306407509344	4.985636106136559
I_D3_126	0.7441454037049983	14.918578272198141	1.315426425037714
H_24h_15	0.9187634942237048	21.875729878233027	4.810400566821983
L_D3_13	0.9999813503689237	8.546087327623454	27.30091510957668
G_D7_97	0.8110023624704691	25.70030760888987	2.957678780654054
F_D28_42	0.9999813503689237	9.840602906567172	28.40171490716659
G_D7_82	0.9049199920324016	25.373114299685163	2.702944358125968
L_D3_22	0.7868996400035122	37.926767941801714	12.19087993997716
D_24h_461	0.8867441125890569	27.265590162017997	2.395904097686821
D_24h_235	0.8912790176570763	22.37061157611731	1.6819570423133583
C_24h_76	0.1443614780777331	33.579165503610206	3.847606677980157
C_24h_58	0.8128449573507276	29.415903600796135	4.225255400934362
B_24h_102	0.6885808904697658	20.418715013281254	4.558277423150795
I_D3_127	0.7391594396264176	23.52915618441794	3.226382788578798
L_D3_14	0.9999610053168403	9.31970830138671	32.3840611565657
F_D14_30	0.8783181425054887	19.393105174279757	1.381620248736515
C_24h_59	0.8315731724043341	22.941789924048877	2.238864043891734
F_D28_22	0.4598511555033294	24.812656142382668	9.314747788705152
L_D3_1	0.9037289398738388	23.11495491260078	2.3930364675775944
D_24h_399	0.7969208211143695	20.40514075385141	3.3187036543374133
G_D7_108	0.9141128314646735	21.83812521964827	3.724277011422821
A_24h_5	0.8112218530823182	19.609927047465607	1.6655473129162377
D_24h_281	0.8630213271925468	25.110547034223607	6.650842323591896
D_24h_431	0.5363636363636364	14.45169923314586	1.1055446639128832
G_D7_106	0.8956869993838571	27.541104359796883	3.8529567709625616
F_D3_1	0.6669190007570023	16.443846184952825	2.532443295114177
H_24h_41	0.7894016157743393	17.178019443477673	5.718221671291806
L_D21_52	0.9999974568684896	5.196152422706632	29.026565485882927
I_D3_79	0.8982221077042	21.84451288002727	2.1512765332834944
J_24h_55	0.88159809183065	30.217294860452647	1.8968453972154664
L_D3_39	0.9201976658605825	23.95552595953642	2.079871798745959
F_D3_8	0.9999338785807291	16.21394379167011	27.80432420210816
D_24h_428	0.9088008847675358	22.58831370535336	1.2065191571469143
G_D7_48	0.9999872843424479	8.198641528210224	27.97862299554005
D_24h_409	0.8781394808326434	27.800445321209935	7.085726464608269
F_24h_18	0.9999915228949653	8.40184430076641	28.182071002262457
D_24h_218	0.861197909061706	23.736810319955772	2.308326047295962
J_24h_31	0.7607062185958604	29.123480457125314	4.737042874548688
G_D7_98	0.8599774308820763	21.824386734659527	3.7846301395207367
D_24h_268	0.7801790002182929	17.285895025640077	1.3361430762880522
H_24h_37	0.914206631246848	19.922250414311776	4.690428772544414
L_D21_23	0.9391946580331849	24.66816994534873	1.4915533665653737
A_24h_35	0.9671892983151261	23.36933549482242	1.7302527023711016
D_24h_243	0.9299363057324841	23.03239087012522	12.68497175009788
D_24h_314	0.8929539947688506	26.70403049821587	4.5703125
G_D7_30	0.7055865311030939	30.622806956013626	1.5324254098385182
F_D3_5	0.5539138635649167	21.276974349259277	2.583446213091633
D_24h_227	0.8768525539394775	28.722486257114298	2.3349443959185088
F_D3_55	0.85186717185923	27.941402715524692	8.963886284654595
D_24h_328	0.9288733554136398	23.60033518616472	1.5098553195381008
D_24h_357	0.8249289306800788	20.776885141964435	3.8671875
F_24h_45	0.723739756642662	22.7665025437387	2.320194125768359
F_D14_56	0.7443341165769727	30.56700516764786	2.251098364722486
F_D28_18	0.9998677571614584	21.053278263612153	32.097825249418186
H_24h_43	0.8492913556204695	28.149253747830453	7.653160250276107
F_D28_50	0.9999525282118056	11.09264959331178	27.995061166338452
C_24h_13	0.8570993296770262	22.793899765392695	2.507922018636644
G_D7_54	0.91982462509425	25.917617346399553	2.112627700467181
J_24h_29	0.7976803735502335	31.484707531770635	5.781513929786255
E_D35_64	0.968370607028754	27.41444049732374	1.0546875
B_24h_112	0.7590093543934979	31.551499056448474	7.157077258407408
L_D21_35	0.9197132360808931	21.430414456724797	1.117897501660483
C_24h_65	0.9999126858181424	16.09271062956904	30.482493895382497
B_24h_71	0.891340293283447	23.6274084734907	5.703793839205292
I_D28_83	0.7254940711462451	24.63296793723832	3.831511576001207
L_D21_77	0.9999279446072049	14.26547440824427	27.73830847986623
L_D3_74	0.8986520405317467	23.92969268602902	12.248756812714964
I_D3_74	0.8196211810238667	28.065970624761604	2.5887564884032646
I_D28_22	0.29588224333892305	23.112115336364933	2.540564459610797
D_24h_383	0.7108927108927109	15.286081450802927	4.79324093817599
C_24h_11	0.8470769803890263	24.77157175025445	3.087173407574881
B_24h_74	0.6025039123630673	19.634097201099397	1.1600970628841796
J_24h_60	0.9093179915762061	22.23761723314827	1.9539060938124686
K_24h_8	0.8445465942331801	26.19651317802258	6.1408933624565165
C_24h_70	0.9005746125718266	24.733699010642383	2.2541465697271104
C_24h_66	0.6369467779596876	36.20216096979374	8.146006498585672
B_24h_101	0.894850253008256	21.16287475633214	2.346677858730561
B_24h_118	0.7970784566108899	29.084678965122105	7.92814794167946
B_24h_114	0.9122800730999391	24.74417557661569	1.2121969257174143
D_24h_271	0.8914756746219611	25.33315564332164	1.8932220025082238
B_24h_105	0.9456107731465603	20.716364403442757	1.4542586303895535
K_24h_15	0.896728307254623	25.78624098326273	1.9956312147570003
I_D28_130	0.9539990534784666	18.111118454458204	1.0546875
L_D3_61	0.91375850070027	22.81211951388007	5.118827265900364
F_D3_11	0.7962699822380107	36.114202946222875	3.2071716054853145
G_D7_74	0.8945766463752075	23.821935979059432	13.427560368190724
D_24h_388	0.7986895711705657	28.30976942717214	2.540564459610797
L_D21_51	0.8685431487782246	28.80048233885035	2.109375
F_24h_42	0.9999991522894965	3.0	26.893446158665913
D_24h_453	0.9231120376146928	23.888980280545965	1.6489742905629243
K_24h_2	0.836026762738034	17.474941089063414	1.0611779458754786
I_D3_44	0.812839005781725	19.416056081031275	3.440605841227312
F_D3_3	0.9103290227533147	21.11856433650342	1.3412722432335467
F_D14_52	0.9295048973567691	22.666268923661107	1.3361430762880522
F_D14_18	0.9999474419487847	11.634150216755941	27.440148158438053
I_D28_61	0.574427774079574	34.658810279938365	3.082721821398259
D_24h_301	0.7352114705670437	20.576678618399836	2.201753229850305
K_24h_17	0.9128378580621989	23.536085008700365	2.3699705175183614
A_2h_38	0.8879245847673201	21.930095228584392	0.9734324839357119
G_D7_79	0.7047817047817048	20.225586399353393	1.527938063719371
L_D3_49	1.0	nan	0.0
L_D3_73	0.9191527039912818	22.80284222355178	11.964608454468955
I_D28_160	0.4320939334637965	34.205353851600975	4.356475850494009
F_D28_2	0.8877502571812931	22.653349772285278	2.633461529794246
L_D3_76	0.9017801605402683	23.333292208145686	3.0128812809802596
H_24h_26	0.8522257358306982	29.090280149602673	7.041008852718657
A_2h_20	0.9999313354492188	18.815007883826272	30.736652733976463
K_24h_6	0.8738826906765838	19.23527187894147	2.7781100604210227
D_24h_415	0.5246338215712384	28.804169909577563	4.806116403377315
F_24h_50	1.0	nan	0.0
L_D3_40	0.6643031991221406	21.29067596840354	3.8171478456802337
L_D3_18	0.9049170437405731	23.4034193792006	11.86201489886678
G_D7_93	0.8872641509433963	26.4573567101323	3.779183319514945
D_24h_410	0.9045235803657363	25.294597428380577	6.82208417710682
D_24h_289	0.8825824280024925	28.051444800072254	6.508919098593195
G_D7_65	0.9277660324171952	22.113019281569827	2.109375
D_24h_430	0.5695603156708005	19.12296399913313	13.214157280610776
F_24h_26	0.7919570432994402	16.29309286776901	1.5722352966795397
D_24h_435	0.8446156668501192	21.566007145113204	2.1223558917509573
D_24h_416	0.9215479455265687	23.76960911123232	2.483158605517628
I_D3_8	0.9253958965083081	20.56651779388272	1.5722352966795397
C_24h_25	0.9367130599996984	23.499194164493513	2.217291554112246
K_24h_18	0.8533874553010534	19.251655144543776	1.4495293215062086
L_D21_53	0.9998991224500868	16.41083099906629	30.229378220816706
C_24h_14	0.8687620306260235	26.212569747941576	6.828120530604944
I_D3_7	0.9640186504794581	19.189180163794305	1.0546875
D_24h_370	0.8544642203178788	21.72755341297282	1.7302527023711016
D_24h_364	0.8763506474177705	26.209572882834998	2.463726098628356
D_24h_389	0.9999686347113715	9.86606964912129	27.8832382550151
F_D14_47	0.9999398125542535	15.288801494803444	28.908519758860663
I_D3_88	0.9198012246645201	20.67363591818744	1.496149843922309
D_24h_423	0.8375676707774558	25.952771939053132	4.53259678261259
I_D28_68	0.8872017744756822	23.89571977420921	1.950388708253114
C_24h_49	0.9072252067362829	24.72195852800528	2.5727927812617364
C_24h_57	0.8589796358362243	31.021405265389472	6.99207838602014
L_D3_78	0.7237235049894384	21.67285476091419	13.876207453795912
H_24h_45	0.8758219831699489	23.499356189839467	1.9644204626062747
C_24h_9	0.8851994391240788	23.872742597608735	1.9076742886054343
C_24h_75	0.7690256907416384	18.262761355639533	3.8849026064650256
D_24h_338	0.10344827586206896	11.464989604867457	2.702944358125968
I_D28_126	0.3362417535645882	18.232270047318565	2.005926886948089
G_D7_21	0.9000233808744447	25.83272477839148	1.9783526972032188
F_24h_44	0.9999974568684896	5.196152422706632	27.425130015145893
I_D3_43	0.917739340305712	17.24920307786502	1.9433348380988673
C_24h_2	0.9282724252491694	21.082531387145046	2.1352578701119453
G_D7_64	0.9823479422119704	20.38412198207201	0.42252554009343624
F_24h_4	0.8299894403379092	26.33100066426509	6.522618773473006
D_24h_316	0.6367825722664432	22.965088340651835	2.1512765332834944
F_D14_43	0.9175426870024913	21.168048754462717	2.1352578701119453
L_D3_80	0.9240409746911475	21.969687663308687	1.3565433870457295
F_D14_48	0.999922858344184	13.24372695284193	28.826457649952957
A_2h_7	0.9999821980794271	13.74772708486752	30.491728114333526
F_D14_49	0.9724469589816125	23.087785484674782	1.4111243647022222
L_D21_13	0.999831305609809	22.144913398650658	30.01327221062479
D_24h_432	0.760036496350365	20.484126655644907	2.3290554977756006
F_D28_1	0.9999135335286459	14.012506771479586	28.622072295012767
I_D28_98	0.8064457154796417	23.7305290480599	2.1892431670628207
F_D3_48	0.9998957316080729	18.03719916018138	27.860326899399553
J_24h_49	0.897019619111473	22.47943844781654	3.2242538653588135
I_D3_139	0.8467385973516429	14.677690767393996	1.171875
A_24h_23	1.0	nan	0.0
D_24h_393	0.36574746008708275	23.59501640439031	6.693037645918892
B_24h_119	0.8901996656467842	23.253173253602398	4.7021256205638
L_D3_65	0.9999813503689237	7.922011389969716	25.494409284883545
C_24h_44	0.7143394370678932	29.583262493839825	2.1640060913225847
D_24h_368	0.8643639894576224	25.097788421877265	1.8968453972154664
L_D3_58	0.9999923706054688	7.858914441495733	27.20113478144685
K_24h_11	0.9093411777765443	23.728739941762676	2.7257117225655487
I_D3_17	0.5695067264573991	15.496347397178505	2.824680654654832
L_D21_45	0.9999618530273438	14.200463679904253	15.09673398298867
G_D7_43	0.9061088373503108	22.5841644453902	2.7282297015990977
B_24h_67	0.9016946064139941	23.72016116504571	2.2110893278257664
I_D28_159	0.026619343389529725	21.95780015217439	5.295526653607033
F_24h_7	0.0	13.076696830622023	8.304617679621831
G_D7_69	0.9998694525824653	17.190253252393642	28.560591686114233
D_24h_263	0.7193291230976292	18.3047417570719	2.1923773750628563
H_24h_18	0.771625035461951	30.050382075611484	8.916266982012779
D_24h_265	0.8215167248276449	25.8514010298419	7.075058835057928
H_24h_28	0.8282908441622855	17.951867762865128	3.1640625
J_24h_39	0.9165076075693952	21.26395501351494	1.5765965680164504
I_D28_71	0.38126681340180973	23.968705484631766	3.984375
F_24h_43	0.9235773022951356	20.16217035507543	2.1640060913225847
I_D28_82	0.3792307692307692	23.63049062422875	3.0197106390762016
H_24h_55	0.9036275832913286	23.78348398383415	2.5486597465935406
I_D28_73	0.39815082346142733	32.17322354842068	2.745790901685933
L_D21_2	1.0	nan	0.0
H_24h_40	0.8074518718476948	29.287634865057132	7.212507446919899
L_D21_31	0.9157065578437885	24.638231343092507	2.005926886948089
D_24h_239	0.8748514459263171	26.28980076961479	13.343432098818552
D_24h_425	0.8629787234042553	17.30485961521146	0.8203125
D_24h_254	0.7243614182234083	17.666765490099813	1.0546875
I_D3_40	0.6086375779162957	17.207379105606034	2.4044864682050617
J_24h_43	0.8752010848611351	24.288662935391514	4.612187965817444
F_D3_17	0.9999949137369791	7.3484692283495345	27.321279829886606
G_D7_107	0.8869011917490286	23.957478344707287	1.5765965680164504
B_24h_83	0.6442070665571077	21.58698794229915	3.4465877741842363
A_24h_33	0.9999915228949653	9.486832980505138	30.36061037920114
F_24h_15	0.8447991461284688	23.676235418437408	1.8932220025082238
F_D28_53	0.8988648925557443	24.977744114136083	2.2571906583115107
I_D3_160	0.7876315224393386	17.132281360298908	1.0804153660890101
A_2h_40	0.7807938231391001	27.08083801079151	5.022684138688322
D_24h_347	0.826293285720998	25.955046610942365	6.333548023533591
I_D28_139	0.5257305098781497	34.67952572903958	2.3699705175183614
F_24h_59	0.897282796815507	23.443103093519444	2.05329087514866
L_D3_16	0.9999847412109375	11.911940973384281	24.930934873603817
L_D21_61	0.9614118266824707	22.214280350598457	1.0546875
C_24h_42	0.9324554608830364	20.94240811054728	1.8968453972154664
L_D3_60	0.8710397721756578	26.95926344445603	12.462161969619526
L_D21_48	0.9508271664904712	20.49282246526875	1.2121969257174143
B_24h_99	0.8932330827067669	20.663162489864078	4.3216614643560405
D_24h_288	0.7261473905061632	18.543236126942066	2.9877067462457725
J_24h_36	0.8875687697530141	24.653210253833052	6.534188371617492
L_D3_64	0.8806690165180732	27.62143864532189	2.775637331795393
D_24h_414	0.2403589360111099	24.738710302645167	9.590778499504745
D_24h_362	0.8792296139234915	17.03869302007958	1.5234375
F_24h_47	1.0	nan	0.0
D_24h_440	0.7395318874812111	20.34569004920345	1.1660009028593203
I_D3_48	0.6657697482221795	20.954684254480124	3.0491277729510204
H_24h_8	0.7670684277407679	26.338591835299404	4.656636676477858
H_24h_19	0.8905267008046818	25.287373572912	2.266298391306295
L_D21_60	0.8718887791244007	26.599240866956865	2.141679712792625
F_24h_65	0.9999966091579862	6.0	19.72861220786798
F_D28_27	0.999983893500434	10.000182960605262	27.850959846214792
E_D35_156	0.8791403436263802	24.702182180658333	1.486942680521428
F_D14_9	0.9993769327799479	31.584149674797203	32.78004812650191
F_D28_43	0.9133867211904356	20.241617450518014	2.0765677906253144
I_D3_159	0.7285835453774385	15.997044562881989	1.171875
A_2h_51	0.9999983045789931	4.242640687119286	27.393815772508308
D_24h_392	0.6973017912478271	26.141448329366053	12.53139368293562
I_D3_54	0.760779902512186	19.669111016695147	2.109375
D_24h_373	0.8070872483221476	30.437431152170895	6.957622316623779
I_D28_17	0.5292031213052731	38.77125119208078	3.558334324380229
F_D3_52	0.8690314919806666	23.232282744844035	2.894317742631672
B_24h_85	0.890990018883194	21.42494926428194	13.196478079071184
L_D3_55	0.9261911319195814	22.40674679873159	2.266298391306295
F_24h_46	0.888	22.551770144317576	1.4111243647022222
J_24h_27	0.8407957057151879	30.69194189843996	4.927452197256712
J_24h_56	0.9004352173974282	24.565601214183438	8.796871530860772
I_D28_18	0.7264777157306922	21.750960569013362	2.251098364722486
L_D3_17	0.9979265001085069	36.843021792823464	33.09130988702415
H_24h_31	0.903628915463235	21.303547272111178	5.432497024921528
L_D21_3	0.7741187470780738	28.366124010764175	2.578125
I_D3_93	0.8667449368946287	24.577930568067245	1.773368666065026
C_24h_26	0.9042871213561197	23.975653669250317	2.3612626968292836
L_D21_40	0.5050956997265722	23.011018351111144	3.900777416506228
D_24h_277	0.9305957094190221	22.78356351377154	1.2065191571469143
C_24h_73	0.9361119710621935	22.6109169884983	2.3290554977756006
I_D28_87	0.7465870307167235	29.82069287395594	3.36799403043748
B_24h_82	0.821373210540713	19.431013023996215	2.167176797918781
D_24h_419	0.9141717148182665	25.666993130051644	7.114738704684628
H_24h_11	0.7984318455971049	19.590354045761995	2.109375
E_D35_71	0.9200969972756938	21.25466928001299	2.2904086272295388
H_24h_22	0.8007233872192387	33.08420156025298	6.881211682454624
C_24h_39	0.8768385083939979	17.12510857119056	1.1055446639128832
L_D21_65	0.9999983045789931	4.242640687119286	28.23270393159434
F_24h_58	0.92191507103636	23.700372233479793	2.109375
D_24h_376	0.9201789498469508	25.93872418521755	1.3766414208364137
D_24h_459	0.7656923076923077	16.884638747263832	2.5486597465935406
F_D14_44	0.9999847412109375	11.114183388693043	28.225893250784598
F_D14_24	0.7280625543006082	17.220718330659427	1.1055446639128832
K_24h_19	0.9252522277045437	23.712994630862223	2.217291554112246
D_24h_455	0.8614552633837878	25.903490070105352	6.742101498582434
D_24h_242	0.8930389521249213	21.75347223672484	2.3699705175183614
I_D28_97	0.8644823175009285	26.518830539685517	2.1320396951554983
K_24h_5	0.8808996519888407	19.844475731600234	1.9076742886054343
F_D28_11	0.9045511543851885	24.005264093858013	1.2065191571469143
D_24h_306	0.6063621587554318	49.19595230488439	3.7298040147280194
A_2h_52	1.0	nan	0.0
L_D21_76	0.927558721873457	24.28308350988282	1.7617144193405752
I_D28_86	0.0024638127502309825	14.466478539640251	3.277062059556929
F_D3_67	0.9071543408360129	23.90994386140977	1.6280207800136488
E_D35_65	0.9194371088521507	23.258381357755905	1.2621480016721494
F_D14_8	1.0	nan	0.0
F_D28_26	0.3485148514851485	16.09081772105609	3.0648508196770363
H_24h_54	0.7716252311485514	27.089000301821837	7.090570081596489
G_D7_95	0.9738673001866621	23.81809969992804	1.0546875
D_24h_240	0.9099498231681626	23.315480424272863	12.201014142019098
H_24h_29	0.7817947370934619	21.63392558357981	2.8076129415728763
J_24h_58	0.8911091608722068	25.061420766634868	4.121602826969291
I_D28_47	0.5665847665847665	28.46057304984885	2.831963900061228
F_D28_60	0.9220335119115468	20.967134783102683	2.266298391306295
L_D21_17	0.9994659423828125	28.64739874511466	30.64559555393676
L_D21_49	0.9999957614474826	6.708203932499369	28.367605985277248
D_24h_363	0.8476424361493123	27.327419068874455	3.724277011422821
G_D7_109	0.9397158228721203	17.862712392984914	0.5240784322265133
I_D28_42	0.620906060011767	19.90937763073543	3.53510229585899
A_2h_27	0.999985588921441	11.530226876763448	27.873386216598938
H_24h_34	0.881882124666505	23.791170261192285	6.538390422451557
L_D3_51	0.9268369962842411	22.197131277665264	2.1512765332834944
I_D28_88	0.8212261206143089	24.147236001854562	2.109375
E_D35_120	0.9997626410590278	14.0256505481678	29.12221372972067
G_D7_31	0.9999525282118056	12.43906791856977	16.17484687367144
D_24h_451	0.8581661505318433	26.346712227961383	6.819063996551322
L_D21_63	0.6702954898911353	32.73876847910964	3.2833419670598203
B_24h_107	0.8707797750862911	26.690825787802872	4.034042455794962
D_24h_377	0.7018006148440931	24.13129545925296	3.172731180628332
B_24h_121	0.6848441361715698	18.771566463773073	4.21875
C_24h_18	0.9324398211106282	24.035090927841047	3.430612773821355
L_D21_83	0.8792523570601533	25.22322011930117	2.384412884692477
C_24h_10	0.9094997974605746	23.919734447339593	5.999496438829784
I_D3_92	0.9045132346343652	22.660979344910928	3.172731180628332
I_D3_148	0.8913427788168379	21.130795301627003	1.4915533665653737
J_24h_2	0.7519596073723607	30.680298354268828	7.527415712227371
D_24h_351	0.44986072423398327	25.15626928903699	7.008753072330787
L_D21_32	1.0	nan	0.0
I_D3_21	0.8741487116173483	21.12793960746643	7.9799438841718215
I_D28_138	0.8911165618001493	22.196178515161467	2.5701225233743723
F_D14_25	0.9160333386907905	24.295071601256396	1.3666293503543674
H_24h_12	0.795914024260481	16.769277163604823	2.109375
H_24h_50	0.7860832056302854	19.554631945242303	1.8895916597574725
L_D3_59	0.9153169983153471	24.833026157504033	13.003060787512686
A_24h_45	0.9767686201260799	24.341354210598467	0.8203125
F_D28_25	0.9223954969087386	24.078595433868294	1.7617144193405752
A_2h_29	0.5629318854886476	25.581271753233136	2.2904086272295388
L_D3_54	0.9268265621243782	22.08701736529525	1.0804153660890101
A_2h_48	0.9999652438693576	11.492792636136924	27.894317638955943
L_D21_62	0.8964482567430938	24.070167388937453	1.669664865090821
F_D14_21	0.9100062408986894	26.11803128485369	2.281397148507631
I_D3_134	0.8242352709747222	21.56988838937586	2.1892431670628207
F_D14_3	0.9198357436172112	21.995299967420213	1.1777197993501043
D_24h_275	0.8918215753553788	25.9430075593462	7.89690730726474
L_D3_71	0.8806257736036852	26.54026058559609	2.073258517143062
A_2h_37	0.9999983045789931	4.242640687119286	26.89421211003459
D_24h_379	0.7591240875912408	25.44484802927538	4.299360076838471
L_D21_29	0.8877841531251369	22.89235021875426	1.9990689971756226
L_D3_52	0.9998982747395834	20.40375328580867	27.107067174822003
B_24h_94	0.7634917629236887	16.623370304368976	2.109375
H_24h_42	0.8548677183299697	23.890700909561623	6.7176143662343035
I_D3_97	0.9186779893085517	21.360093201936508	1.195082698498309
L_D21_66	0.9206963249516441	22.666400239762933	1.2729820888125252
G_D7_92	0.9999279446072049	13.065184159531556	29.988553724582776
D_24h_279	0.9181320416973782	22.62123142902767	5.958151790102888
F_D14_29	0.9213902954623666	22.523505428904453	2.05329087514866
I_D28_65	0.7827935653036638	21.64297079307381	2.81737858129015
F_24h_41	0.6235265425575156	36.48086883186366	16.305915292775083
A_24h_24	0.9999991522894965	3.0	24.859775197124417
I_D3_38	0.7756934743564159	20.623220222878796	15.386857089534235
D_24h_350	0.8849668998418697	23.4207883030336	6.25939235675327
B_24h_120	0.8235755544462668	22.233834376073872	5.735008267144761
J_24h_9	0.826202123851569	23.881996320101415	2.5133918659602204
I_D3_83	0.845828891784121	23.548252165955724	3.5428632323041347
C_24h_47	0.8306681816922096	26.293704715876185	5.552511440851
J_24h_59	0.887849367461018	24.885838342798337	3.9998550388771905
A_24h_42	0.999983893500434	10.000182960605262	27.890132611199835
D_24h_273	0.9247499073731011	22.464955076972863	6.918033817099426
D_24h_412	0.840264574351284	29.086716115557138	7.562907562623072
L_D21_47	0.9178132712984766	23.717699264933987	1.3865811991639725
L_D21_58	0.9999745686848959	9.395191835701368	33.36223366703594
L_D21_16	1.0	nan	0.0
I_D3_71	0.8304278922345484	22.508679634629598	2.109375
F_D3_60	0.9036808463742562	22.390513759286765	2.7855150759386045
J_24h_37	0.9119687909698462	22.053549676077207	1.527938063719371
L_D21_54	0.9365868203955869	22.19311294056681	1.1660009028593203
H_24h_17	0.8459699013416957	25.8661725594112	3.069328325087999
H_24h_7	0.7470781048240241	30.291584917627517	7.942857751326818
A_2h_9	0.9999796549479166	9.369711585684087	30.146356254283145
F_24h_2	0.8851185932029378	23.703070830801433	6.406845437267177
E_D35_74	0.9426562764695917	22.468242049917517	1.0611779458754786
D_24h_452	0.8336092715231788	24.665588087695397	12.703903343313424
D_24h_292	0.6371335504885993	15.048147030498198	0.9447958298787362
D_24h_386	0.6680088584658748	19.70163029081133	3.219991796257989
D_24h_456	0.882591710919856	26.07657649226668	13.983174704075163
L_D3_9	0.8650610359617288	23.632968615956944	11.064138517427034
L_D21_11	0.9999974568684896	5.196152422706632	27.63041696041249
F_D3_4	0.8569756383056552	26.72505647401472	2.079871798745959
L_D21_73	0.9113834342241252	22.396044151895712	1.3666293503543674
F_D14_60	0.871805021488351	24.071663214322346	2.612519157375932
I_D3_149	0.8663150042625746	22.618677163966943	1.527938063719371
A_24h_15	0.9999745686848959	8.354662416147734	27.207949609859547
C_24h_54	0.8735220015234078	24.531170074238208	7.028319701893992
L_D3_67	1.0	nan	0.0
D_24h_291	0.8611836013132419	27.695944688728826	11.644098160555684
D_24h_234	0.8565704905261401	25.89558743291554	11.905350298191827
A_2h_50	0.9056179775280899	25.597435082626657	0.9447958298787362
D_24h_429	0.7288698955365622	19.732462718188806	2.201753229850305
L_D21_71	0.7786738195182276	21.47044171986518	2.580786977993583
C_24h_31	0.8376431740790424	22.59989563944332	2.792900458081168
G_D7_34	0.9999923706054688	9.0	27.870676295489652
D_24h_358	0.6292082656141166	19.34046211096403	2.3349443959185088
D_24h_295	0.8538234234234234	27.82822761971604	7.078939833065135
L_D3_75	0.9999516805013021	12.113166458221013	27.632901955962073
D_24h_280	0.8433319250809745	22.97435215862037	5.706201011221806
K_24h_14	0.8733328789221366	27.343682579380857	13.215196497102541
F_D3_9	0.9999821980794271	11.521316797169531	32.4729924592393
G_D7_46	0.9258886574778274	22.68072597880437	3.1748946525337653
F_D3_22	0.6639888994376689	23.50516190721821	2.957678780654054
E_D35_3	0.8593725449117477	21.12353629404599	2.1923773750628563
D_24h_274	0.7836435764418676	15.580227820487737	1.415981950030614
L_D21_34	0.9473307209370918	25.329348451093587	1.4111243647022222
L_D3_19	0.8461295878514422	25.543248798548515	11.370207395247348
C_24h_37	0.66015625	12.481839006185577	2.0765677906253144
J_24h_57	0.8459900638750887	25.096835694564398	5.379148789466485
D_24h_353	0.7083170974585444	26.959769891752334	3.7846301395207367
E_D35_140	0.3208204334365325	30.507660653677796	5.685707564394471
D_24h_309	0.8013572236442645	18.75055601141855	2.112627700467181
G_D7_85	0.9161222745941178	24.684302795294574	1.486942680521428
L_D21_44	0.9152617079889808	24.15345941434428	14.554385564501041
D_24h_232	0.860497299227713	30.502179356361697	12.253240662709652
G_D7_38	0.7291666666666666	15.885267923685692	1.8968453972154664
C_24h_6	0.5545750116117046	22.715530450076503	2.275369668626672
B_24h_76	0.9999949137369791	7.3484692283495345	28.24656345766629
K_24h_16	0.6260425136485074	45.3061067450163	8.348324325454106
D_24h_374	0.7499148791283623	22.012930752376707	2.472073020671366
F_24h_17	0.9998999701605903	11.783074702458496	28.11743062203864
L_D21_78	0.6828331332533013	26.094223903134107	3.172731180628332
D_24h_310	0.8085464333781965	23.236328942303217	2.251098364722486
G_D7_28	0.39689947648228563	25.628274858070586	6.916048443599766
G_D7_105	0.486661277283751	22.49689248519771	2.3612626968292836
L_D21_57	0.9033268555848827	22.987704737186494	1.3361430762880522
D_24h_255	0.8565120138538134	25.27535654858731	7.163789866677153
L_D3_47	0.8761652185959982	24.647739836338264	12.116303461465154
C_24h_34	0.907861862195325	25.138979544843313	3.8027298608409263
B_24h_115	0.8572238261393224	22.752978301838123	4.8502036140409865
D_24h_334	0.8363379997985698	16.84953388957096	2.398768299663131
C_24h_8	0.8278351911187328	25.923872614432458	7.3529903634614024
I_D3_95	0.9858397723566263	20.700773489989754	0.5859375
D_24h_299	0.765021819402484	18.71691288653139	1.4304557362187933
D_24h_276	0.44049382716049384	22.669806688098475	8.574730373403149
I_D3_65	0.7667254933418899	35.7948874853469	1.5234375
I_D3_70	0.9250805781206702	22.929937594532742	2.073258517143062
F_D28_31	0.8914534203043988	20.545890171927034	1.1600970628841796
H_24h_33	0.6912181303116147	17.49558970627091	2.112627700467181
C_24h_60	0.8754859668743675	24.917599739827075	2.281397148507631
G_D7_24	0.8600066822586034	27.90116826890134	2.1223558917509573
C_24h_16	0.8057572488850965	29.31901025221825	7.375368270731045
G_D7_39	0.9813968550969738	16.55227444282669	0.5975413492491545
A_2h_36	0.7032648538061547	24.650529439957786	2.0499440255315506
F_D28_24	0.39712918660287083	17.57129691395925	2.046591702723396
F_24h_11	0.7760501276398236	32.91118178895312	7.3427110302283785
H_24h_47	0.8570807048074831	21.43599117705621	1.7926240477474635
I_D28_38	0.41545739648115665	19.296550556220996	3.51367133216366
I_D3_141	0.8846378078997231	21.632240617032455	2.2541465697271104
I_D28_134	0.5229229695136142	31.351113462060866	2.4044864682050617
G_D7_61	0.999985588921441	9.912186527359736	27.88914780751982
B_24h_73	0.8816931676868653	26.41133914491211	7.6099725445566655
F_D28_8	0.999924553765191	10.861205602882555	27.399329674310692
D_24h_247	0.9332838473131341	22.29975731916349	3.64036513289275
B_24h_87	0.5512449334105385	20.279812818577692	3.9375697538464314
H_24h_23	0.8544870561418569	27.94651200265858	6.455957119143431
F_D3_27	0.9999313354492188	10.973936899862826	27.47940679584555
D_24h_345	0.8349669296358275	34.6407806633791	7.163789866677153
D_24h_406	0.8080234015879649	18.02592754949536	1.5098553195381008
L_D21_42	0.8795453819876767	25.71360146698475	14.586902000114264
F_D3_46	0.8900783995674507	19.059736312583436	1.5765965680164504
D_24h_442	0.8590315552327735	27.12158987925254	7.049780270013296
I_D3_47	0.7866027007818053	17.594731965177147	2.4130383142938285
F_D28_45	0.5864386072083079	25.8916717169251	4.706504444067939
F_D3_44	0.9999745686848959	13.34252512384309	27.995061166338452
F_D14_27	0.9999355740017362	10.362951068476846	28.065611125219263
H_24h_32	0.8685449490268767	23.64509758583868	2.6256277151259466
I_D3_82	0.7792476229847044	22.108601910221648	2.472073020671366
D_24h_365	0.883015899429678	23.76221297646333	3.546737332130052
I_D28_21	0.8092476689232341	23.606891691205245	2.1320396951554983
D_24h_361	0.902837081317013	22.230903412629104	1.4495293215062086
I_D3_96	0.8922413793103449	14.75937098757489	0.5975413492491545
A_2h_47	0.9999898274739584	6.625386599999377	27.052043348264956
A_24h_4	0.9999915228949653	8.40184430076641	26.678886792523432
B_24h_77	0.7323092420045328	17.315510300590233	2.109375
F_D3_50	0.9999991522894965	3.0	27.9186768069054
J_24h_18	0.8772120586076603	23.64456312250017	5.642063961192527
C_24h_41	0.7549164399533619	29.94051954440283	7.889077818612579
G_D7_57	0.9154165973723599	24.28537968274252	1.425647468038645
F_D3_20	0.7714460104316946	39.73424277680121	2.4748490721026806
L_D21_9	0.91823600552868	23.537894913943628	2.102854505264808
L_D3_12	1.0	nan	0.0
I_D3_18	0.8688446518716069	17.689179136419032	1.7617144193405752
E_D35_154	0.9432300229353143	22.373619348556918	1.3309941435469392
D_24h_318	0.27149321266968324	15.426646857181014	2.824680654654832
C_24h_40	0.8917050691244239	25.15438684326087	2.1923773750628563
G_D7_44	0.9209482294166625	24.104782481117503	2.4581457378987928
F_D28_17	0.9998431735568576	14.232024574756378	28.092266107223576
J_24h_53	0.7734826921311174	29.171499082962665	7.202980950294989
B_24h_116	0.8742078863283411	24.901975251691795	6.5625
F_D3_21	0.8953739119484976	23.631757642198075	1.7022467632422598
H_24h_44	0.7372346528973035	18.555331551686223	1.117897501660483
G_D7_99	0.8696547413317646	24.4957298463439	2.6953125
F_D14_26	0.3123644251626898	15.058110768835567	2.4130383142938285
C_24h_56	0.788689338937715	18.110861385615152	9.053824646118139
C_24h_38	0.9117260093742291	25.090037889508547	2.1640060913225847
F_24h_29	0.927576732867572	21.86765913315783	1.4111243647022222
D_24h_436	0.5740498034076016	34.63826333921962	8.973838930817179
I_D28_40	0.24006510240065101	26.5629589050335	3.53510229585899
F_D3_7	1.0	nan	0.0
A_2h_8	0.9999940660264757	7.937253933193771	28.03354270515167
F_24h_27	0.9999101426866319	17.773277781800807	32.06529250448898
G_D7_13	0.9294670010137118	22.4358246521245	1.0804153660890101
D_24h_307	0.8408824219666745	17.58912624649516	1.5098553195381008
F_24h_25	0.9354255222935697	23.28773327777167	5.263010524895067
E_D35_75	0.9769824206399393	18.861686757774283	0.42252554009343624
B_24h_86	0.1908713692946058	13.54447916398788	1.482317653203928
L_D3_66	0.9190337138306345	23.258587969672526	1.773368666065026
L_D21_75	1.0	nan	0.0
H_24h_57	0.9326596261228454	20.67558624068125	1.5234375
D_24h_337	0.8547564984041793	22.877071592121602	4.86151605766208
D_24h_402	0.7027900766041183	20.82656724316888	2.415882202510348
C_24h_53	0.9111922006188928	23.007670514549893	6.2076199866323565
G_D7_58	0.8766375040503633	23.000816374205982	3.6328125
I_D3_123	0.9079042784626541	16.79973373662418	0.5859375
G_D7_29	0.9999143812391493	17.6450051824338	29.66070954022657
K_24h_1	0.8304969366916269	17.619818779825994	16.39536469245004
F_D28_4	0.841314383995655	26.37298453645909	2.463726098628356
B_24h_90	0.8785888077858881	21.750146143607235	1.4589726091393045
B_24h_113	0.9114083342321936	25.68508237298275	1.482317653203928
B_24h_80	1.0	nan	0.0
D_24h_404	0.8607413627046651	25.249842161831435	7.040033576191683
D_24h_267	0.9105300651697844	22.80824740640153	6.09036865321232
G_D7_78	0.9999847412109375	8.834674778007715	27.12074239339237
I_D28_43	0.830692053357656	20.417138703298388	15.24113431779173
F_D3_43	0.856180834586635	23.640442816800622	1.9921875
D_24h_449	0.7468634686346863	18.73813566912635	2.507922018636644
I_D3_39	0.9732379841422799	20.34669109989047	1.0546875
F_24h_53	0.8381608634672846	24.127796116717004	6.618759959270127
C_24h_3	0.5591626751818343	20.944082125694084	1.6819570423133583
D_24h_405	0.8848204535234792	24.029760179612026	2.1892431670628207
J_24h_23	0.905643301316673	22.57673618882864	5.169549609401432
F_24h_22	0.4962809917355372	36.48186808404336	7.519201494392956
C_24h_52	0.7963699651914471	19.363241039790207	3.3083423937874463
I_D28_79	0.8510513562104276	22.085898937220705	2.0499440255315506
I_D3_129	0.7111034660703535	20.09073021901521	3.166231895181163
D_24h_403	0.9260513436497694	21.2752409818353	6.084728899568986
F_D28_52	0.886970292983218	25.7831629067215	2.1384712020579677
I_D28_70	0.9254826465193149	23.462170836395785	1.5939223252424348
B_24h_70	0.8844858779776862	26.80122480592861	6.470830168255557
D_24h_450	0.8489050593807922	21.054871703012257	1.381620248736515
D_24h_424	0.7524954165817885	17.226723854091382	1.4589726091393045
C_24h_27	0.8430551400937282	26.291728385863355	6.501530393756343
I_D28_54	0.773551637279597	19.242711541306853	2.109375
I_D28_7	0.982118076206336	19.022658960261083	1.0546875
D_24h_384	0.7034320915224406	17.14722938061575	4.020402374626979
F_D3_24	0.673951048951049	15.555079930145398	2.5242960033442987
F_D14_7	0.9998703002929688	19.86986116103701	31.4187096320235
L_D3_44	0.9284706546275395	21.135342734126855	2.713086774091459
C_24h_22	0.4749176835173349	37.42864597947312	7.838433519464364
F_D28_67	0.9357900023791271	21.950005010831457	1.4589726091393045
A_2h_30	1.0	nan	0.0
F_24h_52	0.8256407793413701	25.033574339314928	5.252562851019134
G_D7_72	0.9033237405521647	23.535526746865802	2.115875400617319
D_24h_445	0.7468297101449275	16.393071502806475	1.6819570423133583
D_24h_413	0.9223605662630053	23.26292919263856	2.308326047295962
C_24h_1	0.9129638827786845	19.354213225591206	2.4215599593482606
D_24h_233	0.9258856706421479	24.949758020410318	2.1923773750628563
L_D3_72	0.9999898274739584	8.43855382587287	31.03566634453365
F_24h_30	0.8392156862745098	22.0490214361645	2.532443295114177
I_D3_132	0.8754327160833013	21.576171452233428	2.384412884692477
I_D28_80	0.2831908831908832	20.423568514754074	3.31663399173865
L_D3_70	0.6602063144732729	22.294048971327168	5.674828131001524
F_D28_32	0.9190218527205593	22.21156147783078	1.6819570423133583
D_24h_371	0.8509593246354566	27.94875225038489	3.3434396760204153
A_2h_6	0.724669603524229	25.6597082891548	3.831511576001207
F_24h_67	0.8798546668630628	25.203900947421225	4.787507394331756
A_24h_31	0.9999593098958334	12.390772776546262	27.451406374065108
H_24h_39	0.829778274163722	27.96649224956383	4.6448252771733785
D_24h_447	0.7696891857179553	28.204981286709174	5.3561226009498935
D_24h_444	0.9999923706054688	6.770600440931532	27.83517663147602
L_D21_26	0.8798083149851056	26.7860511507351	13.7848568303059
D_24h_286	0.602608098833219	15.257862568459439	1.9076742886054343
H_24h_25	0.8107251439291028	26.958802159184586	17.14825953780095
J_24h_54	0.9035395621767905	21.2755440226806	3.6704202570388653
B_24h_111	0.8047211354297968	31.12308638169306	8.576331779780618
F_24h_13	0.8549262561569481	23.995591104256626	3.264466002465028
G_D7_19	0.8958928781175365	21.232887380623772	4.21875
I_D28_8	0.8916549708947841	22.73682918987515	2.8537021082545126
A_24h_43	0.9314300698154643	26.012119723946324	1.267576620280309
L_D3_45	1.0	nan	0.0
L_D21_12	0.9999279446072049	13.918954248366013	16.7578125
F_24h_31	0.8838838511146757	21.941040228542168	4.076373546310801
F_D3_45	0.5876106194690266	17.385686397353382	2.3023690669205275
D_24h_367	0.7968923418423973	17.02192492342611	1.315426425037714
C_24h_4	0.8283202365206567	24.31551267511235	6.826109005880015
G_D7_56	0.9999677870008681	11.627449879989676	27.698673103584202
K_24h_12	0.7086681211089235	33.071109766519996	7.25238208442147
D_24h_262	0.82766761758878	30.67450154650507	7.60907019410059
I_D28_149	0.8038967306068283	20.689805678860967	2.5378602923094977
I_D3_20	0.8487166441516518	23.51295617418619	2.1512765332834944
H_24h_52	0.9050656218238595	23.240826780011236	2.109375
F_D14_42	1.0	nan	0.0
I_D28_132	0.8910880242472932	23.146171927660344	2.109375
H_24h_9	0.7559045065747478	32.34859519184296	8.367220325565864
D_24h_269	0.8296781039971701	17.165680128679035	3.226382788578798
F_D28_56	0.7823567289117836	27.47298455430021	2.235795003320966
I_D3_61	0.7950286684390916	28.477011236521307	4.752960888439042
D_24h_418	0.8678856004553216	22.323561432794072	1.2890625
C_24h_61	0.8368487967771089	33.43345650461738	6.764470167028974
C_24h_64	0.8916614282981223	23.506680810364855	2.4044864682050617
G_D7_20	0.9999957614474826	6.708203932499369	31.808581997188668
D_24h_244	0.8327574291637871	18.329193657969892	16.67607359854419
F_D14_59	0.9253398707376866	22.30677875047658	1.88595432883958
H_24h_24	0.8628640776699029	25.38785217443455	2.201753229850305
J_24h_4	0.9002341255764456	23.882713251984313	2.0499440255315506
D_24h_236	0.9216085737921498	21.82549084046467	1.7578125
F_24h_21	0.9145480675068995	22.58030444490919	1.6655473129162377
F_D14_46	0.9699165673420739	21.62502951271411	1.0546875
I_D28_74	0.7088404440283537	30.849392762116157	3.2071716054853145
F_24h_8	0.0	10.474808236820346	6.228601062149209
L_D3_26	0.43553836475056507	23.036408212442346	3.289609886160515
B_24h_84	0.44935805991440797	19.000735065390856	1.9644204626062747
D_24h_434	0.8360297620025294	29.331934360438	7.193441837448191
A_24h_44	0.9999542236328125	12.055598400471156	29.206266133234365
L_D3_2	1.0	nan	0.0
C_24h_7	0.4629884570581383	40.69460228230619	7.0760292841174355
F_24h_24	0.6775956284153005	18.371418925268888	1.267576620280309
F_D28_13	0.8471760797342193	31.1478953899438	4.571814656983865
E_D35_6	0.9034834235275574	23.404626895596074	2.601984763028264
F_D14_50	1.0	nan	0.0
L_D3_7	0.6528345429252354	36.990813292409335	5.287741018443037
C_24h_62	0.9022316225665817	26.630290783045886	1.9644204626062747
B_24h_81	0.7409346187739212	34.131356901529486	5.0390625
F_D14_31	0.9699469652327637	18.659239942659184	0.3515625
E_D35_139	0.9371708145078755	19.182034533119914	1.0546875
C_24h_77	0.8986187418325909	23.624349113897257	5.548800282071116
E_D35_77	0.898670871817977	21.28345543162219	2.109375
F_D28_3	0.9275150095182311	21.265609864710225	1.2943782442016323
D_24h_433	0.7158767158767159	20.546015687621086	1.415981950030614
L_D21_55	0.9234043744923964	22.722428725592874	3.19859626498973
D_24h_256	0.9141345131975622	24.71534146461656	1.267576620280309
D_24h_250	0.8805790108564535	25.514995781554827	2.109375
D_24h_391	0.8700916796402006	24.86740433629154	2.8222487294044445
C_24h_32	0.8411150453099682	27.64465355226523	6.227498557306136
G_D7_47	0.9999991522894965	3.0	28.006096312482796
A_24h_41	0.9999983045789931	4.242640687119286	28.07270528870637
F_D3_15	0.8634186966479284	23.89682268529374	1.527938063719371
L_D3_48	0.8663678729903895	24.843600659798366	1.6778696558526978
K_24h_7	0.8117350841407445	26.574507842728682	8.166211589148912
F_D14_58	0.9178626842513576	22.786558918117496	1.6153182131355728
J_24h_41	0.890331719985834	25.48867699319107	3.687218606848189
L_D21_25	0.9999457465277778	16.18762391436318	28.4705336982379
D_24h_385	0.9999254014756944	17.227766656550518	28.71691583166292
K_24h_4	0.9031076715783655	24.752986809299795	2.0765677906253144
I_D3_68	0.8577103135196482	22.26208890330705	2.3349443959185088
F_D3_13	0.8649168349197193	29.633111526323198	2.9014261882359254
F_D3_2	0.9106585237792577	22.168970684389866	1.415981950030614
I_D3_98	0.8879756787923262	23.14074405409694	13.639638334161164
F_D14_65	0.9998948838975694	14.507940519768908	29.337627905691566
I_D3_86	0.490625	16.930095379273705	1.425647468038645
G_D7_90	0.9046258989136533	23.48314161306509	2.1735043348818057
D_24h_313	0.7993229264622908	16.454782783117274	1.117897501660483
F_D3_30	0.98614501953125	20.208584974511485	33.15743639636373
C_24h_45	0.9246906419180201	22.295573677483425	1.482317653203928
F_24h_56	0.793095817658774	17.58588559397217	2.4859222776089562
F_D28_47	0.9980723063151041	35.40917958957123	30.223017488874476
E_D35_157	0.9652250257663091	19.93350100462822	1.773368666065026
L_D21_59	0.942748658337399	21.066354229331647	1.0611779458754786
D_24h_300	0.884374099139292	25.020892045427548	6.534188371617492
I_D3_9	0.7839622641509434	15.993626608944142	1.8932220025082238
D_24h_366	0.5393794749403341	17.922010732190977	2.266298391306295
L_D21_64	0.9570039501671225	22.232461654146476	1.0546875
D_24h_457	0.7936613370024197	24.563516173764917	2.320194125768359
J_24h_3	0.8080089620712343	26.431654514296103	4.342267339136463
D_24h_237	0.9203943271411282	24.075313656770057	12.469322707712015
D_24h_321	0.9134440729723327	23.434691723590262	5.999496438829784
L_D3_32	1.0	nan	0.0
F_D28_44	0.9999711778428819	14.01794861976401	30.739333372910636
B_24h_108	0.8557434318333244	26.370096491656707	2.238864043891734
I_D3_151	0.9186674195369847	21.2535746720562	4.035744224466225
I_D28_127	0.5108249216846502	38.5692172758945	2.430051721093092
I_D28_39	0.9747568033493412	19.540141329905325	1.0546875
D_24h_395	0.7646493756003843	16.186427509873468	0.9152636338953111
J_24h_28	0.874429117706253	23.230527718395884	8.030550796411788
F_D3_31	0.8456202308128902	22.25997570169382	4.823230225138284
D_24h_462	0.8705282078042558	24.886100569980375	2.463726098628356
D_24h_340	0.9219718410776341	24.829710427670282	6.068909707605024
K_24h_9	0.8840012689013429	28.911295851359633	2.3053494811999222
L_D21_67	1.0	nan	0.0
D_24h_421	0.8880832375394229	23.806242237551714	2.4044864682050617
G_D7_70	0.8703983862834089	24.27487313411036	15.417617905971444
I_D3_87	0.5970249038943674	22.720597777390964	2.583446213091633
F_D28_15	0.893176664605236	22.090616633423977	1.7421174313263874
F_D14_17	0.9998660617404513	13.05201098270954	28.123779270382897
I_D28_141	0.8513665293897417	20.806699389562464	2.718143790174188
F_D3_25	0.8898101536538019	23.423403520486918	2.115875400617319
E_D35_67	0.9307108578993405	22.30454290039572	1.195082698498309
C_24h_43	0.8895332447344045	23.6846611633418	6.587563744947748
F_D28_46	0.8967094515752625	23.208573059011574	1.7772364321995822
D_24h_372	0.44216691068814057	20.32195183854249	1.7926240477474635
F_D3_56	0.8222797033971374	29.48136041230813	1.6280207800136488
F_D28_65	0.999894036187066	13.26039355876489	29.19403826326854
D_24h_387	0.5240549828178694	18.61267244616921	2.633461529794246
D_24h_248	0.8991279192236936	26.487544550274727	6.15987262544598
I_D28_129	0.5242056889311465	37.53061345756024	3.181376240741772
I_D3_80	0.802968594442936	18.20846102736821	2.251098364722486
F_24h_60	0.7546477868894209	34.336413755216974	7.416219062014097
I_D3_138	0.8505513269995821	24.202237579089125	2.4215599593482606
D_24h_298	0.8505496502225857	16.280121240156834	2.109375
