# Supplementary material for: RatLesNetv2: A Fully Convolutional Network for Rodent Brain Lesion Segmentation
Source: Front Neurosci. 2020 Dec 22;14:610239. doi: 10.3389/fnins.2020.610239 (PMC7783408; doi:10.3389/fnins.2020.610239)
Supplement: Supplementary file 1 [file Data_Sheet_1.ZIP › 3E-Ablation/baseline_width36_homogeneous.csv]

D_24h_312	0.7782492534967782	25.231696388386684	2.3699705175183614
I_D28_76	0.6892204628501827	25.234005501973186	2.5486597465935406
G_D7_86	0.6992460206646188	26.090453332441182	1.0546875
F_D14_67	0.8436207394106519	42.14815916242964	2.5378602923094977
F_D28_7	1.0	nan	0.0
B_24h_91	0.9999966091579862	6.0	26.317400913090044
I_D28_148	0.7228727556596409	22.15890069145087	2.311298780076096
I_D28_150	0.7514522957760347	23.173760315319367	2.6438705092215185
I_D3_76	0.860474241829699	28.58479369802903	2.115875400617319
L_D21_72	1.0	nan	0.0
F_D14_45	0.4523873032808749	33.548106725603496	3.3083423937874463
H_24h_58	0.904600175880159	25.536810582089256	2.109375
B_24h_78	0.8524844720496895	19.337116963518376	2.109375
B_24h_72	0.9182002778668377	25.16716320921366	1.482317653203928
F_24h_41	0.7524096385542168	37.94340116257405	10.029634434740442
L_D3_42	0.8933096506808763	28.456384399582696	2.1223558917509573
G_D7_75	0.72250139586823	28.918611157894983	1.2943782442016323
D_24h_252	0.9314584661142978	27.355744956768934	5.642063961192527
I_D28_24	0.48624213836477986	25.982982594292345	2.073258517143062
L_D3_31	0.8493555884217199	32.247540924440266	2.827110487925348
B_24h_103	0.8953493828898588	29.87736573393918	1.9887378220871648
J_24h_30	0.7728697757886316	36.882452163638305	4.618139178571414
L_D3_23	0.8483311518324608	37.27705144128188	2.3699705175183614
D_24h_311	0.8330307763752269	30.12511795537287	3.3331553093737245
H_24h_21	0.8840494867892128	30.738280309705118	4.078057650305933
F_D3_53	0.8723814015642809	29.521846411223052	5.37787214324239
B_24h_122	0.8848407541754694	29.883506864843	7.458687487954483
D_24h_375	0.758904431644528	25.1376500293644	3.795500329851948
L_D3_21	0.892599393602938	33.70564260221955	2.109375
F_D28_59	0.8479545236802606	30.34493579732334	2.036501624646418
K_24h_6	0.8568816372459386	23.005980648578873	1.7262796714050275
I_D28_96	0.10795974382433669	16.586642579588425	2.824680654654832
I_D28_110	0.6635670448205319	25.444067202963666	2.748290484271541
D_24h_454	0.0	nan	30.387059961206145
D_24h_348	0.9002079002079002	31.78768788161953	2.112627700467181
L_D3_53	0.9999864366319444	12.0	29.242919064787078
L_D21_80	0.8487008452332218	32.71550977342411	1.5098553195381008
I_D3_150	0.851761200383101	25.172768442263564	2.337883282413282
F_D3_32	0.8120827071959825	38.26520002450045	1.9644204626062747
C_24h_30	0.7499769266266728	20.134013800067702	2.4385139117208765
F_D3_59	0.8892464122530407	31.610366668014724	2.320194125768359
F_D28_21	0.892781156648256	30.61457285612736	1.7617144193405752
B_24h_110	0.9286718062541863	29.69727550254135	4.006715858737209
D_24h_260	0.9260238493498084	26.48990471410854	4.226880186766742
D_24h_411	0.821572320808962	36.27935822650634	3.0491277729510204
I_D28_44	0.4885793871866295	33.27806671835477	3.8707370074016585
I_D3_130	0.7105848838244458	21.365290590826252	2.4044864682050617
F_D3_18	1.0	nan	0.0
D_24h_453	0.924412172585194	27.152077613773077	2.0765677906253144
F_24h_48	1.0	nan	0.0
B_24h_97	0.8824736865091497	28.4965988276262	2.320194125768359
D_24h_287	1.0	nan	0.0
F_D3_65	1.0	nan	0.0
J_24h_5	0.9190857074383632	28.794767946412165	2.1640060913225847
L_D21_74	0.828814005528498	31.861437695338996	1.4915533665653737
L_D3_11	1.0	nan	0.0
G_D7_10	0.8444021525134532	49.810035861400394	1.7926240477474635
F_D14_22	0.43852106620808257	33.057138750481535	3.1225576393298975
D_24h_283	0.9066011758577064	29.845056104425975	5.9512330901224795
I_D3_91	0.8686465245120144	21.546912101593694	1.2065191571469143
F_D28_41	0.6269592476489029	31.473342201630885	2.9784996157356645
I_D3_42	0.745174245368571	22.64780870798705	2.507922018636644
D_24h_422	0.9023311695896674	31.641630943782705	7.226773645564025
L_D3_25	1.0	nan	0.0
F_D3_29	0.9234205712677642	28.27071152098395	1.9818204521821596
C_24h_20	0.8914420082094017	34.2383043225863	1.9327057620082784
L_D21_14	1.0	nan	0.0
D_24h_426	0.9390771216521459	25.475426611180886	1.5765965680164504
I_D28_157	0.7819085328585474	25.334438325763188	1.8491875591475977
L_D3_83	0.8162801527428518	37.528512987793206	2.4243938514348287
D_24h_460	0.9242823340327693	29.152073898886638	1.6819570423133583
F_D14_41	0.7593650793650794	16.61712677367419	1.0611779458754786
F_24h_32	0.8994811830906441	29.01415527828202	3.782815404273978
C_24h_48	0.9459676791782314	24.73828615357237	4.945534651408404
D_24h_284	0.582683627410751	28.43011235782762	2.275369668626672
L_D3_35	0.7922211375430304	34.70230168248582	2.1608307321780202
I_D28_9	0.5403225806451613	32.77955521582802	2.449751362542993
C_24h_17	0.8972085867096491	25.752962442570382	3.0242549766946736
I_D28_35	0.7312494504528269	37.25184460293423	3.1835338376264355
B_24h_106	0.9175971533243352	31.453243128846466	6.749226843741529
F_D28_9	1.0	nan	0.0
G_D7_81	0.8383173781533568	46.61034093206185	1.7062757553001213
D_24h_448	0.5206402695871946	28.933523465015977	2.3612626968292836
L_D21_81	0.9999991522894965	3.0	35.51458011001432
G_D7_59	0.7809853733641262	35.28535880218018	2.1512765332834944
H_24h_38	0.8930754248102626	25.71159688713973	2.7855150759386045
I_D3_157	0.4125192822927661	42.34862585508186	4.312117849915804
L_D3_43	0.868151239342375	33.22675714846396	2.1798135044224543
H_24h_53	0.9003233783526726	22.923823891827574	6.0802133301903964
D_24h_241	0.942995382650555	24.31740783403662	4.304148673173505
L_D3_29	0.7760144445500332	42.30250804730337	4.571814656983865
J_24h_38	0.809491216062058	23.101772093372226	1.7617144193405752
D_24h_324	0.7661904761904762	24.30610470794579	3.558334324380229
J_24h_44	0.9362295936380908	25.480973408411266	1.527938063719371
B_24h_123	0.7637908020871254	43.36311106022978	6.745156139605387
F_D14_53	0.8026554698138901	42.12443377664109	4.226880186766742
I_D3_104	0.6563495675921711	36.409550290155686	2.2541465697271104
C_24h_15	0.628173782208012	21.41457643456707	1.7302527023711016
F_D14_4	0.7538682281769884	44.48144071234814	2.384412884692477
L_D21_70	0.5736271423574677	35.7703274101499	2.1255887281894985
L_D3_33	0.8719136743278668	32.188996372756314	2.0897524804836336
D_24h_407	0.9403736401609621	25.729776961590616	1.8267723361078003
I_D28_20	0.8335432449198263	34.327335422785765	2.112627700467181
D_24h_369	0.8585879873551107	30.943974726474572	4.448496772523979
I_D28_123	0.005463651540446198	11.521316797169531	5.287741018443037
D_24h_316	0.6352941176470588	29.987429292577023	7.134977081197861
C_24h_24	0.9516603037710456	24.67419733905269	2.2265625
B_24h_93	0.4536489151873767	15.9212352112569	1.5634762575148047
L_D3_62	0.9114556452445344	33.13263787372908	2.0897524804836336
C_24h_19	0.9367463447274383	21.904245582161753	5.203969526056528
D_24h_315	0.9084850577128019	32.72928372103162	2.2541465697271104
H_24h_27	0.7933314962799669	33.571777790833345	7.320233290660039
L_D3_34	0.8518677544010305	35.85067942403138	2.346677858730561
J_24h_34	0.9024754686753855	32.59931828206477	2.019572805423526
G_D7_71	0.820974247595408	26.55828409401941	1.0546875
C_24h_23	0.8442053351266532	20.085208205703225	1.9433348380988673
H_24h_51	0.9244307938839554	24.661329758244293	2.275369668626672
I_D28_114	0.0004758505829169641	9.0	4.696280838167316
D_24h_319	0.9220938953052348	27.384251231660034	2.8222487294044445
F_D14_11	0.7149868954014772	45.191470610816644	2.3583529450193095
F_D28_29	0.8974311684890002	28.805940989082842	1.2065191571469143
H_24h_20	0.9130382232965705	29.791248417458924	3.113749278653068
I_D28_95	0.7984150569588906	33.81032175256959	2.824680654654832
C_24h_21	0.9099822920782661	31.159000196154114	6.62290835200537
B_24h_68	0.9132685839537432	30.634765783016892	4.239856058232549
H_24h_6	0.9201278802913123	24.647997328958798	2.9460480679632504
F_D28_20	0.9063154931339735	22.485796351204062	2.154465973927762
D_24h_294	0.9271704108450014	28.199240771180765	7.237217651552115
L_D21_33	0.8314333379674683	37.384804265056204	1.8192392222179716
C_24h_22	0.6374656537902053	42.147642750954205	7.03125
F_24h_55	0.9177696327971221	29.926698373386277	5.482822296229493
L_D3_3	0.7318477170642362	47.75001102151466	4.035744224466225
H_24h_30	0.8399577910657756	24.92525943503282	2.1608307321780202
G_D7_5	0.7026747195858498	75.27493445382969	2.4748490721026806
F_24h_20	0.8882175226586103	30.597221458460794	1.5634762575148047
H_24h_36	0.8664412759076878	33.482966337185324	7.79979435576269
L_D3_77	1.0	nan	0.0
F_24h_49	0.9318190567853706	27.601539536097082	2.141679712792625
B_24h_69	0.8459921697918813	33.69663168483492	3.324904912291666
G_D7_60	0.7107430697015322	57.05199614050591	1.9818204521821596
I_D28_48	0.0018751171948246765	19.60962556614546	17.71431616152067
J_24h_1	0.9340647284695557	26.18083223939765	1.2943782442016323
G_D7_47	1.0	nan	0.0
L_D3_48	0.7796783376724494	30.308267176816535	2.5378602923094977
F_24h_9	0.0	5.196152422706632	16.701994012808957
D_24h_437	0.8971553610503282	29.032786588414535	1.7926240477474635
D_24h_231	0.920925618573418	25.811070122083393	13.112438185030655
L_D3_81	1.0	nan	0.0
F_D3_47	1.0	nan	0.0
F_D14_32	0.7833585640138409	50.406452872788904	2.1798135044224543
L_D3_57	0.8685634141454618	32.906892449419864	2.1923773750628563
F_24h_3	0.9384124005269141	25.345645858189563	1.5765965680164504
G_D7_91	0.6856325947105075	59.413319237929244	1.5234375
B_24h_95	0.8540085506910151	34.49986024295094	6.716592131675203
D_24h_246	0.9081079492867532	29.22228014538537	5.412235893166636
I_D3_35	0.6827962577962577	33.131617471734316	4.723979149393681
F_24h_60	0.8776159588789622	34.91862591782181	7.668397569835728
I_D3_24	0.8470856027965206	21.96201549039257	2.026361304584834
D_24h_401	0.8249194414607949	30.81630217490277	2.109375
F_D3_49	0.9346233327071201	25.808969121586014	2.311298780076096
G_D7_7	0.6577212991830774	63.552410469446585	6.778666342490424
F_24h_1	0.7478876007074081	23.354179188895575	2.073258517143062
C_24h_46	0.8628194775684964	40.33896929393597	7.22202137724872
L_D21_18	0.8347843744447547	33.94437414728373	13.979245742293735
B_24h_75	0.9026208527803004	28.495420881889277	7.709476970343059
I_D3_73	0.602488082781072	40.02981308734895	7.214411236697524
F_D14_5	0.6624561403508772	21.759319731524446	0.7503661215741619
F_D28_58	0.8421961809608292	33.00362255152838	1.7849468216868536
D_24h_441	0.767829457364341	25.544299188279965	2.2904086272295388
G_D7_53	0.7742094658497471	46.10129206773721	1.939798284052365
F_D3_58	0.8486900863352188	33.504168043806715	2.5540423497308637
D_24h_446	0.6800409416581371	28.020978567378446	1.9433348380988673
I_D28_93	0.7026080779378933	25.889772129897835	2.9390475478088565
D_24h_297	0.8989421444429934	30.251619386760897	6.708408647513302
H_24h_49	0.9134480995397989	26.85412553921272	1.4915533665653737
G_D7_11	1.0	nan	0.0
D_24h_261	0.9173682191670199	26.591299055461832	1.9327057620082784
I_D28_151	0.6372598402532921	41.459810952065276	2.251098364722486
F_D3_26	0.638700947225981	23.00295883212692	1.8932220025082238
K_24h_13	0.9193605569342831	24.861409304444418	2.1512765332834944
F_D3_41	0.5848839880542155	25.684042437425735	7.649570587672308
B_24h_100	0.918617864059024	28.930718870614424	2.449751362542993
G_D7_87	0.7932975520356067	46.26468442214985	2.0499440255315506
I_D3_22	0.8013833992094862	20.059463823900494	1.5098553195381008
J_24h_32	0.8602141153197184	35.54077900141763	5.590715832129639
J_24h_35	0.75	33.92357351260305	3.8972552691365365
I_D3_126	0.7776440240756664	17.999719778109398	1.1600970628841796
L_D3_14	1.0	nan	0.0
L_D3_13	1.0	nan	0.0
G_D7_97	0.6703555692181576	51.926143075564234	2.9413829057838594
F_D28_42	1.0	nan	0.0
G_D7_82	0.7568576078758287	56.20717513297147	1.4304557362187933
L_D3_22	0.6138893888360374	48.44988488763111	2.76324049747303
D_24h_461	0.9147509941298997	26.60509940206883	4.6875
D_24h_235	0.8884285668759362	29.141352013137304	1.9921875
C_24h_76	0.1582166107713553	34.34459773403717	5.680874832909761
C_24h_58	0.7969734613212874	36.26872225266525	2.141679712792625
I_D3_162	0.5395787738396385	44.88106073913783	2.1892431670628207
B_24h_102	0.7352900647650544	27.32122140445807	3.2242538653588135
I_D3_127	0.752947272962819	24.61248150080153	4.236615816216848
H_24h_15	0.908165398444686	26.129686506169904	4.5778183557713925
E_D35_114	0.0	nan	28.309211186260228
C_24h_59	0.8587401876316293	32.23479866761796	2.112627700467181
G_D7_33	0.7353037306812346	42.46826254044128	1.527938063719371
F_D28_22	0.011428571428571429	14.299941964639014	3.243363867913605
L_D3_1	0.8143760696480393	40.9937150275238	2.697858851536251
D_24h_399	0.7742980561555075	26.16582022948016	2.792900458081168
G_D7_108	0.7720359633644232	44.024998093127415	1.765607715623363
D_24h_281	0.9002991191684157	31.806885736820544	6.327039837512385
D_24h_431	0.5795918367346938	19.326484406434552	1.0546875
G_D7_106	0.7396870554765291	54.6191605007185	2.109375
F_D3_1	0.6897676314716673	16.756035027005538	3.084948417442543
H_24h_41	0.8286554004408523	21.019699522639673	7.768037540239008
L_D21_52	1.0	nan	0.0
I_D3_79	0.8452478170739368	37.44653975328828	2.674854424339061
J_24h_55	0.841792111949541	41.01115643132118	1.9921875
L_D3_39	0.8394976855034603	32.40720661012062	1.6153182131355728
F_D3_8	1.0	nan	0.0
E_D35_128	0.879569766074997	25.658589450786774	1.5634762575148047
D_24h_428	0.9297174072003097	24.75738805162774	1.6655473129162377
G_D7_48	1.0	nan	0.0
F_D14_15	0.6598360655737705	50.1673225256862	2.3583529450193095
D_24h_409	0.9185203936335158	29.41847371618197	2.8728868762807647
F_D14_2	0.85750538664113	37.65395893818392	3.53510229585899
F_24h_18	1.0	nan	0.0
C_24h_60	0.8776825830937962	30.858246821665734	1.315426425037714
D_24h_218	0.902747129745115	27.225041678586646	1.9112702848007919
J_24h_31	0.7890102843613584	35.903417617170014	3.7518306078708097
G_D7_98	0.7563119296870626	35.132053915357076	1.7849468216868536
D_24h_268	0.7629486352890609	22.607956853772365	2.109375
H_24h_37	0.9151221670517674	25.26437459588888	2.8990586430124172
L_D21_23	0.8427722982288683	31.050942672626448	2.3320018057186407
D_24h_243	0.9347884426156186	25.547857662706466	2.22964424887974
D_24h_314	0.9285874342842368	27.818462402110786	2.34375
G_D7_30	0.5607192604786628	39.18527608661611	2.096313728906053
F_D3_5	0.43050847457627117	29.844105085599086	2.395904097686821
D_24h_227	0.9023048381495494	33.91460757489655	2.1608307321780202
F_D3_55	0.8167162837723979	42.73535427761346	2.2541465697271104
D_24h_328	0.9255834266942635	26.10019835009325	1.3361430762880522
D_24h_357	0.832016850974197	26.896047035875593	3.0128812809802596
F_24h_45	0.6786970078949114	24.472179185043018	2.4748490721026806
F_D14_56	0.5273810649768278	48.83853815559366	2.562095051844779
F_D28_18	1.0	nan	0.0
H_24h_43	0.8901407508943198	28.708729927016297	8.107139323325615
F_D28_50	1.0	nan	0.0
I_D3_101	0.7784610270899119	23.728087869783938	1.602514960684845
C_24h_13	0.9234807587539002	26.3217055322251	1.8528970665049098
G_D7_54	0.7407785490676466	58.90303431861316	1.9921875
J_24h_29	0.843030339953698	39.77509457844465	4.477728087783468
E_D35_64	0.811303314406444	32.11710568263102	2.115875400617319
B_24h_112	0.8462247585601405	37.49642415260169	5.309770668379309
L_D21_35	0.8113371013655679	29.930213270350333	1.5458092919851079
C_24h_65	0.9999355740017362	21.701977366597905	30.28248352750728
B_24h_71	0.9244241243191925	26.867900851925707	4.011853773896178
I_D28_83	0.6303648663635355	28.14623520692486	3.087173407574881
L_D21_77	1.0	nan	0.0
L_D3_74	0.8807711418066183	32.80329817977808	2.1512765332834944
I_D3_74	0.6975506540138497	41.94432234079355	3.651664793175676
I_D28_22	0.0251900108577633	18.940701465752582	3.7664434406222336
L_D21_19	0.6741555002808313	41.223849122498194	3.53510229585899
D_24h_383	0.7188723570869224	18.302733936506044	4.806116403377315
D_24h_436	0.7685895614284362	36.60602937254391	8.396711305159151
B_24h_74	0.6181818181818182	17.625239668802127	1.5413609106991295
J_24h_60	0.9267926239848058	25.262545823221092	1.267576620280309
K_24h_8	0.898104432386724	27.258656064174737	3.6722905349982184
C_24h_70	0.9006386387741746	27.427712527261736	1.9713988876477408
C_24h_66	0.642430640319335	41.24947530076557	8.027129901348612
B_24h_101	0.9008157554317696	32.92308865936347	2.745790901685933
B_24h_118	0.8446313231438255	37.36967322111246	7.62529616484255
B_24h_114	0.929948213651405	29.949869953499864	1.351472179062984
D_24h_271	0.8891930458079734	29.082255985657447	2.7357697335770514
B_24h_105	0.9368448539560562	23.18630698511848	1.7262796714050275
K_24h_15	0.8954729916078956	29.59133502796999	2.8002663621910595
I_D28_130	0.24380463549603015	24.263154816257163	4.630018655891815
L_D3_61	0.9056045378876626	27.163866712068703	6.6467113652283905
F_D3_11	0.5922625677582238	43.3977918038164	2.7357697335770514
G_D7_74	0.7142065082953043	53.9359610574908	1.4683551663447267
D_24h_388	0.8335085090681397	37.01324721422701	2.395904097686821
L_D21_51	0.7697535623518661	39.84713082259107	3.0401066650951982
F_24h_42	1.0	nan	0.0
G_D7_52	0.7631125645954515	63.90936684811421	2.2234764798058917
K_24h_2	0.8512176964798469	21.66585559923622	4.3216614643560405
I_D3_44	0.7965163805571276	26.196455667481267	3.430612773821355
F_D3_3	0.8429293753058229	35.684733089128294	2.535153240560618
F_D14_52	0.8186842024019018	46.37426806538454	1.8192392222179716
F_D14_18	1.0	nan	0.0
I_D28_61	0.3525085992171747	55.05203171390677	3.067090389445875
D_24h_301	0.7277653069122997	22.79632497706628	2.7781100604210227
K_24h_17	0.9282849250074134	24.586735317221592	2.7953579160648196
G_D7_79	0.7580575848732274	27.48586345584831	1.3361430762880522
L_D3_49	1.0	nan	0.0
L_D3_73	0.903543517824644	28.18455027665431	2.056632278295029
I_D28_160	0.3768545994065282	25.480873695930413	1.486942680521428
F_D28_2	0.8743331875819851	27.6116678023462	3.617659931351515
F_D14_20	0.8791163556531284	25.690952030092703	1.5939223252424348
I_D3_12	0.48272396029651965	43.870053017852115	2.4385139117208765
H_24h_26	0.9191286183228887	26.290350649695558	6.72068013700297
L_D3_63	0.6204055427745974	33.78970024727627	2.1892431670628207
D_24h_415	0.6409564211338218	25.265011271121057	3.19859626498973
F_24h_50	1.0	nan	0.0
L_D3_40	0.676408820441022	28.19078577749486	3.6195574714407424
L_D3_18	0.8416830988269108	40.33497750372007	2.4385139117208765
G_D7_93	0.6817591925018025	62.50608520467459	1.7460544248927352
D_24h_410	0.9292246170131436	26.388240609136265	3.1203578802408627
D_24h_289	0.9300181178099545	28.02934090473814	2.201753229850305
G_D7_65	0.7715249423042784	49.27020825910699	2.109375
D_24h_430	0.7425715079144682	24.772406627939613	2.251098364722486
F_24h_26	0.8269808825297583	20.6707039152009	1.7302527023711016
D_24h_435	0.8363248148395276	22.703993798512002	3.1640625
D_24h_416	0.9079933439409213	33.816367944818275	2.601984763028264
I_D3_8	0.9241037376048817	27.081868477528328	2.2419288831690225
C_24h_25	0.9428625306430323	25.211780249859803	2.0995866641213574
K_24h_18	0.8477958697378872	26.280948863336892	1.640625
L_D21_53	0.9998982747395834	25.125104108868513	30.174586596497576
C_24h_14	0.9108848170026764	25.044327004747377	2.109375
I_D3_7	0.8524943872641922	23.390660864418116	3.166231895181163
D_24h_370	0.8148345378470901	26.589476084057946	2.3612626968292836
D_24h_364	0.9177500363366224	32.236801840673536	3.31041724027161
D_24h_389	0.9999957614474826	6.708203932499369	26.20942385718887
F_D14_47	0.9999737209743924	14.253003078697024	28.7928518961304
I_D3_88	0.8714691828464284	29.782885564390767	2.1640060913225847
D_24h_423	0.9034951216499938	30.46127876392489	3.5019264369102974
I_D28_68	0.7930552225685288	36.97126695627934	2.5727927812617364
C_24h_49	0.9068784641848414	30.204081644892216	1.602514960684845
C_24h_57	0.9120264595165045	28.686071714819413	6.025762561960519
L_D3_78	0.7282450912980365	24.159316250505636	5.349708848678122
H_24h_45	0.9028140942419866	26.640925943919644	2.463726098628356
C_24h_9	0.9179377082799283	28.260769436375664	2.4886828806556993
D_24h_345	0.8776371308016878	32.193961871925524	3.7298040147280194
D_24h_338	0.0215633423180593	6.0	2.0765677906253144
I_D28_126	0.03599374021909233	15.875108610880586	2.7953579160648196
G_D7_21	0.8186745371612557	50.597652244326106	1.5939223252424348
F_24h_44	1.0	nan	0.0
I_D3_43	0.9214773697694278	21.16090152659029	2.22964424887974
C_24h_2	0.9228345353966809	25.450876558752878	1.4915533665653737
G_D7_64	0.8476082740788623	47.51892592418243	1.9921875
F_24h_4	0.9130227104954622	33.30214605700602	2.922647792189045
F_D14_13	0.4711747411478972	65.57078415690498	4.807544882054534
F_D14_43	0.8261858918256608	39.13533968306325	1.3666293503543674
L_D3_80	0.8897155512492214	33.95141954653076	2.314267694312285
F_D14_48	1.0	nan	0.0
F_D14_49	0.7762266475056456	46.24684195641904	1.7302527023711016
L_D21_13	0.9999966091579862	6.0	29.470734125940517
D_24h_432	0.7610500336549249	27.855658525887105	7.1021812849226995
F_D28_1	1.0	nan	0.0
I_D28_98	0.6475582585656651	32.48957186675442	2.3023690669205275
E_D35_132	0.397665874216555	24.631728166385262	2.326105457962407
J_24h_49	0.9099821446619277	27.106015940574476	2.915591087021421
I_D3_139	0.836801752464403	18.10214450043325	1.1361749665819523
D_24h_393	0.5396341463414634	16.538963376031315	5.15225342272983
B_24h_119	0.8663403448427922	31.87266994294306	4.529565958614302
L_D3_65	1.0	nan	0.0
C_24h_44	0.593436798176516	34.66935679419353	3.5871627808626485
D_24h_368	0.8653656269965732	32.22167729895738	2.3728660232011625
L_D3_58	1.0	nan	0.0
K_24h_11	0.9024287123596562	30.55158398270527	3.1640625
I_D3_17	0.25381903642773207	15.699728707257382	1.8192392222179716
L_D21_45	0.9999270968967013	23.163004767150245	32.93552550563041
G_D7_43	0.8156463533677312	49.72092201973829	2.109375
B_24h_67	0.9083450923768582	28.003076072460633	2.1640060913225847
I_D28_159	0.0	3.0	7.114738704684628
F_24h_7	0.0	15.081568343634016	9.699699350004037
G_D7_69	1.0	nan	0.0
D_24h_263	0.8452492944496708	20.105106053851298	1.5007322431483239
H_24h_18	0.8231057543911222	37.20826730684959	9.373535041791197
D_24h_265	0.7705471050049068	29.890907382428274	3.0128812809802596
H_24h_28	0.8180468776968484	20.833054185752157	4.215493534829285
J_24h_39	0.9298024141501539	23.8638766025734	2.22964424887974
F_D28_5	0.40652173913043477	26.666368485803606	2.532443295114177
F_24h_43	0.9374511502144109	23.639468365021298	2.115875400617319
I_D28_82	0.16405166751806174	32.18967939661154	4.688964614939661
H_24h_55	0.9085289848885854	25.61296853998341	2.384412884692477
I_D28_73	0.12396982008125362	19.78003944971802	5.352275271876204
F_D3_13	0.7523980468222261	51.51308100620734	2.311298780076096
H_24h_40	0.8775887794688153	32.038982332067	3.918340663429802
L_D21_31	0.8213633776277308	30.963370955226758	3.5814156538912796
D_24h_239	0.8986854761141392	32.195541568038	3.324904912291666
D_24h_425	0.8286995515695067	18.87184582522926	1.5765965680164504
D_24h_254	0.7637457044673539	21.016724999445245	2.1384712020579677
I_D3_40	0.5974937343358396	21.071595417902504	1.267576620280309
J_24h_43	0.8824016142378097	29.40217461460219	4.380054279147833
F_D3_17	1.0	nan	0.0
G_D7_107	0.7755943137020667	43.780115514514584	1.9644204626062747
B_24h_83	0.6639851485148515	37.51904728153361	1.5765965680164504
F_24h_15	0.8701539085676615	29.431918504062246	5.991479545858227
I_D28_104	0.7280502274075539	30.393157408964303	2.6876589705889957
I_D3_160	0.828692779613025	18.38435339900767	1.5007322431483239
D_24h_347	0.8773802856342761	33.69082099120527	6.863226780162338
L_D3_67	1.0	nan	0.0
F_24h_59	0.9019733382114193	30.040177591156123	1.8528970665049098
L_D3_16	0.9999991522894965	3.0	22.255445864000762
L_D21_61	0.8202179581466872	30.81278981050149	4.328012182645169
C_24h_42	0.9415081807214217	22.077802107969706	1.7617144193405752
L_D3_60	0.741265710647251	50.4891551405948	2.115875400617319
L_D21_48	0.9184876235379454	23.703943921041045	1.1660009028593203
B_24h_99	0.9181616265163164	27.496603610622724	2.6851029462631875
D_24h_288	0.7019874702959602	22.801648599464833	2.6516504294495533
J_24h_36	0.9087820992271254	30.991491310872618	2.109375
L_D3_64	0.7412549728179038	46.96162266411812	4.855863130101717
D_24h_414	0.2757343742180854	25.531351559518242	8.593128528664998
D_24h_362	0.889763779527559	18.34087011161542	1.1117382399029458
F_24h_47	0.9999813503689237	13.331679381652945	30.462890061490185
D_24h_440	0.7881970492623156	24.085197850694414	1.171875
I_D3_48	0.6841620626151013	19.122637041933526	1.2943782442016323
H_24h_8	0.8209688346883469	31.855498349246357	5.309770668379309
H_24h_19	0.9011047822929011	28.749978466645075	2.266298391306295
L_D21_60	0.7470427661510464	43.329545156404684	2.4969463772651386
F_24h_65	1.0	nan	0.0
F_D28_27	1.0	nan	0.0
E_D35_156	0.7440888218764992	42.97866395074477	2.005926886948089
F_D14_9	1.0	nan	0.0
F_D28_43	0.8837938347112518	27.031619005555385	2.1512765332834944
I_D3_159	0.5596996245306634	20.76670549624128	1.2943782442016323
D_24h_392	0.7504297290660555	33.42855392658671	2.115875400617319
I_D3_54	0.7426894455507809	25.391052840682978	2.109375
D_24h_373	0.8808468631198673	34.06007335628453	4.163043672265221
F_D14_30	0.6819414079580236	40.36523297425536	2.398768299663131
I_D28_17	0.09743589743589744	23.18060975900373	2.896689162728502
F_D14_1	0.0	nan	28.84312681308094
B_24h_85	0.9211933140559984	25.135402133345657	1.765607715623363
L_D3_55	0.904837259485704	29.034287547996705	2.4385139117208765
F_24h_46	0.9092849519743863	25.983640838085243	1.640625
J_24h_27	0.8879601636137293	31.43381339043002	1.7062757553001213
J_24h_56	0.9162839561758968	25.003380140579473	8.370502232075893
D_24h_449	0.773066424021838	27.247014723397307	2.6256277151259466
L_D3_17	0.9996626112196181	37.52495365499452	32.892341478369815
H_24h_31	0.9122487872487872	23.312447589446506	2.540564459610797
L_D21_3	0.6816046847359752	40.6159271972698	2.636067627937967
I_D3_93	0.7274782225162642	44.01962963642618	2.109375
C_24h_26	0.9091460585947257	26.3262872523182	2.5161223304981117
L_D21_40	0.2432	31.59487685112067	5.552511440851
D_24h_277	0.9328272371750632	25.56795070193584	1.1600970628841796
L_D21_2	1.0	nan	0.0
C_24h_73	0.9251776461255422	25.565417344398554	6.78979965790827
I_D28_87	0.2384496559471984	31.242864582551125	3.1748946525337653
B_24h_82	0.8635954831617868	21.23700289149352	3.1640625
D_24h_419	0.9317753262757791	28.011888477819273	5.177512976806529
H_24h_11	0.7439555287656553	24.763557680571257	2.1608307321780202
E_D35_71	0.8694085656016315	25.181949670433788	1.7421174313263874
H_24h_22	0.7884358647781853	41.77267680042871	6.255002880507431
C_24h_39	0.8650345260514752	20.71177764732408	2.3699705175183614
L_D21_65	1.0	nan	0.0
F_24h_58	0.9344482159119132	25.978125408530463	2.109375
D_24h_376	0.9217182314118949	28.30750996526832	1.8040786310555452
D_24h_459	0.7627713920817369	21.24744373804012	3.0491277729510204
F_D14_44	1.0	nan	0.0
F_D14_24	0.6955555555555556	17.036198699114262	1.0546875
K_24h_19	0.9212135819951192	25.858123832138986	2.3023690669205275
D_24h_455	0.898149294379797	31.645823011877514	6.985200769137294
D_24h_242	0.9113962725328445	25.162598322120648	1.415981950030614
I_D28_97	0.7428477474514962	35.72383729945846	2.346677858730561
K_24h_5	0.8680557619712868	25.323700355941384	1.7578125
F_D28_11	0.8356564843452103	34.00848793239396	2.251098364722486
D_24h_306	0.6170908680777473	62.05827735819909	4.6875
L_D21_76	0.8375711021440031	32.09025079583685	2.0765677906253144
I_D28_86	0.0	nan	28.524747042658525
F_D3_67	0.886984003290257	34.17474470531203	1.9220179062722726
E_D35_65	0.8406416250201515	29.703864799031145	1.8528970665049098
F_D14_8	1.0	nan	0.0
F_D28_26	0.019933554817275746	5.196152422706632	3.1203578802408627
H_24h_54	0.8669084206519344	32.41070907665948	6.325954488874585
G_D7_95	0.7594543524965703	62.92447572751937	3.3145630368119416
I_D3_110	0.3782277725259963	37.24769977461292	3.0491277729510204
D_24h_240	0.9338913959290516	25.48858909415014	2.2874087456183365
H_24h_29	0.7473981960826173	28.233425391605373	2.7855150759386045
J_24h_58	0.9227976853682205	26.563969214685503	2.1352578701119453
I_D28_47	0.21517009255920183	40.43064223179889	6.881211682454624
F_D28_60	0.8308141158943481	27.481669563255352	2.1892431670628207
L_D21_17	1.0	nan	0.0
L_D21_49	1.0	nan	0.0
D_24h_363	0.9076504219983664	28.95545913010762	3.8279256963424397
G_D7_109	0.8113475177304964	26.746862648467296	1.3101960805662831
I_D28_42	0.4545616219100124	32.46202804425854	4.299360076838471
H_24h_34	0.9189476264400687	27.63800296215004	2.7582661631108953
L_D3_51	0.912446169709468	28.056259572323828	2.311298780076096
I_D28_88	0.6871858586999492	29.719899081299843	2.398768299663131
I_D28_18	0.6028613714849531	29.815157045790485	2.745790901685933
E_D35_120	0.9999991522894965	3.0	31.67012513666271
G_D7_31	1.0	nan	0.0
D_24h_451	0.8878383685580881	34.745166256228536	7.566538339386528
L_D21_63	0.5992132867132867	31.852132788838485	2.266298391306295
B_24h_107	0.8521156045326957	32.7414082962394	3.1748946525337653
D_24h_377	0.7927400468384075	20.887960042728743	2.109375
B_24h_121	0.8253367003367004	24.614637914607034	1.2457202124298419
C_24h_18	0.9471934313427873	26.336267844879192	4.1015625
L_D21_83	0.7148164200359111	40.58500283971576	3.146653495804114
C_24h_10	0.93604130603474	25.689556148376404	5.14958731469996
I_D3_92	0.8319178981284433	32.6070134950909	2.3612626968292836
I_D3_148	0.818576584705617	27.045220852341618	2.260230647107724
J_24h_2	0.8107452733679384	38.77794591437435	6.503642308833566
D_24h_351	0.6186252771618626	22.362258632608924	1.2890625
L_D21_32	1.0	nan	0.0
I_D3_21	0.832236482497759	29.583244768471623	4.21875
I_D28_162	0.6874826687371749	28.988543813748414	2.1512765332834944
F_D14_25	0.7689609820254274	53.13050560678051	1.838014118127905
H_24h_12	0.7983221106082349	19.22984093871099	3.1640625
H_24h_50	0.7898953353146402	24.632766643639858	3.1640625
L_D3_59	0.8272375854891466	44.871364418018224	11.1328125
F_D28_25	0.8603184612959167	36.41823574580858	1.6572815184059708
L_D3_54	0.9100845853771581	27.725018460893313	1.7926240477474635
L_D21_62	0.7779822260501899	45.28498041165931	1.6448049430802576
F_D14_21	0.8364552104568893	41.002331771837476	1.7022467632422598
I_D3_134	0.8175588865096359	21.86998441698025	1.2065191571469143
F_D14_3	0.763167949347743	49.25098599798116	2.1255887281894985
D_24h_275	0.9182625505950583	30.379271786705726	7.06729044530372
L_D3_71	0.8248357064622125	42.03745979780441	2.34375
D_24h_379	0.8550969287736877	30.01887280842019	3.6573015314829456
L_D21_29	0.8154713940370669	27.668577078539457	2.154465973927762
L_D3_52	1.0	nan	0.0
B_24h_94	0.8565604548868148	21.797415230287992	2.1640060913225847
H_24h_42	0.8904328760629314	26.790084209601353	6.7176143662343035
I_D3_97	0.8491070852943072	32.58614358350795	2.1640060913225847
L_D21_66	0.8390227941978405	31.756453543493233	2.1608307321780202
G_D7_92	1.0	nan	0.0
D_24h_279	0.9310517389974701	24.618445434276694	6.0439673241692
F_D14_29	0.8180190263010633	39.835582977011654	1.6819570423133583
I_D28_65	0.6577454661660143	38.565081146919205	3.2242538653588135
I_D3_38	0.6487810308360236	22.83175677467485	3.0128812809802596
D_24h_350	0.9119939396588145	28.00949420593325	2.894317742631672
B_24h_120	0.8707958972727996	24.86377853008841	1.4683551663447267
G_D7_100	0.7576729634469922	40.23975708070495	1.7578125
J_24h_9	0.8676567223025364	31.004609896989983	1.8528970665049098
F_D28_53	0.7935921506874205	35.2278336345929	3.6704202570388653
B_24h_89	0.9067383633002857	29.856685864055596	4.040845230367188
G_D7_45	0.8648608201137384	43.30125736199242	2.1892431670628207
C_24h_47	0.8858722524385311	33.6722807534171	5.04042496115779
J_24h_59	0.9078695420158834	26.49557972575092	3.666676839178597
D_24h_273	0.926905487804878	24.218025881932505	2.407340459082907
D_24h_412	0.8953190242473079	36.37860211472451	7.266569999028514
L_D21_47	0.8374105197634609	32.85789908048003	1.3766414208364137
L_D21_58	1.0	nan	0.0
L_D21_16	1.0	nan	0.0
I_D3_71	0.7679083094555874	28.61051198321123	3.2178586447842146
F_D3_60	0.907125796178344	26.077900443473617	2.1608307321780202
J_24h_37	0.9051134623890041	24.56587453693074	2.894317742631672
L_D21_54	0.8898802281882824	26.50952484167408	1.267576620280309
H_24h_17	0.8804246019356853	28.118909421580028	2.9037918031321563
H_24h_7	0.7238229644439218	27.605286237752882	3.795500329851948
F_24h_2	0.9278543818150349	27.031907195994695	2.34375
E_D35_74	0.863184977882098	36.14070283622156	1.9539060938124686
D_24h_452	0.8681041066917338	28.448967265559947	2.1255887281894985
D_24h_292	0.689375506893755	20.921571779881663	1.1055446639128832
D_24h_386	0.6998916576381365	25.4305497217252	2.604622355964008
L_D21_22	0.8555347091932458	30.467744888905784	2.109375
D_24h_456	0.9057324840764331	28.169695329214093	5.4173082803091654
L_D3_9	0.8153782370200281	34.85773205850509	2.7953579160648196
L_D21_11	0.9999966091579862	6.0	33.62015223389788
F_D3_4	0.7894187112314284	39.96387693890274	2.398768299663131
L_D21_73	0.8341437400006274	29.15864438960257	2.4187227469394874
F_D14_60	0.8256946714612619	32.24285167927971	2.026361304584834
I_D3_149	0.8108898638767016	31.59114003190106	2.4130383142938285
C_24h_54	0.9116621316061779	29.223577166754552	6.082471533919209
I_D28_139	0.0182488837119006	18.581962591218804	3.1878446504848696
D_24h_291	0.8860493040217021	31.170248028114578	5.860546757835931
D_24h_234	0.9011851740016608	29.972118252891843	6.613570809151154
D_24h_429	0.7693074240159442	25.810058893442363	1.6448049430802576
L_D21_71	0.7297596903594311	34.701817573836344	4.18114752536983
G_D7_103	0.7519017245452397	40.034103000975605	1.8968453972154664
G_D7_34	1.0	nan	0.0
D_24h_358	0.7442094662638469	24.306199563694644	2.1892431670628207
D_24h_295	0.9213450528183211	29.85302247899283	3.8333032579209667
L_D3_75	1.0	nan	0.0
D_24h_280	0.8668856620254582	30.585222179612092	3.918340663429802
K_24h_14	0.8847377326565143	33.30503522536076	2.109375
F_D3_9	1.0	nan	0.0
G_D7_46	0.803150036914495	59.60625097448528	2.201753229850305
F_D3_22	0.619248244527055	21.13885213254791	5.121509386737225
E_D35_3	0.8190701806336985	32.057613668592076	2.112627700467181
D_24h_274	0.7515527950310559	19.13924868566213	1.1777197993501043
L_D21_34	0.8485345534596624	32.528464227802026	2.251098364722486
L_D3_19	0.7870242073518624	28.234190671692993	3.166231895181163
C_24h_37	0.5053191489361702	16.43061947206228	1.1055446639128832
J_24h_57	0.8418964726083159	31.482289527897663	5.76128838435087
D_24h_353	0.8427056596925151	33.06407117890439	3.6853559047304034
E_D35_140	0.1884498480243161	28.9713917519636	6.220879424993905
D_24h_309	0.7779189429551518	21.603038158089507	2.6256277151259466
I_D3_83	0.7801691350843438	33.66455215629619	5.533930759273872
L_D21_21	0.8613421891954098	32.50706130197699	2.0995866641213574
L_D3_76	0.8386088565004545	39.28560456376835	3.1640625
G_D7_85	0.8777292576419214	35.01560398901677	1.7421174313263874
L_D21_44	0.8083316410896115	32.54781075355543	3.5871627808626485
D_24h_232	0.9105664344854777	32.554734157387365	7.830545565135053
G_D7_38	0.6801181102362205	18.336096705886103	1.527938063719371
C_24h_6	0.5576878612716764	25.80361781153874	2.559413632950182
B_24h_76	1.0	nan	0.0
K_24h_16	0.6840806500150467	47.935845325755146	8.288064707853245
D_24h_374	0.8090245272420895	23.4700612807851	2.109375
F_24h_17	1.0	nan	0.0
E_D35_131	0.005420054200542005	9.486832980505138	2.9877067462457725
L_D21_78	0.5466723671084509	41.76977172700001	3.4624890709439433
D_24h_310	0.7797811869690117	29.157275907857994	2.472073020671366
G_D7_28	0.450198371267488	51.62617014012372	6.762439709181332
G_D7_105	0.3770334928229665	19.375175248382835	1.8932220025082238
L_D21_57	0.8047976205870943	32.48442031371331	2.266298391306295
C_24h_7	0.7386373783373515	42.341305840681244	6.154296565078539
D_24h_255	0.888167298489839	30.537138124588736	7.6333962161654325
L_D3_47	0.80841700491348	37.467032637286486	2.073258517143062
C_24h_34	0.9309443495276062	27.18395153172209	2.2571906583115107
B_24h_115	0.9205767822030304	28.23357160970243	3.3021100320950088
D_24h_334	0.8384937238493724	21.391672539528184	2.398768299663131
D_24h_457	0.7644911227806952	25.624875447847526	2.4130383142938285
I_D3_95	0.6427002797749767	52.466578584580226	2.9831067331307475
D_24h_299	0.7618542108987969	24.45700462571378	2.115875400617319
D_24h_276	0.4725881852953676	33.055595379460165	7.563815420205434
I_D3_65	0.6193442772043108	44.25444517031161	1.7262796714050275
I_D3_70	0.7883124423648349	40.377078784368955	2.5106584319095955
F_D28_31	0.7878664495114006	30.273736406091327	2.1512765332834944
H_24h_33	0.7216524628051423	21.895579683605384	2.235795003320966
K_24h_7	0.8778283775337083	27.731532979542624	4.500671336641762
G_D7_24	0.5639436925919887	54.39488215527405	1.8565991622368976
C_24h_16	0.9046643409564945	30.925629634119357	6.535239137624384
G_D7_39	0.6430328461872378	50.71285290729935	3.270770094598327
F_D28_24	0.7293064876957495	15.429960345667174	0.7128237340193225
I_D28_12	0.6211010314402883	30.528153993039336	1.9539060938124686
F_24h_11	0.8343819309283483	37.17017311891759	4.559783544924309
H_24h_47	0.8620766389247407	28.260892433505354	1.5939223252424348
I_D28_38	0.1937800499056661	29.902234459130124	4.564298928316511
I_D3_141	0.8716075363815045	29.244202691785258	2.4187227469394874
I_D28_134	0.0630766649890958	29.560622419110402	3.3495951393647934
G_D7_61	1.0	nan	0.0
B_24h_73	0.904844822288231	31.24419101322688	3.984375
F_D28_8	1.0	nan	0.0
D_24h_247	0.9311877251251345	27.31388499309802	2.8919443779499376
B_24h_87	0.621256992431721	29.622096234020397	2.1223558917509573
H_24h_23	0.8940279706727818	29.6285030398885	5.519021174679664
F_D3_27	1.0	nan	0.0
C_24h_75	0.8125932962410096	24.696645862288726	1.8267723361078003
D_24h_406	0.8211432083589428	22.817879547579707	1.2234734190129553
L_D21_42	0.6126857668147694	63.359284064024095	1.773368666065026
F_D3_46	0.897961485324386	23.68870435724776	1.8895916597574725
D_24h_442	0.9175323091928798	29.00997535022225	5.1907581071133055
I_D3_47	0.8322993043805227	23.136683736315685	2.5378602923094977
L_D21_1	0.7897367423900687	35.58838924283256	2.973885361042856
F_D28_45	0.2911553110452814	42.2486195962793	5.569797486710693
F_D3_44	1.0	nan	0.0
F_D14_27	1.0	nan	0.0
H_24h_32	0.8769001950899152	26.652632503017696	2.483158605517628
I_D3_82	0.731647384048326	26.074054367065106	3.1640625
D_24h_365	0.8922867821950391	26.377976634852132	1.9783526972032188
I_D28_21	0.7041906096706377	32.686561979628415	2.2723499331639045
D_24h_361	0.9023890784982935	26.156377212415837	2.6722861525761044
I_D3_96	0.8307142857142857	17.15324777385788	1.2121969257174143
B_24h_77	0.815547703180212	23.80606248291931	4.21875
F_D3_50	1.0	nan	0.0
J_24h_18	0.9241641115491313	24.3525672294272	4.864340057933733
C_24h_41	0.8269214038384577	35.53877575259491	7.901253670798862
G_D7_57	0.8182927759554505	49.85224401093685	2.109375
F_D3_20	0.572965322009908	49.5883235637079	3.3536925049814497
L_D21_9	0.8674033149171271	29.337135790664977	1.7102952561710654
L_D3_12	1.0	nan	0.0
I_D3_18	0.8840029578506285	21.673827679889104	1.6778696558526978
E_D35_154	0.7841419388923131	31.897361007858205	4.158092577939884
D_24h_318	0.48623853211009177	9.773659721879655	4.078057650305933
C_24h_40	0.8993092959888473	28.22867295709792	1.267576620280309
I_D3_114	0.7970213788133558	18.41389619446026	1.1055446639128832
G_D7_1	0.7139740793019377	43.77883473408745	2.109375
G_D7_44	0.8269134288421874	47.32077974242131	1.9468649678714238
F_D28_17	0.9999966091579862	6.0	26.39477723218589
J_24h_53	0.7890638968807399	36.1939156321695	7.163789866677153
B_24h_116	0.9081201505723285	29.77333187858328	3.5814156538912796
F_D3_21	0.8335159978787343	46.09357023583686	2.3554395987002086
H_24h_44	0.7235109717868339	20.79252331356196	2.109375
G_D7_99	0.8346450100468855	38.58814769798519	1.7302527023711016
F_D14_26	0.07761966364812418	9.93052477764375	2.1512765332834944
C_24h_56	0.7776	22.411791455120007	1.415981950030614
C_24h_38	0.9220985691573926	27.578227601538476	1.567861893780428
F_24h_29	0.9371572477094621	24.595933963784287	1.2290728689493964
C_24h_11	0.8680921506414678	30.02399199751024	3.20502992136969
I_D28_40	0.0	12.076147288491198	6.5729548417406995
C_24h_53	0.9405045887730761	25.515136550950828	2.046591702723396
F_D3_7	1.0	nan	0.0
F_24h_27	1.0	nan	0.0
G_D7_13	0.7480769844562893	57.838291080073745	1.9609219371892397
D_24h_307	0.865546218487395	25.018039762035908	2.4044864682050617
F_24h_25	0.9474408494534536	25.120234502683775	1.2121969257174143
E_D35_75	0.9050301810865191	22.832145192415037	1.4304557362187933
B_24h_86	0.11428571428571428	11.93391726736478	1.6280207800136488
L_D3_66	0.8842197802197802	30.305351606910392	2.2783854017840133
L_D21_75	1.0	nan	0.0
H_24h_57	0.9227308478842221	24.451183467295845	1.7617144193405752
D_24h_337	0.9002875653951425	31.351601726847854	3.113749278653068
D_24h_402	0.7611522633744856	24.931247541773484	3.1835338376264355
G_D7_104	0.8008760107816711	31.46961030655869	1.2943782442016323
G_D7_58	0.7500954666957613	37.386698341981486	2.3699705175183614
I_D3_123	0.649325626204239	26.048223699318555	2.217291554112246
G_D7_29	1.0	nan	0.0
K_24h_1	0.8325262016624503	21.197549656084625	2.2904086272295388
F_D28_4	0.8341884154955759	37.77709380278602	2.112627700467181
B_24h_90	0.8606775050197552	29.047165574829993	1.315426425037714
B_24h_113	0.9258056645207305	28.938655390751155	1.3716445207874561
B_24h_80	1.0	nan	0.0
D_24h_404	0.9127278550268222	31.561266248912077	8.048486640793488
C_24h_31	0.8890382418173264	26.47298469771466	2.4130383142938285
D_24h_267	0.935786727676018	22.875869374068643	2.275369668626672
G_D7_78	1.0	nan	0.0
I_D28_43	0.8103154555601245	27.641429779883843	2.201753229850305
F_D3_43	0.7522126217926832	35.04074168987157	2.1892431670628207
I_D3_39	0.8626472423030348	37.1815148894981	4.833185303273738
F_24h_53	0.8994654365601426	29.0760278459453	4.969081651667388
C_24h_3	0.5430586488492948	27.913181577554262	1.7578125
D_24h_405	0.9162377494183177	28.76074251577765	1.9609219371892397
E_D35_135	0.8338662106228468	30.58620609312279	2.251098364722486
J_24h_23	0.9332454063127604	24.6687296391456	1.9818204521821596
F_24h_22	0.6257423481041572	35.99401511144096	4.351744834600112
C_24h_52	0.8721467581571208	17.784451068057333	1.7302527023711016
I_D28_79	0.7872760963557752	32.17754244978426	2.540564459610797
I_D3_129	0.63747846356542	28.978673652007778	2.1384712020579677
D_24h_403	0.9377147245462997	23.539209212945615	1.3412722432335467
F_D28_52	0.7922708359601563	42.92071554898998	1.8342745127927964
I_D28_70	0.8313486340599118	33.094139832521435	2.096313728906053
B_24h_70	0.9233024065325778	29.11641196652914	6.1319416181020925
F_D3_52	0.8646665793266082	34.9555595903321	2.4044864682050617
D_24h_450	0.8596365717556159	23.678179984271456	2.201753229850305
D_24h_424	0.7559055118110236	20.498600368802986	1.950388708253114
C_24h_27	0.9099396436972338	28.716206804838418	2.4748490721026806
I_D28_54	0.5448683503492746	35.55282362103089	1.5234375
I_D28_7	0.6494352508536906	34.88817081971469	2.1892431670628207
D_24h_384	0.748682987294701	21.74824703294448	1.3412722432335467
F_D3_24	0.6948356807511737	19.277912960239618	2.2541465697271104
F_D14_7	1.0	nan	0.0
L_D3_44	0.9117046964790446	26.498487208158927	2.4044864682050617
F_D28_67	0.8797264567602222	30.678234514609457	1.9887378220871648
F_24h_52	0.8823199775847577	32.30323766734245	4.8046875
G_D7_72	0.8355699855699855	42.66418884526678	1.875
D_24h_445	0.8670253651037664	18.65173690123479	1.117897501660483
D_24h_413	0.930905695611578	25.83789781249559	1.7617144193405752
C_24h_1	0.9281473475370515	22.428066302129224	1.7578125
D_24h_233	0.9206917113893858	27.430293280825804	2.308326047295962
L_D3_72	1.0	nan	0.0
F_24h_30	0.8778977453159733	28.125414228004978	3.1640625
I_D3_132	0.8403082211622024	24.567957772292644	2.824680654654832
I_D28_80	0.044086198387892746	22.842585536721273	3.7846301395207367
L_D3_70	0.6252418834659214	32.28393261417906	5.294229842848368
F_D28_32	0.9091606567439006	30.217651848451393	1.5458092919851079
D_24h_371	0.8913543190410153	28.659884205007305	1.7421174313263874
F_24h_67	0.9306582938640838	27.364065024515998	3.2854326020803564
L_D21_39	0.8487443442349154	31.197932261075927	2.7657243096576436
H_24h_39	0.888481084133258	27.991289522055705	3.9792016046131984
D_24h_447	0.8289432716856592	28.979609092648627	3.1640625
D_24h_444	1.0	nan	0.0
L_D21_26	0.7502813458030967	47.4487046226771	1.6778696558526978
D_24h_286	0.5815983881799865	17.612109057136852	1.9220179062722726
H_24h_25	0.8644371240332283	29.327429342083082	5.718221671291806
J_24h_54	0.90520481158495	24.413133305251527	3.251821154416783
B_24h_111	0.895070038202656	30.868540848613094	8.224024715401288
F_24h_13	0.9032268160620951	31.96720385530224	5.5078125
G_D7_19	0.7709279688513953	46.54147444857818	2.109375
I_D28_8	0.870263461740317	27.188269336551038	2.036501624646418
L_D3_45	1.0	nan	0.0
L_D21_12	0.9999881320529513	8.539125638299666	27.107067174822003
F_24h_31	0.8615109152262241	26.918384405323515	3.6853559047304034
F_D3_45	0.5878549055269273	23.95133213033312	3.0242549766946736
D_24h_367	0.8357077902394665	19.963618079695774	2.1892431670628207
C_24h_4	0.8856909573382323	30.898620443824143	5.8675723908375215
G_D7_56	1.0	nan	0.0
K_24h_12	0.8380140745044871	31.130778489255828	5.7827014647540596
D_24h_262	0.8458171430326673	39.31081425144461	8.081690460734375
E_D35_138	0.8355055644825329	28.982304294531993	2.109375
I_D28_149	0.7239303725394501	26.65484443693142	2.5701225233743723
I_D3_20	0.7760755594541116	49.061617264667895	1.8192392222179716
H_24h_52	0.8819430243349955	29.023509406779556	1.8342745127927964
F_D14_42	1.0	nan	0.0
I_D28_132	0.7606667495957209	30.321902409726768	3.6704202570388653
H_24h_9	0.8018257631655713	44.015385665315115	8.487805763546165
D_24h_269	0.845407872219053	22.355013770522387	2.2723499331639045
F_D28_56	0.6016876183915963	46.73356433499176	3.339329730181642
I_D3_61	0.7443034566322237	41.35408375151824	4.6359469792623
D_24h_418	0.8837209302325582	26.73371050677304	1.6778696558526978
C_24h_61	0.866595073959885	30.170537446945108	6.908101243682577
C_24h_64	0.9315378320065472	27.26601960429057	1.8786585400642264
G_D7_20	1.0	nan	0.0
D_24h_244	0.8633198973983144	21.39428737279352	2.308326047295962
F_D14_59	0.8141854451422239	40.909162093855514	2.115875400617319
H_24h_24	0.874188740925917	27.714079023258595	2.238864043891734
J_24h_4	0.9121123915884519	27.505636558842284	1.415981950030614
D_24h_236	0.9310175619834711	25.822189825972547	2.311298780076096
F_24h_21	0.9297665185745344	25.71552467199654	1.415981950030614
F_D14_46	0.8472548600726341	30.998095517228876	2.1512765332834944
I_D28_74	0.4705049855258926	49.14692613060767	3.9549696165670793
F_24h_8	0.0	nan	28.553378261709245
L_D3_26	0.3871157759451644	39.007559135649245	3.113749278653068
B_24h_84	0.4890459363957597	22.328561150495705	2.26326655263609
D_24h_434	0.9108532878641856	28.270730052372897	3.434613489785823
I_D28_71	0.12638436482084692	23.0729802489299	5.173532825307214
L_D3_2	1.0	nan	0.0
F_D3_48	1.0	nan	0.0
F_24h_24	0.742741935483871	21.59581532935698	1.5098553195381008
F_D28_13	0.7194259301820782	51.42855631945149	5.386802313075564
E_D35_6	0.7848236052343991	35.06006766522601	4.517422328296027
F_D14_50	1.0	nan	0.0
L_D3_7	0.6159031472630535	54.683005280414946	4.312117849915804
C_24h_62	0.9195130123980788	29.74085094080635	1.486942680521428
B_24h_81	0.7373449268941072	47.81310566638481	5.437550511618835
F_D14_31	0.6922810181011165	44.11604105170614	2.154465973927762
E_D35_139	0.8929762288910401	23.245155797811158	1.8932220025082238
C_24h_77	0.9347683981696843	23.345857800939374	3.895493001233124
E_D35_77	0.8276151065947305	33.365953481183354	1.482317653203928
F_D28_3	0.8639772291860529	32.27434937821909	1.8895916597574725
D_24h_433	0.7128858402743753	24.882515297716118	2.266298391306295
L_D21_55	0.8330141587919505	40.682634455837075	1.7926240477474635
D_24h_256	0.9160876776188982	27.629429934644786	1.415981950030614
D_24h_250	0.9168498386106656	29.928839947840302	2.3583529450193095
D_24h_391	0.8840817611477142	29.288229749647915	2.532443295114177
C_24h_32	0.8852829944726379	31.91961137544994	6.33029476690758
G_D7_49	0.7542033087368173	65.51791002667193	1.7022467632422598
F_D3_15	0.7482569260196211	35.02336924709731	1.838014118127905
F_D3_42	1.0	nan	0.0
I_D28_138	0.6986830251812449	42.75331500798395	2.6203921611325662
F_D14_58	0.7632502733498302	48.42906096546496	1.9921875
J_24h_41	0.9109144900309072	29.556184573189086	2.141679712792625
L_D21_25	1.0	nan	0.0
I_D28_101	0.25357790767990324	24.620663555387267	5.136236015815108
D_24h_385	1.0	nan	0.0
K_24h_4	0.8956901716178596	27.76230859629571	2.733258700708735
I_D3_68	0.7097236012653844	54.96324470007938	2.7156164592788596
F_D3_2	0.8426576223462973	36.63538057399017	2.664566484586423
I_D3_98	0.7588696866124296	33.362285088632504	2.3290554977756006
F_D14_65	0.9999940660264757	7.937253933193771	27.633150443226135
I_D3_86	0.7097744360902256	12.677044459666726	0.6310740008360747
G_D7_90	0.8558920965451964	51.58232273246376	2.1512765332834944
D_24h_313	0.802456905092134	23.126296058878214	1.6819570423133583
F_D3_30	0.9887000189887153	26.184115920132662	33.136306848273975
C_24h_45	0.9410340479192938	24.780358539139062	1.3361430762880522
F_24h_56	0.7965031568722681	22.437234233471276	2.3583529450193095
F_D28_47	0.9999169243706597	22.224552812907433	29.24010123969841
E_D35_157	0.8602491600759583	26.534397505347915	3.2602565023227084
L_D21_59	0.8879562623352465	27.413090791044695	1.6364343801291727
D_24h_300	0.9159880544832107	29.229246720009023	5.916518231889533
I_D3_9	0.8273911974428325	19.21423897037049	1.0546875
D_24h_366	0.6826923076923077	18.994013979750243	1.8528970665049098
L_D21_64	0.8409727047146403	28.81691016402662	3.2833419670598203
C_24h_8	0.8823064510817664	30.648032023618974	7.4540830752137115
J_24h_3	0.8853807845993347	31.822172720727924	5.14958731469996
D_24h_237	0.9248685568276743	27.304660604864267	2.636067627937967
D_24h_321	0.9027203297711648	25.70515571419161	5.311063684511559
L_D3_32	1.0	nan	0.0
F_D28_44	1.0	nan	0.0
B_24h_108	0.8999333015721772	32.44481179258179	2.238864043891734
I_D3_151	0.8151002316913468	27.563314087175367	2.0499440255315506
I_D28_127	0.146765683017393	30.445335927243445	4.148172661037779
I_D28_39	0.6833038669023981	33.40204615043021	3.8279256963424397
D_24h_395	0.7735849056603774	21.665975080146826	1.5634762575148047
J_24h_28	0.9340315115246155	25.06064999033433	5.169549609401432
F_D3_31	0.804831124412142	35.042529777483516	1.9112702848007919
D_24h_462	0.8788258676043419	29.25400308329606	1.8267723361078003
D_24h_340	0.9210580815212275	26.098094976158997	6.281293726526904
K_24h_9	0.8950117432607705	32.60225625280865	2.311298780076096
L_D21_67	1.0	nan	0.0
D_24h_421	0.9282515483563601	27.03021268676966	2.6876589705889957
G_D7_70	0.7621471405587246	57.83757147530236	15.540052287481412
I_D3_87	0.6404109589041096	23.93077825886635	1.6655473129162377
F_D28_15	0.7825559040777093	37.78799152992919	3.517577582766477
F_D14_17	1.0	nan	0.0
I_D28_141	0.7636483672743893	25.69421740672584	3.64036513289275
F_D3_25	0.9061792020476281	35.780477091241856	2.2141926126200606
E_D35_67	0.8588616145395224	30.657615132797464	2.0093470546268257
C_24h_43	0.9197823721436343	28.154246229077568	2.415882202510348
F_D28_46	0.858252427184466	32.837396208184494	2.1320396951554983
D_24h_372	0.3585951940850277	16.883219395340607	1.7262796714050275
F_D3_56	0.8131995929640936	36.263083815728855	2.3290554977756006
F_D28_65	1.0	nan	0.0
D_24h_387	0.571003717472119	25.848720387455923	1.567861893780428
D_24h_248	0.9146352542167581	28.156580566796578	2.2079816814160282
I_D28_129	0.0927661619802932	30.67045418535949	2.827110487925348
I_D3_80	0.8239938378586559	21.896363758661305	1.2457202124298419
L_D21_43	0.8967761571418538	28.3973274394621	1.527938063719371
I_D3_138	0.7181315667327736	41.873895933336435	3.4723904039130593
D_24h_298	0.85606702438106	20.97303224929136	2.1320396951554983
