# Supplementary material for: RatLesNetv2: A Fully Convolutional Network for Rodent Brain Lesion Segmentation
Source: Front Neurosci. 2020 Dec 22;14:610239. doi: 10.3389/fnins.2020.610239 (PMC7783408; doi:10.3389/fnins.2020.610239)
Supplement: Supplementary file 1 [file Data_Sheet_1.ZIP › 3E-Ablation/baseline_width36_heterogeneous.csv]

D_24h_312	0.7753634047654728	21.125752576110767	3.1640625
I_D28_76	0.808466075070275	19.377584022253515	2.3053494811999222
G_D7_86	0.8001833180568286	21.753257391957142	2.1735043348818057
F_D14_67	0.9266018759181829	23.536650277412992	1.4683551663447267
F_D28_7	0.9998991224500868	13.928984830635388	27.06752217761976
B_24h_91	0.9999457465277778	11.12515727299881	28.485482784958858
I_D28_148	0.790864175616106	18.400772864905914	2.44132812374996
I_D28_150	0.8164326573062922	18.615592309684082	2.44132812374996
I_D3_76	0.9026586620926244	23.40795670375742	1.3361430762880522
L_D21_72	0.9999974568684896	5.196152422706632	29.411261071773705
F_D14_45	0.6839400428265524	22.846765140388754	2.4044864682050617
H_24h_58	0.9066100667070952	22.497911178088113	2.109375
B_24h_78	0.7764907764907765	17.29365948282945	2.141679712792625
B_24h_72	0.919961264788851	22.633177518467694	1.3258252147247767
F_D3_41	0.5346534653465347	33.57992249164971	10.662130662932128
L_D3_42	0.9021424435437174	23.250919069404368	13.103008920604363
G_D7_75	0.7466605251036389	21.295947084619183	2.266298391306295
D_24h_252	0.894298369385176	25.0277119000314	7.157077258407408
I_D28_24	0.7939245720169906	16.62190812720848	1.2566959329801102
L_D3_31	0.8823605501818129	24.53494059853363	2.4886828806556993
B_24h_103	0.8420341273863828	26.263628141960407	2.4044864682050617
J_24h_30	0.7252961406190295	29.590342440389424	6.260489244934257
L_D3_23	0.9071419000401983	23.579305150842867	1.7887895534148923
D_24h_311	0.8022479803301721	26.71104326502559	3.258149712763557
H_24h_21	0.8383350650938207	24.11816392604318	5.418575635170418
F_D3_53	0.8686465589424739	22.864020777366033	1.8676614199815502
B_24h_122	0.8156308818704564	26.76831102893118	5.748163344576901
D_24h_375	0.7504869075957585	18.361662261699085	3.790069131749116
L_D3_21	0.922685345441958	23.01238591526467	1.4111243647022222
F_D28_59	0.9355894862458309	21.710200130774755	1.0804153660890101
L_D3_63	0.6786691202068931	28.006050778858793	2.2234764798058917
F_D28_5	0.6202469135802469	22.308860860085392	2.583446213091633
I_D28_96	0.5417622011136587	18.823490735867317	3.3741046989581176
D_24h_454	0.0	nan	30.387059961206145
D_24h_348	0.9191283073577383	25.351625133899905	1.4542586303895535
L_D3_53	0.9999974568684896	5.196152422706632	27.523349905835637
L_D21_80	0.9154794956988758	22.69078973746797	1.351472179062984
I_D3_150	0.8786561366501171	22.20041422725626	4.035744224466225
F_D3_32	0.7984974805313788	34.43827830007215	2.346677858730561
C_24h_30	0.7734368262181975	18.96248510639916	3.0128812809802596
F_D3_59	0.8971745313375823	20.745777302465445	3.1291476381606302
F_D28_21	0.9272301902146272	22.54381857340599	2.4748490721026806
B_24h_110	0.8831615971465372	24.98459104912918	7.134014650886448
D_24h_260	0.8697127421267624	24.835933099460576	8.418761744841474
D_24h_411	0.8226054878396623	33.64166260799157	3.055876127438742
I_D28_44	0.6818549038616901	17.67775700747461	3.3434396760204153
I_D3_130	0.9695912641237583	21.82842172263944	0.9663528810041392
F_D3_18	1.0	nan	0.0
G_D7_52	0.9186692095783004	24.571629691557717	2.0765677906253144
F_24h_48	1.0	nan	0.0
B_24h_97	0.8640235566305605	23.543503628493582	6.253905030059219
D_24h_287	1.0	nan	0.0
F_D3_65	1.0	nan	0.0
A_24h_32	0.8469257119130826	30.059632984717506	7.387461333972415
J_24h_5	0.9023132114623063	26.41098207740562	2.141679712792625
L_D21_74	0.9192712984461511	22.983039307357213	1.3412722432335467
L_D3_11	0.9999932183159722	8.485281374238571	23.242745529015338
A_2h_39	0.9999983045789931	4.242640687119286	27.819137638419214
F_D14_22	0.7140672782874617	17.93458716371648	2.154465973927762
D_24h_283	0.8763765335193907	24.99339169192983	6.6218714974625
I_D3_91	0.8713939393939394	21.800261324565962	2.275369668626672
F_D28_41	0.5819881053525914	25.66858682980302	4.653686637108933
I_D3_42	0.8197026022304833	21.948116434275317	3.042364449784493
D_24h_422	0.8455377920154734	27.52960212072188	7.86466956354493
L_D3_25	0.9999915228949653	9.486832980505138	21.107742754714888
F_D3_29	0.9243798146515149	20.713607764314947	1.415981950030614
C_24h_20	0.812138834701314	27.53051258582398	2.238864043891734
L_D21_14	0.9999660915798612	16.80368860153282	30.806273537346456
D_24h_426	0.9290740568523512	22.451928204224597	4.576318169476555
I_D28_157	0.8211411473380107	20.88674552977696	2.4886828806556993
L_D3_83	0.8647920764010701	26.70658310536665	2.337883282413282
D_24h_460	0.9225667527993109	24.459499663069106	1.0804153660890101
F_D14_41	0.7709648331830478	17.197972351484797	1.690102160373745
F_24h_32	0.8767180778512224	23.87251430854171	2.109375
C_24h_48	0.9334980542343566	21.89785138216909	6.609416555720426
D_24h_284	0.5512104283054003	21.259263510305246	2.112627700467181
L_D3_35	0.8294700771019459	28.751441840041316	1.8078806977197084
A_24h_14	1.0	nan	0.0
I_D28_9	0.633106742605181	25.346543961944725	2.7357697335770514
C_24h_17	0.9031535535250826	23.56322152488425	2.2265625
I_D28_35	0.8177118276175066	30.29456009179093	7.285444238610728
B_24h_106	0.8740213977071607	30.622910252021892	7.362322757575815
F_D28_9	0.9998575846354166	13.74772708486752	29.494722573164996
G_D7_81	0.929221187204633	23.201340559142245	1.0804153660890101
D_24h_448	0.5654578979717271	23.504035487819994	1.7772364321995822
L_D21_81	0.9999932183159722	7.278427133880636	27.10174717074586
G_D7_59	0.8564690026954178	18.624033648522587	1.7062757553001213
H_24h_38	0.8651984586949031	27.757198104537277	7.005813364516464
I_D3_157	0.5360902255639097	39.00099004856214	3.918340663429802
L_D3_43	0.880661051962498	25.302413486806415	1.8078806977197084
H_24h_53	0.867804497327227	21.713110355893132	7.59732988534253
D_24h_241	0.9346787041954329	21.23058916856993	5.654220975850696
L_D3_29	0.7710523403784442	31.039091832632973	7.436560306971144
J_24h_38	0.7271976888155179	19.538501812627164	1.7617144193405752
D_24h_324	0.73003300330033	17.94095572193179	1.2566959329801102
J_24h_44	0.9281284084064529	23.83097309247826	2.6774202325302805
B_24h_123	0.6336672714364597	31.0227856247626	6.329209976433177
F_D14_53	0.9083772285251216	23.070725966555198	5.706201011221806
B_24h_89	0.8526530717737976	26.24504734871411	7.208698359013922
C_24h_15	0.5841269841269842	18.58340937938348	2.266298391306295
F_D14_4	0.8940141064852382	24.166783073381026	1.7460544248927352
L_D21_70	0.7591275486012328	23.02215694451061	4.6359469792623
L_D3_33	0.9032157656167928	23.57388665756174	1.6819570423133583
D_24h_407	0.9395899799125605	24.12040760280785	1.2234734190129553
I_D28_20	0.873015873015873	25.068645810275044	2.238864043891734
D_24h_369	0.8246958403882072	32.22031582921763	5.018581196569654
I_D28_123	0.889282999746643	27.1748582568602	1.4915533665653737
G_D7_33	0.9004247286455875	21.92414189698577	1.2890625
C_24h_24	0.9433648717467635	23.234605805697296	1.3716445207874561
B_24h_93	0.4495530012771392	14.269498826838415	2.154465973927762
L_D3_62	0.9209872051421988	23.828458588847766	1.4495293215062086
C_24h_19	0.920558159640141	22.156606372457645	5.745773752561529
D_24h_315	0.9155607579193796	27.754251424800522	4.9718445552179125
H_24h_27	0.7513652110939304	33.95897474865846	7.833175765813314
L_D3_34	0.8904357414841745	27.603450053446224	1.765607715623363
J_24h_34	0.8880966411314084	27.063420991227623	10.710963142748298
G_D7_71	0.8057445200302343	22.310599800654355	3.790069131749116
C_24h_23	0.8026978055164083	18.157228778331717	2.22964424887974
H_24h_51	0.926910776059004	22.685036627561473	1.5765965680164504
D_24h_319	0.8979155680146549	26.344805268608567	6.540490435488668
F_D28_29	0.934194806778008	20.91266624223398	1.0611779458754786
H_24h_20	0.8418801013228258	32.109166971463644	6.827114842326332
I_D28_95	0.9688005486755438	20.58630684590536	2.4130383142938285
C_24h_21	0.881762876841963	26.71492294157776	5.7146181282359105
B_24h_68	0.8376143680108438	30.935856170941154	7.050754198355308
H_24h_6	0.904789279372501	22.108842226895156	4.748624903755034
F_D28_20	0.9183685242875274	19.832364156169938	1.9818204521821596
D_24h_294	0.9178544800666637	25.56827607024671	6.516299425527114
L_D21_33	0.9255454893454128	21.801251964345507	1.1055446639128832
A_24h_34	0.9999983045789931	4.242640687119286	27.021313202498135
F_24h_55	0.8465304124342186	27.33669453852685	7.6072651720863185
L_D3_3	0.8082900166121858	29.208129087380136	4.535625581335225
H_24h_30	0.8251644044186724	22.313895435075874	2.2265625
G_D7_5	0.9015895695659939	27.833814449262118	15.133984127979566
F_24h_20	0.8846829542526528	23.936504937482876	1.5634762575148047
H_24h_36	0.8129282056210784	26.336240936646554	7.48625449391458
L_D3_77	0.9999754163953993	14.873217281375181	27.505381664463638
F_24h_49	0.9134327253893678	24.761288087747506	2.992299687844618
B_24h_69	0.7938230717050397	31.157972844730892	3.478317674919335
G_D7_60	0.9000213629566332	25.668703047428096	2.1223558917509573
I_D28_48	0.017745645744331254	23.63443929098608	17.777772479586343
J_24h_1	0.9168736930528498	23.72591691778895	1.381620248736515
G_D7_49	0.9173989455184535	23.815939794073376	4.0965370999098125
F_D3_42	0.9999881320529513	9.4071157726741	27.899978736131008
F_24h_9	0.0	8.934494283799134	14.734435064167076
D_24h_437	0.8978905992138506	22.65608510684458	2.26326655263609
D_24h_231	0.932823287926852	23.000703903904753	12.602424606282366
L_D3_81	1.0	nan	0.0
F_D3_47	0.9998016357421875	18.662867996201328	29.563087376894625
F_D14_32	0.9115809255344139	23.73487635512069	1.8565991622368976
L_D3_57	0.8853403346526117	29.014521585579626	1.8528970665049098
F_24h_3	0.9299273411797822	23.09806950636537	1.527938063719371
G_D7_91	0.881177888754951	26.16332989991339	1.3565433870457295
B_24h_95	0.7807594336828387	27.026631972985637	7.7689214268596345
D_24h_246	0.8674219352742925	25.024040633710214	6.508919098593195
I_D3_35	0.8371918251466505	27.97771324538811	8.224024715401288
L_D21_43	0.9327821710999281	22.51649467972623	2.109375
I_D3_24	0.8521871562737964	16.411385092367077	1.4111243647022222
D_24h_401	0.8052469865280075	25.670400491288426	1.632233001232514
F_D3_49	0.9327015945330296	20.928424134755648	1.640625
G_D7_7	0.9780227496138183	21.278485139558747	0.370579413300982
F_24h_1	0.6989305782127968	16.627254980356323	1.4495293215062086
C_24h_46	0.8161903934682533	31.004076024762306	6.978316373887221
B_24h_75	0.7860243133723548	33.25751552331179	8.638555075304115
I_D3_73	0.6235169491525424	33.635480573520155	7.718378343785209
F_D14_5	0.7035766780989711	17.72180924066489	1.1055446639128832
F_D28_58	0.9177483530102407	20.054946570897098	1.5634762575148047
D_24h_441	0.6541305046608807	19.414678687862793	2.036501624646418
G_D7_53	0.9074984421519074	23.35629617172241	2.109375
F_D3_58	0.9028861553140014	20.711646560224622	2.217291554112246
D_24h_446	0.6807849232562658	21.276900617354237	4.83034308879491
I_D28_93	0.7937185691242054	20.8980649242228	2.713086774091459
D_24h_297	0.8636181939313186	24.677109887129543	6.891183013119917
H_24h_49	0.9112828947368421	24.41781907603745	1.4111243647022222
G_D7_11	1.0	nan	0.0
D_24h_261	0.921027890943278	24.13645823823831	1.8342745127927964
A_24h_3	0.9055331743813204	27.840155366333864	2.102854505264808
I_D28_151	0.8042428260251918	21.164241788948267	1.9539060938124686
F_D3_26	0.7366764110636385	19.136931861609543	1.415981950030614
K_24h_13	0.923036093418259	22.362765262022393	1.9956312147570003
A_24h_11	0.9997456868489584	34.45241420541699	30.441243593576097
B_24h_100	0.8545362538856358	23.124170472868105	7.043933872100962
G_D7_87	0.9076905987336616	23.4746006846347	2.109375
I_D3_22	0.7989208062212347	16.654376723283214	1.396450229040584
J_24h_32	0.8145930142229629	31.074573839321193	6.260489244934257
J_24h_35	0.6503740224413465	30.00383285626804	6.273636944214456
I_D3_126	0.7868290173212142	14.773840219582356	7.775105819717986
H_24h_15	0.8768950504832186	28.466098122711877	5.169549609401432
L_D3_13	1.0	nan	0.0
G_D7_97	0.8142857142857143	23.668911243645663	3.0333232278620588
F_D28_42	0.999983893500434	10.7433760648385	28.610554744244954
G_D7_82	0.8931399294696919	25.679097430073536	1.415981950030614
L_D3_22	0.7388605072048751	39.66607137554144	11.618713648073848
D_24h_461	0.8954967834167262	26.30014695369672	2.311298780076096
D_24h_235	0.8970561566825848	23.455796892599885	13.366055073306269
C_24h_76	0.2768472906403941	31.020194757748037	4.3769178274179135
C_24h_58	0.7932344801949527	32.357577769212	3.31663399173865
B_24h_102	0.6641463414634147	23.256015421812382	4.153135581250629
I_D3_127	0.7781224864989085	21.97768491582449	3.251821154416783
L_D3_14	0.9999415079752604	13.761723332542745	32.71022005572188
F_D14_30	0.8927872701186905	20.366785325530557	1.1055446639128832
C_24h_59	0.8690695368927914	23.875960531314703	2.167176797918781
F_D28_22	0.42538190364277323	29.708436204550527	3.2071716054853145
L_D3_1	0.8805394196569577	25.72232056585331	2.2541465697271104
D_24h_399	0.7477188022105128	21.0913408962386	1.5809458081912549
G_D7_108	0.914247321333852	22.02187196861671	1.396450229040584
A_24h_5	0.7987718115779225	20.490445534865543	1.4352478961620183
D_24h_281	0.8487201696484573	26.715792889782325	6.9497226577419084
D_24h_431	0.6955128205128205	21.438269201794654	1.0867521674409029
G_D7_106	0.9089065716304648	26.041240809017378	2.109375
F_D3_1	0.7051516258677384	16.919811866788855	2.9530319925830044
H_24h_41	0.8056032410904347	18.774989661243197	5.888598996750521
L_D21_52	1.0	nan	0.0
I_D3_79	0.9027259934135125	22.580201119929153	2.349602069034776
J_24h_55	0.8728772084373317	30.661978237007947	2.201753229850305
L_D3_39	0.8935268149831723	27.191619829308344	1.267576620280309
F_D3_8	0.9999203152126737	11.699869698820535	27.870676295489652
D_24h_428	0.914313763151717	23.039374076149382	1.396450229040584
G_D7_48	1.0	nan	0.0
D_24h_409	0.8624321187545672	29.217072737755853	7.581949743572725
F_24h_18	0.9999347262912326	10.02117948963256	28.617273878862264
D_24h_218	0.8631284916201117	23.750396074109617	2.238864043891734
J_24h_31	0.782471060713442	29.38855676385162	4.200808202094122
G_D7_98	0.8569338794616735	21.217517167704266	1.9921875
D_24h_268	0.7339449541284404	19.12437340200384	2.109375
H_24h_37	0.9131221826528318	21.385022387356027	12.813690874534354
L_D21_23	0.9373157092018302	25.44441089494874	1.6489742905629243
A_24h_35	0.9737942091500773	24.794710054063735	1.7460544248927352
D_24h_243	0.9406562799199234	23.028389805205276	1.5098553195381008
D_24h_314	0.9155673259951999	25.91557140010793	5.067597260259293
G_D7_30	0.7071397091229616	26.01453492972469	1.8528970665049098
F_D3_5	0.5152268489745183	18.401939684250117	2.4385139117208765
D_24h_227	0.8947211557004856	27.005556238436853	2.1255887281894985
F_D3_55	0.8429045713799268	26.8206951210259	8.792186944641887
D_24h_328	0.9358888392191924	22.828669351495876	1.486942680521428
D_24h_357	0.8294566681634485	21.720019234721107	7.29392171231036
F_24h_45	0.7406772396056579	24.71293967091486	2.275369668626672
F_D14_56	0.7272037051097108	32.32611767174892	2.9014261882359254
F_D28_18	0.9999025132921007	17.89397021976052	28.68078774108582
H_24h_43	0.8408760909104804	29.332755098433715	8.470800172734938
F_D28_50	0.9999304877387153	11.496976247450398	28.331759540007617
C_24h_13	0.8776419797182924	23.172875421387705	2.3728660232011625
G_D7_54	0.916909294512878	26.50113649692326	1.9921875
J_24h_29	0.8016015422258471	31.482725480284607	5.612779694450647
E_D35_64	0.9736916778142608	26.48283180906757	0.9447958298787362
B_24h_112	0.7442071613672044	32.608487720158884	7.444865706688402
L_D21_35	0.9222953634802519	21.497325967229656	1.2065191571469143
C_24h_65	0.9998423258463541	16.942167424418784	30.540330580925076
B_24h_71	0.8950542530517341	26.5406115453983	5.612779694450647
I_D28_83	0.7327574750830564	23.57230550480404	3.6195574714407424
L_D21_77	0.9999991522894965	3.0	30.752733062612702
L_D3_74	0.8993905901056058	24.392272375800555	12.103262065935727
I_D3_74	0.826548777593164	28.409883333722583	2.697858851536251
I_D28_22	0.2640213658908813	18.308000044722917	2.604622355964008
D_24h_383	0.7783621337340345	17.31200587463629	2.9320303132492507
C_24h_11	0.869504196917762	23.902564536249123	2.7657243096576436
B_24h_74	0.7307386814932486	18.19854759366675	1.2065191571469143
J_24h_60	0.9119136371531257	22.12017382420087	1.7578125
K_24h_8	0.8764863957003695	26.411163708184166	6.015498172364343
C_24h_70	0.9139914539279063	23.4585204259291	2.281397148507631
C_24h_66	0.6092253254138759	35.550874156471764	8.478092459852776
B_24h_101	0.8958902446427487	22.40753877295909	1.351472179062984
B_24h_118	0.7751671055296739	29.635313912726886	8.102903396748061
B_24h_114	0.9216593192165932	26.1009164909992	1.3412722432335467
D_24h_271	0.8980410127162333	25.12493174825527	2.604622355964008
B_24h_105	0.9445009813186014	21.2920845639996	1.7262796714050275
K_24h_15	0.9046345984974143	26.219561947013087	2.281397148507631
I_D28_130	0.9784092491990528	16.164716382234406	0.26203921611325665
L_D3_61	0.9170913831930781	20.770948474571657	1.5939223252424348
F_D3_11	0.7651998038734984	33.68933887969938	2.596701539784415
G_D7_74	0.9127767959247323	25.369192681539257	1.154163023647981
D_24h_388	0.805550833049983	29.581791949196436	2.540564459610797
L_D21_51	0.8769348416528229	29.288159575039444	2.0499440255315506
F_24h_42	0.9999881320529513	10.302672552711508	27.45390757279599
D_24h_453	0.9234047772360715	24.320730506697522	1.9112702848007919
K_24h_2	0.8574395182224068	18.77409735097405	1.0546875
I_D3_44	0.8116933325402962	20.50211623049306	3.4044935264845195
F_D3_3	0.8991623228471031	23.134648048995263	2.112627700467181
F_D14_52	0.9335200193866287	22.86590991728823	1.0804153660890101
F_D14_18	0.9999177720811632	12.083795610470665	27.555015326232468
I_D28_61	0.6540947752126367	35.80419857764353	2.540564459610797
D_24h_301	0.7604329973870847	17.94002719422351	2.6799835842256106
K_24h_17	0.9234971019330561	23.311090386692598	2.532443295114177
A_2h_38	0.9394812680115274	22.714912441642753	1.3565433870457295
G_D7_79	0.7213765718067505	18.521876496430146	1.527938063719371
L_D3_49	1.0	nan	0.0
L_D3_73	0.9135029489596486	22.53751356024885	1.396450229040584
I_D28_160	0.48006576243321003	36.26353026091334	4.351744834600112
F_D28_2	0.8955028350357194	24.564932014274444	4.9746059242479195
L_D3_76	0.881160210947445	26.426470422346245	3.185689973219106
H_24h_26	0.8507216806468677	29.777777791839828	7.915145995672632
A_2h_20	1.0	nan	0.0
K_24h_6	0.880724030798325	19.755732946886972	2.5486597465935406
D_24h_415	0.6233571160345475	22.04843704042377	1.7022467632422598
F_24h_50	1.0	nan	0.0
L_D3_40	0.656308598982052	22.311124272081933	5.018581196569654
L_D3_18	0.8905729669166849	25.339380404911488	1.7926240477474635
G_D7_93	0.884036100014795	27.308733664943503	3.9912624295140007
D_24h_410	0.9013447279125298	25.56536710867329	7.07020459171798
D_24h_289	0.894405699389936	27.247169984196994	6.30747498787401
G_D7_65	0.9313530372790733	22.247770062473016	2.109375
D_24h_430	0.6281744130330618	20.810005992361837	1.8968453972154664
F_24h_26	0.7932629581307081	16.981281256251265	1.6778696558526978
D_24h_435	0.8573454522013795	20.396279663433916	2.7855150759386045
D_24h_416	0.9151892781565953	28.151648409596778	2.7855150759386045
I_D3_8	0.9310505223987405	20.68176576772245	1.171875
C_24h_25	0.9423659334944476	23.041659373798034	2.167176797918781
K_24h_18	0.8459336754836163	22.832211793423756	2.337883282413282
L_D21_53	0.9997626410590278	16.74377536893762	31.301349413366452
C_24h_14	0.8623675778656583	26.791992397880236	6.672487896321918
I_D3_7	0.9646488255229636	18.72599865538012	1.1600970628841796
D_24h_370	0.860372096436828	21.620985715017568	1.950388708253114
D_24h_364	0.8773772650416722	27.249966499493407	2.2541465697271104
D_24h_389	0.9999660915798612	10.392572504996293	27.740041234564025
F_D14_47	0.9996507432725694	19.338441080018093	29.079506113090197
I_D3_88	0.8956217230638265	22.571725040204058	2.238864043891734
D_24h_423	0.8677939332001672	27.58784892647781	4.503721605603665
I_D28_68	0.8513196702714967	24.039525751837104	2.201753229850305
C_24h_49	0.9219772433626474	24.622577408812134	2.3728660232011625
C_24h_57	0.8510292209678356	32.333707176487714	7.05562182351111
L_D3_78	0.7243347416796383	25.867128045926783	13.88016558193854
H_24h_45	0.8792154649357979	23.76462740138392	1.5765965680164504
C_24h_9	0.8883698502154848	22.845870572048234	4.099888051063101
C_24h_75	0.8214238012555095	16.84187964995872	1.7617144193405752
D_24h_338	0.026881720430107527	6.708203932499369	1.9921875
I_D28_126	0.27474215492648674	18.45415385461195	2.449751362542993
G_D7_21	0.9038040893961008	24.4046506986305	1.567861893780428
F_24h_44	1.0	nan	0.0
I_D3_43	0.9271217900340628	17.452332630112355	1.9713988876477408
C_24h_2	0.9395861318460832	21.898151142528093	1.315426425037714
G_D7_64	0.9852631578947368	20.385799084787376	0.3515625
F_24h_4	0.8362238122609161	26.422206791256475	6.1408933624565165
D_24h_316	0.6089430894308943	22.4192305991872	2.1923773750628563
F_D14_43	0.9208164269027419	20.224766142601823	2.8728868762807647
L_D3_80	0.9221513813961092	22.24868294074843	1.567861893780428
F_D14_48	0.999983893500434	9.274964417531706	28.462332478508987
A_2h_7	0.9999847412109375	11.911940973384281	28.802389427246307
F_D14_49	0.9798193459867368	22.850307695325256	0.9152636338953111
L_D21_13	0.9998965793185763	19.081743263367155	30.073609644841646
D_24h_432	0.79536354056902	18.393375538822422	1.7617144193405752
F_D28_1	0.9999576144748263	13.382260415458987	28.31818418726848
I_D28_98	0.7913838259661126	23.028970355274776	2.1892431670628207
F_D3_48	0.9999016655815972	14.930569927205365	27.96757700927149
J_24h_49	0.9078364043784559	22.391465143056035	1.5234375
I_D3_139	0.8852105073767542	16.25128323783582	1.2290728689493964
A_24h_23	0.9999949137369791	7.3484692283495345	27.167793234965046
D_24h_393	0.6224627875507442	15.785485081293197	5.367648042468181
B_24h_119	0.882608096212788	24.24654137596721	4.761621012635167
L_D3_65	1.0	nan	0.0
C_24h_44	0.6874286743948586	29.36732787098473	2.8343874896362085
D_24h_368	0.8745154627507569	27.34215389179195	1.8342745127927964
L_D3_58	1.0	nan	0.0
K_24h_11	0.9007269880326585	25.506296898182633	2.882431377245823
I_D3_17	0.49348534201954397	19.48840839676248	3.1225576393298975
L_D21_45	0.9999957614474826	6.708203932499369	12.661131870962652
G_D7_43	0.9142590866728798	21.822175144918436	2.1512765332834944
B_24h_67	0.8966982221196028	25.530097726834505	2.3053494811999222
I_D28_159	0.03688740558580713	20.51679941345007	6.250610321763087
F_24h_7	0.0	16.274353807040534	8.532988318780092
G_D7_69	0.9999720255533854	9.955071445952555	27.698673103584202
D_24h_263	0.7600385480244137	17.524121414373194	1.773368666065026
H_24h_18	0.7713914244697853	28.889510102763023	8.828038578116814
D_24h_265	0.8133080402743325	25.685464880050066	6.220879424993905
H_24h_28	0.8298291721419185	19.178682283243123	3.3331553093737245
J_24h_39	0.9285724050252218	20.67670802351726	2.3728660232011625
I_D28_71	0.43594910472681214	22.000003500603906	4.022109914468089
F_24h_43	0.940656591974987	20.727644121448492	1.4111243647022222
I_D28_82	0.40712981041758517	19.641408696566288	4.251177456378997
H_24h_55	0.9064181178971465	23.99189833933736	1.632233001232514
I_D28_73	0.41966838193253286	28.946795545711527	3.0938387771353324
L_D21_2	0.9999983045789931	4.242640687119286	28.55482109236875
H_24h_40	0.8164003078189594	30.77630803808904	7.083788090487849
L_D21_31	0.9200459886587291	24.269707808503316	1.8528970665049098
D_24h_239	0.8876519064573826	27.022785167031092	11.801077997137856
D_24h_425	0.8303030303030303	15.672586829302556	1.0676289350559727
D_24h_254	0.7691680261011419	20.38152197146652	2.1223558917509573
I_D3_40	0.6765565295572039	16.93957760887856	1.1660009028593203
J_24h_43	0.8646227223020067	25.591441774017078	5.73261319154766
F_D3_17	0.9999593098958334	11.968040100165242	27.48740167743329
G_D7_107	0.9017177817868068	22.74371173549872	1.8528970665049098
B_24h_83	0.6879631995911065	19.98726176625478	1.486942680521428
A_24h_33	1.0	nan	0.0
F_24h_15	0.8443667613429466	23.21632186446219	1.8454705954715183
F_D28_53	0.9153372866727916	23.8126568603011	1.8528970665049098
I_D3_160	0.8348794063079777	15.884986921664213	1.4683551663447267
A_2h_40	0.8218518283794918	22.890827321315548	2.8537021082545126
D_24h_347	0.8259673285851297	27.213799848668415	6.729869069700577
I_D28_139	0.5548957675300064	30.648546013585378	2.430051721093092
F_24h_59	0.901514323798702	24.648199164890787	2.604622355964008
L_D3_16	0.9999983045789931	4.242640687119286	24.45094089686913
L_D21_61	0.9718256531325865	22.988871879116253	2.7054835267066863
C_24h_42	0.9404987394354238	20.01693454276871	1.5634762575148047
L_D3_60	0.8118324030046172	33.64620583826816	12.228559142082368
L_D21_48	0.9461423134586553	20.489084381911457	1.415981950030614
B_24h_99	0.8911587449518484	20.480652310043556	4.594288074354529
D_24h_288	0.7290717763467881	19.12381019779334	2.630852850075428
J_24h_36	0.8967959975796573	25.76473055239179	6.415413606173904
L_D3_64	0.8663976686841516	32.27186029106767	2.775637331795393
D_24h_414	0.24207887915336662	23.947691786470227	9.441415138855973
D_24h_362	0.906923005823089	16.546248861703905	1.0611779458754786
F_24h_47	0.9999949137369791	7.3484692283495345	31.1211699921402
D_24h_440	0.7716914986853637	18.76290152039143	1.0546875
I_D3_48	0.7032354831797729	20.308001335935412	3.19859626498973
H_24h_8	0.7882381028171256	27.371900491486503	4.260857569382307
H_24h_19	0.9038627252631973	26.138992138631924	2.0025008778087963
L_D21_60	0.8645215088046304	25.76055458824027	1.602514960684845
F_24h_65	1.0	nan	0.0
F_D28_27	0.9999864366319444	8.676098855938925	27.529336713455567
E_D35_156	0.8826378093985412	23.366052596830674	1.2065191571469143
F_D14_9	0.9998728434244791	16.22963955237454	28.05508889123883
F_D28_43	0.9214060492817938	19.28092855751536	2.1223558917509573
I_D3_159	0.7388294524858402	16.942067593115517	1.1055446639128832
A_2h_51	0.9999966091579862	6.0	32.08755531440012
D_24h_392	0.7549497410904661	21.62532089261815	2.005926886948089
I_D3_54	0.741954590325765	21.51326947401888	2.109375
D_24h_373	0.8214633787536088	28.41537829675303	6.681743104757078
I_D28_17	0.5290237467018469	28.51666201476809	3.2327611462813413
F_D3_52	0.8789400468225155	23.730704821527723	6.470830168255557
B_24h_85	0.8997544278443155	22.531725970406892	4.121602826969291
L_D3_55	0.9270214187739598	22.223432686733627	2.3583529450193095
F_24h_46	0.9045487106017192	22.7643314838	1.4304557362187933
J_24h_27	0.8605669709977557	28.236230378593717	4.716705890038619
J_24h_56	0.9044190877272856	24.686471728976503	8.94394776707446
I_D28_18	0.7632346811171321	20.66935710408005	2.415882202510348
L_D3_17	0.9980112711588541	37.11571842710502	33.6328125
H_24h_31	0.911920132740278	21.785102078437514	2.3053494811999222
L_D21_3	0.805836960099477	27.978577755071953	2.346677858730561
I_D3_93	0.7990643151891083	28.062788301071485	2.112627700467181
C_24h_26	0.9124754833286635	23.35442138406436	1.9433348380988673
L_D21_40	0.4880528723945094	14.910275248084755	2.596701539784415
D_24h_277	0.9388890964102947	22.92958477823091	1.0804153660890101
C_24h_73	0.9360952976405936	22.6374741233729	2.3023690669205275
I_D28_87	0.7109316303531179	26.6604886152655	2.483158605517628
B_24h_82	0.8708580312894763	18.42113624501436	2.141679712792625
D_24h_419	0.9043855840208423	26.972121350756296	5.92695403893834
H_24h_11	0.7714393179538616	21.378680988512478	2.4044864682050617
E_D35_71	0.9289102484084384	20.799281460616722	2.2110893278257664
H_24h_22	0.7889798362946696	35.171995501062774	7.049780270013296
C_24h_39	0.8806414662084765	16.912518099949178	2.384412884692477
L_D21_65	1.0	nan	0.0
F_24h_58	0.9274193548387096	24.062841992128348	2.112627700467181
D_24h_376	0.9287098381530625	25.478648457300345	1.3766414208364137
D_24h_459	0.7735922330097087	16.251287268778345	3.0804936159597456
F_D14_44	0.9999906751844618	6.958357046197698	27.90391621330351
F_D14_24	0.7609075043630017	15.649100763991372	1.2566959329801102
K_24h_19	0.9264991188187729	23.695033878826504	2.3023690669205275
D_24h_455	0.8550533236768486	27.214781950018153	6.985200769137294
D_24h_242	0.9154658421328977	21.44573192861872	1.2121969257174143
I_D28_97	0.8406081412457087	27.134935585395485	1.9713988876477408
K_24h_5	0.8728024217021773	22.82797313315086	2.2723499331639045
F_D28_11	0.9208119237637112	22.960621359127448	1.669664865090821
D_24h_306	0.6107660455486542	49.16357527347379	7.969611626212173
A_2h_52	1.0	nan	0.0
L_D21_76	0.9374671068369934	24.600873700108625	1.7926240477474635
I_D28_86	0.0	12.113382430327647	5.502823538378388
F_D3_67	0.8977745169968208	23.314090112617446	6.979300274685046
E_D35_65	0.9171250458379171	22.75341816877283	1.1055446639128832
F_D14_8	1.0	nan	0.0
F_D28_26	0.33636363636363636	12.937077844529249	2.7879790437586682
H_24h_54	0.7761343955663318	27.076440554119113	7.563815420205434
G_D7_95	0.9834959384536038	24.52262530016029	0.3515625
D_24h_240	0.9064916082212506	25.016629425694934	7.047832009572607
H_24h_29	0.8125450266557802	24.77418348210614	2.86570763921191
J_24h_58	0.9140383211044267	24.166489589804907	3.75
I_D28_47	0.5755049419853889	25.804371945457873	2.8537021082545126
F_D28_60	0.9368886818816954	19.392599922741397	1.6655473129162377
L_D21_17	0.9993396335177951	34.37884471768863	28.49608705663047
L_D21_49	1.0	nan	0.0
D_24h_363	0.8679683750536765	25.81149587048046	3.617659931351515
G_D7_109	0.9618320610687023	17.737110337132457	0.9375
I_D28_42	0.6220783322804802	18.151368564402944	3.5814156538912796
A_2h_27	1.0	nan	0.0
H_24h_34	0.8860984723316642	23.31296653543418	5.930428560412498
L_D3_51	0.9323539760731879	22.83962798391802	2.109375
I_D28_88	0.8012048192771084	24.16526859710557	2.1320396951554983
E_D35_120	0.9999092949761285	11.889655776010384	29.72776874195236
G_D7_31	0.9999381171332465	16.711870199118838	16.01100352528594
D_24h_451	0.8400179310708541	27.04137407612826	7.269404259033198
L_D21_63	0.6588863892013498	28.42947062927067	2.201753229850305
B_24h_107	0.8532686304987931	26.88637308777765	3.324904912291666
D_24h_377	0.770300406664043	18.33217088499092	3.6271377048145688
B_24h_121	0.6932828449127428	19.64070333950747	2.1512765332834944
C_24h_18	0.9427003789807116	23.85448306824324	1.5722352966795397
L_D21_83	0.8860361246102418	22.633991249205494	2.7054835267066863
C_24h_10	0.9071276117726353	24.384531400956323	5.5215089012764444
I_D3_92	0.8949387634646598	23.99565629577591	3.166231895181163
I_D3_148	0.9032258064516129	20.16667358289255	1.527938063719371
J_24h_2	0.7735590778097983	31.03941048338618	7.137863593519247
D_24h_351	0.4890016920473773	24.209097055588703	6.681743104757078
L_D21_32	1.0	nan	0.0
I_D3_21	0.8790666090499414	21.07410595379144	2.167176797918781
I_D28_138	0.8836241222037211	24.2234763296487	2.275369668626672
F_D14_25	0.9124541614445527	24.47939351081197	1.4111243647022222
H_24h_12	0.798824297844546	17.07918106660263	1.8078806977197084
H_24h_50	0.7958340408671535	22.107592103051335	2.3583529450193095
L_D3_59	0.9010633538662721	25.416160442558724	12.211139933542752
A_24h_45	0.9813582671395492	24.934804112809054	1.0012504389043981
F_D28_25	0.9291620532874744	24.806370960702452	1.425647468038645
A_2h_29	0.5886690426447093	27.30549362354799	1.9818204521821596
L_D3_54	0.9324693808756882	22.218949286365017	1.0804153660890101
A_2h_48	0.9999745686848959	14.552421206210429	27.96757700927149
L_D21_62	0.9004677754677755	24.749091527146675	1.4304557362187933
F_D14_21	0.9144522544145379	26.159514266074986	1.773368666065026
I_D3_134	0.8237361728522692	23.796029483186516	1.9956312147570003
F_D14_3	0.9081506567205162	22.802317589273187	1.5634762575148047
D_24h_275	0.8791894286136128	27.961866492057894	12.722267058255085
L_D3_71	0.8741867450629514	28.137340429977506	2.34375
A_2h_37	1.0	nan	0.0
D_24h_379	0.771438754900796	25.684883264628436	4.288165889890309
L_D21_29	0.891113947449496	23.460875705260978	1.8230096702465677
L_D3_52	0.9997948540581597	21.19873495367975	16.782788424594035
B_24h_94	0.7934245534017483	16.774485229296165	2.109375
H_24h_42	0.843108723736996	24.29174289288995	5.963911242187253
I_D3_97	0.9230859869797037	21.665605893896952	1.4304557362187933
L_D21_66	0.9219663463982513	22.668619409599067	1.4495293215062086
G_D7_92	1.0	nan	0.0
D_24h_279	0.9051070153027972	23.78369339421805	5.857030781062406
F_D14_29	0.9147244035224166	22.928895463700066	1.2290728689493964
I_D28_65	0.7785447224618924	21.125469246567086	2.8537021082545126
F_24h_41	0.5245220282626767	41.43160632546625	9.7265625
A_24h_24	1.0	nan	0.0
I_D3_38	0.7347798609648198	23.194642778595124	2.2265625
D_24h_350	0.8957389928528561	22.86324863449684	6.268162087648281
B_24h_120	0.8157367366311571	22.894307300137672	4.7181614388743895
J_24h_9	0.8550728258425563	24.95121981746684	2.3699705175183614
I_D3_83	0.867885506287227	24.635760433460547	3.48817407800091
C_24h_47	0.8204041720990873	27.594931693446117	6.172122226061106
J_24h_59	0.8918156161806209	23.00589171512654	3.826131496245588
A_24h_42	0.9999957614474826	6.708203932499369	26.747003975766848
D_24h_273	0.9259678767059697	22.324448707558993	7.522853365173766
D_24h_412	0.8384620528251421	30.440807793760058	7.495420965444086
L_D21_47	0.9134950104432583	23.118265864588786	1.6448049430802576
L_D21_58	0.9999847412109375	8.114408259335795	28.91896890788661
L_D21_16	1.0	nan	0.0
I_D3_71	0.8003287735572124	24.425869575298755	3.172731180628332
F_D3_60	0.8985851243347488	23.52174770816413	3.0128812809802596
J_24h_37	0.9126021853500607	22.856291402995833	3.113749278653068
L_D21_54	0.9403794728129378	21.866027862326735	1.0676289350559727
H_24h_17	0.8577529852697638	23.80963188226272	2.8002663621910595
H_24h_7	0.7309521529573239	32.20949777866378	8.005716189025112
A_2h_9	0.999985588921441	11.530226876763448	33.02983270670338
F_24h_2	0.8849352258200556	25.46743368465294	6.697140029170101
E_D35_74	0.9422774219979732	22.412741507354383	1.315426425037714
D_24h_452	0.8734434143397882	23.977084173562496	1.1660009028593203
D_24h_292	0.6865443425076453	15.547724833705246	1.0546875
D_24h_386	0.6590954373381152	20.432520038157058	2.1892431670628207
D_24h_456	0.8760863256609595	28.389942615115167	13.128138575629734
L_D3_9	0.8615551831891671	24.310402332245246	10.818126471416504
L_D21_11	1.0	nan	0.0
F_D3_4	0.8249351466079711	29.026376115124634	2.154465973927762
L_D21_73	0.9163688348820586	23.988362382959146	2.05329087514866
F_D14_60	0.9009488339097278	21.822801432594744	1.9713988876477408
I_D3_149	0.8680681112880158	23.939868913356154	1.5939223252424348
A_24h_15	0.9999991522894965	3.0	24.400339893412603
C_24h_54	0.8723589069396187	23.78714800112528	7.004833187755526
L_D3_67	0.9999991522894965	3.0	24.67207414620387
D_24h_291	0.8517493356953055	27.601248340039202	6.299850026116694
D_24h_234	0.8499460434111492	25.252513413322983	7.54654745018997
A_2h_50	0.9214248297537978	28.776657586839843	0.6833146751771837
D_24h_429	0.7132867132867133	18.231716779057038	1.381620248736515
L_D21_71	0.780010141810488	20.3893988566457	5.788635485263344
C_24h_31	0.8559918581969299	24.476419079868784	2.831963900061228
G_D7_34	0.9999983045789931	4.242640687119286	27.254346028503534
D_24h_358	0.736114539619847	19.335451182613685	1.2621480016721494
D_24h_295	0.8606904994389145	27.056405622285023	7.497252914870303
L_D3_75	0.9999991522894965	3.0	26.79599237795703
D_24h_280	0.8411050501495689	22.950650904024243	6.009788158574103
K_24h_14	0.867948717948718	28.127595201754414	13.04839530812841
F_D3_9	1.0	nan	0.0
G_D7_46	0.9253095333917284	23.676305934224334	2.1640060913225847
F_D3_22	0.6264766404999619	21.27882109427998	3.4085248997458564
E_D35_3	0.8791384549768086	20.76513096216726	1.8305272677906221
D_24h_274	0.7709898725906567	17.982265455826695	1.0611779458754786
L_D21_34	0.9715362620223551	25.258646772006237	2.238864043891734
L_D3_19	0.8201054197876472	27.954827046859716	11.670015853439585
C_24h_37	0.6444007858546169	12.675516837796154	1.0012504389043981
J_24h_57	0.846696600384862	23.439248977971168	5.033608967558092
D_24h_353	0.7717733840659212	28.44179444898597	3.651664793175676
E_D35_140	0.38886126305320734	31.165662651779993	5.649361309309664
D_24h_309	0.8044271316391517	19.04483943392679	2.346677858730561
G_D7_85	0.9245330289786488	23.702893916522786	1.0804153660890101
L_D21_44	0.8987191846853051	23.17204594986325	4.027228190024902
D_24h_232	0.851815708540336	29.987364913638633	13.37683891418064
G_D7_38	0.7580071174377224	15.223102800898337	1.396450229040584
C_24h_6	0.5985071250848224	21.537802450839102	2.4385139117208765
B_24h_76	0.9999974568684896	5.196152422706632	25.806273367481552
K_24h_16	0.6479883752611025	39.7957254936273	8.477282515503198
D_24h_374	0.7945374449339208	22.930397218120703	2.3699705175183614
F_24h_17	0.9999262491861979	11.787379136522777	28.24656345766629
L_D21_78	0.697755177973459	28.204656619340913	3.6797621409627146
D_24h_310	0.8017523364485981	24.693867721024404	1.9433348380988673
G_D7_28	0.41018271402176143	23.5708325143797	7.136901552461772
G_D7_105	0.23541247484909456	19.337050870056842	1.527938063719371
L_D21_57	0.8947953216374269	23.3194580149733	1.2890625
D_24h_255	0.8417426315267165	25.422189561090907	7.706804553495648
L_D3_47	0.8575274299465677	26.968662214379595	2.3023690669205275
C_24h_34	0.9262581249467798	24.292672480684566	2.6953125
B_24h_115	0.8746762303247659	23.37881292700144	2.3023690669205275
D_24h_334	0.8422228995225033	18.540223747682994	2.398768299663131
C_24h_8	0.8335454931199612	23.626954756268628	7.562907562623072
I_D3_95	0.9892844332855093	20.770253012260074	1.7302527023711016
D_24h_299	0.818416968442835	17.360497263496857	1.117897501660483
D_24h_276	0.4505446623093682	26.909658833571473	7.109911552555084
I_D3_65	0.8077148323117167	34.25213999813264	1.9112702848007919
I_D3_70	0.9242186007553158	21.94099882831567	1.4111243647022222
F_D28_31	0.8896816990913652	19.763183652145457	1.3101960805662831
H_24h_33	0.7176154824127702	16.654743099942205	2.115875400617319
C_24h_60	0.8770821522097135	25.83681645206405	2.3583529450193095
G_D7_24	0.8877488701600098	25.691907513908756	14.700843755679681
C_24h_16	0.8041585072678352	29.99272465989065	7.9047290409562745
G_D7_39	0.989160864259565	16.374916155254812	0.703125
A_2h_36	0.73968200270636	29.41161046100455	1.8895916597574725
F_D28_24	0.49415204678362573	18.471297768680458	1.8528970665049098
F_24h_11	0.7851314947964108	30.67383969235276	8.067233802888618
H_24h_47	0.8450430558622213	25.430791798350043	2.109375
I_D28_38	0.38877495952509444	18.080522426780863	4.46698091075295
I_D3_141	0.883400671484664	21.610925389247566	2.9320303132492507
I_D28_134	0.5517751479289941	23.688834959014702	1.9433348380988673
G_D7_61	1.0	nan	0.0
B_24h_73	0.8728869958738187	27.62441239444431	7.054648567168318
F_D28_8	0.999985588921441	10.711018503494588	26.702811858169778
D_24h_247	0.9320156010906957	21.776828204056354	5.367648042468181
B_24h_87	0.5636663007683864	18.444330194405538	1.527938063719371
H_24h_23	0.8323561504328217	28.366018243682063	6.575043815205721
F_D3_27	0.9999779595269097	10.148787194079006	27.243510462212605
D_24h_345	0.8380909628843681	32.55803588748904	7.039058164538066
D_24h_406	0.8124079369205441	18.389057430811814	1.7578125
L_D21_42	0.8807232429279673	25.29045054734154	2.5378602923094977
F_D3_46	0.8986021622802228	19.346844620240617	1.3361430762880522
D_24h_442	0.8550482086523793	27.393014467080533	7.411588266019639
I_D3_47	0.8340094950366854	17.328402956370255	2.601984763028264
F_D28_45	0.6050011064394778	22.007264293957867	4.964934413511295
F_D3_44	0.9999983045789931	4.242640687119286	27.6398587549247
F_D14_27	1.0	nan	0.0
H_24h_32	0.8706129865162092	25.08779856939454	2.4581457378987928
I_D3_82	0.7865191986644408	19.53413246630351	2.109375
D_24h_365	0.8913002864615768	25.51444449402037	3.0197106390762016
I_D28_21	0.8000822283893514	23.394330219045187	2.1320396951554983
D_24h_361	0.9028829738632812	22.836422845883032	1.4111243647022222
I_D3_96	0.821567106283941	17.270215682465125	0.7861176483397698
A_2h_47	0.9999881320529513	8.539125638299666	27.455408182661618
A_24h_4	1.0	nan	0.0
B_24h_77	0.788791964049696	17.85869394357007	3.1640625
F_D3_50	1.0	nan	0.0
J_24h_18	0.8831956615930787	23.892295998522	5.213197598328568
C_24h_41	0.763396511554688	27.727465756003504	7.967026468023532
G_D7_57	0.9212545879212546	24.447178415883318	1.6572815184059708
F_D3_20	0.7569646746047459	38.637028324694015	2.5727927812617364
L_D21_9	0.9324022844904516	25.488422752115476	2.4130383142938285
L_D3_12	0.9999957614474826	6.708203932499369	24.817479477127733
I_D3_18	0.8782508187247159	18.154033357940737	1.7926240477474635
E_D35_154	0.9754969949144706	23.3505228946363	1.0611779458754786
D_24h_318	0.4979253112033195	15.285391493117743	3.1269525150296094
C_24h_40	0.9003369856932422	25.11686155671827	3.3352147197088375
G_D7_44	0.9229229229229229	23.72653914982332	1.154163023647981
F_D28_17	0.9998516506618924	17.171436506467394	27.9597194307191
J_24h_53	0.7807786415585221	28.36562970329546	7.277900416511362
B_24h_116	0.8693909403710404	26.777962916133706	5.523995507527816
F_D3_21	0.8914728682170543	26.05515209766081	1.5324254098385182
H_24h_44	0.7617317590069633	19.36575871755946	1.2065191571469143
G_D7_99	0.8952875750036587	23.1392096977907	1.6819570423133583
F_D14_26	0.38255698711595637	18.79367196606525	1.8528970665049098
C_24h_56	0.7741935483870968	17.66178627097965	1.2890625
C_24h_38	0.9249895353704479	24.961397848739786	2.266298391306295
F_24h_29	0.9348104508196722	22.770325818872763	4.387885600042748
D_24h_436	0.5927926647238609	35.029181795691755	8.776553598446617
I_D28_40	0.13930916357407935	33.37903730854517	2.9296875
F_D3_7	1.0	nan	0.0
A_2h_8	1.0	nan	0.0
F_24h_27	0.9999660915798612	11.780112452040347	27.698673103584202
G_D7_13	0.9294893876361324	23.402505144487666	2.1798135044224543
D_24h_307	0.8623722367482767	18.368472342284793	1.0546875
F_24h_25	0.941680908203125	22.94504991561522	1.3361430762880522
E_D35_75	0.9808641385678352	18.61403963894437	0.4831764405020696
B_24h_86	0.3935599284436494	14.366689083599157	1.2890625
L_D3_66	0.9131597987582238	22.462214270957674	1.8968453972154664
L_D21_75	1.0	nan	0.0
H_24h_57	0.93175001903022	21.510019788394384	1.7262796714050275
D_24h_337	0.8642698509768579	22.960602958412213	5.542609495493188
D_24h_402	0.7206031607945483	20.35045739927526	2.6953125
C_24h_53	0.9100558534902868	22.718024287922567	5.9130355366607175
G_D7_58	0.8889597376571324	21.328800708835665	1.632233001232514
I_D3_123	0.9359158297465328	16.968812819610545	0.42252554009343624
G_D7_29	0.9999932183159722	8.485281374238571	29.247380065959007
K_24h_1	0.843335709194583	17.66555621748264	15.737631164440497
F_D28_4	0.8540683871365584	26.44609489312898	2.3699705175183614
B_24h_90	0.875534383779162	22.127771021501204	1.527938063719371
B_24h_113	0.9235591469932781	25.262394031582595	1.40625
B_24h_80	0.9999898274739584	10.392304845413264	32.367730580165116
D_24h_404	0.8494328621475293	24.960039492635214	7.585571405944809
D_24h_267	0.9159061103230469	22.158665082704168	6.033733903995
G_D7_78	1.0	nan	0.0
I_D28_43	0.819111444913051	20.100218358420413	1.9327057620082784
F_D3_43	0.83232856066315	27.312017437101602	1.7617144193405752
D_24h_449	0.7624403544648943	16.31586178424638	1.267576620280309
I_D3_39	0.9843763310786635	20.411633222369154	1.0546875
F_24h_53	0.823239531843928	26.648198478027975	6.291124467876351
C_24h_3	0.6390351622218448	20.02329065747407	1.496149843922309
D_24h_405	0.8869181757753604	24.90957482348752	2.1892431670628207
J_24h_23	0.9099684588865253	22.94197520618555	11.41059688146971
F_24h_22	0.5311440591430788	36.483161413875386	7.483502363010752
C_24h_52	0.8367929423975091	15.631235545426508	2.580786977993583
I_D28_79	0.8408179471907882	22.23355933329661	2.1320396951554983
I_D3_129	0.7289471353936067	23.8198406366025	2.1223558917509573
D_24h_403	0.9306398879028491	21.49086571337561	6.419693402251096
F_D28_52	0.9050495416732899	23.9751058340469	2.2541465697271104
I_D28_70	0.9134838179236117	26.049011249289634	1.9076742886054343
B_24h_70	0.8723232774119952	28.373730093423628	7.416219062014097
D_24h_450	0.8339046850843584	22.267954687369876	2.1512765332834944
D_24h_424	0.7337850919651501	19.96602416369858	1.7617144193405752
C_24h_27	0.8414298504493153	28.16293823254376	6.12073352681278
I_D28_54	0.7665889856494542	18.177137134243253	2.109375
I_D28_7	0.9823590730494748	19.301009514604964	0.5240784322265133
D_24h_384	0.7058162405169992	15.57474854677681	1.4111243647022222
F_D3_24	0.6997742663656885	16.216779370960484	10.723776836937512
F_D14_7	0.9998703002929688	13.420905653471603	28.06291976648746
L_D3_44	0.9303357915085558	22.612659527084297	2.612519157375932
C_24h_22	0.4178294573643411	37.46712146174276	7.768037540239008
F_D28_67	0.9409026458706761	21.568293264870025	1.9921875
A_2h_30	0.9999923706054688	9.0	26.941148833861583
F_24h_52	0.8178795363860916	25.95701494507405	6.345462361256664
G_D7_72	0.9164611190445281	23.17759099768665	2.112627700467181
D_24h_445	0.7554858934169278	16.367094731673628	1.7022467632422598
D_24h_413	0.9329242928452579	23.85463471791981	10.784433972781384
C_24h_1	0.9223577993490386	20.149026330381293	1.7578125
D_24h_233	0.9275680161223401	25.823604327769832	2.266298391306295
L_D3_72	1.0	nan	0.0
F_24h_30	0.8524045209426018	23.713129552104686	2.9530319925830044
I_D3_132	0.8856167940063794	20.03123398736241	2.1923773750628563
I_D28_80	0.294604064470918	18.43397927331064	3.498002708577961
L_D3_70	0.6033556310999013	24.525601183502694	5.598080115232587
F_D28_32	0.9370187280159711	21.90907905399083	1.2121969257174143
D_24h_371	0.8596547912592467	27.336913456245924	4.462367054217134
A_2h_6	0.7182702149437052	27.57355831183352	3.900777416506228
F_24h_67	0.8883336091345359	25.193511867186118	4.7817669757273045
A_24h_31	1.0	nan	0.0
H_24h_39	0.8399939790772936	29.11431802289885	4.259245745012402
D_24h_447	0.7853684210526316	27.32282386803577	2.5378602923094977
D_24h_444	0.9999915228949653	9.486832980505138	27.96757700927149
L_D21_26	0.8996703083586528	25.242343951483758	13.549733424643684
D_24h_286	0.6169799092676604	17.194931801159626	1.1600970628841796
H_24h_25	0.8131903728418257	25.76098804926568	5.969665137632826
J_24h_54	0.9060546187782499	21.598780116200096	3.9998550388771905
B_24h_111	0.8263799425230404	30.163708356295118	8.757756746031271
F_24h_13	0.8472528684907326	25.50609472834503	5.504071202726896
G_D7_19	0.9085898748130069	20.158448983533187	2.109375
I_D28_8	0.9056310496691081	23.62395219973279	2.8537021082545126
A_24h_43	0.938937613767996	26.304994422857575	1.1660009028593203
L_D3_45	0.9999966091579862	6.0	27.674368402980875
L_D21_12	0.9999949137369791	7.3484692283495345	17.061147782956308
F_24h_31	0.8746422438465942	21.028081965270562	3.790069131749116
F_D3_45	0.6347421481194261	21.250777286924052	3.0128812809802596
D_24h_367	0.8325921675512838	15.376534559201797	2.2541465697271104
C_24h_4	0.8283804787068697	25.6545222868157	6.697140029170101
G_D7_56	0.9999737209743924	10.290177138055494	27.56348650976902
K_24h_12	0.753393665158371	32.12327477523119	6.72068013700297
D_24h_262	0.8364901430228063	27.066043325334988	7.8419367301507545
I_D28_149	0.7912831453825053	21.013359397280716	2.540564459610797
I_D3_20	0.8545796916080438	24.790796532470793	2.154465973927762
H_24h_52	0.9001526251526252	23.235975268823644	1.773368666065026
F_D14_42	0.9999881320529513	8.539125638299666	26.90059418996981
I_D28_132	0.8617667147302117	25.33489630293897	2.1892431670628207
H_24h_9	0.7617142587138335	33.04612901893806	7.890818376343324
D_24h_269	0.8557178482365515	16.818221853311027	1.1117382399029458
F_D28_56	0.8099748695147884	30.326101270170618	2.3349443959185088
I_D3_61	0.7714963431508203	30.056395396247872	4.6654756025143085
D_24h_418	0.8849518810148731	20.58320661672188	1.2457202124298419
C_24h_61	0.8197766658530632	32.86330063410285	6.808987052969039
C_24h_64	0.9005161701008815	24.048292082755022	2.3815314179181533
G_D7_20	0.9999660915798612	9.943088051505931	27.277011188095162
D_24h_244	0.8584359160028965	18.07951380577676	15.366315668583752
F_D14_59	0.9308782603067762	21.981573534503134	1.0546875
H_24h_24	0.8795774975571169	24.495523766128052	1.7578125
J_24h_4	0.9071887181839028	22.96309432594118	1.939798284052365
D_24h_236	0.9258862776339375	21.19596155758865	1.5939223252424348
F_24h_21	0.9241044165226543	22.33986848373343	1.415981950030614
F_D14_46	0.9719750678022553	21.792371850019936	0.234375
I_D28_74	0.7004357298474946	30.69073744583057	5.788635485263344
F_24h_8	0.0	11.804723408256296	6.250610321763087
L_D3_26	0.4323817311623656	24.848477012439993	3.324904912291666
B_24h_84	0.6469104665825978	19.51576751299443	2.112627700467181
D_24h_434	0.852755905511811	29.23663711929167	6.350870580393389
A_24h_44	0.999983893500434	10.000182960605262	27.90785313494326
L_D3_2	0.9999966091579862	6.0	25.113420693441608
C_24h_7	0.4968646054855772	39.10702460200636	7.02734266432732
F_24h_24	0.6731571627260083	17.810891548798303	1.6153182131355728
F_D28_13	0.8831180017226529	28.445223273940677	4.226880186766742
E_D35_6	0.8889299672546741	25.47461837016281	2.4243938514348287
F_D14_50	1.0	nan	0.0
L_D3_7	0.6570159032184828	38.20775807444051	7.013649847239845
C_24h_62	0.9125295508274232	26.098222098213203	1.315426425037714
B_24h_81	0.7228132537768186	38.10972893849675	5.141580695737571
F_D14_31	0.9780449836276772	18.703398520430117	0.234375
E_D35_139	0.9371908874253645	20.038372841785765	1.3361430762880522
C_24h_77	0.9092049016813907	23.571597582314247	5.142915997849615
E_D35_77	0.9156770140767573	21.49241373863218	2.112627700467181
F_D28_3	0.9285375059364611	22.05447090605451	1.1055446639128832
D_24h_433	0.7280173452180198	21.02278949775638	1.3258252147247767
L_D21_55	0.9237426565410517	22.706051577386503	2.109375
D_24h_256	0.924903962243442	25.232720927624822	1.1055446639128832
D_24h_250	0.9011821591060517	25.77197406505424	1.9076742886054343
D_24h_391	0.8846552446473066	24.72111933654272	2.44132812374996
C_24h_32	0.8398516672421817	27.94715536141686	6.589648087270101
G_D7_47	1.0	nan	0.0
A_24h_41	0.9999923706054688	9.0	28.856455210649468
F_D3_15	0.8440461363513294	24.66354906032287	1.950388708253114
L_D3_48	0.8155707965637509	26.580428051951184	2.1923773750628563
K_24h_7	0.8190470107307103	27.08663546279394	7.652262992491176
F_D14_58	0.9080616053991248	22.12193622829249	1.5234375
J_24h_41	0.8951457736652714	27.08255039596162	2.3612626968292836
L_D21_25	0.9999576144748263	12.542276753956576	31.009105698656782
D_24h_385	0.9999966091579862	6.0	28.71691583166292
K_24h_4	0.9038991866513073	25.05802838736398	2.0995866641213574
I_D3_68	0.8562819147976399	25.343799409007893	2.1735043348818057
F_D3_13	0.848232781462271	32.51520783937285	2.463726098628356
F_D3_2	0.9099274564597624	23.184919719860268	1.4915533665653737
I_D3_98	0.8407781138907903	23.66501790526276	1.9818204521821596
F_D14_65	0.999985588921441	9.912186527359736	28.34435940290303
I_D3_86	0.7099236641221374	14.420004515392675	0.9447958298787362
G_D7_90	0.9083912291123221	23.97275350410979	1.9818204521821596
D_24h_313	0.8131781416452949	17.700870949768266	2.5459641776250503
F_D3_30	0.9862458970811632	23.68181915921969	32.99717839055759
C_24h_45	0.9317518069537126	22.32931142324796	1.3361430762880522
F_24h_56	0.7991400491400491	17.530003920569186	2.472073020671366
F_D28_47	0.9989132351345487	24.72878768583897	29.85200617963923
E_D35_157	0.9744676751132094	19.670825283190887	0.9520357505432766
L_D21_59	0.9334254382177705	21.903563424828256	1.1055446639128832
D_24h_300	0.8759298799145938	25.022245457753446	6.278013391865097
I_D3_9	0.7954290835760699	19.221163655935605	3.782815404273978
D_24h_366	0.5676767676767677	19.952429846467744	1.9818204521821596
L_D21_64	0.9659352462789628	23.448880923577885	2.266298391306295
D_24h_457	0.7839552945633643	26.79944355287271	1.8932220025082238
J_24h_3	0.8181112455091982	26.50380599279522	5.148253742927062
D_24h_237	0.9308416995765333	23.69497313563995	12.31918788462611
D_24h_321	0.9051120354219777	24.9122148326972	7.035155165532954
L_D3_32	1.0	nan	0.0
F_D28_44	0.9999364217122396	11.630325527657714	27.547538589213715
B_24h_108	0.8713662658077702	26.13387349981969	2.326105457962407
I_D3_151	0.9081095915473631	21.174612864219668	1.5809458081912549
I_D28_127	0.4464298685261858	28.326531540625016	3.1027036628610296
I_D28_39	0.9668488550709106	21.04461632569451	1.0546875
D_24h_395	0.7836431226765799	17.988605548052558	1.381620248736515
J_24h_28	0.9140085300654772	23.312227854451447	5.497830049565579
F_D3_31	0.8620633841571979	23.208451820277723	3.19859626498973
D_24h_462	0.8746024669341655	25.711026206157445	2.1512765332834944
D_24h_340	0.9150784205758539	26.419211048720868	6.406845437267177
K_24h_9	0.8651516237723135	29.296045650527812	2.266298391306295
L_D21_67	0.9999983045789931	4.242640687119286	25.21193129238987
D_24h_421	0.8941960151745975	25.225138685936688	2.326105457962407
G_D7_70	0.8675966962127317	23.869431780725474	15.357376046168746
I_D3_87	0.6645506181089208	21.347057338825316	1.4915533665653737
F_D28_15	0.9004329004329005	21.566696696835894	1.3412722432335467
F_D14_17	0.9999254014756944	12.865349990756357	28.104240385335427
I_D28_141	0.8354339559467151	19.786785025134478	3.382235083514487
F_D3_25	0.8915317804974339	23.15542910006542	2.2541465697271104
E_D35_67	0.9258917738413006	22.12193197384195	1.4111243647022222
C_24h_43	0.8836955509123092	25.216585353700246	7.327733531654757
F_D28_46	0.9058913542463657	22.776344993305113	1.690102160373745
D_24h_372	0.27988338192419826	18.346470502373247	1.9921875
F_D3_56	0.7926214151895086	29.353231672364135	1.9990689971756226
F_D28_65	1.0	nan	0.0
D_24h_387	0.5286624203821656	24.430159333584413	2.76324049747303
D_24h_248	0.8929757982679288	27.441352993835775	5.781513929786255
I_D28_129	0.538195323710644	44.06287358088464	3.168399804983385
I_D3_80	0.8239128410466524	17.723154104241726	1.154163023647981
F_24h_60	0.7639020197679416	32.83751235492773	7.74324775156959
I_D3_138	0.8362532814507271	25.622534476304594	2.7781100604210227
D_24h_298	0.8646926536731634	16.168978793241514	3.251821154416783
