# Supplementary material for: RatLesNetv2: A Fully Convolutional Network for Rodent Brain Lesion Segmentation
Source: Front Neurosci. 2020 Dec 22;14:610239. doi: 10.3389/fnins.2020.610239 (PMC7783408; doi:10.3389/fnins.2020.610239)
Supplement: Supplementary file 1 [file Data_Sheet_1.ZIP › 3E-Ablation/baseline_width28_homogeneous.csv]

D_24h_312	0.7213391475594317	25.751194558261485	1.7421174313263874
I_D28_76	0.7153046062407132	26.022462170982525	4.21875
G_D7_86	0.7598528638991067	23.993819867590844	7.7989139681132045
F_D14_67	0.8469409704083828	42.91443711563648	2.882431377245823
F_D28_7	1.0	nan	0.0
B_24h_91	1.0	nan	0.0
I_D28_148	0.7518884015594542	23.996382068343376	2.559413632950182
I_D28_150	0.7572043080306607	25.216461523901888	2.483158605517628
I_D3_76	0.8588332416070446	34.4621855462078	10.010446813711976
L_D21_72	1.0	nan	0.0
F_D14_45	0.4711111111111111	28.66437588640655	3.2497088962176672
H_24h_58	0.8971545022265831	28.04489627181399	2.3023690669205275
B_24h_78	0.8560528992878942	20.398220629997244	2.112627700467181
B_24h_72	0.9160169113429221	25.38520808934847	1.602514960684845
F_24h_41	0.5579606305151218	45.111996460119606	10.407939052113056
L_D3_42	0.8788711089881379	30.581041269254694	2.2571906583115107
G_D7_75	0.7318898690189789	26.031310344554935	2.115875400617319
D_24h_252	0.9208651729050641	27.175657332645923	5.986893644271
I_D28_24	0.49932262434681635	20.498201140587923	2.0765677906253144
L_D3_31	0.8471902038861112	38.78110296959349	2.7582661631108953
B_24h_103	0.8834167867023344	33.940676349940865	4.0238167297006395
J_24h_30	0.7246803533255355	41.03639626472241	5.789821559547949
L_D3_23	0.8841041371716218	36.10740147339761	1.7617144193405752
D_24h_311	0.8264699856586765	34.64128908991084	3.0128812809802596
H_24h_21	0.8752380462195687	31.4654190657889	3.1203578802408627
F_D3_53	0.876237433072686	33.23589597579952	2.1352578701119453
B_24h_122	0.8529765886287626	34.48702366997194	6.117367095064775
D_24h_375	0.769510394183801	22.25795671958271	3.8529567709625616
L_D3_21	0.9096596287607523	33.0219498313832	2.109375
F_D28_59	0.8370944339826506	34.737329162691296	5.252562851019134
K_24h_6	0.836663711382391	24.91798469977698	2.4215599593482606
I_D28_96	0.16245006657789615	20.056442221098482	3.1027036628610296
I_D28_110	0.6973921837751932	27.61284817478494	5.537651883145622
D_24h_454	0.0	nan	30.387059961206145
D_24h_348	0.8895273151681106	33.79560120926927	2.748290484271541
L_D3_53	0.9999703301323785	11.073405410360994	29.32241074626464
L_D21_80	0.8570549824926659	35.54763258677636	2.115875400617319
I_D3_150	0.8667045102693777	26.71822428257663	4.474660099696122
F_D3_32	0.8212409536754711	41.64705988284609	2.449751362542993
C_24h_30	0.7486551660174364	21.72422834736163	2.2571906583115107
F_D3_59	0.8755871061831128	34.60440715164777	2.3349443959185088
F_D28_21	0.8923385077616425	33.16300473545587	2.073258517143062
B_24h_110	0.912998686481057	32.68192157582744	6.882209465637199
D_24h_260	0.8837568151424751	30.28874672629795	7.1724111319215735
D_24h_411	0.8117286346347901	39.1870786999226	3.166231895181163
I_D28_44	0.49873545776428935	36.36762102879157	3.87959656810473
I_D3_130	0.7036136205698401	22.089484256630538	2.4044864682050617
F_D3_18	1.0	nan	0.0
D_24h_453	0.925779805202811	27.82759274028331	1.8267723361078003
F_24h_48	1.0	nan	0.0
B_24h_97	0.8787239135638587	29.9027265985117	9.034844656592053
D_24h_287	1.0	nan	0.0
F_D3_65	1.0	nan	0.0
J_24h_5	0.9060285265249236	30.244666743675435	2.167176797918781
L_D21_74	0.8532272325375774	33.66290248186505	2.535153240560618
L_D3_11	0.9999957614474826	6.708203932499369	20.702093134662736
G_D7_10	0.8579608015855539	46.01724306638741	1.8932220025082238
F_D14_22	0.6031261913839115	23.88379876657638	2.5378602923094977
D_24h_283	0.8982629068087741	31.974599824094007	6.846197657333686
I_D3_91	0.8679221515399634	22.091452908815413	1.3565433870457295
F_D28_41	0.6983240223463687	22.6905613147055	3.1748946525337653
I_D3_42	0.7751555856799557	25.494043692204485	2.463726098628356
D_24h_422	0.8899906030264736	32.193669581595245	7.511892426814381
L_D3_25	1.0	nan	0.0
F_D3_29	0.919768834279169	27.824689543685178	2.5754602706057708
C_24h_20	0.8484010977247514	37.62586947313337	2.9877067462457725
L_D21_14	1.0	nan	0.0
D_24h_426	0.9320222587580624	27.35442955690821	4.693355717461122
I_D28_157	0.799969091283742	29.486056047524286	2.633461529794246
L_D3_83	0.8227056127459896	39.87443573584419	2.472073020671366
D_24h_460	0.9195402298850575	30.17749510981202	2.2234764798058917
F_D14_41	0.7367795603089721	17.96295411878312	1.117897501660483
F_24h_32	0.8771929824561403	29.893153090605423	7.379091324108359
C_24h_48	0.9435634863016316	24.162204156748125	5.236852258946327
D_24h_284	0.6471719892266257	27.053218286030372	2.109375
L_D3_35	0.8017123461168245	33.51185977293208	2.1255887281894985
I_D28_9	0.5821167883211679	33.87738456640418	2.3699705175183614
C_24h_17	0.8942780671296297	26.701630219938874	2.6825444864670933
I_D28_35	0.7597866644180703	37.71364782375209	2.7357697335770514
B_24h_106	0.9086984083471825	34.7037631799227	6.693037645918892
F_D28_9	1.0	nan	0.0
G_D7_81	0.8910072897913408	40.619108587509416	1.7421174313263874
D_24h_448	0.6082317073170732	27.64959795184673	8.562710279124172
L_D21_81	1.0	nan	0.0
G_D7_59	0.7909604519774012	34.034520205476255	16.287797837597246
H_24h_38	0.8839570878715912	28.38145312301865	2.9831067331307475
I_D3_157	0.4586621059587204	41.740668132922494	4.6698887918370175
L_D3_43	0.8649081874365505	37.248868671671566	4.462367054217134
H_24h_53	0.8916281299781926	24.48604914930447	7.83930946890214
D_24h_241	0.9380769554804	25.375725917245525	4.559783544924309
L_D3_29	0.7978451525124566	44.66186724363716	2.4044864682050617
J_24h_38	0.7892357373519914	23.736820260476055	1.567861893780428
D_24h_324	0.7412054671745463	23.953152193455985	2.109375
J_24h_44	0.9141276052325676	28.005683677593773	3.8440358125445453
B_24h_123	0.7459975879111784	46.08438421521898	5.766053718816818
F_D14_53	0.8023942320772683	46.221343057309916	6.657033954714272
I_D3_104	0.651988888232165	35.90103966621035	2.3053494811999222
C_24h_15	0.6483075157773953	23.872803558352025	1.5765965680164504
F_D14_4	0.8133692722371968	46.46243804718305	1.6572815184059708
L_D21_70	0.5783317943982764	41.50973041071484	3.6573015314829456
L_D3_33	0.8740573456466508	33.487206498241086	2.3231516720623837
D_24h_407	0.9294269942119124	29.37294399138874	2.1608307321780202
I_D28_20	0.8459153161799993	37.16488968322846	3.2602565023227084
D_24h_369	0.8447262375688566	36.180227098069416	8.193912237381253
I_D28_123	0.0018253726802555522	7.3484692283495345	6.0802133301903964
D_24h_316	0.6791361357500965	24.865719619070894	7.163789866677153
C_24h_24	0.9454201311431082	26.227034898677406	3.4465877741842363
B_24h_93	0.46706586826347307	16.988391728640863	1.267576620280309
L_D3_62	0.9086179130362968	36.431482966042424	2.005926886948089
C_24h_19	0.936108408421112	22.793202522698007	6.225292961856293
D_24h_315	0.9058830436824801	33.581661942095415	2.3554395987002086
H_24h_27	0.7841743765302364	38.33074820610777	9.666370606547476
L_D3_34	0.8360596540642039	40.42196735489	4.6875
J_24h_34	0.8845643253680907	34.04103816443558	2.056632278295029
G_D7_71	0.8557443132738267	23.409451579713103	1.154163023647981
C_24h_23	0.8408635655464055	21.21852630256279	1.9433348380988673
H_24h_51	0.9228473440322539	25.298622244014116	3.7846301395207367
I_D28_114	0.0042643923240938165	14.260900504718256	4.945534651408404
D_24h_319	0.92052854153558	31.70503678833964	5.698976444900544
F_D14_11	0.7837873636805157	45.02106868655066	1.773368666065026
F_D28_29	0.9015654157163591	30.3756901483691	3.251821154416783
H_24h_20	0.888251555962923	34.293796909202655	3.544800811465822
I_D28_95	0.8009492732126965	39.293159661321965	2.824680654654832
C_24h_21	0.8983225405962105	32.71014281724701	5.933901047424452
B_24h_68	0.8899775314007883	35.848022368496395	6.091495977359544
H_24h_6	0.9106328652197702	26.38467136704095	2.9460480679632504
F_D28_20	0.9209640912705696	23.426305920408982	2.1512765332834944
D_24h_294	0.9189848491528163	29.957678393331076	5.354840465060561
L_D21_33	0.8539656036066121	38.743101166351686	3.795500329851948
C_24h_22	0.5261947354970611	50.95483362489607	7.955814408981412
F_24h_55	0.8998355804011838	31.535563988371834	8.656024365290339
L_D3_3	0.7416835656038314	50.303588764045436	4.8089729364101235
H_24h_30	0.8244928345430858	27.77647310527298	2.5887564884032646
G_D7_5	0.8109272797229704	66.02966083468719	4.647780941027799
F_24h_20	0.8907029924512528	33.23413836124027	1.7617144193405752
H_24h_36	0.8522867468830283	35.74606451753875	7.638791478624498
L_D3_77	1.0	nan	0.0
F_24h_49	0.9152824234178052	27.804210305003352	2.115875400617319
B_24h_69	0.846988494451951	35.20191156122208	3.9549696165670793
G_D7_60	0.7968392764028719	56.46781109064148	2.109375
I_D28_48	0.0	20.076513136953203	17.365115640586374
J_24h_1	0.9248248302062613	26.18768575191916	3.0060364074329673
G_D7_47	1.0	nan	0.0
L_D3_48	0.7844995549996392	32.56208268507775	2.2723499331639045
F_24h_9	0.0	9.0	16.69089019284734
D_24h_437	0.8816013883486431	31.047515905334212	2.5701225233743723
D_24h_231	0.9203715867504927	27.05744900167424	2.005926886948089
L_D3_81	1.0	nan	0.0
F_D3_47	0.9999974568684896	5.196152422706632	27.975432380832494
F_D14_32	0.8209982347975133	50.62827967610165	3.113749278653068
L_D3_57	0.8748964047515687	34.045423189731	2.1640060913225847
F_24h_3	0.9251005007405317	26.01992256035386	2.3612626968292836
G_D7_91	0.7349899261249161	63.892239201913675	1.5234375
B_24h_95	0.827495593654863	37.336584331179694	8.296345322075558
D_24h_246	0.8842978717378683	31.19504177524275	5.141580695737571
I_D3_35	0.7159030688442453	46.965393347236855	4.21875
F_24h_60	0.8770582440338567	34.89498613327625	3.9688345832522107
I_D3_24	0.8386164834282963	20.395121125576633	1.9112702848007919
D_24h_401	0.8136547598099595	33.00604381891155	3.2071716054853145
F_D3_49	0.9268393007385248	27.016300808839286	4.693355717461122
G_D7_7	0.6632875800066595	69.19069647136014	6.894171600038779
F_24h_1	0.7698428486174657	21.628295055575787	2.2079816814160282
C_24h_46	0.837748404245701	40.53181520168327	8.186366810893585
L_D21_18	0.8214813355658426	36.90690453219643	4.348587964518627
B_24h_75	0.8793135002135144	32.15318387420809	8.31783633928845
I_D3_73	0.5731526572094008	44.26106797128889	9.458853507057224
F_D14_5	0.5675471698113208	19.627500325657508	1.2121969257174143
F_D28_58	0.8580572891662666	34.94139001406118	3.6119613298646347
D_24h_441	0.751008434176751	25.2259923645534	1.602514960684845
G_D7_53	0.788340561872387	52.78937674737637	3.3536925049814497
F_D3_58	0.8511163510426645	41.592729037871635	2.646466357180363
D_24h_446	0.6784565916398714	30.190300604178063	1.8565991622368976
I_D28_93	0.7351751356684756	27.669899370865313	2.112627700467181
D_24h_297	0.8956510583707504	30.869079007799062	6.276919566019725
H_24h_49	0.8975456430147797	29.22711113355983	1.6448049430802576
G_D7_11	1.0	nan	0.0
D_24h_261	0.9087124591138864	29.627679628501696	2.2265625
I_D28_151	0.7053863536712874	42.819305009805184	5.268226592106802
F_D3_26	0.5954198473282443	18.998984529254898	1.5234375
K_24h_13	0.9115752055098867	25.187766925959423	2.112627700467181
F_D3_41	0.5479678151433877	40.04576788932502	9.817906924936636
B_24h_100	0.9040229347792216	29.364759200964084	2.4969463772651386
G_D7_87	0.8399366085578447	44.83296779093834	2.109375
I_D3_22	0.7994090610636901	19.246886321161107	1.381620248736515
J_24h_32	0.8518590998043053	36.670166661256744	6.446377752878938
J_24h_35	0.7164193486220852	37.29650328505599	4.643346739724754
I_D3_126	0.741683638832315	18.65038608243767	2.109375
L_D3_14	1.0	nan	0.0
L_D3_13	1.0	nan	0.0
G_D7_97	0.7244767193507048	55.543642071628234	3.2178586447842146
F_D28_42	1.0	nan	0.0
G_D7_82	0.7852481408407953	57.93864483737117	1.7421174313263874
L_D3_22	0.6612863418727479	54.6051967059374	2.3728660232011625
D_24h_461	0.8991409598440115	34.01540866223481	4.5703125
D_24h_235	0.8843103234601561	30.525566469597592	2.109375
C_24h_76	0.22564102564102564	29.609289405280236	4.7630628358363065
C_24h_58	0.797502992987857	41.20828231178259	3.1640625
I_D3_162	0.5816273254376082	45.43220533475903	2.700402801985058
B_24h_102	0.770174482006543	26.3429046008846	2.217291554112246
I_D3_127	0.7639920752847944	23.03002309367227	2.1223558917509573
H_24h_15	0.9028314881893781	28.007022550333176	5.211880302641505
E_D35_114	0.0	nan	28.309211186260228
C_24h_59	0.8578574094811496	34.81614418476405	3.2071716054853145
G_D7_33	0.7590627962620198	47.81915030395504	1.690102160373745
F_D28_22	0.308	14.354681906830562	8.913186032721757
L_D3_1	0.813665699567766	46.76898939150065	2.745790901685933
D_24h_399	0.8010048922385297	25.588925782444512	2.792900458081168
G_D7_108	0.8239210464478735	43.05943134580572	1.769492445766582
D_24h_281	0.8845544930656704	32.994980880844	7.286386667207725
D_24h_431	0.41245136186770426	19.985548066404927	1.2065191571469143
G_D7_106	0.8002022926500337	51.969268549938434	3.258149712763557
F_D3_1	0.6900188323917138	17.82805061403672	3.084948417442543
H_24h_41	0.8082725405481974	22.482471331798557	6.328125
L_D21_52	1.0	nan	0.0
I_D3_79	0.8458337811487617	34.52341414352662	2.601984763028264
J_24h_55	0.8479577535288818	39.534582783760165	2.4859222776089562
L_D3_39	0.8624695189536689	39.684474245132634	2.079871798745959
F_D3_8	1.0	nan	0.0
E_D35_128	0.8839605343578102	26.26672831983527	1.6941600345469876
D_24h_428	0.9167763018291389	27.119349304103704	2.3320018057186407
G_D7_48	1.0	nan	0.0
F_D14_15	0.7943249083904914	41.42032438349086	1.838014118127905
D_24h_409	0.9113492751827531	31.165999314880352	3.7371606372895254
F_D14_2	0.8509493816376259	41.7582962900297	2.910877112900208
F_24h_18	1.0	nan	0.0
C_24h_60	0.8681116228664318	29.18021148605956	1.415981950030614
D_24h_218	0.8926961226330027	28.590548674473084	5.523995507527816
J_24h_31	0.7512704554990909	41.33616683912591	5.690536191646398
G_D7_98	0.7807170389144095	38.769469808008715	2.507922018636644
D_24h_268	0.79447983014862	20.105486568767883	1.8565991622368976
H_24h_37	0.906254506994856	28.034480427219798	5.700181175163426
L_D21_23	0.8434533903667519	34.689404040039705	4.369066847415761
D_24h_243	0.9270620553638093	26.65160406940728	2.3231516720623837
D_24h_314	0.9216672594549735	30.100048024350315	2.1640060913225847
G_D7_30	0.6298355613391695	37.91459075090904	1.5634762575148047
F_D3_5	0.3955674949630625	21.64727832078853	2.713086774091459
D_24h_227	0.8824162447294603	37.756871315704835	2.86570763921191
F_D3_55	0.8196378446804997	45.33141070658072	7.7494526331400495
D_24h_328	0.9217815695844122	26.764526506769514	1.7421174313263874
D_24h_357	0.8402277039848197	24.416001322651564	4.12659770195133
F_24h_45	0.6779927845195146	22.918779105338032	2.792900458081168
F_D14_56	0.5501647748077627	51.07955445773487	3.2686700814800047
F_D28_18	1.0	nan	0.0
H_24h_43	0.8731171649768391	33.22622885217074	8.00828885778276
F_D28_50	1.0	nan	0.0
I_D3_101	0.7696108709079679	25.091570750784406	10.885829400568486
C_24h_13	0.9028424188743055	28.393659113341048	3.113749278653068
G_D7_54	0.7981085657688745	56.60708666390259	1.9921875
J_24h_29	0.8171965733340999	43.540572148962156	6.372457558276183
E_D35_64	0.8055714870954527	38.66529122057148	2.115875400617319
B_24h_112	0.8090287965796202	41.91486962226359	7.1714537253723005
L_D21_35	0.8260572164326239	33.8348817209786	1.381620248736515
C_24h_65	0.9998753865559896	22.658498423527966	30.745363955971577
B_24h_71	0.9206527154957648	29.967269956957608	3.847606677980157
I_D28_83	0.6365342960288809	32.045379338542126	3.7002312665266275
L_D21_77	0.9999991522894965	3.0	27.672879666615266
L_D3_74	0.8779569259738731	33.3786072009116	14.719048563850858
I_D3_74	0.7207959324587283	44.84633074741652	2.915591087021421
I_D28_22	0.026991728341314757	18.494104768915076	3.8547384851715294
L_D21_19	0.679265013444876	43.24609811712086	3.430612773821355
D_24h_383	0.7627365356622998	19.372049833095726	4.630018655891815
D_24h_436	0.6296296296296297	41.081140987635614	8.93473036740792
B_24h_74	0.6357723577235772	17.948912335485172	1.2890625
J_24h_60	0.9206986997042246	27.28886894958715	2.9367103326894535
K_24h_8	0.8871107416259656	26.489733342124097	3.9462792751131412
C_24h_70	0.8964341840235508	29.89586460005454	1.6941600345469876
C_24h_66	0.6063264141307939	46.62632934586646	8.468368014909219
B_24h_101	0.9063283248704596	36.189219430325906	2.745790901685933
B_24h_118	0.8405874921036007	40.59726624592935	8.386073748194459
B_24h_114	0.9272346187375957	30.358312840516636	2.449751362542993
D_24h_271	0.8939095706746542	32.671528168251704	2.748290484271541
B_24h_105	0.9402350680070964	24.412854003775443	2.472073020671366
K_24h_15	0.9001372279945109	29.72048412287913	2.1640060913225847
I_D28_130	0.2721902689258511	28.72182462087654	4.503721605603665
L_D3_61	0.902486355366889	30.875952407457685	6.91108251458753
F_D3_11	0.6278077907307364	52.27350900204404	1.8192392222179716
G_D7_74	0.7864860632633887	50.221526434518665	2.697858851536251
D_24h_388	0.822520553647622	36.95668099333586	2.6876589705889957
L_D21_51	0.7669708916131123	41.45572195676768	3.666676839178597
F_24h_42	0.9999932183159722	8.485281374238571	19.295056214894466
G_D7_52	0.8091248994273273	64.84310541699828	2.22964424887974
K_24h_2	0.8613393590797042	21.311575025086732	1.2065191571469143
I_D3_44	0.8079613026465785	29.26838852821681	3.4085248997458564
F_D3_3	0.8368429570752935	37.47403671594912	2.6851029462631875
F_D14_52	0.843340275129792	47.44558464089549	2.3612626968292836
F_D14_18	1.0	nan	0.0
I_D28_61	0.4321670781192361	59.913460868831116	3.042364449784493
D_24h_301	0.7110030585836405	22.396915712271237	2.7781100604210227
K_24h_17	0.9263151358986698	25.22347516743082	3.9305882416988487
G_D7_79	0.7923566878980892	25.11572469924912	2.1923773750628563
L_D3_49	1.0	nan	0.0
L_D3_73	0.9059387679822943	30.476753737570014	2.4581457378987928
I_D28_160	0.5287162162162162	30.18688901846949	1.4304557362187933
F_D28_2	0.8742096860031932	32.324897770648946	2.384412884692477
F_D14_20	0.8814971654941602	27.853343928647273	3.424602936609951
I_D3_12	0.49230004967709884	38.973860891309464	2.311298780076096
H_24h_26	0.9044013482487421	29.061856790227136	7.412514656657095
L_D3_63	0.616690540612234	31.159257608767867	3.2327611462813413
D_24h_415	0.615817223198594	26.799081842476856	8.76402684294761
F_24h_50	1.0	nan	0.0
L_D3_40	0.6787868632707775	29.515177258709986	4.958014640931136
L_D3_18	0.8433103493456934	44.72742952715205	2.5727927812617364
G_D7_93	0.7533428923938777	61.74277279740868	16.009716898066937
D_24h_410	0.9308105136773279	27.083688424904636	6.312915750541702
D_24h_289	0.9147320026271453	30.439081514669677	6.453829599850483
G_D7_65	0.8282329713721619	50.72004942900734	2.1640060913225847
D_24h_430	0.7050131926121372	24.96596947985995	2.2234764798058917
F_24h_26	0.8227086841472215	21.739011329864965	1.88595432883958
D_24h_435	0.834924965893588	24.796580911701938	3.166231895181163
D_24h_416	0.9117573475976603	35.00025006027122	3.113749278653068
I_D3_8	0.9204434789122781	28.177025031796067	2.238864043891734
C_24h_25	0.940371821177641	26.270828057486057	2.320194125768359
K_24h_18	0.8354297693920335	26.89210913556245	1.640625
L_D21_53	0.9998669094509549	24.94425482528185	30.310813620938667
C_24h_14	0.907009215302988	27.949566403261507	9.083354238316922
I_D3_7	0.8401027406926529	25.019819873590386	3.31663399173865
D_24h_370	0.8111996458610005	29.136784949807442	2.4748490721026806
D_24h_364	0.9114616259957011	33.11312277552966	2.1255887281894985
D_24h_389	1.0	nan	0.0
F_D14_47	0.9999872843424479	11.61895003862225	28.06291976648746
I_D3_88	0.8753757041342384	29.62635509129887	2.3349443959185088
D_24h_423	0.860518221642278	34.727084009171314	3.8225405696015837
I_D28_68	0.810689554276797	39.79203810243672	2.601984763028264
C_24h_49	0.8938959780659259	31.324636129201835	1.7772364321995822
C_24h_57	0.8920504918309621	32.69882326196546	3.4802911886525383
L_D3_78	0.7160081898839766	27.14491233459121	5.349708848678122
H_24h_45	0.8896169803593369	28.079542471448438	2.6774202325302805
C_24h_9	0.9122901233592898	27.286415326727354	3.7168948891766496
D_24h_345	0.8869902739359329	34.7488607894639	3.2242538653588135
D_24h_338	0.016216216216216217	5.196152422706632	2.1640060913225847
I_D28_126	0.029396596183599792	16.7979065389223	3.251821154416783
G_D7_21	0.8274670586111755	51.913986956333524	2.096313728906053
F_24h_44	1.0	nan	0.0
I_D3_43	0.9112006996437789	23.742399348954564	2.44132812374996
C_24h_2	0.9265718536973597	26.932180856282	1.7578125
G_D7_64	0.8752132333936418	44.46537438382506	1.9921875
F_24h_4	0.8802138600930536	38.614590281571566	3.424602936609951
F_D14_13	0.5765879748109383	71.70410953970985	4.807544882054534
F_D14_43	0.8454227113556778	41.171759849998146	1.8968453972154664
L_D3_80	0.9045382353935052	30.556040122033103	2.314267694312285
F_D14_48	1.0	nan	0.0
F_D14_49	0.7984251456089545	49.78591713474083	2.235795003320966
L_D21_13	0.9999889797634549	10.816653826391967	27.765772280841794
D_24h_432	0.8192433442316674	24.139687748145178	7.144594253754461
F_D28_1	1.0	nan	0.0
I_D28_98	0.7003866533008736	33.0583116687837	2.1798135044224543
E_D35_132	0.40925046458806524	32.474345447688485	3.738997531299332
J_24h_49	0.8962026156808073	28.270208094995958	2.8343874896362085
I_D3_139	0.8150185340188928	19.320105620102307	1.415981950030614
D_24h_393	0.46481178396072015	13.86376448401888	5.091928355250101
B_24h_119	0.8660362747985036	34.494249271293626	4.159743597491918
L_D3_65	1.0	nan	0.0
C_24h_44	0.6151185931943493	34.47761562837137	7.3613900505653485
D_24h_368	0.8506178099701747	33.68740217326224	2.4130383142938285
L_D3_58	1.0	nan	0.0
K_24h_11	0.8896756668910919	32.674257376724974	3.185689973219106
I_D3_17	0.0807061790668348	16.879830803846815	2.720668773338414
L_D21_45	1.0	nan	0.0
G_D7_43	0.8459476453651917	47.46422628028868	2.5887564884032646
B_24h_67	0.9128372800699244	28.74232884904584	1.7617144193405752
I_D28_159	0.0	5.196152422706632	7.478913227629149
F_24h_7	0.0	nan	26.193437945528455
G_D7_69	1.0	nan	0.0
D_24h_263	0.8467674723181331	20.454178321636654	1.7772364321995822
H_24h_18	0.8142283353078857	38.80011651089497	9.639339713755684
D_24h_265	0.7772303995193752	33.74524308075825	7.023433154892983
H_24h_28	0.8006346205779098	22.964101342129066	2.238864043891734
J_24h_39	0.9239376432055553	24.733580389325407	2.415882202510348
F_D28_5	0.1271523178807947	19.264429961158857	1.602514960684845
F_24h_43	0.9293808132910737	24.28116337994845	2.1640060913225847
I_D28_82	0.21024985803520727	30.6695095950221	4.649258068330634
H_24h_55	0.9086209211763127	27.616262855368387	3.5718165595612903
I_D28_73	0.17177775263098335	18.565924822472624	5.640846818699409
F_D3_13	0.7750857354713133	54.30298051899322	6.449572455851725
H_24h_40	0.8532654132560807	35.494740404240574	13.06259578687966
L_D21_31	0.8147908868071522	34.10125408142398	3.986097973053504
D_24h_239	0.8821756428583731	32.086275029513956	6.425039138377874
D_24h_425	0.8725913143514524	17.51591983549578	1.4111243647022222
D_24h_254	0.8036080360803608	20.75442399260771	1.267576620280309
I_D3_40	0.6022286821705426	19.329872090510754	2.109375
J_24h_43	0.8668672014260249	32.968093886396005	4.953858137776933
F_D3_17	1.0	nan	0.0
G_D7_107	0.8173450024074546	44.050070687473564	1.9818204521821596
B_24h_83	0.7205555555555555	28.68959463363185	1.6153182131355728
F_24h_15	0.8690866334775974	30.071936020924426	7.500915471471215
I_D28_104	0.7459192803424177	32.7424824280305	2.583446213091633
I_D3_160	0.8246312339030673	17.63092834848808	11.038042349359328
D_24h_347	0.8541045087090591	33.64599370820856	7.152278681093966
L_D3_67	1.0	nan	0.0
F_24h_59	0.8870697263901147	31.737629163813267	1.7302527023711016
L_D3_16	0.9999991522894965	3.0	25.79509571392642
L_D21_61	0.8161941218451956	32.5384774040478	4.310525193222544
C_24h_42	0.9384812344181659	22.626930771323714	2.700402801985058
L_D3_60	0.7451856388823836	50.95909032712791	2.2541465697271104
L_D21_48	0.9237622578330543	25.273301114061564	3.7682660603469205
B_24h_99	0.9127641458317207	28.1042361064499	4.576318169476555
D_24h_288	0.6925210655780604	26.138277164195216	2.7282297015990977
J_24h_36	0.8840876355090592	33.69099375820564	6.531035059262238
L_D3_64	0.7789570270683591	49.55217482244384	6.281293726526904
D_24h_414	0.25148165945859363	28.42411611689144	10.372252318761943
D_24h_362	0.8930899608865711	20.587920531554165	2.1640060913225847
F_24h_47	1.0	nan	0.0
D_24h_440	0.7586206896551724	24.35094349410773	1.40625
I_D3_48	0.6742700729927007	21.941535339414557	1.267576620280309
H_24h_8	0.8038701213512627	35.67697340261151	3.53510229585899
H_24h_19	0.8757979946647042	30.28398833877671	3.251821154416783
L_D21_60	0.7725644608154452	48.54125439543906	3.185689973219106
F_24h_65	1.0	nan	0.0
F_D28_27	1.0	nan	0.0
E_D35_156	0.788765359859567	47.88204207930492	2.109375
F_D14_9	0.9999805026584201	11.56935642843709	29.891313129167433
F_D28_43	0.8857012888551933	27.070711460618877	3.900777416506228
I_D3_159	0.44562334217506633	19.82009272977409	1.3565433870457295
D_24h_392	0.7813734427225767	34.73245191165156	1.8342745127927964
I_D3_54	0.7717974180734856	28.32752272233486	2.109375
D_24h_373	0.8595350750874305	35.17225112599801	3.6778956624551284
F_D14_30	0.7608571661370488	41.75574016865201	4.312117849915804
I_D28_17	0.10660825118656445	21.940888197449016	3.067090389445875
F_D14_1	0.0	nan	28.84312681308094
B_24h_85	0.9045078502833862	26.263763686576354	4.921875
L_D3_55	0.9108494235801683	30.184592056896566	2.5024402153198384
F_24h_46	0.8928143712574851	25.546667453664814	1.6941600345469876
J_24h_27	0.8636314713163277	32.97194545140647	5.140245046748745
J_24h_56	0.9076528113731135	25.90971891602034	7.175282585082015
D_24h_449	0.7815551537070524	23.498890090703167	2.700402801985058
L_D3_17	0.9991039699978299	39.280992675561826	33.45985307167569
H_24h_31	0.9079497907949791	25.136235326911816	4.21875
L_D21_3	0.7101876198572586	45.26748265690152	3.826131496245588
I_D3_93	0.7368449677752699	48.225255137256724	2.1640060913225847
C_24h_26	0.8957760297132045	29.089696918996452	2.5701225233743723
L_D21_40	0.16895742541066042	23.74023904941231	3.2348844707442796
D_24h_277	0.9224804735518278	28.449368786323575	2.115875400617319
L_D21_2	1.0	nan	0.0
C_24h_73	0.9284183597189228	26.875564285937763	2.5297304466706527
I_D28_87	0.3643620445474443	34.10501244039555	4.299360076838471
B_24h_82	0.8946466377659038	20.49454184363008	2.0499440255315506
D_24h_419	0.9336864592783354	27.616263483280694	5.752939550921989
H_24h_11	0.7581953911067835	26.79487390757957	2.601984763028264
E_D35_71	0.8838175642251757	27.507708530902576	2.26326655263609
H_24h_22	0.7591844204169399	43.30099097875492	7.191532496515434
C_24h_39	0.8686899731079524	22.666736785461836	4.361201734201968
L_D21_65	1.0	nan	0.0
F_24h_58	0.9343692362936001	26.80068150570024	2.109375
D_24h_376	0.9199197133692247	29.41605284477142	1.7262796714050275
D_24h_459	0.7524945242151375	21.72729840708003	3.0804936159597456
F_D14_44	1.0	nan	0.0
F_D14_24	0.6635838150289017	14.155485197609359	1.0804153660890101
K_24h_19	0.9181894183685656	25.800207585525758	2.3583529450193095
D_24h_455	0.8915699126564841	33.862799514993505	7.359524281925429
D_24h_242	0.8999911103209174	27.994391612678765	2.604622355964008
I_D28_97	0.7718915479193654	40.320062698882	2.3699705175183614
K_24h_5	0.8620289855072464	27.6690838568182	1.8305272677906221
F_D28_11	0.8627701140259947	37.126017040498326	3.2028868051679176
D_24h_306	0.6525342465753424	60.67610136800261	5.0390625
L_D21_76	0.8416096903167806	34.2515997821881	4.304148673173505
I_D28_86	0.0	nan	28.524747042658525
F_D3_67	0.8844007554945055	40.59801382880602	2.0995866641213574
E_D35_65	0.8474989194074424	32.13863530226003	6.699190278729587
F_D14_8	1.0	nan	0.0
F_D28_26	0.0	nan	30.01029791516624
H_24h_54	0.8355912038991442	33.74290471661468	7.5310635998717
G_D7_95	0.8085454851995472	62.71712553529242	2.745790901685933
I_D3_110	0.40865572489253615	33.69260581002991	3.2178586447842146
D_24h_240	0.9254136956814207	26.996239821459504	5.8182148065498795
H_24h_29	0.741299832835216	31.019036961883664	3.0491277729510204
J_24h_58	0.9096771919932337	29.706009174063404	3.6797621409627146
I_D28_47	0.2990375802016499	34.278464968374244	3.0648508196770363
F_D28_60	0.8335410361402884	29.666052103286162	1.93625527053027
L_D21_17	0.9998372395833334	29.184700371074932	14.71624928995369
L_D21_49	1.0	nan	0.0
D_24h_363	0.8924751360480391	29.99857280840615	2.894317742631672
G_D7_109	0.8231564438318401	26.548963948217658	1.6153182131355728
I_D28_42	0.4936823493897969	34.99537153835891	4.210604114817581
H_24h_34	0.9080117899249732	28.084339824705435	5.116143738971033
L_D3_51	0.9089127124138658	30.75386025753577	3.7002312665266275
I_D28_88	0.7201768510684752	32.50814471873408	2.463726098628356
I_D28_18	0.6105126080265183	33.93482568674848	4.675766564826564
E_D35_120	1.0	nan	0.0
G_D7_31	0.9999796549479166	11.93391726736478	16.978038290087802
D_24h_451	0.8741695699394897	34.830890962607675	6.497304504201146
L_D21_63	0.6574850299401198	30.414447645410757	2.167176797918781
B_24h_107	0.8532709567516717	33.06977839652686	3.2602565023227084
D_24h_377	0.8089350941275639	22.617971852680014	3.418582534175349
B_24h_121	0.8585082069395388	22.85056855908887	1.381620248736515
C_24h_18	0.9421576999715343	27.672104156210743	3.895493001233124
L_D21_83	0.7407256775992795	48.24478615592242	3.996420212104672
C_24h_10	0.9371174015016299	25.72846186223692	5.846470164031135
I_D3_92	0.8134834132614641	32.24582862193137	2.3930364675775944
I_D3_148	0.8186788909753673	28.624957211309415	2.266298391306295
J_24h_2	0.8013088119147016	38.06100358019622	7.047832009572607
D_24h_351	0.7314172447968286	19.888673814289984	1.0546875
L_D21_32	1.0	nan	0.0
I_D3_21	0.8234562873738132	31.922551412361	4.247945850091842
I_D28_162	0.7185352233676976	31.4770617157174	4.21875
F_D14_25	0.7986842105263158	53.94756610862913	1.838014118127905
H_24h_12	0.8060768543342269	19.99208830576842	3.172731180628332
H_24h_50	0.7690768076057043	24.26704138843219	2.633461529794246
L_D3_59	0.8286598621909429	49.36311563249796	13.003060787512686
F_D28_25	0.877298579407789	38.717485366884	1.632233001232514
L_D3_54	0.910224153705398	28.76606882078662	2.019572805423526
L_D21_62	0.8063023995374385	43.78519357311112	3.36799403043748
F_D14_21	0.8408374091511633	43.8929058470481	4.042544135311017
I_D3_134	0.8124735729386893	21.24635388555204	1.1600970628841796
F_D14_3	0.8171512300455002	50.44044704243613	2.1512765332834944
D_24h_275	0.865911027151165	37.842595281515855	7.89690730726474
L_D3_71	0.8510790319806291	43.89389464063192	3.8689626607544945
D_24h_379	0.8292606516290727	32.12406896085222	3.3557393117053955
L_D21_29	0.8198441444407859	30.9427793600326	2.3699705175183614
L_D3_52	1.0	nan	0.0
B_24h_94	0.8570522979397781	23.489978971537933	2.4914404248596838
H_24h_42	0.8777593301090016	26.683323149068723	6.712501636696728
I_D3_97	0.8375472246439989	38.14957647103979	2.3815314179181533
L_D21_66	0.8523749074367926	32.71591162078007	14.956449228849616
G_D7_92	1.0	nan	0.0
D_24h_279	0.9292286689419795	27.127690519548295	6.005216238430761
F_D14_29	0.8501609442060086	37.64284686328769	1.640625
I_D28_65	0.6852527762677643	38.479389294567724	3.1225576393298975
I_D3_38	0.6931915807560137	24.426037357951344	2.463726098628356
D_24h_350	0.9032913566113338	30.210066519333914	2.463726098628356
B_24h_120	0.8386825935961532	30.064962566230236	9.54484813795183
G_D7_100	0.7756110540920668	46.84529865839334	2.112627700467181
J_24h_9	0.848693963093595	35.01916667513774	2.1512765332834944
F_D28_53	0.799650502402796	37.306923905087956	2.005926886948089
B_24h_89	0.8890102239997816	31.86200829652102	7.048806207104328
G_D7_45	0.878319375849975	40.3088422845517	3.831511576001207
C_24h_47	0.8800224202017818	35.75510742971811	5.504071202726896
J_24h_59	0.9004907975460122	28.951589302497084	3.575659289623209
D_24h_273	0.9193218302322524	25.05700086178068	2.102854505264808
D_24h_412	0.8911450007920393	37.66571922662828	6.926960955999211
L_D21_47	0.8458536585365853	34.93593194603939	1.527938063719371
L_D21_58	1.0	nan	0.0
L_D21_16	1.0	nan	0.0
I_D3_71	0.7339438264396779	28.883978321890854	6.328125
F_D3_60	0.91311093871218	26.753565203651444	5.15625
J_24h_37	0.884122919334187	25.623451141520448	2.5701225233743723
L_D21_54	0.9003979835500132	26.8196186021028	3.4624890709439433
H_24h_17	0.868052748963432	28.893604589521644	4.099888051063101
H_24h_7	0.7176868248952899	33.777456032337035	4.622597560152192
F_24h_2	0.9202224793342347	32.1441281103345	8.129975189508961
E_D35_74	0.8498080087767417	40.075863338702256	6.781704513857947
D_24h_452	0.885024154589372	29.181854968498293	2.3053494811999222
D_24h_292	0.7198723064644852	19.203237095596805	1.0804153660890101
D_24h_386	0.6728343145500421	27.839967990744228	3.6119613298646347
L_D21_22	0.8411672770533486	34.57975634649164	3.0037513167131946
D_24h_456	0.9122611517157746	30.48261681381535	13.57555355397617
L_D3_9	0.8257164746165512	37.17483430770152	2.8076129415728763
L_D21_11	1.0	nan	0.0
F_D3_4	0.8196062346185398	43.270790507144696	2.384412884692477
L_D21_73	0.8206460971261068	32.52321007591724	4.006715858737209
F_D14_60	0.8336089357586347	34.29773831351061	4.21875
I_D3_149	0.8140742592129745	35.50101689015708	2.86570763921191
C_24h_54	0.9066118602436213	30.94305576021333	7.475239890851747
I_D28_139	0.015555123468792533	19.554404496945825	3.084948417442543
D_24h_291	0.8725260510240748	35.442337455855814	6.117367095064775
D_24h_234	0.8910778057490779	32.41142552590484	7.841061074212548
D_24h_429	0.8007036943955768	22.418556410096286	1.3101960805662831
L_D21_71	0.7319349859257241	38.402392903912435	4.2721233125527
G_D7_103	0.8098005901815255	42.92194248866655	3.1640625
G_D7_34	1.0	nan	0.0
D_24h_358	0.7217004448838359	22.90958525600393	2.6953125
D_24h_295	0.9047266074723611	32.76133937197067	3.0938387771353324
L_D3_75	1.0	nan	0.0
D_24h_280	0.8403537646271545	32.19250412367415	5.932743777584596
K_24h_14	0.8729202908247469	32.93892053493465	2.112627700467181
F_D3_9	1.0	nan	0.0
G_D7_46	0.8324197947785427	56.06205668091516	2.535153240560618
F_D3_22	0.613423818588099	21.710623440656548	4.9746059242479195
E_D35_3	0.8269757880310644	32.20514303549739	2.201753229850305
D_24h_274	0.7747326203208557	18.38085979262763	2.109375
L_D21_34	0.842707700048217	35.67863378279988	3.3495951393647934
L_D3_19	0.8101681859031968	32.38181169533936	2.5701225233743723
C_24h_37	0.43820224719101125	13.18552739826793	1.4304557362187933
J_24h_57	0.8475022680050335	32.368183590444126	5.684499766703861
D_24h_353	0.8107597923548844	37.16980832252402	3.454547571793049
E_D35_140	0.3353846153846154	38.71138059607692	18.388358106888923
D_24h_309	0.7753454040754526	22.13399660015121	2.85610725162983
I_D3_83	0.7441568908390794	44.23415541920181	5.447643421485684
L_D21_21	0.8577420482348829	35.07881227464572	2.4044864682050617
L_D3_76	0.8525088538565205	39.76498298366591	3.1640625
G_D7_85	0.87753842536809	37.34622441984233	1.7421174313263874
L_D21_44	0.8066528066528067	36.316928327209766	4.035744224466225
D_24h_232	0.902685374615397	31.399807822421124	6.681743104757078
G_D7_38	0.7191011235955056	17.702706217992528	1.381620248736515
C_24h_6	0.5649122807017544	25.556010005463882	2.578125
B_24h_76	0.9999991522894965	3.0	24.36203832056777
K_24h_16	0.6536451921761729	46.70666507741559	6.3595141646320945
D_24h_374	0.8006888425632195	26.0743386847416	3.4723904039130593
F_24h_17	1.0	nan	0.0
E_D35_131	0.10464135021097046	20.395112519165504	3.1225576393298975
L_D21_78	0.5932110594032303	41.53757781058461	3.2071716054853145
D_24h_310	0.7749602871094899	30.143938298120382	4.425283028554501
G_D7_28	0.41047130279203353	51.06784041158215	7.07990975015307
G_D7_105	0.2634245187436677	19.153430431382123	1.7421174313263874
L_D21_57	0.8249127550539189	34.34067675030959	1.4683551663447267
C_24h_7	0.56705914196779	53.104651413936544	6.745156139605387
D_24h_255	0.8748522413845361	32.770048536893164	8.322787924014705
L_D3_47	0.8235911208090303	40.914697413351796	1.9921875
C_24h_34	0.9161025110315784	29.302353539803097	4.919084030112974
B_24h_115	0.9128564358320326	28.245288458274338	3.115953703197265
D_24h_334	0.8340231788079471	20.759455756047917	2.398768299663131
D_24h_457	0.7813243939173105	25.706033502244704	2.34375
I_D3_95	0.6829218675075197	52.38107011800841	2.9831067331307475
D_24h_299	0.737843172438543	24.4668997829937	2.4609375
D_24h_276	0.5074980268350434	31.12105820576782	7.24006340209851
I_D3_65	0.6153639778214989	41.66384512675503	1.7578125
I_D3_70	0.8410333712856204	40.68729570448098	2.449751362542993
F_D28_31	0.8239837913131569	32.16262757629025	2.154465973927762
H_24h_33	0.6935104469351044	23.68607455318849	4.21875
K_24h_7	0.8700080501207518	30.55470401137832	3.895493001233124
G_D7_24	0.7080174374526156	54.58326163040814	15.64705474731986
C_24h_16	0.8546625692310363	36.614898428190195	8.004858449033469
G_D7_39	0.7487135506003431	52.557762517067225	2.115875400617319
F_D28_24	0.7032967032967034	12.878575408209326	0.5975413492491545
I_D28_12	0.6507744433688286	29.362773642287507	5.2734375
F_24h_11	0.8173283614827813	40.60034627395299	7.6180888889742215
H_24h_47	0.8465304019237375	27.842321333209295	2.26326655263609
I_D28_38	0.21299855838539164	32.59500118407157	4.731241227699925
I_D3_141	0.863146049976719	33.41750796222949	3.258149712763557
I_D28_134	0.07092673134827701	21.56929810266816	3.069328325087999
G_D7_61	1.0	nan	0.0
B_24h_73	0.8904407003466183	35.40100517317075	6.6796875
F_D28_8	1.0	nan	0.0
D_24h_247	0.9347180330865552	27.037430039783327	3.4485794459911316
B_24h_87	0.6408602150537634	26.45065805761085	2.1223558917509573
H_24h_23	0.8849661571705488	31.120244495121458	2.6203921611325662
F_D3_27	1.0	nan	0.0
C_24h_75	0.8361286774814407	24.010827602144257	2.2904086272295388
D_24h_406	0.8297034898976646	22.460457169533377	1.88595432883958
L_D21_42	0.6688903235062047	65.17949444664985	4.144860746209545
F_D3_46	0.8906815481946018	24.338856675115366	2.109375
D_24h_442	0.9162857142857143	30.41076382912492	6.276919566019725
I_D3_47	0.839098532494759	22.21205630844248	6.189896552926995
L_D21_1	0.7866363998683048	39.31501275711309	3.9998550388771905
F_D28_45	0.4107722258273848	42.79282243060749	7.489005613439277
F_D3_44	1.0	nan	0.0
F_D14_27	1.0	nan	0.0
H_24h_32	0.8629497286975593	28.032695843484753	2.9390475478088565
I_D3_82	0.7629170357248303	24.75306634479349	3.241246098267031
D_24h_365	0.8826479121988142	27.946228823466683	2.562095051844779
I_D28_21	0.7410586552217453	36.89413356294033	2.238864043891734
D_24h_361	0.8926397069742118	27.990608386649377	2.4969463772651386
I_D3_96	0.8490566037735849	16.33417424805695	0.8286407592029854
B_24h_77	0.8271410127671783	23.701682197834188	4.225255400934362
F_D3_50	1.0	nan	0.0
J_24h_18	0.916778715491346	24.907387517790546	2.7532828416728274
C_24h_41	0.8152572892859616	36.951748843404964	6.894171600038779
G_D7_57	0.8479409782570142	49.286239673597066	3.181376240741772
F_D3_20	0.6368774167961133	53.636567935593256	2.0499440255315506
L_D21_9	0.8705770493287754	30.687294361798777	3.270770094598327
L_D3_12	1.0	nan	0.0
I_D3_18	0.8727536231884058	22.64828049706862	2.109375
E_D35_154	0.8025744712383291	36.05490781212829	4.103236265627718
D_24h_318	0.3417085427135678	9.265935181438543	4.239856058232549
C_24h_40	0.8960228803548113	29.257037307216148	4.8046875
I_D3_114	0.7996187753157017	18.421527934458666	1.3412722432335467
G_D7_1	0.7879882237487733	50.87137388418617	2.6825444864670933
G_D7_44	0.8506323652347437	47.14244616026088	4.088147705276346
F_D28_17	1.0	nan	0.0
J_24h_53	0.7744030563514804	39.40376073666966	7.129200550432092
B_24h_116	0.8843925319599006	36.0631412454738	6.771571974934531
F_D3_21	0.8462982416863278	47.403590618330746	3.3984375
H_24h_44	0.7110161733292646	20.743057553631317	1.117897501660483
G_D7_99	0.8444034933098309	41.334543816744045	3.6195574714407424
F_D14_26	0.0	nan	29.81126545203277
C_24h_56	0.7202125485387288	27.122502105343337	7.349254087628979
C_24h_38	0.9203374740323059	28.062756980032866	1.632233001232514
F_24h_29	0.9263422763961962	26.768943487941492	4.462367054217134
C_24h_11	0.8583709668643561	30.453726826572463	3.5117165774464913
I_D28_40	0.0	nan	30.835458493239262
C_24h_53	0.9376453623592892	28.068648588218796	5.0458711269400744
F_D3_7	1.0	nan	0.0
F_24h_27	1.0	nan	0.0
G_D7_13	0.8011633895840277	55.294683757292084	5.14958731469996
D_24h_307	0.8521091811414392	24.739391538525084	1.7578125
F_24h_25	0.9417001545595054	25.889881175975717	4.583814191158112
E_D35_75	0.9099116910504811	23.537890918764358	1.7578125
B_24h_86	0.0	nan	26.564366892115203
L_D3_66	0.8841373315949587	35.96039573647159	2.601984763028264
L_D21_75	1.0	nan	0.0
H_24h_57	0.9227133506428894	25.002992873894073	3.454547571793049
D_24h_337	0.8796508419591645	31.684284654347728	3.782815404273978
D_24h_402	0.7747838495760934	25.290526637847314	3.2071716054853145
G_D7_104	0.7735107348049591	31.48234682264626	2.2265625
G_D7_58	0.8139499155016131	38.63125521788374	3.3741046989581176
I_D3_123	0.7048880767473732	24.17280405661991	2.3699705175183614
G_D7_29	0.9999983045789931	4.242640687119286	29.853846255222603
K_24h_1	0.8034295273943957	25.26939265590564	2.562095051844779
F_D28_4	0.8180315448722364	40.94335319780786	3.7168948891766496
B_24h_90	0.859214501510574	31.322462626594767	2.1255887281894985
B_24h_113	0.9181888630576774	31.727987082296075	1.4915533665653737
B_24h_80	1.0	nan	0.0
D_24h_404	0.8850976886732218	34.308535130055745	8.855219759677762
C_24h_31	0.865672937143353	28.361169148580892	2.3349443959185088
D_24h_267	0.9323080766721723	25.05494613330677	6.525776152652744
G_D7_78	1.0	nan	0.0
I_D28_43	0.8225110714901939	29.323893078159198	2.154465973927762
F_D3_43	0.7643145213080222	35.1707792186418	8.24903447830222
I_D3_39	0.8711063754217724	37.071335842144265	4.7181614388743895
F_24h_53	0.874935583612471	35.45614221803024	6.430380430462007
C_24h_3	0.6290864110266832	26.870092155097108	1.773368666065026
D_24h_405	0.9148594102757064	32.43496357974867	2.109375
E_D35_135	0.8251488449630865	34.004599004740946	3.422597312463336
J_24h_23	0.9125840255966184	26.733914245912587	6.117367095064775
F_24h_22	0.5908464879754212	44.81195514439059	7.109911552555084
C_24h_52	0.8634435962680237	18.949151076269757	2.1512765332834944
I_D28_79	0.8028556404967034	34.88366764734539	2.532443295114177
I_D3_129	0.6271981242672919	26.817183777615963	2.1640060913225847
D_24h_403	0.9434306810813672	24.153903754353983	1.3361430762880522
F_D28_52	0.8208857364248674	46.23315854102904	4.652210915924814
I_D28_70	0.8433507052739602	36.43023029261161	2.9296875
B_24h_70	0.9195049998084365	29.25933726794554	7.22867367810522
F_D3_52	0.8697684530927274	35.504156589906984	2.275369668626672
D_24h_450	0.8630939772647038	24.70814012695219	2.2234764798058917
D_24h_424	0.7755440414507772	20.701313068548572	1.6941600345469876
C_24h_27	0.8756683327818318	33.35350358363646	3.258149712763557
I_D28_54	0.5430957881642082	31.518369233496774	1.5765965680164504
I_D28_7	0.6707347823894296	33.262632041762934	2.238864043891734
D_24h_384	0.7487117308275235	22.150494101838245	2.1223558917509573
F_D3_24	0.7331868131868132	19.271129089570465	2.275369668626672
F_D14_7	1.0	nan	0.0
L_D3_44	0.911980984921637	27.97469887908746	2.6177704574635166
F_D28_67	0.8514370014206097	34.907878285072655	3.6062537234599494
F_24h_52	0.8555583734888833	33.62604596213068	6.18434756341817
G_D7_72	0.8444229038288444	40.476191599287674	3.0804936159597456
D_24h_445	0.8326158521144593	19.404610340578724	2.141679712792625
D_24h_413	0.9253257070225611	26.890596883018002	2.2904086272295388
C_24h_1	0.9299882972498538	21.560888018557335	3.1640625
D_24h_233	0.9210412471097188	28.8835728712083	2.308326047295962
L_D3_72	1.0	nan	0.0
F_24h_30	0.8800093287207992	27.87151943987308	3.1640625
I_D3_132	0.8413628800484042	27.372647340182148	3.558334324380229
I_D28_80	0.06601626016260162	17.776294302200817	4.069630161137188
L_D3_70	0.7030770752943505	28.83605635815367	5.294229842848368
F_D28_32	0.9001237930180738	33.7326522365937	3.192149641845993
D_24h_371	0.8659670707436222	32.18213243509916	3.1640625
F_24h_67	0.9198153470952007	27.509723864386007	2.7855150759386045
L_D21_39	0.8403035115581436	35.80042808864077	3.87605517387685
H_24h_39	0.8606562153971676	32.391222752202275	2.308326047295962
D_24h_447	0.8242992819087329	34.49065270353962	3.2686700814800047
D_24h_444	1.0	nan	0.0
L_D21_26	0.7643802470946218	53.43062752236666	14.889731413376804
D_24h_286	0.5893459204315576	19.156409716970717	1.5413609106991295
H_24h_25	0.8470303449468315	33.481571807442776	3.1225576393298975
J_24h_54	0.8994098024121119	25.52686405076119	4.690428772544414
B_24h_111	0.8818804460859899	32.174350999731395	7.89690730726474
F_24h_13	0.8705062634348825	38.16521740390918	7.8655425911952355
G_D7_19	0.8081417913665963	43.66369368230266	4.027228190024902
I_D28_8	0.8722546173803591	28.31220987648888	2.109375
L_D3_45	1.0	nan	0.0
L_D21_12	0.9999423556857638	12.295477924558698	16.515540000963863
F_24h_31	0.8762419736397432	27.175003055775452	3.9235943069023143
F_D3_45	0.5826946349334409	25.7213815848291	3.517577582766477
D_24h_367	0.8511444356748225	19.842753850757514	2.1892431670628207
C_24h_4	0.8446672832595045	34.585565971320804	6.958609143423526
G_D7_56	1.0	nan	0.0
K_24h_12	0.805199605717102	35.34739214403655	6.086985428072134
D_24h_262	0.8364494301994302	39.59546809655836	8.4456341000284
E_D35_138	0.8428247338723751	32.014784399825345	2.7282297015990977
I_D28_149	0.7375156757452008	28.664782689536136	3.77190865767916
I_D3_20	0.7677378753121257	50.46001440503848	1.8676614199815502
H_24h_52	0.89026010721977	28.70949665918909	2.326105457962407
F_D14_42	1.0	nan	0.0
I_D28_132	0.7992177834537255	32.948059722951804	3.1748946525337653
H_24h_9	0.7915563605963495	42.47255059213853	7.1021812849226995
D_24h_269	0.8657810352725607	20.31717597782714	2.109375
F_D28_56	0.663116275316711	48.49885225291348	16.41461840146231
I_D3_61	0.7335873486866507	48.68690123124538	4.684569396400004
D_24h_418	0.8792984243659255	28.85701788192478	3.3000299625770446
C_24h_61	0.881017226118336	31.192750159185067	3.069328325087999
C_24h_64	0.9294866156507462	27.783984263917553	3.2242538653588135
G_D7_20	1.0	nan	0.0
D_24h_244	0.8489361702127659	20.648775868682765	16.92903133823023
F_D14_59	0.8418872428561398	41.00282728774204	3.3021100320950088
H_24h_24	0.864841745081266	28.573320109198498	2.141679712792625
J_24h_4	0.8947744959191719	28.22660552887885	2.1892431670628207
D_24h_236	0.9228439059158945	27.100308302593938	2.4385139117208765
F_24h_21	0.9389090429391201	26.30330297695746	1.632233001232514
F_D14_46	0.8320499270219941	36.43075641159152	4.380054279147833
I_D28_74	0.5354469129815416	52.74439651805211	3.084948417442543
F_24h_8	0.0	nan	28.553378261709245
L_D3_26	0.41149804244797034	38.27226609393148	7.461448771749191
B_24h_84	0.5398526456798393	20.010335917312663	1.1600970628841796
D_24h_434	0.8958235739252639	33.73612640693924	3.0037513167131946
I_D28_71	0.18080357142857142	32.19067209119599	4.82180639330648
L_D3_2	0.9999991522894965	3.0	17.497471217962826
F_D3_48	1.0	nan	0.0
F_24h_24	0.6816881258941345	20.15309795119456	1.602514960684845
F_D28_13	0.7355758736934009	52.610711271548176	5.9118741823263
E_D35_6	0.7757798556168252	36.144441518712696	4.436131225956492
F_D14_50	1.0	nan	0.0
L_D3_7	0.6518563869331351	54.13770725776217	6.112875635505458
C_24h_62	0.9158287596048299	30.645965425386247	1.602514960684845
B_24h_81	0.7541161954546057	52.608583911144656	4.784638045920376
F_D14_31	0.785988785988786	46.96549254161488	2.266298391306295
E_D35_139	0.8959015527622267	25.122604372351656	1.9818204521821596
C_24h_77	0.9290376171828646	24.854842817165355	4.953858137776933
E_D35_77	0.8376042456406368	30.278962629204603	1.5939223252424348
F_D28_3	0.8832891956236792	32.445063475850795	6.349789305067531
D_24h_433	0.7589349964020149	23.275637721521342	2.483158605517628
L_D21_55	0.850108919459282	40.88521556106945	4.231750801234638
D_24h_256	0.9138932444071465	27.781976826859736	1.3361430762880522
D_24h_250	0.9134457075656606	29.995083542773372	2.036501624646418
D_24h_391	0.8715829484431283	30.653246772925772	2.6953125
C_24h_32	0.8763064531594592	32.96607958210107	6.054183446760698
G_D7_49	0.8145265074233341	61.263405794038725	4.114933562362369
F_D3_15	0.7828169347209082	37.289915318556716	1.838014118127905
F_D3_42	1.0	nan	0.0
I_D28_138	0.7531963100825376	45.00496467169649	2.6203921611325662
F_D14_58	0.8034197432443577	52.87918030220373	4.387885600042748
J_24h_41	0.9037043604178672	30.761681179154145	3.1640625
L_D21_25	1.0	nan	0.0
I_D28_101	0.2504518979714802	24.527315559606404	5.209244711928016
D_24h_385	1.0	nan	0.0
K_24h_4	0.8930815408579379	28.047634724274296	2.0897524804836336
I_D3_68	0.739293432717329	57.25416515653158	3.3700321510660327
F_D3_2	0.8698795180722891	39.95346915406804	7.591000659703896
I_D3_98	0.7534141549666971	32.41635438605209	2.44132812374996
F_D14_65	1.0	nan	0.0
I_D3_86	0.37858508604206503	15.394097359494223	0.9943689110435824
G_D7_90	0.8779443254817987	47.30543259427856	3.779183319514945
D_24h_313	0.7846037163443307	24.790591080223862	2.3349443959185088
F_D3_30	0.9873267279730903	28.059275237249885	33.20896088419227
C_24h_45	0.9325876261285183	25.88616260634911	3.6722905349982184
F_24h_56	0.8181174805378627	23.431070494815003	2.34375
F_D28_47	0.9999559190538194	13.811738879355584	28.275719201935765
E_D35_157	0.8745773825379587	27.388118150087642	3.115953703197265
L_D21_59	0.890860143872192	29.215741736464455	2.6256277151259466
D_24h_300	0.9017013770342551	32.47240504929394	5.866402036304919
I_D3_9	0.8094218415417559	21.454906979051778	1.4111243647022222
D_24h_366	0.7336561743341404	16.83337718337677	1.0546875
L_D21_64	0.8388808209894472	34.74559945724625	4.448496772523979
C_24h_8	0.865795839380745	30.767555767859335	5.700181175163426
J_24h_3	0.8423546972665361	34.85878882970566	5.148253742927062
D_24h_237	0.9323935869525998	28.317425064308367	11.243894827791546
D_24h_321	0.9092268084046176	25.89012158961499	4.921875
L_D3_32	1.0	nan	0.0
F_D28_44	1.0	nan	0.0
B_24h_108	0.880688622754491	33.116557181386554	3.0491277729510204
I_D3_151	0.8581457274267732	30.138798028184535	2.073258517143062
I_D28_127	0.19009447466361293	36.54729423263066	4.21875
I_D28_39	0.7182724980817713	35.65685253323307	3.64036513289275
D_24h_395	0.7672727272727272	20.148240654278787	1.1117382399029458
J_24h_28	0.9105101176050788	29.014291017318346	7.855059855407293
F_D3_31	0.820561124941129	38.34555016709245	1.9112702848007919
D_24h_462	0.8816795046065549	30.6802687292701	1.7302527023711016
D_24h_340	0.9155654266148436	29.20676367976578	6.9979681063282575
K_24h_9	0.8825284066417228	34.04550887402969	2.311298780076096
L_D21_67	0.9999991522894965	3.0	23.118037644894976
D_24h_421	0.9186405767250257	26.991441794129187	3.113749278653068
G_D7_70	0.795390002481458	53.83454043577411	15.74373829210065
I_D3_87	0.6713286713286714	25.33841523612994	1.6448049430802576
F_D28_15	0.8176060797973401	40.737790923333534	2.9784996157356645
F_D14_17	1.0	nan	0.0
I_D28_141	0.7799835193647464	29.3294084766752	3.274966081050497
F_D3_25	0.9057089417780599	38.121661854703696	4.337520825778534
E_D35_67	0.8637820512820513	30.679670496659213	2.0765677906253144
C_24h_43	0.9095733359819516	30.006496878092538	7.775105819717986
F_D28_46	0.8392866648922013	34.56636668493178	4.158092577939884
D_24h_372	0.3681776133209991	15.660946601635748	1.5007322431483239
F_D3_56	0.7862460381808801	39.7707596426414	2.1735043348818057
F_D28_65	1.0	nan	0.0
D_24h_387	0.4209650582362729	24.283885489803094	1.5098553195381008
D_24h_248	0.9175462615377821	30.43827290158294	12.097019906778694
I_D28_129	0.14606216405702266	32.072852580893645	3.4940745740333377
I_D3_80	0.8253938484621155	23.58891845282195	3.1640625
L_D21_43	0.9024434802466317	30.41975543280631	4.652210915924814
I_D3_138	0.7430833248756724	45.99174748256591	3.1835338376264355
D_24h_298	0.8390243902439024	22.373904463141955	3.258149712763557
