# Supplementary material for: RatLesNetv2: A Fully Convolutional Network for Rodent Brain Lesion Segmentation
Source: Front Neurosci. 2020 Dec 22;14:610239. doi: 10.3389/fnins.2020.610239 (PMC7783408; doi:10.3389/fnins.2020.610239)
Supplement: Supplementary file 1 [file Data_Sheet_1.ZIP › 3E-Ablation/baseline_width28_heterogeneous.csv]

D_24h_312	0.6765777583442647	19.977476662013288	2.5486597465935406
I_D28_76	0.8080218281036835	20.387065773021735	2.0765677906253144
G_D7_86	0.8137233340664174	20.88156821998689	3.3516444482988494
F_D14_67	0.9304764334098574	23.904623161252093	1.0611779458754786
F_D28_7	0.9998745388454862	16.98755029877592	28.305572672813696
B_24h_91	1.0	nan	0.0
I_D28_148	0.7963923602923839	18.154808548033458	2.44132812374996
I_D28_150	0.8227596538967193	19.476605335300984	2.346677858730561
I_D3_76	0.8956761924997344	21.215979240147547	1.315426425037714
L_D21_72	1.0	nan	0.0
F_D14_45	0.691068231549632	20.652934995354787	2.337883282413282
H_24h_58	0.9127155172413793	22.800592615075583	2.109375
B_24h_78	0.6679952172180151	17.708026703410713	2.6568243864268672
B_24h_72	0.9161841159812334	21.714089863192253	1.6819570423133583
F_D3_41	0.4991380961501628	32.71416240749821	10.419807469205585
L_D3_42	0.9072526133399341	23.8220946077539	13.291873049354491
G_D7_75	0.812900165994783	21.531601032633652	1.0804153660890101
D_24h_252	0.9087156251966522	22.84075537306402	5.669986126595131
I_D28_24	0.804285908042859	17.839289668691965	2.1512765332834944
L_D3_31	0.8796137899040274	22.139865834302213	2.6438705092215185
B_24h_103	0.8395773699275972	24.788472557492494	2.596701539784415
J_24h_30	0.7350547730829421	26.873166656882457	4.7471786954365065
L_D3_23	0.9202550637659415	23.239608847004924	1.3716445207874561
D_24h_311	0.7908785845027456	23.638079377390003	2.217291554112246
H_24h_21	0.8546572410016429	24.882367752813465	4.9746059242479195
F_D3_53	0.8699914979830321	21.995187470805234	1.8078806977197084
B_24h_122	0.8332202178960528	26.922688904372738	5.540131243862256
D_24h_375	0.7072402938090241	18.250794494995386	3.9235943069023143
L_D3_21	0.9211050524155415	23.020970431055556	2.109375
F_D28_59	0.9333171457188818	21.355357890961635	1.1117382399029458
L_D3_63	0.6748687171792949	24.037319907569135	2.238864043891734
F_D28_5	0.5322498730319959	26.050620041132802	3.478317674919335
I_D28_96	0.4828331981616653	27.37161077301245	3.4004573738781816
D_24h_454	0.0	nan	30.387059961206145
D_24h_348	0.9231523580279932	23.84005299226521	1.2457202124298419
L_D3_53	0.9999898274739584	9.398494793826018	27.024870544179993
L_D21_80	0.9211849684557009	23.73832691904421	1.0804153660890101
I_D3_150	0.8784842979496497	20.359292599035747	1.602514960684845
F_D3_32	0.8541888984133094	26.443356499245272	1.527938063719371
C_24h_30	0.7659350307287094	17.500945355876453	3.146653495804114
F_D3_59	0.8973445128860139	20.858099366380813	2.664566484586423
F_D28_21	0.9274346381920812	22.884522239986502	1.8192392222179716
B_24h_110	0.9040065918220208	25.19509910650681	5.4740487722468725
D_24h_260	0.8986742589649089	23.69368831700192	7.017564806990563
D_24h_411	0.841873130321393	30.292939575523345	3.258149712763557
I_D28_44	0.668078003501201	19.36079817070331	3.585248095494927
I_D3_130	0.953387868498225	21.77852417050955	1.0546875
F_D3_18	0.9999915228949653	8.40184430076641	30.091869830284928
G_D7_52	0.9141160639911147	25.946357189193268	2.0765677906253144
F_24h_48	1.0	nan	0.0
B_24h_97	0.8658574801011135	23.415299607086368	2.2571906583115107
D_24h_287	1.0	nan	0.0
F_D3_65	1.0	nan	0.0
A_24h_32	0.846270556844143	27.12983971001551	6.700215168245065
J_24h_5	0.8954663328266118	26.320730434268057	2.112627700467181
L_D21_74	0.9116977969348659	23.443257601512084	1.5809458081912549
L_D3_11	1.0	nan	0.0
A_2h_39	0.9999898274739584	10.392304845413264	26.11388748595096
F_D14_22	0.6718861209964413	19.569075694521572	3.466452997909931
D_24h_283	0.8981916905027392	23.8791549417479	5.589487508302416
I_D3_91	0.8531939186346974	18.72882497752804	1.8932220025082238
F_D28_41	0.4484848484848485	30.573876044803782	8.852117563134964
I_D3_42	0.8221526094922867	22.148170277422956	2.580786977993583
D_24h_422	0.8762471888758671	24.270908480957637	7.005813364516464
L_D3_25	0.9998016357421875	29.53868188715057	20.58434380690668
F_D3_29	0.932171581769437	19.706622115746214	1.3361430762880522
C_24h_20	0.8290847201210287	27.98554741858341	2.109375
L_D21_14	0.9999745686848959	14.552421206210429	29.14201257587842
D_24h_426	0.9316599573762728	21.479038970635468	1.5098553195381008
I_D28_157	0.8259829763159925	20.667131383347137	2.7855150759386045
L_D3_83	0.8566489029889318	25.274390868309837	3.0060364074329673
D_24h_460	0.9064335116794989	25.405754045603157	1.1117382399029458
F_D14_41	0.795880149812734	14.46435724388723	1.0804153660890101
F_24h_32	0.9024220597554755	22.569501976070118	4.3359375
C_24h_48	0.9410116613660457	20.31783674674736	4.649258068330634
D_24h_284	0.5097024579560155	24.871146382672137	3.0401066650951982
L_D3_35	0.8127748900439824	25.73330105190356	2.266298391306295
A_24h_14	0.9999966091579862	6.0	26.467258019491034
I_D28_9	0.680675569520817	25.27809504213841	2.5161223304981117
C_24h_17	0.8973399085706059	22.00792926851143	2.346677858730561
I_D28_35	0.7633696265490795	34.211501677302046	8.086786640196618
B_24h_106	0.8817521115694362	27.666704064611398	6.974379382671802
F_D28_9	0.9999025132921007	23.69045054126735	31.044736023448888
G_D7_81	0.9266721266721266	23.219143853970508	1.0611779458754786
D_24h_448	0.5439229843561973	22.74981567408135	2.2571906583115107
L_D21_81	0.9999881320529513	9.4071157726741	29.794677013189997
G_D7_59	0.8371860967902877	19.871842401706274	1.0080849922315578
H_24h_38	0.888327242872551	26.727084022617447	6.560407032318002
I_D3_157	0.5459699377121331	35.30756869199944	4.443863724810596
L_D3_43	0.8939507224704839	24.483828674452457	1.950388708253114
H_24h_53	0.8860748002904866	20.381096624591763	6.575043815205721
D_24h_241	0.9317482650895477	20.834570363346838	5.745773752561529
L_D3_29	0.7792092073510303	31.576178285124943	2.3612626968292836
J_24h_38	0.6872498570611778	17.235062331920513	1.8267723361078003
D_24h_324	0.6969634373063417	16.374192109223205	1.4111243647022222
J_24h_44	0.9290335423509505	21.34172642845378	1.950388708253114
B_24h_123	0.6761408028380176	34.721595910200996	6.185457759560928
F_D14_53	0.9116600589610654	22.431633144839708	1.315426425037714
B_24h_89	0.866249243639999	23.619268638081003	6.0881133786846275
C_24h_15	0.5343288427203376	17.79503412088367	2.266298391306295
F_D14_4	0.8961042992394848	24.769436170218036	1.5634762575148047
L_D21_70	0.723404255319149	29.30713915353558	2.1512765332834944
L_D3_33	0.8921120995040541	23.376206297888757	1.5939223252424348
D_24h_407	0.9444794763234543	23.57904601343316	2.2265625
I_D28_20	0.862574607619188	24.814725455697136	2.1320396951554983
D_24h_369	0.8359432324570037	31.959947706835113	5.367648042468181
I_D28_123	0.9239937954118703	24.679117266064228	1.0676289350559727
G_D7_33	0.8811171827565271	23.003751252076114	1.4542586303895535
C_24h_24	0.9436556568524884	22.019520108450052	1.1361749665819523
B_24h_93	0.4450402144772118	16.004373031548692	1.8267723361078003
L_D3_62	0.9290564831828713	23.408705873656835	1.1600970628841796
C_24h_19	0.9296681525507677	20.343607699273907	5.148253742927062
D_24h_315	0.9150210255724454	27.041862682244954	2.141679712792625
H_24h_27	0.7845058592968843	30.151779978143512	7.87688314537784
L_D3_34	0.8965211761899894	24.300141338763737	1.939798284052365
J_24h_34	0.8833466930836824	25.906898282819782	2.266298391306295
G_D7_71	0.7974856518174365	18.54324109868192	1.0546875
C_24h_23	0.7934685799109352	17.20703247210436	2.1608307321780202
H_24h_51	0.9214861827317202	22.03234326026609	1.315426425037714
D_24h_319	0.9072669647405059	24.709099123077852	5.410967053413373
F_D28_29	0.9397767332549941	21.630895458063726	1.0546875
H_24h_20	0.8717209985738774	28.6951143290198	6.2900329220248326
I_D28_95	0.9712939714751637	20.612576215175704	2.109375
C_24h_21	0.8961225466730494	26.346005548253498	6.040558110403065
B_24h_68	0.8614812848420493	27.650112066534238	6.3465443737739085
H_24h_6	0.9059222702035781	21.334521969116114	4.928845510503068
F_D28_20	0.9200355270320603	20.389882994721834	1.486942680521428
D_24h_294	0.9060878614435441	23.852354964567528	1.875
L_D21_33	0.9197417862992581	23.863922430847534	1.3258252147247767
A_24h_34	0.9999983045789931	4.242640687119286	24.94387621139142
F_24h_55	0.879989837721109	24.918277817706546	6.188787153051981
L_D3_3	0.8088237264966428	25.574014832942453	5.125529936397431
H_24h_30	0.8266371401455236	20.77918875963068	2.109375
G_D7_5	0.9136275505493491	26.478091701620826	1.6572815184059708
F_24h_20	0.876865325794791	23.661892759894332	1.8078806977197084
H_24h_36	0.8245970852678384	28.06432931093742	7.22867367810522
L_D3_77	0.9999966091579862	6.0	26.99588998666047
F_24h_49	0.9200408688412927	22.44597992113984	2.2723499331639045
B_24h_69	0.8176586649128577	27.195437789021568	3.0060364074329673
G_D7_60	0.8913499819037278	26.176374670994246	1.0611779458754786
I_D28_48	0.04416839199447895	27.646942579556004	17.812885481026264
J_24h_1	0.9217132810092624	23.34529054429144	1.381620248736515
G_D7_49	0.9099655972925349	25.29204816932977	2.109375
F_D3_42	0.9999830457899306	9.006294095427561	28.684618038449088
F_24h_9	0.0	10.147967016496517	15.49270162724815
D_24h_437	0.8862693993602654	22.864743708489655	2.109375
D_24h_231	0.9331017819389913	22.01454545858877	1.6819570423133583
L_D3_81	0.9999465942382812	9.860132971832693	26.253400309903313
F_D3_47	0.9999847412109375	9.575074968974631	28.97613490517617
F_D14_32	0.9049918726000612	23.017061433583123	1.7926240477474635
L_D3_57	0.8787524366471735	26.25794386018722	2.046591702723396
F_24h_3	0.9246582563165477	21.66354640483371	1.396450229040584
G_D7_91	0.8719386587319753	26.022767998284486	2.115875400617319
B_24h_95	0.8229046265346287	24.442068798657203	7.137863593519247
D_24h_246	0.8895174520563444	22.632946883768817	6.467645965568733
I_D3_35	0.8330130303478279	26.685188671577233	3.1640625
L_D21_43	0.9380208918342132	22.574185370962457	1.3361430762880522
I_D3_24	0.8573294156056154	16.020283005014296	1.415981950030614
D_24h_401	0.7395715896279594	22.518071257643538	2.109375
F_D3_49	0.9328083603179276	20.09598151542773	1.4542586303895535
G_D7_7	0.9720975883342681	21.140640646536013	0.4971844555217912
F_24h_1	0.691391237509608	17.298960699590552	1.4683551663447267
C_24h_46	0.8514136755564468	26.108178951946016	6.2076199866323565
B_24h_75	0.8147939653231254	33.90858786383137	8.506391926856018
I_D3_73	0.598786914586855	30.569882659552686	8.326087344530443
F_D14_5	0.7301587301587301	16.44050545477511	1.0546875
F_D28_58	0.9202004794072782	21.099413626707605	1.40625
D_24h_441	0.6355775169857937	18.895591386964913	1.5234375
G_D7_53	0.8976654379497981	23.12882550646453	2.112627700467181
F_D3_58	0.91005291005291	19.878704954357264	2.346677858730561
D_24h_446	0.6403636363636364	18.474686751267438	2.1352578701119453
I_D28_93	0.8038701213512627	21.58758522653746	2.76324049747303
D_24h_297	0.885606183584531	24.332052891509083	6.565638200545988
H_24h_49	0.9125137688173838	23.836169801705758	1.2065191571469143
G_D7_11	1.0	nan	0.0
D_24h_261	0.9250563263370094	21.902990286128585	1.171875
A_24h_3	0.9047572016460905	26.517170901957115	3.067090389445875
I_D28_151	0.791959157626037	21.81946040562355	2.112627700467181
F_D3_26	0.784433962264151	16.924652958998095	1.2234734190129553
K_24h_13	0.9228541296100993	21.99801178856524	1.8528970665049098
A_24h_11	0.9999915228949653	9.486832980505138	30.150228106646434
B_24h_100	0.866472009367265	22.64805090768597	5.125529936397431
G_D7_87	0.9088005941329372	23.164538776422955	2.1798135044224543
I_D3_22	0.7983034872761545	16.35521519355203	1.0804153660890101
J_24h_32	0.7924277849008221	27.421989130446228	5.9130355366607175
J_24h_35	0.6622365004620868	26.528249154601813	5.274739422621984
I_D3_126	0.7541478129713424	14.45317914728164	1.1660009028593203
H_24h_15	0.901379345973033	22.715378061556105	3.9305882416988487
L_D3_13	1.0	nan	0.0
G_D7_97	0.8160986101919259	23.863502249946897	2.6953125
F_D28_42	0.9999898274739584	9.398494793826018	28.53533672299192
G_D7_82	0.8904359356870545	25.7023172870989	2.109375
L_D3_22	0.7909276719192985	35.01735913251083	11.603929682742448
D_24h_461	0.9040578221309069	24.214312048061874	2.1255887281894985
D_24h_235	0.8904895617140764	23.501026203615854	13.399917921128052
C_24h_76	0.15815228028968487	21.728041026106546	4.7181614388743895
C_24h_58	0.812704814721452	28.9434064117288	2.4609375
B_24h_102	0.6696046027665565	20.673366626641055	2.9831067331307475
I_D3_127	0.7543550165380375	23.031095701783237	3.264466002465028
L_D3_14	1.0	nan	0.0
F_D14_30	0.8874581170750936	20.808250365616363	1.154163023647981
C_24h_59	0.8418609484878927	22.431766974795995	2.1892431670628207
F_D28_22	0.4843280377844568	28.123960188469436	4.82180639330648
L_D3_1	0.9004969778374748	23.071236664595236	1.8932220025082238
D_24h_399	0.7812660833762224	19.720277893526973	1.5234375
G_D7_108	0.9213295594745627	22.66737703548197	1.0804153660890101
A_24h_5	0.8064	18.826737595092073	1.527938063719371
D_24h_281	0.8752811254323515	23.885241468174232	6.587563744947748
D_24h_431	0.632	14.698026749959945	1.0546875
G_D7_106	0.89817932410525	25.806173060019088	1.1600970628841796
F_D3_1	0.6607275426874536	16.8043288342066	3.0128812809802596
H_24h_41	0.7895206090117276	16.34620734960512	4.21875
L_D21_52	0.9999991522894965	3.0	29.566571138808946
I_D3_79	0.8928751445429478	21.877813005223768	2.349602069034776
J_24h_55	0.8549068169153613	31.2841387324989	2.167176797918781
L_D3_39	0.9102974437758716	24.522943369280487	1.2890625
F_D3_8	0.9999584621853299	15.295501984321435	27.45165650419331
D_24h_428	0.9200743097520873	22.114034661626665	1.171875
G_D7_48	1.0	nan	0.0
D_24h_409	0.8922006656871271	27.06501795157868	6.65393885933362
F_24h_18	0.9999677870008681	12.117232831245394	28.256771390138173
D_24h_218	0.8691552761882172	22.791753257672532	2.0331271374489224
J_24h_31	0.7776547891005864	28.156136971149113	4.302553066566989
G_D7_98	0.8634637295860236	20.30841681951352	1.130115323553862
D_24h_268	0.7285714285714285	18.406888651498587	1.3258252147247767
H_24h_37	0.9132070977730141	19.583116609528645	4.604738133841055
L_D21_23	0.9387390605465261	24.195907073449014	1.1117382399029458
A_24h_35	0.9759536603025799	24.089575750491992	1.6614195561044327
D_24h_243	0.9377277768974805	21.651831646955454	1.0611779458754786
D_24h_314	0.922725055917125	24.32871818253794	1.6655473129162377
G_D7_30	0.7177072671443193	26.186437681624586	1.8192392222179716
F_D3_5	0.4766708701134931	22.69562200321909	2.395904097686821
D_24h_227	0.8964468799717165	25.902601789039924	2.112627700467181
F_D3_55	0.8510333048676345	28.07228758439931	1.7022467632422598
D_24h_328	0.9313443967928399	21.604708095885414	1.7022467632422598
D_24h_357	0.8224081614389905	19.174899624813886	8.360652647689204
F_24h_45	0.717869500741473	21.57940102598112	2.819814706761554
F_D14_56	0.7674178818677272	29.90990058892318	2.3554395987002086
F_D28_18	0.9999237060546875	18.783111554877568	29.386970840421462
H_24h_43	0.8634707392034473	27.719736446365662	7.8655425911952355
F_D28_50	0.9999677870008681	12.117232831245394	28.11743062203864
C_24h_13	0.8898411338062816	23.942380131273364	2.4385139117208765
G_D7_54	0.9057467367350398	29.760410681647237	2.1223558917509573
J_24h_29	0.8025117240282966	29.078354217164105	4.2024424399315095
E_D35_64	0.9782033000611122	27.044370407819248	1.0546875
B_24h_112	0.7797052198996325	30.499072042370784	7.548366991494335
L_D21_35	0.9079279213421543	22.142014036547444	1.1777197993501043
C_24h_65	0.9999779595269097	13.28475494707918	30.13291478949452
B_24h_71	0.8955651280043077	24.60192787065373	5.725421953268488
I_D28_83	0.7306850586908946	23.774473410418167	3.847606677980157
L_D21_77	0.9999983045789931	4.242640687119286	27.596101170358967
L_D3_74	0.8936462507155123	23.955980893070972	14.37303612604062
I_D3_74	0.8257817485641353	29.26387841875112	2.8537021082545126
I_D28_22	0.3083782277540405	18.942074502474817	2.5459641776250503
D_24h_383	0.7430340557275542	16.03900700830434	2.3612626968292836
C_24h_11	0.863412788497919	23.252314903197163	2.831963900061228
B_24h_74	0.6540049545829892	17.14202434192002	1.2234734190129553
J_24h_60	0.915960136843671	21.35350490131762	1.640625
K_24h_8	0.8679075951470833	26.229459851127334	5.467773350291346
C_24h_70	0.8985014676347907	24.065596064293054	2.1512765332834944
C_24h_66	0.640484218672268	34.952747179929894	7.841061074212548
B_24h_101	0.8918420081210778	21.74791524862158	1.7421174313263874
B_24h_118	0.8366661939204841	27.684247477727034	7.533798356458795
B_24h_114	0.9269181702205213	24.47041583923429	1.2566959329801102
D_24h_271	0.8885624699867235	24.768049204605983	2.5378602923094977
B_24h_105	0.9462404982141221	21.033575260280635	1.4542586303895535
K_24h_15	0.903576560133587	24.604474636575848	2.311298780076096
I_D28_130	0.9684269874083818	16.789447704006484	1.0546875
L_D3_61	0.9062118999954845	21.34284976510508	1.7302527023711016
F_D3_11	0.8112962306510694	27.593189744614467	1.8968453972154664
G_D7_74	0.8985995577550806	24.854191783599536	1.2065191571469143
D_24h_388	0.7997371591282444	26.55880932480318	2.154465973927762
L_D21_51	0.8984061585167517	29.151077526747017	1.8895916597574725
F_24h_42	1.0	nan	0.0
D_24h_453	0.924639977629678	23.008504390703344	1.527938063719371
K_24h_2	0.8516025318999296	16.766594812957972	1.0611779458754786
I_D3_44	0.8199678514020361	19.692169792258728	3.3352147197088375
F_D3_3	0.8988052348475962	22.031406614753873	1.8192392222179716
F_D14_52	0.9296516156759516	22.95872099757386	1.669664865090821
F_D14_18	0.9999923706054688	9.0	27.420122139489663
I_D28_61	0.5994517516283983	36.70526522478211	2.6516504294495533
D_24h_301	0.7430545762233818	18.124301639787742	2.9320303132492507
K_24h_17	0.9203029429174192	22.775819459191176	2.532443295114177
A_2h_38	0.9221071589374156	22.319279961486984	0.5859375
G_D7_79	0.6736711990111248	17.471947783082527	2.109375
L_D3_49	1.0	nan	0.0
L_D3_73	0.9194722083641556	22.510315092537013	1.2621480016721494
I_D28_160	0.45961732124874116	33.277037008414624	5.309770668379309
F_D28_2	0.909374545000728	23.677697608271682	2.0499440255315506
L_D3_76	0.8941542977818383	22.792188973138547	3.1618916163825097
H_24h_26	0.8764656814139793	27.8318449613994	6.5488837535849385
A_2h_20	0.9999966091579862	6.0	29.070531904237882
K_24h_6	0.8511672529581068	19.332799157815113	1.5939223252424348
D_24h_415	0.6	22.470982850602624	1.2890625
F_24h_50	1.0	nan	0.0
L_D3_40	0.662041453473246	21.43831445868571	4.027228190024902
L_D3_18	0.8995909546963031	22.32128498487955	1.7849468216868536
G_D7_93	0.8901196017203794	26.289265735403234	1.5324254098385182
D_24h_410	0.9220540906781096	22.973055181090743	5.294229842848368
D_24h_289	0.9075871591301347	25.802763599037995	6.009788158574103
G_D7_65	0.9214232983906688	22.71140711142492	2.109375
D_24h_430	0.5678194243114516	20.274983761325387	13.391716608802202
F_24h_26	0.7784580498866213	16.578599462590617	1.5634762575148047
D_24h_435	0.8354928861788617	18.54089386386039	1.8528970665049098
D_24h_416	0.8979114656274737	26.845975921881838	3.1225576393298975
I_D3_8	0.9282495171328421	20.779614210207235	1.2890625
C_24h_25	0.9435791676926866	23.050834239226326	2.1640060913225847
K_24h_18	0.8469026548672567	19.245354327911354	1.640625
L_D21_53	0.9999169243706597	17.885759347633154	31.5162485994328
C_24h_14	0.8910514068119315	24.517024153463066	6.063249993879623
I_D3_7	0.9703134240094619	18.427515870206584	1.0546875
D_24h_370	0.8649518861366214	21.598790526469333	1.7578125
D_24h_364	0.889469209279728	27.892703484714083	2.2541465697271104
D_24h_389	0.999969482421875	10.9771316133839	29.01828478822932
F_D14_47	0.999969482421875	12.494116890214023	29.133529003658847
I_D3_88	0.9103503245151251	21.26331066157265	1.7421174313263874
D_24h_423	0.8675143752045252	24.72088464463058	4.448496772523979
I_D28_68	0.8506598310073104	23.951350027498304	2.1512765332834944
C_24h_49	0.9150544945093434	23.142480923725078	2.112627700467181
C_24h_57	0.8714043655935413	28.68251296098877	6.666310618747449
L_D3_78	0.7286457951462717	18.96623696654558	5.491581803371866
H_24h_45	0.894228713929462	22.26967938919186	1.5324254098385182
C_24h_9	0.8945335938581781	22.947305511953907	1.8267723361078003
C_24h_75	0.7824010056568196	16.97032786828334	3.2071716054853145
D_24h_338	0.10824742268041238	10.808788275197738	1.5765965680164504
I_D28_126	0.28876055086628166	19.039686653568232	2.1640060913225847
G_D7_21	0.9068035330627835	25.148560255436742	1.8528970665049098
F_24h_44	1.0	nan	0.0
I_D3_43	0.9263355891312792	17.688322925923966	1.9644204626062747
C_24h_2	0.9382694909159404	20.10741298737911	1.8342745127927964
G_D7_64	0.9869362439870095	20.723531792901284	0.33145630368119416
F_24h_4	0.8475514521262925	27.433086377598602	3.416573375885918
D_24h_316	0.6132478632478633	20.5865304803925	2.1798135044224543
F_D14_43	0.9258633921719109	20.60567479657977	1.0676289350559727
L_D3_80	0.9171930403232457	21.90170594659915	1.8528970665049098
F_D14_48	0.9999847412109375	12.727922061357855	30.17413147796004
A_2h_7	0.9999983045789931	4.242640687119286	27.555015326232468
F_D14_49	0.9769448333000028	23.01198848588087	1.0546875
L_D21_13	0.9996939765082465	30.59812856607991	29.672745099801816
D_24h_432	0.7459486412365993	16.450736847020423	1.8528970665049098
F_D28_1	0.9999754163953993	14.245455986050269	29.934468221355
I_D28_98	0.7995654247707881	23.226478711719402	2.109375
F_D3_48	0.9999940660264757	7.937253933193771	27.88914780751982
J_24h_49	0.9036857768911273	22.132335426315386	12.478680549710324
I_D3_139	0.8452838987991139	15.48979452218343	1.1600970628841796
A_24h_23	0.999955071343316	9.146364671791002	25.745269637185903
D_24h_393	0.6069364161849711	14.254743518832065	1.2121969257174143
B_24h_119	0.879497247236567	24.812725230915195	4.54923022119883
L_D3_65	1.0	nan	0.0
C_24h_44	0.7108871440290636	26.340177999285704	3.6328125
D_24h_368	0.8625146231407721	25.827766092761383	1.8968453972154664
L_D3_58	1.0	nan	0.0
K_24h_11	0.9046391169618421	25.048100436673522	3.0219836620846
I_D3_17	0.6054888507718696	17.026326349619747	2.026361304584834
L_D21_45	0.9999660915798612	8.635090715601468	25.4693491110516
G_D7_43	0.9061897356143079	23.341947760064066	2.1512765332834944
B_24h_67	0.9019936389729268	24.63145057129482	2.3053494811999222
I_D28_159	0.05254120879120879	27.003709154744985	4.215493534829285
F_24h_7	0.0	12.506643320492763	5.757711795252304
G_D7_69	0.9999330308702257	13.3813494023731	27.607295788644688
D_24h_263	0.7366984993178718	17.77201017905534	2.1512765332834944
H_24h_18	0.7938553160699626	26.3670561670144	8.50719909978822
D_24h_265	0.8170731707317073	25.949031660538235	6.091495977359544
H_24h_28	0.8242186221567664	17.286256135339787	2.7953579160648196
J_24h_39	0.9266260725159148	20.239455099641955	1.2943782442016323
I_D28_71	0.4496558161241395	19.305239331657095	3.1640625
F_24h_43	0.9354180546302465	19.759548181248704	1.5324254098385182
I_D28_82	0.41055939660590823	23.979570868115072	3.434613489785823
H_24h_55	0.9081278538812786	22.42353266416729	2.1223558917509573
I_D28_73	0.3657298985167838	35.77903638990383	2.831963900061228
L_D21_2	1.0	nan	0.0
H_24h_40	0.8315316142057447	28.91477262683302	7.020499594101637
L_D21_31	0.9374104156712852	23.87547982115635	1.7926240477474635
D_24h_239	0.893546025638843	24.74475676991619	2.308326047295962
D_24h_425	0.8312328767123288	16.699128119220678	1.0611779458754786
D_24h_254	0.686482661004954	16.670417907701793	1.3565433870457295
I_D3_40	0.713152400835073	17.25543848213453	1.2621480016721494
J_24h_43	0.8726557447725803	25.17058138741251	5.864060626498501
F_D3_17	0.999955071343316	8.789044086195485	27.6398587549247
G_D7_107	0.894149033557398	23.024056703181074	1.4111243647022222
B_24h_83	0.7111629262605654	21.3003833888942	1.5234375
A_24h_33	1.0	nan	0.0
F_24h_15	0.8663766014019821	21.828521519183788	1.838014118127905
F_D28_53	0.9199696193985766	23.1231908199527	1.5939223252424348
I_D3_160	0.7530006317119393	18.016287683389397	3.3352147197088375
A_2h_40	0.8265051211591307	20.336478693075673	1.5098553195381008
D_24h_347	0.8561081205656247	25.47545524216002	6.525776152652744
I_D28_139	0.48685162846803376	37.65365131461832	2.4609375
F_24h_59	0.9022530025422986	22.886746508938614	2.281397148507631
L_D3_16	1.0	nan	0.0
L_D21_61	0.9820603668654976	23.220005441651747	1.0546875
C_24h_42	0.9401875116198773	20.268921466817652	1.351472179062984
L_D3_60	0.8284123040013709	29.875706775193645	12.409708074414462
L_D21_48	0.9436762031236468	21.351396145341788	1.2621480016721494
B_24h_99	0.8962472406181016	21.526673683171566	4.3216614643560405
D_24h_288	0.726613191641547	17.922342341997815	2.7357697335770514
J_24h_36	0.9057394603194028	23.963970568779185	1.602514960684845
L_D3_64	0.8904702799613846	24.638953929907526	2.7657243096576436
D_24h_414	0.2517035491532195	22.683660102614773	9.445777749087485
D_24h_362	0.876729119243565	15.790689405381663	1.0676289350559727
F_24h_47	1.0	nan	0.0
D_24h_440	0.7363853330440443	19.536436865502093	1.1055446639128832
I_D3_48	0.6711664205863742	17.17825301381209	3.3352147197088375
H_24h_8	0.7714285714285715	26.095906408101275	4.5778183557713925
H_24h_19	0.9083257850241546	23.41057881034344	2.4130383142938285
L_D21_60	0.855784074498282	24.724323088211925	2.026361304584834
F_24h_65	1.0	nan	0.0
F_D28_27	0.999924553765191	16.36739906151982	29.553795337446193
E_D35_156	0.880784738520792	23.59854696413913	1.527938063719371
F_D14_9	0.9994498358832465	25.243673156490715	32.354150841277786
F_D28_43	0.92630362559584	19.919780328988047	2.1223558917509573
I_D3_159	0.7691373025516404	16.22279691215474	1.0611779458754786
A_2h_51	1.0	nan	0.0
D_24h_392	0.6855678906917165	22.312476469664983	1.9818204521821596
I_D3_54	0.7702095808383234	18.783457603945926	2.109375
D_24h_373	0.8321404966480974	28.89487529130511	5.563630064282447
I_D28_17	0.5581500793470868	28.981334729773472	3.192149641845993
F_D3_52	0.8819943652352087	22.767623845604486	2.7054835267066863
B_24h_85	0.9157079061226193	20.87923977117554	1.773368666065026
L_D3_55	0.928074083168178	21.593836932632588	2.349602069034776
F_24h_46	0.8937967443906731	22.66431755983103	1.2065191571469143
J_24h_27	0.8494980338744755	28.18296207468026	2.109375
J_24h_56	0.917052886906051	23.48925754538364	8.883090777303387
I_D28_18	0.7469284943196423	24.0972945978472	2.3757579999273393
L_D3_17	0.9988225301106771	40.678661320673804	33.409126578968376
H_24h_31	0.9063992492892057	21.066446644497866	1.8895916597574725
L_D21_3	0.741998871573377	30.50033367170263	2.604622355964008
I_D3_93	0.8468311610784997	23.332293357575043	2.109375
C_24h_26	0.9091391665929399	23.66411150578449	2.05329087514866
L_D21_40	0.5078401618614061	16.128334732221052	2.109375
D_24h_277	0.9370477297439166	21.784368563013423	1.154163023647981
C_24h_73	0.9300679548739761	22.733067520868303	2.1061172760482143
I_D28_87	0.7055409958816923	24.577240177303665	2.5378602923094977
B_24h_82	0.8346873228792745	18.980254500923053	1.2890625
D_24h_419	0.9131052444654907	25.948273814691394	5.4160406288865675
H_24h_11	0.7725533752931013	19.345216255152057	2.109375
E_D35_71	0.9240203593548783	22.01124093969819	1.315426425037714
H_24h_22	0.8104880655504096	33.797817998247154	6.965513016428241
C_24h_39	0.8822467691863404	15.578320042821156	1.1777197993501043
L_D21_65	0.9999847412109375	11.114183388693043	28.54784673530836
F_24h_58	0.9325611866901762	22.686954691893927	2.109375
D_24h_376	0.9274838324915669	25.1167288433367	1.486942680521428
D_24h_459	0.7826823819428396	16.02370923094412	2.9877067462457725
F_D14_44	0.9999983045789931	4.242640687119286	26.151986379653124
F_D14_24	0.7683923705722071	15.423796110278298	1.3716445207874561
K_24h_19	0.9253559402138595	22.966009493962964	2.3023690669205275
D_24h_455	0.8820753316909561	25.820147608096825	6.763455014300661
D_24h_242	0.8881225157820902	22.388534493245974	1.602514960684845
I_D28_97	0.8206471161129748	25.429100333681177	2.1923773750628563
K_24h_5	0.8746991445556039	19.51595895754621	1.8192392222179716
F_D28_11	0.9141478747121816	23.529494429954305	1.117897501660483
D_24h_306	0.6295038252753881	36.78354823525951	3.3021100320950088
A_2h_52	1.0	nan	0.0
L_D21_76	0.9416525321056457	24.06453131265688	1.315426425037714
I_D28_86	0.03842743127401715	20.15337703028548	3.53510229585899
F_D3_67	0.9001931483175765	24.690526832642988	2.112627700467181
E_D35_65	0.923358733880422	22.93813854876523	1.0804153660890101
F_D14_8	1.0	nan	0.0
F_D28_26	0.37168141592920356	14.938045864618282	1.7617144193405752
H_24h_54	0.7981692542403303	26.12322029373418	6.064382359188568
G_D7_95	0.9782518956264801	24.857833240773136	0.42252554009343624
D_24h_240	0.9102200971857703	22.746934729045957	5.0390625
H_24h_29	0.7813317824949113	21.30701078825767	2.957678780654054
J_24h_58	0.9110328923413036	23.533250592499755	3.1640625
I_D28_47	0.5890548934027194	30.63900539829232	2.922647792189045
F_D28_60	0.9332902315739979	19.87268650347727	1.381620248736515
L_D21_17	0.9995617336697049	26.382283163790472	26.563591429782935
L_D21_49	1.0	nan	0.0
D_24h_363	0.8668831168831169	24.56771428881781	3.519529082269033
G_D7_109	0.9502717391304348	17.379033097746603	1.0546875
I_D28_42	0.5980384339366877	18.09006211407566	3.9375697538464314
A_2h_27	0.9999864366319444	11.13572144283742	27.51137238219065
H_24h_34	0.8908848192646163	22.172056069342954	6.509973943280227
L_D3_51	0.9248403860430586	21.774413492037258	1.8676614199815502
I_D28_88	0.8043678868040602	24.09164219481826	2.0499440255315506
E_D35_120	0.9998584323459201	17.04396697740893	29.936303228297284
G_D7_31	0.9999364217122396	19.213427403578795	16.080755524607277
D_24h_451	0.8699945755733897	25.145980029004352	6.708408647513302
L_D21_63	0.7012408526885141	30.20293590188987	2.320194125768359
B_24h_107	0.8572511560912743	26.513364352919865	3.9305882416988487
D_24h_377	0.6741885625965996	21.77088861778929	2.109375
B_24h_121	0.6726102030708272	17.321888087771654	2.167176797918781
C_24h_18	0.9345369210613456	24.12260907913932	4.302553066566989
L_D21_83	0.8806740807989106	23.77989745915839	2.5133918659602204
C_24h_10	0.9246994488086454	22.781360952038913	5.869912399860091
I_D3_92	0.908628233528001	21.51917405762447	2.112627700467181
I_D3_148	0.8813462635482031	21.8357518075116	1.602514960684845
J_24h_2	0.7803903431689946	27.777914158890464	6.333548023533591
D_24h_351	0.6491803278688525	20.771515681258304	1.4683551663447267
L_D21_32	1.0	nan	0.0
I_D3_21	0.8684263877062807	21.28490704838158	3.2028868051679176
I_D28_138	0.8770334408173617	29.58810021344282	2.3728660232011625
F_D14_25	0.921367994100295	24.848533485213903	1.2234734190129553
H_24h_12	0.7889542209155816	16.60015453106084	2.109375
H_24h_50	0.7635628973795234	18.290587883709495	2.2904086272295388
L_D3_59	0.9091434791482413	24.542388290817026	13.098291742896524
A_24h_45	0.978889068445254	24.076187543338254	0.9663528810041392
F_D28_25	0.9307315701937268	23.657885381167404	1.415981950030614
A_2h_29	0.6130841121495327	26.114135547580258	2.398768299663131
L_D3_54	0.9241456582633053	20.821221200201613	1.1117382399029458
A_2h_48	0.9999686347113715	9.401051385592035	27.896779126711586
L_D21_62	0.9111571629119594	23.485976441133918	1.1055446639128832
F_D14_21	0.9141699357675561	26.234859982625412	2.1512765332834944
I_D3_134	0.8276929426330994	19.963915429301544	1.6448049430802576
F_D14_3	0.9183290784628245	23.056355180061576	1.3463818702823505
D_24h_275	0.9010976380667778	22.484402688913942	12.058929705597063
L_D3_71	0.8772178484454123	26.499209746939364	2.109375
A_2h_37	0.9999991522894965	3.0	29.174274723873815
D_24h_379	0.7744925297482561	25.22909994899918	4.351744834600112
L_D21_29	0.8972652033105434	22.452870861856468	1.939798284052365
L_D3_52	0.9999220106336806	19.87586710207502	27.085780889004983
B_24h_94	0.7816461684011353	16.075479359270286	2.109375
H_24h_42	0.8639018528351452	21.888610021689693	5.991479545858227
I_D3_97	0.9191643692226039	22.64350676555301	1.6778696558526978
L_D21_66	0.9249141509917482	22.59176395765531	1.396450229040584
G_D7_92	0.9999991522894965	3.0	27.57195509062662
D_24h_279	0.9224902995394799	22.288660276060902	6.005216238430761
F_D14_29	0.9217144705092166	23.614396838286748	1.2890625
I_D28_65	0.7893601725377426	21.20718954285526	2.8537021082545126
F_24h_41	0.6425676234593432	31.98918252955095	16.494322753768
A_24h_24	1.0	nan	0.0
I_D3_38	0.7465132851471037	22.876105855230904	2.275369668626672
D_24h_350	0.9019493583073188	22.142470343250118	4.40350645970061
B_24h_120	0.8282178217821782	20.653118742751502	4.783202726240285
J_24h_9	0.8576773421131397	23.757353884147356	2.540564459610797
I_D3_83	0.857211925866237	22.909632550041895	5.366368660244677
C_24h_47	0.8528224643948568	23.46783212028635	5.60298425994465
J_24h_59	0.9065504578768532	22.611363835517523	3.6722905349982184
A_24h_42	1.0	nan	0.0
D_24h_273	0.926948051948052	21.406081573879046	6.033733903995
D_24h_412	0.862369582946652	28.44622997188276	7.056594945620905
L_D21_47	0.9070993914807303	24.026311817690324	1.5765965680164504
L_D21_58	0.9999737209743924	14.253003078697024	30.48024122247835
L_D21_16	0.9999889797634549	9.860596008437323	26.284505780794607
I_D3_71	0.8217287248845105	22.797893781012263	2.1384712020579677
F_D3_60	0.9087025962931322	21.994204197450234	2.115875400617319
J_24h_37	0.9145005721759032	21.832759890223222	1.415981950030614
L_D21_54	0.9377155609657132	22.27269067165826	1.0867521674409029
H_24h_17	0.8580773856669307	23.773998846877898	2.596701539784415
H_24h_7	0.7151919866444073	30.992774324249854	8.119833844368753
A_2h_9	1.0	nan	0.0
F_24h_2	0.9121877262234849	24.221379046523733	5.196046705639538
E_D35_74	0.9456335523605057	23.16373495140616	1.2566959329801102
D_24h_452	0.8354272661198214	24.93964383528834	1.415981950030614
D_24h_292	0.7131672597864769	15.105503755631796	1.0546875
D_24h_386	0.6298615063555303	18.57150960217183	1.5098553195381008
D_24h_456	0.8993077407174324	25.338020538202773	7.075058835057928
L_D3_9	0.8670417885812889	23.160832203153333	2.8609114724375866
L_D21_11	0.9999923706054688	9.0	27.240737880846194
F_D3_4	0.8464107485604606	29.155059696685605	1.9076742886054343
L_D21_73	0.9238535715365316	23.29926359393196	1.9644204626062747
F_D14_60	0.9059787994354523	23.71330227302105	2.2993847894939745
I_D3_149	0.8565856829446656	23.694594672999447	2.036501624646418
A_24h_15	0.9999957614474826	6.708203932499369	24.729061633183992
C_24h_54	0.8864428235577793	24.429309496717416	6.62601794213774
L_D3_67	1.0	nan	0.0
D_24h_291	0.8806053570660819	26.24628623457604	6.522618773473006
D_24h_234	0.8709746641678946	24.679852629819628	6.59693809923636
A_2h_50	0.9041048637461193	26.68407393208281	1.0546875
D_24h_429	0.7326826945965247	18.762009945859724	1.2890625
L_D21_71	0.7924891845712001	25.041604220352653	2.5024402153198384
C_24h_31	0.8578877633884686	22.526925326484687	2.507922018636644
G_D7_34	0.9999923706054688	9.0	31.46413450667134
D_24h_358	0.6824196597353497	17.61186528487428	1.602514960684845
D_24h_295	0.8812781943543398	24.770688881460003	5.986893644271
L_D3_75	0.9999991522894965	3.0	26.943187706162966
D_24h_280	0.8733384881623034	21.408159688112928	5.15758150421845
K_24h_14	0.8660118231472949	25.5953455260545	1.8823099692432435
F_D3_9	1.0	nan	0.0
G_D7_46	0.9132131131940809	24.378077696977197	2.1223558917509573
F_D3_22	0.6109300947867299	20.720136347921887	3.422597312463336
E_D35_3	0.8712488909764626	20.382300242123033	1.6448049430802576
D_24h_274	0.7807860262008733	14.546440175101864	1.2890625
L_D21_34	0.9799210872424375	24.237309930535986	0.3515625
L_D3_19	0.8595866001425517	22.528231358828155	9.26967199245239
C_24h_37	0.6352530541012217	15.800552974210364	0.9943689110435824
J_24h_57	0.8693409077734624	25.19721366608997	4.885468027892773
D_24h_353	0.7754307685004984	26.546012231191007	3.5718165595612903
E_D35_140	0.40299625468164796	30.447598503173985	5.247331213415182
D_24h_309	0.7895727903966105	19.31761254740905	2.562095051844779
G_D7_85	0.9098854309644527	25.122906944345864	1.5324254098385182
L_D21_44	0.9255103497501784	22.66292290701485	1.154163023647981
D_24h_232	0.8873876665633715	26.577799908856388	6.497304504201146
G_D7_38	0.7363717605004468	14.501985281309503	1.6489742905629243
C_24h_6	0.5763473053892215	22.15123692127861	2.2904086272295388
B_24h_76	0.999983893500434	8.568177504189887	29.13046488429253
K_24h_16	0.6472282557370856	39.915328939959224	8.348324325454106
D_24h_374	0.7416392890236712	22.277148142253992	2.824680654654832
F_24h_17	0.9999669392903646	12.4296750667929	27.979359239572148
L_D21_78	0.7047548838923701	25.019245944592413	3.226382788578798
D_24h_310	0.8242365172189734	21.704317158047232	2.320194125768359
G_D7_28	0.40989428477039974	24.7140577084748	6.97044016779518
G_D7_105	0.6231671554252199	23.538521660724292	1.3412722432335467
L_D21_57	0.8925717318864086	22.380183068870505	1.7926240477474635
D_24h_255	0.8698451314306058	25.98831462604689	7.202980950294989
L_D3_47	0.8622560531217103	25.156801473491477	1.9327057620082784
C_24h_34	0.9214538602101416	23.029925779653013	2.2571906583115107
B_24h_115	0.8844920765778144	23.797755294889107	4.3216614643560405
D_24h_334	0.828818217510797	17.028166167320663	2.251098364722486
C_24h_8	0.8555006141538849	23.717057718326682	7.009732700971022
I_D3_95	0.9856222669379587	20.921379197030713	0.4971844555217912
D_24h_299	0.7208999021845451	15.93396798198379	1.6489742905629243
D_24h_276	0.46402349486049926	22.652115912789593	8.59073100380215
I_D3_65	0.8197261954979483	28.049334334017576	1.567861893780428
I_D3_70	0.9203890383421527	22.392232120081708	2.0161699844631156
F_D28_31	0.8777326156212237	19.896362353324307	1.5053006928123198
H_24h_33	0.6992665036674817	15.789069499787226	2.109375
C_24h_60	0.8800600503994424	24.88464945425317	1.1117382399029458
G_D7_24	0.8544777680177353	27.9998134903958	2.115875400617319
C_24h_16	0.8299046163049619	27.471371916516002	7.411588266019639
G_D7_39	0.9785323824349275	16.200289555012265	0.6833146751771837
A_2h_36	0.7246835443037974	24.7475608583603	2.0765677906253144
F_D28_24	0.44677661169415295	15.487535739658057	2.2541465697271104
F_24h_11	0.7924981966818947	31.19653755490311	7.4540830752137115
H_24h_47	0.8691197814394263	22.261970281091664	1.8676614199815502
I_D28_38	0.3625321442249822	19.73759529153913	3.831511576001207
I_D3_141	0.8971539698567635	20.93502400633621	1.9818204521821596
I_D28_134	0.5895898296953705	24.176148911238975	2.115875400617319
G_D7_61	1.0	nan	0.0
B_24h_73	0.8818312295293121	24.22755578252049	5.733810854402376
F_D28_8	0.9999279446072049	11.615141452316632	28.663545068919312
D_24h_247	0.9375388082698985	21.49135089044925	3.2327611462813413
B_24h_87	0.5481319880010909	19.036477488819767	1.6819570423133583
H_24h_23	0.8623751387347391	25.09197783430503	6.156527595264233
F_D3_27	0.9999686347113715	10.338512019469857	27.420122139489663
D_24h_345	0.845112470197989	31.30348398223174	6.907107200761582
D_24h_406	0.7932716568544996	17.511200793048843	1.482317653203928
L_D21_42	0.8822131814483319	25.445110532667687	1.415981950030614
F_D3_46	0.8948055480010878	18.81234273863325	1.171875
D_24h_442	0.885412144141909	24.913445887003594	6.205407325722059
I_D3_47	0.7938407391113066	16.334238589039362	1.425647468038645
F_D28_45	0.5872707659115426	21.16338757529975	4.171282436849458
F_D3_44	0.9999974568684896	5.196152422706632	26.26908834431462
F_D14_27	0.9999211629231771	12.564245046713488	27.84257612740165
H_24h_32	0.864469696969697	23.791649281181062	2.430051721093092
I_D3_82	0.794668727062005	19.559553896339033	2.9014261882359254
D_24h_365	0.8949742877874878	24.04329152597769	2.836809008650829
I_D28_21	0.7948452004356169	22.58663395195292	2.3554395987002086
D_24h_361	0.9097753432590913	21.030134361514836	1.3361430762880522
I_D3_96	0.8798534798534798	14.91808891906019	0.5975413492491545
A_2h_47	0.9999957614474826	6.708203932499369	28.58294173288447
A_24h_4	1.0	nan	0.0
B_24h_77	0.7506084283335468	16.763303879593007	2.109375
F_D3_50	0.9999821980794271	8.115507011064635	27.89234829234926
J_24h_18	0.8879078907309512	22.220107642362674	5.403347757843048
C_24h_41	0.8052083158548249	27.73660532407714	7.907334566173752
G_D7_57	0.9201571999596924	24.587519889690444	1.6614195561044327
F_D3_20	0.75304396843292	37.78918760043414	1.8565991622368976
L_D21_9	0.9411417143896009	23.547742999743292	1.4915533665653737
L_D3_12	0.9999974568684896	5.196152422706632	26.755217711778904
I_D3_18	0.8585402558314522	18.642563525068066	1.8267723361078003
E_D35_154	0.9749510929658927	23.914002123176125	1.0080849922315578
D_24h_318	0.5073375262054507	13.37349184568415	4.015275398205894
C_24h_40	0.8970808460007795	23.43280019131425	1.640625
G_D7_44	0.9254757397628773	24.147876755285843	1.171875
F_D28_17	0.9998999701605903	23.129196546925794	28.5413518363871
J_24h_53	0.7954407585964688	26.747943529757478	6.67145874726107
B_24h_116	0.8841115095597643	25.70561979026581	2.463726098628356
F_D3_21	0.8905666400638468	24.803267743638326	1.6280207800136488
H_24h_44	0.6981627296587927	18.669175915235158	1.1055446639128832
G_D7_99	0.8874698347874512	23.602428629940412	1.3412722432335467
F_D14_26	0.41975308641975306	21.11468513113433	1.6572815184059708
C_24h_56	0.7890005288207298	18.176198099640796	1.1660009028593203
C_24h_38	0.9248042424493517	23.000994070705275	1.2178482240718669
F_24h_29	0.9397295162564276	21.43544198942584	1.1777197993501043
D_24h_436	0.6190980629539952	33.23936811417278	8.641733936524979
I_D28_40	0.1849986006157291	31.14508755900659	3.087173407574881
F_D3_7	1.0	nan	0.0
A_2h_8	0.9999923706054688	9.0	25.874034034279063
F_24h_27	0.9999949137369791	7.3484692283495345	27.615999576643745
G_D7_13	0.9291300877893056	22.668348483548492	1.0804153660890101
D_24h_307	0.825936997010807	16.65865332318417	1.5634762575148047
F_24h_25	0.942871153610396	22.2783039392376	1.2121969257174143
E_D35_75	0.9850104357725634	18.585925314680726	0.26203921611325665
B_24h_86	0.07441860465116279	12.917800899380634	1.496149843922309
L_D3_66	0.9154875589553856	21.512925199085803	2.2079816814160282
L_D21_75	0.9999796549479166	9.991275987103954	27.222835334914603
H_24h_57	0.9324907521578298	20.671130484548218	1.415981950030614
D_24h_337	0.870668730145801	24.872431763421382	4.893893676051821
D_24h_402	0.7242647058823529	20.84501365871528	2.430051721093092
C_24h_53	0.9204642527649008	21.868546692535368	4.437678803615974
G_D7_58	0.878148215256387	20.034986964422785	13.7848568303059
I_D3_123	0.8999262355544627	15.069914612070656	0.6833146751771837
G_D7_29	0.9999957614474826	6.708203932499369	28.617273878862264
K_24h_1	0.8156924697209057	17.992435848209716	15.582412665330622
F_D28_4	0.8623910336239103	28.135070143666884	2.463726098628356
B_24h_90	0.8749134896037072	22.125757001851152	1.5098553195381008
B_24h_113	0.9282479401975228	25.386565221713596	2.141679712792625
B_24h_80	0.9999881320529513	7.699607172920184	26.70718294027786
D_24h_404	0.8754923831984193	23.892504754374976	7.434713402607141
D_24h_267	0.917282992140999	21.844704711184225	5.215831191625286
G_D7_78	1.0	nan	0.0
I_D28_43	0.8140840180534661	19.375193557135574	2.596701539784415
F_D3_43	0.852427094441096	22.409830972904924	8.545050222250378
D_24h_449	0.763215859030837	17.208973457531513	1.0804153660890101
I_D3_39	0.983264887063655	20.550806252029002	1.0546875
F_24h_53	0.8526170798898072	23.431969148807934	5.458975640086929
C_24h_3	0.5710446758481693	21.695273712447044	1.6572815184059708
D_24h_405	0.8988885966066027	25.167356138575283	1.9956312147570003
J_24h_23	0.9183664320616847	21.613107831389694	1.5234375
F_24h_22	0.5601524224278716	32.78337579609317	7.478913227629149
C_24h_52	0.8067746322165904	15.592365561565959	1.6941600345469876
I_D28_79	0.8373666613596561	22.127308840555685	2.201753229850305
I_D3_129	0.668366898249934	21.890368574778506	2.141679712792625
D_24h_403	0.9362890372887607	20.70559605317278	1.267576620280309
F_D28_52	0.9068653258923871	25.29952463921648	1.875
I_D28_70	0.8845753096901169	25.38818103458805	1.9076742886054343
B_24h_70	0.8876420148696059	25.233249045085053	5.669986126595131
D_24h_450	0.8006474587245063	20.607107633954282	2.2541465697271104
D_24h_424	0.7180392156862745	16.812105901997356	2.6722861525761044
C_24h_27	0.8635215261665378	25.209917713762824	5.866402036304919
I_D28_54	0.7757125154894672	18.196749216168527	2.109375
I_D28_7	0.9807347134139045	18.722419604981965	1.0993161937086164
D_24h_384	0.7222059254913464	15.57193439072522	2.636067627937967
F_D3_24	0.6446414182111201	16.38537922092944	2.2079816814160282
F_D14_7	0.9999304877387153	13.939119755895149	28.1120575689813
L_D3_44	0.9293534838640198	21.757820225554887	2.6619882870938785
C_24h_22	0.4601586333129957	38.63652923997727	7.869906276741007
F_D28_67	0.9426956358667988	22.20021040362061	1.0546875
A_2h_30	1.0	nan	0.0
F_24h_52	0.8660361828291142	24.188963683837816	3.916587882906657
G_D7_72	0.9187715083436141	24.66564549189632	2.1223558917509573
D_24h_445	0.692518440463646	16.973484399661793	1.6572815184059708
D_24h_413	0.9362905363612265	23.304587568540622	1.5765965680164504
C_24h_1	0.9275569424596809	19.590729449370667	1.5234375
D_24h_233	0.9207698378969097	24.893502995502022	2.266298391306295
L_D3_72	1.0	nan	0.0
F_24h_30	0.8670310999482899	22.58275018902964	1.8192392222179716
I_D3_132	0.8809415032620018	20.615396118958966	1.9609219371892397
I_D28_80	0.23389232127096204	27.99611075420031	3.1835338376264355
L_D3_70	0.6445467866862047	21.832463354450063	5.118827265900364
F_D28_32	0.93876480823779	22.845476120236714	1.8528970665049098
D_24h_371	0.857989410568393	26.668931774439443	3.6778956624551284
A_2h_6	0.7259669900466171	22.635796625498227	3.722432853344201
F_24h_67	0.9078059967722756	23.62393955916434	4.823230225138284
A_24h_31	0.9999932183159722	8.485281374238571	27.572951223257846
H_24h_39	0.8493010180823583	27.921815185088878	4.316892294467312
D_24h_447	0.8013401439006975	20.874863396750186	2.1735043348818057
D_24h_444	0.9999932183159722	7.278427133880636	27.772201317425758
L_D21_26	0.9031235554381563	26.157438928381055	13.83557135314508
D_24h_286	0.7181818181818181	16.953158317522117	1.7849468216868536
H_24h_25	0.8290011874917536	24.03104101531146	5.901411708756643
J_24h_54	0.9132806442397943	20.882641780582553	3.172731180628332
B_24h_111	0.8438685636856369	28.23789536312023	8.012574803424226
F_24h_13	0.8631210873611189	24.66077630711726	6.220879424993905
G_D7_19	0.9006943066851815	20.705219242644286	2.109375
I_D28_8	0.9182792107084059	22.109328786891115	2.7781100604210227
A_24h_43	0.933049310189885	26.137278699763456	1.154163023647981
L_D3_45	1.0	nan	0.0
L_D21_12	0.9999627007378472	10.222459273811474	17.23373575140395
F_24h_31	0.8909211398277005	20.940641686562216	3.9235943069023143
F_D3_45	0.5840360855069622	17.33759472459799	3.226382788578798
D_24h_367	0.7989857726440344	16.987554513288558	2.109375
C_24h_4	0.8584270392185497	24.20636525275052	3.3434396760204153
G_D7_56	0.9999966091579862	6.0	26.715922958991726
K_24h_12	0.7405874125874126	28.54196160766167	7.783049961243904
D_24h_262	0.8534094456584757	28.752749712369575	7.489005613439277
I_D28_149	0.7924470839043704	21.092987350284485	2.472073020671366
I_D3_20	0.8602219037001646	23.88672635582338	2.112627700467181
H_24h_52	0.8959927001748916	23.561410566810384	1.7772364321995822
F_D14_42	1.0	nan	0.0
I_D28_132	0.8481053861029736	26.094117106825006	2.005926886948089
H_24h_9	0.7592630991307122	31.247286462869553	7.132089400642003
D_24h_269	0.8374062637847376	16.735263612805934	1.1361749665819523
F_D28_56	0.7894333310099673	27.773978728154052	2.697858851536251
I_D3_61	0.8184072574316477	25.623935022113248	4.597276229515554
D_24h_418	0.8713686948981066	21.41580892573228	1.6280207800136488
C_24h_61	0.8504530535969472	30.15847069007873	6.908101243682577
C_24h_64	0.9093337081810514	23.64359894111534	2.326105457962407
G_D7_20	1.0	nan	0.0
D_24h_244	0.8471926083866382	17.48085646000559	1.396450229040584
F_D14_59	0.9257916519618852	22.58170591604407	1.396450229040584
H_24h_24	0.8553323824444081	24.534538119820496	1.875
J_24h_4	0.9096959701078627	21.935042765203434	1.3865811991639725
D_24h_236	0.923278391276427	20.43275890579146	1.6572815184059708
F_24h_21	0.924262577263125	20.91561395047738	1.5324254098385182
F_D14_46	0.9687365758197699	21.77507962917736	1.0546875
I_D28_74	0.7026141112841104	26.197655670511203	2.9037918031321563
F_24h_8	0.0	16.147800817881087	5.92695403893834
L_D3_26	0.4484507583952309	23.149580154384587	3.146653495804114
B_24h_84	0.5236167341430499	19.074934706495807	1.6489742905629243
D_24h_434	0.8659534298300818	28.091480323349018	6.059851628366201
A_24h_44	1.0	nan	0.0
L_D3_2	1.0	nan	0.0
C_24h_7	0.5380875202593193	42.03376413749471	6.849205873219902
F_24h_24	0.6275135652729014	18.64047084969009	1.5809458081912549
F_D28_13	0.8915444348576359	29.902989006444727	2.7054835267066863
E_D35_6	0.9122126245847176	23.49566692717517	2.1512765332834944
F_D14_50	1.0	nan	0.0
L_D3_7	0.6568600940998324	39.152773803122464	5.665139983721166
C_24h_62	0.9094764171354393	24.750477406706384	1.1361749665819523
B_24h_81	0.7396851879709531	37.16633867074386	4.323250018522668
F_D14_31	0.9739385383863611	18.652466755623013	0.3515625
E_D35_139	0.9407343014931479	19.70128494794505	1.0546875
C_24h_77	0.9104674988737593	21.895220293977168	5.168221188562487
E_D35_77	0.9073346874294742	22.091861054628342	1.396450229040584
F_D28_3	0.9280214594406636	22.046595629645132	1.1361749665819523
D_24h_433	0.6896367521367521	18.135545757358205	1.5722352966795397
L_D21_55	0.9208075432405854	23.006754891592767	2.109375
D_24h_256	0.9174605962154805	24.48730771020448	1.0867521674409029
D_24h_250	0.9114644870131128	25.173913965734886	1.7262796714050275
D_24h_391	0.874797672689094	23.081742621667512	2.4044864682050617
C_24h_32	0.8692301668102436	24.66488738278023	5.19340307956883
G_D7_47	1.0	nan	0.0
A_24h_41	1.0	nan	0.0
F_D3_15	0.8849796320801224	22.233235147280755	1.5098553195381008
L_D3_48	0.823152028846379	23.44949821726741	1.9818204521821596
K_24h_7	0.8268054354741359	25.499116871594445	6.9061130147613605
F_D14_58	0.9154310003954133	23.91534864647396	2.109375
J_24h_41	0.8877857100005999	25.245270643686297	2.9037918031321563
L_D21_25	0.9999711778428819	12.379069007036389	28.208859354708938
D_24h_385	0.9999983045789931	4.242640687119286	27.828762143534274
K_24h_4	0.9067939359910163	24.27375166978763	2.1255887281894985
I_D3_68	0.8493394897759079	23.090698039728384	2.3320018057186407
F_D3_13	0.8725028629596641	26.557790514104447	2.9831067331307475
F_D3_2	0.9248915287080332	21.509003992218645	1.195082698498309
I_D3_98	0.8643150833152997	21.83990826003296	1.690102160373745
F_D14_65	0.9999618530273438	15.139522834412956	29.618546567670233
I_D3_86	0.7142857142857143	14.054425662316559	1.2890625
G_D7_90	0.9148903065193714	23.83304472226698	2.109375
D_24h_313	0.7792207792207793	16.565391499612012	1.1361749665819523
F_D3_30	0.9860407511393229	19.337289935048414	32.92051139944186
C_24h_45	0.937688608854253	21.39164642856403	1.2729820888125252
F_24h_56	0.7889044220439997	16.5581969938398	2.463726098628356
F_D28_47	0.9989742702907987	28.611600358381427	30.295858632707024
E_D35_157	0.980544300894427	19.044670252002764	0.8531378776500607
L_D21_59	0.9384708580329714	21.767868500046674	1.0676289350559727
D_24h_300	0.8890506656960058	24.10275280545715	5.841770428413055
I_D3_9	0.7786894718594707	18.35936709356876	7.841061074212548
D_24h_366	0.6006458557588805	19.736536276599573	1.9644204626062747
L_D21_64	0.9761909374455142	22.144934829212275	0.6629126073623883
D_24h_457	0.7713069555964013	20.293312803753963	2.34375
J_24h_3	0.8237545797561109	26.59612877370922	4.21875
D_24h_237	0.9263388777188813	22.699253413682797	1.7302527023711016
D_24h_321	0.9101746001574932	21.836375421961776	5.367648042468181
L_D3_32	0.9999983045789931	4.242640687119286	25.07319606936484
F_D28_44	0.9999304877387153	14.832488390798153	27.32906971994862
B_24h_108	0.8791196617492292	25.77263021960154	2.109375
I_D3_151	0.8979986642408051	20.76490875966801	4.675766564826564
I_D28_127	0.4834866966260076	35.25514526589664	2.971575546821711
I_D28_39	0.9697110156347495	20.334465518172962	1.5939223252424348
D_24h_395	0.7363160399809614	15.999822318199064	1.773368666065026
J_24h_28	0.881306612850237	23.36865534407388	4.690428772544414
F_D3_31	0.8620733490116316	23.126986675156775	1.9956312147570003
D_24h_462	0.8796028134050475	24.282237854183844	1.9327057620082784
D_24h_340	0.9203992833375991	23.39393286838437	5.2643150262225475
K_24h_9	0.8417703105680413	28.025065665534452	2.26326655263609
L_D21_67	1.0	nan	0.0
D_24h_421	0.9020118996503711	23.872049612291555	2.275369668626672
G_D7_70	0.8720694204810717	23.967766008336493	15.127630840410868
I_D3_87	0.6431072906717605	20.720326754201697	2.176661205586724
F_D28_15	0.893544213996578	21.71893393427058	1.415981950030614
F_D14_17	1.0	nan	0.0
I_D28_141	0.8319618366129994	20.776318260543302	3.185689973219106
F_D3_25	0.9024454119880839	22.43960686806437	2.2541465697271104
E_D35_67	0.9295427050568594	22.707561555524393	1.1600970628841796
C_24h_43	0.9022736999047448	23.71133118015618	6.084728899568986
F_D28_46	0.8995649706828068	22.634210682950776	2.559413632950182
D_24h_372	0.5128792215226102	17.51581129888036	2.109375
F_D3_56	0.8344539843453674	26.39865609892141	1.5809458081912549
F_D28_65	0.9999304877387153	15.790224935121632	28.48259002566853
D_24h_387	0.5044404973357016	17.591852485785942	1.2566959329801102
D_24h_248	0.89906019083148	25.80341690964902	5.345856903729864
I_D28_129	0.49842160645387584	37.59732400048247	3.166231895181163
I_D3_80	0.8085796683489546	16.794908004503522	2.026361304584834
F_24h_60	0.807939161857505	32.687634098595005	7.505491153877773
I_D3_138	0.8489323488325683	24.384780769952012	2.702944358125968
D_24h_298	0.8467140319715808	16.632962476615866	2.109375
