# Supplementary material for: RatLesNetv2: A Fully Convolutional Network for Rodent Brain Lesion Segmentation
Source: Front Neurosci. 2020 Dec 22;14:610239. doi: 10.3389/fnins.2020.610239 (PMC7783408; doi:10.3389/fnins.2020.610239)
Supplement: Supplementary file 1 [file Data_Sheet_1.ZIP › 3F-disparateGTs/populationMixed.csv]

G_D7_43	0.748792270531401	0.7696143809799942	0.8024757483782657	0.7274088451407181	0.7451865310787446	0.7755347633803664	0.8265460792239289	0.8228574464693693	0.8522770553348931
B_24h_85	0.8492369448421877	0.8573454096537225	0.8610101766872698	0.8622304389603124	0.85946136371919	0.8625032571875272	0.8973493867142099	0.8882702343248087	0.8859589631588022
B_24h_83	0.3577209966671957	0.3667763157894737	0.5001057753331923	0.5085287846481876	0.46513927806164496	0.5851602023608768	0.4700721664072449	0.44973357015985793	0.5840160203895868
D_24h_227	0.8149387853567336	0.8394632050920264	0.8242276954713278	0.8184751129184736	0.8380575012089918	0.822378619706083	0.8626464040267157	0.869229997563737	0.8550951783882367
J_24h_53	0.7897809391560632	0.7898648462660685	0.7686692574309422	0.8131434892361801	0.7941265599603294	0.7613654280758921	0.8307570156067786	0.8420123352279598	0.8247331786542923
G_D7_79	0.4596340150699677	0.4906845300397739	0.49475524475524474	0.5154185022026432	0.5069539666993144	0.5391517128874388	0.5109787234042553	0.549428909019299	0.5589501742874718
C_24h_22	0.6252002135611319	0.6587454824496263	0.6671790142432626	0.6064337773309877	0.5892485067370468	0.5953337158156435	0.639045105015494	0.6162936887100829	0.6370734653379924
D_24h_283	0.8285135466061132	0.8487268984651184	0.8245697896749522	0.83014709933337	0.8407064946569958	0.8226967138170279	0.8587300627104631	0.8651758223950737	0.8706655094875537
D_24h_338	0.9999991522894965	0.0	0.9999991522894965	0.9999627007378472	0.05555555555555555	0.9999627007378472	0.999892340766059	0.0	0.999892340766059
L_D3_70	0.4531186302486751	0.4977026281933468	0.4877486307293168	0.6034844476876767	0.6036732319454833	0.6418065409240353	0.5710854503464203	0.6123581336696091	0.5963222416812609
C_24h_23	0.7077021719964736	0.7417133706965573	0.7253275447709124	0.7041447571914631	0.7344920818848977	0.7403025310768309	0.7491890297847242	0.7587832363556014	0.7624767624767624
F_D28_46	0.7220045706823376	0.7429141024529774	0.7666445476664455	0.7093711020802318	0.7226230628015199	0.7423542737649211	0.7650092219671021	0.7658829613716832	0.7866872060969677
F_D28_4	0.7545666264485535	0.7633393624236944	0.7832612723903645	0.7538010880178546	0.7649901657769036	0.7640704597066225	0.8120877435189446	0.8038292287500965	0.7869474271370799
I_D3_20	0.7318334735071489	0.7240281325448756	0.7151628254175609	0.7565740632204119	0.7725717294024743	0.7676845361905927	0.7879784479742495	0.8518318804110122	0.832265109433604
L_D21_21	0.766935290832203	0.8029134776794605	0.8118455128926922	0.7574920297555792	0.7778219847675344	0.7893153381133137	0.822621086864775	0.8328531021174231	0.8439512118515416
I_D3_24	0.7782140595313489	0.7839087741526766	0.7786288778245882	0.7794418842805939	0.7827645815993342	0.7743225806451612	0.7750852184691664	0.7694978301301922	0.7719692711261008
J_24h_31	0.7772859444742837	0.800345364791561	0.8096058874794229	0.776573066745075	0.7924767225325885	0.7966883091935918	0.8337612855131284	0.8357223088400476	0.8461737376523523
B_24h_116	0.8055441572060366	0.8320960353814564	0.7978998676134312	0.8196998708643185	0.8156961869239543	0.7877255893245547	0.8515626039407688	0.834246085257451	0.8221161453663168
D_24h_300	0.8272376981871012	0.8446332382256228	0.8260585828668959	0.8301400659282367	0.8365417823200604	0.8208621901033825	0.8524082715604017	0.8503914758344616	0.8455702058755494
D_24h_373	0.8210096355257646	0.7980841601094766	0.8126537039330515	0.8166467318651939	0.7948779815248862	0.7980030311134885	0.8338824657041873	0.8189096903332156	0.8111506704037573
D_24h_299	0.5133531157270029	0.502333373220055	0.5383974282652697	0.6289638456877399	0.592187006423081	0.6772198343641891	0.6334144363341444	0.6059837192092188	0.6592990211556679
H_24h_11	0.77310841955573	0.7742002170654814	0.7772307692307693	0.7529388618366042	0.7595789910302276	0.7717872209075007	0.7502772725256199	0.7516397636879565	0.7550813008130082
I_D28_96	0.16025641025641027	0.10332749562171628	0.10185185185185185	0.13429752066115702	0.23014804845222073	0.32216494845360827	0.20600858369098712	0.16161616161616163	0.08838643371017471
I_D28_88	0.7583827871488292	0.8003446735175848	0.8037231889923108	0.7410091013519484	0.7879528927215393	0.7743910736154579	0.804769647696477	0.8261086784024451	0.7982068325861802
C_24h_2	0.8298987386747202	0.8486853187546898	0.8596877061798989	0.8381605356070262	0.8546324910622312	0.8612220168093336	0.8931019913042293	0.8906105002671466	0.8865700427467292
F_D3_20	0.5216806076338814	0.5721389500603822	0.564184171440696	0.6110331334269066	0.6469883031461621	0.6317487978829832	0.606499655995791	0.6633604691057672	0.6301071927916732
C_24h_9	0.8470054921105397	0.8489955961316186	0.8483191725157	0.8480745915362854	0.8477044486752802	0.8495736280510179	0.8913856694711696	0.8847444194954431	0.8724079108694494
I_D3_123	0.41833894829354035	0.439731142643764	0.41729851165402976	0.5790741915028536	0.591254998065265	0.580440097799511	0.5126143609647907	0.5122846653487715	0.48501797842588895
H_24h_6	0.8382158478282983	0.8522280915616958	0.844536051936511	0.8377640319569166	0.8463147018303484	0.8317859564761728	0.8715409467621857	0.8858886502335414	0.8793877132639347
C_24h_53	0.8531395374718989	0.8572349267728959	0.8641137830840371	0.8695244941079091	0.8621327127601731	0.8654507648236426	0.8867577639751553	0.8892174862303379	0.8795807296915944
I_D3_93	0.7176762309599717	0.7513625546940969	0.7805310685874005	0.7274144703307247	0.7454092748210396	0.7648229425074285	0.7515333939118582	0.7738551742905915	0.7909619176092145
L_D21_22	0.7800642834744435	0.8030484220767375	0.8251171744224974	0.7942373464279573	0.8153998025666338	0.820527441197434	0.849336039018833	0.8630416032005285	0.8575152041702867
J_24h_9	0.8318370304762671	0.8164087176247631	0.8497989906765888	0.8304116918899492	0.8139197869340435	0.8293055202238616	0.8804785209352909	0.8719455724157583	0.8535670545009185
D_24h_284	0.4913778945639678	0.5204926307288512	0.5414251619502216	0.48175865294667913	0.5024630541871922	0.4952350185753513	0.4524610210944665	0.486866444691084	0.4826713087513847
D_24h_442	0.8414697556184644	0.8514834480685836	0.8393907624206418	0.8239260594082427	0.8263567900701254	0.8122838891168025	0.8387039276847666	0.8554180348572872	0.8316214656664743
C_24h_59	0.7787073641629125	0.7330037082818294	0.782850015590895	0.7784361637141112	0.728021285534239	0.775039622113801	0.8336368675271201	0.8203759913835308	0.8257514868992123
F_D28_20	0.7594148462983098	0.8065708852736109	0.8302718184572169	0.7676861897982228	0.8114543452037551	0.8143025067658074	0.8101434614677212	0.8368874107404871	0.8194921070693205
D_24h_234	0.8187661016949153	0.8163815420747819	0.8318917899388355	0.8378927281401213	0.8195511917696136	0.823390799149524	0.8181666706338816	0.8290106794977116	0.8337948827191176
G_D7_28	0.7603954493516817	0.7943273905996758	0.8093327875562832	0.7493968111832451	0.7652644393345056	0.791582399562722	0.8327120438124166	0.8385877672799602	0.8462793324131007
G_D7_91	0.7328800388538125	0.6969176052163604	0.7404435320829834	0.7438050988801524	0.7113348074013732	0.7530732391788427	0.8175564487846988	0.7800343324970289	0.8195501157790275
D_24h_261	0.8399644171565122	0.8560376484010125	0.8422023325196637	0.8479689725592491	0.8572881237070024	0.8453729220375145	0.8811758343142557	0.8835526422533383	0.8586785009861932
I_D28_141	0.797197217165798	0.8422898127241334	0.8619633579436696	0.7845162584300649	0.8240134654946699	0.845354018814986	0.84252189798117	0.8659542743538767	0.8865568747606282
I_D28_17	0.19392033542976939	0.2962962962962963	0.12847555129434324	0.10613437195715676	0.11671469740634005	0.21026072329688814	0.41144753214433843	0.4458452722063037	0.258732212160414
J_24h_29	0.7319641470816571	0.7840661010860254	0.723159868729489	0.7471998441652405	0.7853405994550409	0.7267843832729329	0.7726542497113309	0.8195554460932208	0.7710671696702834
C_24h_37	0.3390119250425894	0.38113207547169814	0.39295392953929537	0.5906666666666667	0.6435786435786436	0.5507518796992481	0.5574412532637075	0.6248236953455572	0.5547445255474452
I_D3_159	0.5295557887373208	0.47181008902077154	0.5501706484641639	0.5595298926928973	0.5075706214689265	0.6117942283563362	0.6100610642628671	0.5387341772151899	0.6353276353276354
D_24h_413	0.8329253083283292	0.8486497603265254	0.8490293954520244	0.8415143008876413	0.8559896523243311	0.8552518614488862	0.8857926837937359	0.891153190186732	0.8814366012117673
C_24h_49	0.8015572465050433	0.8022297020533917	0.8060099800764042	0.8185871293288173	0.8143768801404997	0.8094244386180819	0.8660583709544096	0.8596140625749412	0.8515554682769568
K_24h_16	0.687797226302816	0.7279187060548088	0.7010964238139153	0.7171278408409129	0.6966351335169441	0.6766316412609146	0.7183411000997131	0.7460946228695634	0.7281626192360562
D_24h_365	0.8386410599246383	0.8414037121200567	0.8340916936015313	0.8476910816053411	0.8500965950253562	0.8298846649384517	0.896760693515952	0.8864469863256486	0.8567832871885225
L_D21_48	0.7604480308322293	0.8351324565397905	0.846015773728583	0.7539071950452412	0.8311261843238588	0.8373008281177403	0.8105462079642995	0.8646921160572737	0.8756381458035531
G_D7_33	0.7489890031926215	0.7914538578502086	0.7855922875469693	0.703402501732249	0.742443729903537	0.7407928688716866	0.7807088199758356	0.7988992845349477	0.7999141415948199
D_24h_440	0.5022371364653244	0.5411255411255411	0.5248313917841815	0.5680800632077956	0.5552109181141439	0.5808211312087281	0.5715400624349636	0.5848364414552125	0.5912181303116147
I_D3_98	0.7547650679174688	0.7842364074967526	0.8097965027098886	0.7604434869423572	0.801607550066605	0.8201513835463456	0.7952016258953578	0.8227413260048093	0.8391263503992484
D_24h_244	0.6499545132922269	0.6986701265001621	0.6897976941483577	0.6211507293354943	0.6584308625921109	0.6700098114030306	0.6573533633145153	0.6854287753645355	0.6794503691550451
F_D28_11	0.6768888488019001	0.7414283778289741	0.7703568161024703	0.6721702330571616	0.7259552484149082	0.7448713036815158	0.7415911940922391	0.7685127566894835	0.7933767154178211
D_24h_423	0.8090202525969659	0.7963431890965964	0.8110354515833219	0.8075496762052361	0.7891146455824216	0.7993452724821876	0.8820453224869262	0.8632714874460021	0.8587054033538059
D_24h_401	0.7257883457495663	0.724141677531508	0.7400808767508644	0.7638067294496238	0.7603430118850609	0.7537104753710475	0.789933774834437	0.7583410997204101	0.7546607009694258
G_D7_97	0.7273701124799143	0.6730386300278773	0.7435642382524967	0.6864699419243447	0.6484392800182274	0.7010907308305078	0.7624024625957477	0.6942907496208861	0.7699105186945383
D_24h_286	0.2625482625482625	0.2701628923321414	0.27958833619210977	0.5039324206233615	0.4998387616897775	0.4732510288065844	0.4332932692307692	0.45994659546061417	0.4425471362504447
F_D3_49	0.7978171271561594	0.822879190781584	0.805483420778349	0.8115915124287597	0.8547698149027053	0.832535390762236	0.820310507252538	0.8734046546546547	0.859473700917373
D_24h_246	0.8221746183087953	0.8394969557326194	0.8148625536028555	0.8269333722684576	0.835633752970322	0.8221640382390549	0.8676973624988747	0.8634265734265735	0.853140238065744
J_24h_54	0.8401234245070864	0.8586985676734081	0.8616123180993686	0.849125327040476	0.8612528270130964	0.862921228161634	0.8884314238796734	0.8928371368031369	0.8783955883625753
D_24h_250	0.8232276796515848	0.8267507845400888	0.8463648369510006	0.8250291911258977	0.8226037887948408	0.8328466418286175	0.8790528605421819	0.8708809387268958	0.8709126403123475
F_D14_60	0.7639740116263777	0.8081055502978345	0.8141679635713874	0.7529642737206479	0.7814855270344074	0.7876921338155516	0.8275159838977031	0.8292682926829268	0.825010922361286
G_D7_74	0.7212615852815051	0.7265877287405813	0.7205024011821204	0.703605129445923	0.6982248520710059	0.7075503045966403	0.7835130724183174	0.7687978015428931	0.7629153487739346
G_D7_82	0.710814673654121	0.7127458025739858	0.7319435104236718	0.7072265249951993	0.7112427983539095	0.7206535371682316	0.7979926901432964	0.787251138291224	0.801979895505515
F_D28_24	0.23732057416267943	0.25324027916251246	0.0	0.37676609105180536	0.39285714285714285	0.004705882352941176	0.41807044410413474	0.4699367088607595	0.0
L_D21_61	0.8183106267029973	0.8397969467358442	0.8548536442487575	0.8045914776111321	0.8292330224883665	0.8421052631578947	0.8667503977225153	0.8810410836609611	0.8820505696026674
C_24h_1	0.8636399819566428	0.8696076438300467	0.8711745131198516	0.8704599048836076	0.8731128394197907	0.8670809808142762	0.9138508296166343	0.9040225829216655	0.8913057256214271
F_D28_60	0.7824638720918315	0.8437223695844386	0.8548909218859958	0.7683759165757491	0.8155398201055308	0.8282372598162072	0.8352105027035961	0.8513222826774642	0.860996705107084
F_D14_56	0.48525954060408755	0.47893094030433087	0.46500928956914095	0.5443649076077909	0.5201641684511064	0.5374010930744759	0.5981854043392505	0.5559019293959053	0.5931888544891641
F_24h_46	0.7998998816783471	0.7971859752638148	0.8212669683257918	0.802232172993407	0.8003052201624848	0.8154222481071637	0.8590374595852468	0.8518777220806969	0.8646557404927406
D_24h_410	0.840488186598207	0.8495228840210012	0.842543579136446	0.8444420188017628	0.8446090071235964	0.8351163828664945	0.8667068909168615	0.8690906390772734	0.8584039900249376
D_24h_328	0.8494168263251656	0.8493642990337346	0.843425755630357	0.856739660983182	0.8499857671505835	0.8418058768097318	0.8867221017488572	0.8808089703870288	0.8591859362697049
I_D3_101	0.5819718309859155	0.5750072822604136	0.6161646891795964	0.6641287419968853	0.6392433300615686	0.6828860618441823	0.6336739227010217	0.6172046955245781	0.6630995604815594
F_D14_58	0.7407467096427612	0.7334284898658293	0.7502230649118894	0.7397124183006536	0.7297642163661581	0.7577811517189025	0.8215873015873015	0.8091754494730317	0.8293690322894143
F_D14_13	0.5333458224053953	0.5796339833125893	0.6221479755572163	0.5884951943767035	0.5471451876019576	0.5893485571283335	0.5934817972737981	0.561791539950235	0.5909073673833087
L_D3_21	0.8144783704830125	0.8265499244871819	0.8194160030337505	0.7988551757265231	0.8157185199349842	0.8158024504039753	0.8265378711295818	0.855656603705896	0.8588109647561409
K_24h_5	0.8490542019908857	0.8543281301167994	0.8486666126286779	0.8594833651623278	0.8515917225047765	0.8378277552760606	0.8787534121929026	0.8389594676346037	0.8179986568166555
H_24h_33	0.7120529005109708	0.7483281683249062	0.7528315527351594	0.7092042537587092	0.7392167765509572	0.7374765184721352	0.6981746572748617	0.7355433083820021	0.7172715489306546
B_24h_90	0.8072823422480513	0.7661068462284172	0.7960067289925815	0.8096742564549515	0.7698569058481958	0.791764385055904	0.837215909090909	0.8342403628117914	0.844006256813765
D_24h_399	0.5500837520938023	0.52864044168392	0.5698488757832657	0.5965025384801353	0.5730868087223282	0.5960604186909284	0.606858924395947	0.5742669443999359	0.6072219383409981
D_24h_426	0.8429253305535743	0.8595750648622116	0.8439256497300908	0.8543266630611142	0.858438022582473	0.8383611232996928	0.881547588864662	0.8854699085156765	0.8658223295483738
C_24h_58	0.7817242874600859	0.7619858261014377	0.7489345856262154	0.7715515554685971	0.753339826163656	0.7289485568830316	0.8190949675324676	0.8323804948354552	0.785371871695453
D_24h_337	0.8244900418813462	0.8228279386712095	0.8239826126058607	0.8369872648638942	0.8205691551742055	0.8186420488385944	0.8482488167680865	0.8437374144180427	0.8453969065920013
L_D3_34	0.8163010555300596	0.8150062408804036	0.7917035072207486	0.8172756283839506	0.8145602034853745	0.8049864186648918	0.8514944064117549	0.8508780378182285	0.8325544779994305
F_D14_41	0.5221549250876634	0.435847208619001	0.6021786492374728	0.5586624387431537	0.4776748104465038	0.5968785687095546	0.6263440860215054	0.47314285714285714	0.5990271021542738
B_24h_111	0.826610822786731	0.8291042494649954	0.7817878316928567	0.8292609168985121	0.8343842334521308	0.7812419331708017	0.8277590621210079	0.8265339337058536	0.818235566294792
L_D21_44	0.7648199640161694	0.814025897005041	0.8244193116867323	0.7445670881428277	0.7820500387897595	0.7964196204797709	0.8177020765402437	0.8350080158963127	0.8343793118796458
I_D3_21	0.774120267260579	0.7837399614672949	0.8194993944287444	0.7823095611790759	0.8103416367472333	0.824030810736838	0.799444455160973	0.8645306920018867	0.8626263699297109
D_24h_348	0.8125736586873781	0.7974528626611084	0.8200520312187313	0.8217685015232653	0.8018807837847963	0.8064162325198794	0.8907415381965378	0.8691926949991466	0.8656026730174529
E_D35_67	0.8050519922701758	0.8393662986077772	0.8615301059076209	0.794746091943391	0.8297132927888793	0.8495891567162327	0.8497041925631661	0.877968586852687	0.88937528499772
D_24h_255	0.8225989005066293	0.8403038674033149	0.8175064342381066	0.8220450811946247	0.830752242926156	0.8087447632179031	0.8351384749582031	0.8345762207962738	0.841417375513715
I_D3_141	0.8046837428123367	0.7697214113359094	0.7910474231192139	0.7961525413581848	0.7810687419779363	0.7934619580038178	0.7950319503195032	0.8457301509112892	0.8420051157277435
H_24h_29	0.7930806813680179	0.8037013745395741	0.8202533953149211	0.7922375416000346	0.8030864197530864	0.8026833631484794	0.793003385458649	0.7811127078628618	0.7651341793218224
D_24h_377	0.48628048780487804	0.4274791737989273	0.6266431765821927	0.5881965051104517	0.5433214732185787	0.7141430948419302	0.62252378724068	0.5710163224817386	0.7111798042246265
I_D3_150	0.7609333768197587	0.7792433280125458	0.7978720015291006	0.7528969059849481	0.784074888625726	0.7884936432515731	0.7992934186227016	0.8020332952090482	0.782025294772604
D_24h_405	0.8363344489709379	0.8395609067306379	0.834796092417429	0.8426421985119901	0.8458431046221349	0.834553938382621	0.8685992732077965	0.8727649006622517	0.8512523380257921
B_24h_118	0.8104635153740248	0.8264855874307551	0.7765315380468369	0.8101893535384317	0.818759173535057	0.7564119852207449	0.8044314401000495	0.8086453051389938	0.8068678435939716
D_24h_395	0.5256980259647874	0.5286327845382963	0.5320214669051878	0.6374960076652827	0.6397944435522723	0.6514689356236956	0.6261636452719255	0.6245072273324573	0.6302134646962233
F_D3_67	0.7816218892210438	0.7713096048364495	0.802999700029997	0.8211101000909918	0.796067576596354	0.8286673277900679	0.8654155129388439	0.8412792048765664	0.858479782826118
L_D3_78	0.7232039298628642	0.7107310486722819	0.752283185840708	0.724045545880777	0.7018829773789966	0.737185720238922	0.7604874919820398	0.7341987140604149	0.7712843671138265
K_24h_18	0.7993933046838323	0.8507988721804511	0.8428388895342084	0.8049663001064207	0.8497791434607259	0.8250398845248044	0.8295192596799519	0.8706890344877241	0.8393601482062061
L_D3_22	0.6899373754625676	0.6229682636801362	0.6825552825552825	0.7297410058089155	0.6907444767012744	0.7171135757405588	0.737853574723981	0.6954247727050542	0.7230319074822349
F_24h_13	0.8168460710441334	0.8224296536796537	0.8213879720049854	0.8346143050004678	0.8344509695886472	0.8235246102358991	0.8621564633143919	0.856804280430437	0.8509850428384723
L_D3_66	0.8263481493226221	0.8055036292291887	0.8314688212140046	0.845360824742268	0.832046646470569	0.8499741421016632	0.8821470611316017	0.8780509867181258	0.8844873296750725
F_D3_2	0.7295672029422531	0.7802848019854421	0.7913087887088537	0.776389258176017	0.8088145631913597	0.8218089051051586	0.784433121421022	0.848420965035159	0.8473179778303156
F_24h_59	0.7857844168595273	0.8033499874195752	0.8024026210411358	0.8039905901746313	0.8094224442763401	0.8116349904704226	0.8600884117461319	0.8535498660123333	0.8484096401280126
B_24h_100	0.8369437899697072	0.8439772540871562	0.8519450896396333	0.8390404047199387	0.845281678596798	0.843871182954119	0.8682552067703019	0.8653541965784927	0.862904521247019
F_24h_20	0.7831192070289724	0.7906475989274396	0.8032620637201048	0.7997979719491822	0.8051953147991917	0.798932203044444	0.8684281525981618	0.8552134766192274	0.8403143329824033
D_24h_392	0.674074074074074	0.7174650144873929	0.6919874463588036	0.6935024140538654	0.7171526384134105	0.7230317129913065	0.6704738211014362	0.7072317485806044	0.7080634618812763
F_D14_15	0.664566433015673	0.7024310086511043	0.7044150210131501	0.6771964461994077	0.6606886988675756	0.6854765310102717	0.7237510506888865	0.6825242718446602	0.7140011619221512
D_24h_425	0.5595238095238095	0.5601577909270217	0.5806207418622256	0.5991930060524546	0.5940811107051516	0.6255274261603375	0.658991405869953	0.6636219919199017	0.664635178601659
D_24h_414	0.8524935461912896	0.8402202465144474	0.8260091520310863	0.8645332788058481	0.8484246773321938	0.8295493570420117	0.8618626909626358	0.8528175318126707	0.837309996449067
I_D28_139	0.06533036377134373	0.07106598984771574	0.054279749478079335	0.17169923031379514	0.157919621749409	0.1705237515225335	0.07806691449814127	0.07745098039215687	0.12332439678284182
H_24h_57	0.8673449798425802	0.875796310946413	0.8778004359749666	0.8657160807451719	0.8719019117260827	0.8745185371934395	0.9090955853040649	0.9079960461970659	0.901635458639488
F_D14_53	0.7404034142387106	0.7729449018366055	0.7857280299073641	0.7287113272022567	0.7524309607156748	0.7564143007360673	0.8084016613941076	0.828590909090909	0.7932231566594954
B_24h_74	0.3905437352245863	0.278397898883782	0.5601151907847373	0.5342126957955482	0.34242093784078514	0.6247058823529412	0.49474127050904504	0.3630252100840336	0.6056935190793459
L_D3_47	0.8155865633074936	0.8143957677678451	0.8093419803220397	0.8183295283930812	0.8060493091719672	0.815873590253905	0.8345724907063197	0.8380440822374514	0.83800827949085
C_24h_62	0.8233200159051749	0.8193188016023772	0.8229735486619418	0.8389168321609533	0.8307244132234453	0.8268194581467709	0.8797235421166306	0.871224219944018	0.863854401805869
B_24h_112	0.7962499571521613	0.8177229588028294	0.7740931602195155	0.7843191244041371	0.8054757357796856	0.7572189279535032	0.8135538876338992	0.8095588787856015	0.8086297242885904
C_24h_7	0.5393384940182969	0.5601037763044104	0.5595206391478029	0.5197765976927303	0.5418169891767792	0.5346285615161108	0.4974376757985589	0.5026716957410027	0.5743521790341578
F_D3_1	0.4904585588151524	0.5248897290485193	0.5841269841269842	0.6303197607545433	0.5950124688279301	0.7054691419969895	0.5515375153751537	0.5531115879828327	0.6160907127429806
D_24h_459	0.6824449748077434	0.69416088199265	0.7260176487332765	0.6816644993498049	0.6975316877918613	0.7247003066629495	0.7174280879864636	0.7275647202415366	0.7450586264656617
G_D7_86	0.38741470811220624	0.374131030124289	0.4286027637639833	0.5502392344497608	0.5121059048946177	0.5694219340896812	0.4814159292035398	0.46253957087583536	0.48890505638413967
F_D3_25	0.7537711200139349	0.7734079958327907	0.7812980517395786	0.8064041400501334	0.8285224046039146	0.831965537842342	0.8475236838949515	0.8713772725987502	0.857088620533563
B_24h_115	0.8212378755805504	0.8338741077222582	0.8385505721425753	0.8246106311873385	0.8322595266617023	0.8358541946914269	0.8654018332978043	0.8520151958429762	0.8497355900245998
D_24h_407	0.8659080614387877	0.8706384737240856	0.8677379134503579	0.8673013458639469	0.865335604770017	0.8620723105278475	0.89542744562768	0.8894717122517797	0.8787325921745179
F_24h_7	0.0	0.0014367816091954023	0.0	0.0	0.32854864433811803	0.0	0.0	0.03864734299516908	0.0
F_D14_11	0.6419917750361231	0.6763689580877271	0.7281182819286623	0.6564846725920551	0.6870059190402416	0.7096332434630034	0.7364351509446648	0.7351027272062587	0.7712541099107563
H_24h_15	0.8198100472471315	0.8213075574911042	0.8209207779364905	0.8316845843960812	0.8288265547597261	0.8265683459497085	0.8126165120315413	0.8623642539348418	0.8491812980864075
B_24h_70	0.8464506172839507	0.852032601505261	0.8325913655657936	0.8527525589115509	0.8560542223850522	0.8269186973354589	0.8516957005189029	0.8622357517334687	0.8361755661168577
F_D14_5	0.2832764505119454	0.3023362345396244	0.17501764290755117	0.40602636534839925	0.4314354450681636	0.32407407407407407	0.4575799721835883	0.49060773480662984	0.3540277065161621
E_D35_154	0.7876420454545454	0.8326862053333859	0.8388048984801947	0.7966457023060797	0.8416909844877899	0.8402571423022394	0.8588316388075133	0.8900349239093064	0.8745792477681839
I_D3_96	0.5069459286172259	0.4797607178464606	0.5332434860736748	0.5596741344195519	0.5211589782691575	0.5825325645953449	0.5755627009646302	0.5549698795180723	0.6123394398820804
C_24h_26	0.8433915976694265	0.8525176499860044	0.8584251968503936	0.8480462216816178	0.8550018502528679	0.8625136612021858	0.8885726197150702	0.8869433478520548	0.8874574372429652
B_24h_82	0.6651533821908036	0.7078651685393258	0.7183413999855522	0.6960253778690054	0.7400815217391304	0.7307082270188263	0.7117857142857142	0.7449329793433919	0.7275354703100367
I_D28_70	0.8240168117682377	0.8379844319311031	0.8651487856228159	0.804439266178242	0.8194699661072318	0.8427064838385351	0.862988150632029	0.8631325113764536	0.8763798255778497
F_D3_31	0.7200798788045724	0.6771757339411748	0.7439331814730448	0.7675061030450983	0.7268902106438794	0.7588609944877617	0.7432197137376421	0.7719978668735153	0.7802785574326113
D_24h_295	0.8357675708120159	0.8204039750924195	0.8140808491418248	0.8451441342046451	0.8288087717589436	0.8200693008439054	0.840473416324278	0.8333333333333334	0.8172893737334515
K_24h_8	0.8407989599338139	0.8313552385406923	0.8407383331569638	0.8453559986541247	0.8350872114062386	0.8391152084767578	0.8771309273689529	0.8735677597787436	0.8628755277411998
J_24h_37	0.8410070901461438	0.8559872461029759	0.853802210846502	0.8417472510052025	0.8534466283462946	0.8464993941543281	0.8837738746012628	0.8880771045359575	0.8765913646459722
D_24h_312	0.6553371098522714	0.6953142857142857	0.6553938356164384	0.6050031532478453	0.6280099341323832	0.669507864028412	0.688733153638814	0.6863223232099313	0.6643094841930116
B_24h_87	0.4219906772689882	0.4048582995951417	0.4348573885624194	0.5163398692810458	0.4934351873955598	0.5520453115166771	0.48808628041133684	0.4657601977750309	0.5048974794305864
D_24h_371	0.8339186323880201	0.8268041578938643	0.8160677932438472	0.8293408227325293	0.8239281757907442	0.8043115828395041	0.8432993598996836	0.8390579858172585	0.8197977678701518
I_D3_138	0.7480823576907549	0.7037925445705024	0.7418447694038245	0.79727435860129	0.7308535744867484	0.747163695299838	0.8287307200034709	0.8036784224497535	0.7957262894627147
C_24h_40	0.8436899775001372	0.8307879830787983	0.8173650031136019	0.8450774434751647	0.8391544919795431	0.825951341235184	0.8677434726170328	0.855082284607938	0.8458740003525811
F_D3_55	0.7595623304965865	0.7572610392866096	0.7768360540958839	0.8085294951786727	0.7905845536336888	0.796435124508519	0.8154214942069516	0.8320817254575441	0.8251507038320658
K_24h_19	0.8583074853833274	0.8651589912280702	0.8762626618390837	0.8621155288822205	0.8662498467573863	0.8675140689307612	0.9027093281581164	0.8985207855138995	0.8984183880378331
I_D28_151	0.7481702550984154	0.8053475074494645	0.7600588053234293	0.732460923300618	0.7580791800975287	0.7314770744090116	0.8060919048715502	0.7920558160138802	0.771305554567128
B_24h_67	0.8401028277634961	0.8343638803009975	0.8493306921183744	0.8387275969944157	0.831603848889018	0.8402646079412248	0.8862069425367064	0.8814053309310582	0.8773590036438789
I_D28_9	0.2857142857142857	0.5861461696507191	0.5589215828380925	0.2784479000145328	0.5374403918030674	0.485721570627231	0.2732597738727694	0.5801192359167782	0.5375722543352601
I_D3_18	0.8576014486789036	0.8522918807810894	0.8592945249945899	0.8763902129011757	0.8741816450422569	0.8674477755076513	0.8705527871132228	0.8792930462298372	0.8622337409897141
L_D21_43	0.7972677924002964	0.8409563632464887	0.8572602621220641	0.7902753959447191	0.8356635045486959	0.8435483870967742	0.8439198401284949	0.8713958810068649	0.8836295078021581
L_D3_59	0.7923085530978403	0.8249224792994173	0.8225844901252453	0.7998585441212054	0.8121014233967655	0.8138794334028769	0.8351191374482284	0.858158329856443	0.8340930109657815
I_D3_70	0.7538390145123186	0.702248965276508	0.7385849687340229	0.7632402319902319	0.7958078227378048	0.7647416848662776	0.7707132989655986	0.866220132850744	0.8067639003885103
I_D28_159	0.0	0.0	0.0	0.0	0.05	0.037037037037037035	0.0	0.04878048780487805	0.0
J_24h_38	0.5104880136986302	0.5417201540436457	0.5614231371671515	0.5398896136477672	0.5636561479869423	0.5973428182864317	0.5778991001920938	0.6186924089512944	0.6201370585134423
L_D3_1	0.7434088641869745	0.7120813177392689	0.7577964457742196	0.778329855245288	0.7536727711813243	0.7727251771142291	0.787076695072249	0.8285613659783729	0.830728300631859
J_24h_4	0.8522559939588447	0.8583512745710027	0.8644213711781279	0.8647956010052001	0.865582191780822	0.8695853900581253	0.9008250978929704	0.9000117855038303	0.8908777720225978
F_24h_9	0.0	0.9999949137369791	0.0	0.0	0.9999457465277778	0.0	0.4744645799011532	0.9997083875868056	0.0
I_D28_95	0.8331403338119722	0.8637067209775967	0.8783551301965893	0.8212499228061508	0.8520364939719779	0.864854031665442	0.8842319430315361	0.9049802806567	0.9074381199737147
B_24h_106	0.8152182644880385	0.8217719177972992	0.7773856125264712	0.8224153297682709	0.8269261142875194	0.7831158717797944	0.819428189266009	0.8248401472582833	0.7740561902508941
E_D35_157	0.7837231299961052	0.8288574793875148	0.8473030223177184	0.7894514690499349	0.8379469658733548	0.8489390265894564	0.8426545086119555	0.8692637305975854	0.8651438611904239
I_D3_9	0.6677575063405056	0.7068682505399568	0.7107877927608233	0.6745324664900875	0.7169587672508678	0.7233229058046576	0.6809289009066327	0.7232936441388563	0.7075625914135766
L_D3_7	0.7390418687808666	0.7413002271707833	0.7529285202008128	0.758164612058072	0.7569074567243675	0.7501895212621401	0.8022070756247971	0.8030655079012567	0.8257435680701569
F_24h_4	0.8026214478843985	0.8060319976938599	0.7754451330921076	0.8038014342407575	0.8083489467509499	0.783723076387317	0.8486946354671466	0.8440100219617062	0.8128962757771622
C_24h_52	0.7645616902066067	0.7542882601915795	0.758096066072593	0.7337420626231662	0.7392352016762703	0.7466475586037465	0.7540732221583285	0.7402489626556017	0.7590568253681452
L_D3_23	0.8111318165994307	0.8167016319180143	0.8192814732816746	0.7935806947675564	0.8405797101449275	0.8287897002365533	0.8359600611539986	0.8427022461257347	0.8338379804209314
D_24h_412	0.8068496874150585	0.7976928397123879	0.7669329628343174	0.815492635068663	0.8170450720998266	0.7770942876103936	0.8065099457504521	0.8252794889345197	0.8105044951668506
B_24h_84	0.15097540288379982	0.2658064516129032	0.23138461538461538	0.3286759813705922	0.22206605762473647	0.3607567091948966	0.34767152506221116	0.2861788617886179	0.41346153846153844
F_24h_49	0.8354264087205392	0.842392165562704	0.8537200709670069	0.8396333587513033	0.8402497477295661	0.8491620111731844	0.8754245899259689	0.8736169274851223	0.8763594733829422
D_24h_318	0.0	0.0	0.0	0.0	0.0	0.284789644012945	0.0	0.0	0.2704626334519573
C_24h_56	0.5185452793834296	0.5573859768550034	0.5608437705998681	0.5758632324822854	0.6122037317196167	0.6348507097405776	0.6117141321869962	0.6364725617062066	0.6438388073608199
F_24h_55	0.8234650543439141	0.8330453720508167	0.8230349637843155	0.8240024036741876	0.8309308399347791	0.8216094541361846	0.8746556828420646	0.8700907911802853	0.8566307767879665
F_D14_4	0.7263853709767097	0.7567319059503481	0.7951600253949285	0.7164967677772253	0.7374892576188272	0.7631588848338914	0.7969839237444871	0.7963158053155946	0.7842155137403547
C_24h_8	0.8277560002750842	0.8336638881568911	0.8281127265210501	0.8374571754853445	0.8320265379975874	0.8231720605862483	0.8569550611032669	0.8530262899744948	0.8548332032774093
I_D3_44	0.7839281617671157	0.8230662900414688	0.8152323607596964	0.7798354563069788	0.8233954330432751	0.7976142400049704	0.8128719803944451	0.8716827299478955	0.8076373406505459
D_24h_435	0.7378846508199742	0.7927618277395876	0.7832939322301025	0.7334469888955444	0.7855806663633146	0.7768855608650672	0.7904397541159781	0.7990065138947468	0.7949128505421108
C_24h_25	0.8590960670892032	0.8661037053773158	0.8646061927482267	0.860885226218414	0.8664365448320018	0.8603284910899932	0.8951997730145219	0.8900015770383221	0.8800769362509386
B_24h_78	0.644478579962451	0.5900104058272633	0.6936416184971098	0.6496138996138996	0.601339212804181	0.70286780926523	0.6621848739495798	0.633911965282083	0.6862745098039216
F_D28_67	0.7748464544946957	0.810878823073945	0.8357552629583765	0.7741088093647026	0.8065451234996766	0.8310739832924816	0.8419537187982978	0.8617065625205695	0.870099046054133
F_D28_29	0.7845286494014061	0.8163965233732675	0.8574326497291146	0.7894760272448026	0.8260616637579988	0.8609287743705301	0.8468547179231153	0.8665033282019037	0.8935734752353663
F_D3_46	0.8279397777623124	0.8176457449184722	0.8364795859423739	0.8406202047500172	0.8323258174116401	0.8509638416790236	0.8749307065796768	0.8660146195820035	0.8848621319624421
D_24h_241	0.8624153868755015	0.8764388817832999	0.872524413616866	0.8653253376674326	0.8749830109183165	0.8706042090970808	0.8840350321831804	0.8955640563896555	0.8888699632724757
I_D3_12	0.28738563071846407	0.2573921473582162	0.3012920630413176	0.48098710039259673	0.45466666666666666	0.5075879883758476	0.4251828862779871	0.4468747053832375	0.46392849542455844
L_D3_76	0.7883214273021288	0.8175494244931929	0.8004874950649707	0.7773410889273175	0.8252033777722788	0.8103052404105888	0.8061065733177751	0.8723395019750264	0.8460125300296764
D_24h_242	0.8178885630498534	0.8124081152602176	0.8412823712154007	0.8244615717064036	0.8230904407693604	0.83905	0.8612316086042664	0.8520195454341687	0.866528916026281
F_D14_49	0.726647390047177	0.7353015233538965	0.77535010150363	0.7435511924766369	0.740179060844144	0.7541571243652295	0.8093700399540255	0.8124876618065935	0.8039083969465649
C_24h_54	0.8417823228634039	0.8490185676392573	0.841697198912658	0.8500155461481428	0.8578678438597102	0.8410769874088184	0.8350222259675143	0.8635409090443459	0.8506837501539978
H_24h_40	0.8217732553376264	0.805981996856594	0.7985942916844755	0.8110521274696018	0.7900061360310893	0.79189218870115	0.823190940245674	0.8249001605665116	0.8174239209297869
K_24h_6	0.7158132190390255	0.7655567420638772	0.7654607922392886	0.7184708824580207	0.7579816601853185	0.7465907387981418	0.7504741034177589	0.7881440043309573	0.7650309046637948
J_24h_59	0.8567363739329815	0.8603646501870178	0.8523600892783335	0.8672449021014031	0.8673571486519376	0.8578023134962949	0.9016212187092366	0.897951582867784	0.8817660109817921
H_24h_43	0.812044884803629	0.8387493915881696	0.8123821310702499	0.8259823813247945	0.8448454119279958	0.813143897996357	0.8281872313577033	0.8445542672495723	0.8255235074675367
D_24h_239	0.8089166295140436	0.8109980317063122	0.8177315425820977	0.8223574343261257	0.8120157348909286	0.8168177271211616	0.8401814300960512	0.8211558688139436	0.8317169614984391
F_D14_2	0.7946848684343384	0.8063458929130571	0.8385700722029632	0.7890283625963296	0.79689744326343	0.8136953033522702	0.8552507095553453	0.8477616506989463	0.8497695110413269
H_24h_25	0.796189952202469	0.8069409615801368	0.8001408473247011	0.8129563752106347	0.8225368532466137	0.8121075664362276	0.7942145416714831	0.838118654822335	0.8093845630737845
D_24h_273	0.8549928019892684	0.8663411044586413	0.8672375065443921	0.8570637119113573	0.8640815510693584	0.8639429465291911	0.8985595983407063	0.8927572466598953	0.8900838957925945
L_D3_42	0.821857454772302	0.8414728752097278	0.8651510551085472	0.8284746023799437	0.8450603741951593	0.8618892263846701	0.8626164874551971	0.8811172475931457	0.8801748251748251
J_24h_2	0.8027108651359045	0.7917669072440524	0.794510887961187	0.7947068071973447	0.7869289196236254	0.7852485332348387	0.8346002271057378	0.8232135642699822	0.8380531898218297
G_D7_59	0.5441208670899934	0.5466697395713298	0.582668793195109	0.6170433340244661	0.6052230685527747	0.6522133709791268	0.5437727122563595	0.5414492753623188	0.5866124893071001
I_D28_79	0.8032584547025425	0.8251237282015336	0.8516473887136348	0.8009579563597659	0.8186640180892204	0.8467640008716496	0.8651614985853445	0.8737727361627224	0.883438298557315
C_24h_16	0.7946178120617111	0.8083011008628385	0.7851272015655577	0.8000983241515927	0.8114410210360513	0.7927284205693297	0.8213398555432415	0.8263688481099478	0.8062197930109568
I_D3_160	0.5584789706164778	0.5055545437989437	0.5445958219800182	0.6517184942716857	0.6068188927119175	0.6869538077403246	0.6537142857142857	0.6047745358090185	0.6788105246769423
I_D28_129	0.2445128994994224	0.17360679511083488	0.32515337423312884	0.2572161642078255	0.22559209405350145	0.3084376261606782	0.31756081306231254	0.24134871339840283	0.29703389830508475
D_24h_289	0.8363843915749029	0.8458944460244586	0.8198263996179668	0.8352548753650468	0.8424794968824488	0.8187276586237712	0.8573674468139058	0.8664441147378833	0.8369994504019734
K_24h_11	0.8517661360076677	0.8372462367076371	0.8543029400125701	0.8510815500289185	0.846311568779332	0.8565438754118	0.8909521131542927	0.8896747261485023	0.9016457555994799
E_D35_65	0.7745110993657506	0.8321173053764964	0.8389542024916652	0.736601195559351	0.8021441421595623	0.7940213833733363	0.7946257197696737	0.8302273328046524	0.8256838656838656
G_D7_5	0.620350951710956	0.6418021288885222	0.6752259924014149	0.7039400531786318	0.7155624344700184	0.6957613998188882	0.7619069270466274	0.7673813708260105	0.7436092265943012
E_D35_132	0.44976076555023925	0.4631624299870745	0.5338602478893479	0.3752931978107897	0.39225528863391895	0.49976933722897127	0.44665341285619614	0.4578071757867308	0.5613797768008116
L_D21_57	0.7444119462258835	0.8127769129445576	0.8197708751623952	0.7223945578231292	0.785903244443093	0.795058618931966	0.7814721394175648	0.8259198553100096	0.8329707112970711
D_24h_453	0.8551254224249252	0.8595765795567317	0.8684587109627094	0.8597409305296924	0.8631782787164696	0.8662549441398931	0.9013107757963725	0.901847369091604	0.8968089515126398
I_D3_74	0.6749496826134076	0.6597919383700828	0.6962485172004745	0.7430391605771033	0.7017149615612064	0.7549326145552561	0.7495436034264851	0.7022656447401667	0.7517553335133675
B_24h_103	0.8371168061235976	0.8432764171012256	0.8396018335602907	0.826871632568479	0.8283332388135881	0.8161174136635914	0.8626354185972065	0.8521886090924455	0.8472246090393538
I_D3_82	0.6617459571898275	0.6978251476307071	0.7050718264438581	0.6746894409937888	0.7235958168848258	0.7162076495034162	0.7096127334252412	0.7377016263971622	0.7310701408259065
D_24h_310	0.7100812231247013	0.7542097945311294	0.7586976366771477	0.7005665722379604	0.7506228074635213	0.7496995192307693	0.722495894909688	0.7776801812213953	0.7560419516643867
F_D14_20	0.7524298350988315	0.7873947391266602	0.8161723142831643	0.740240615709483	0.7745872641509434	0.7881489568170791	0.800614455321808	0.8212015301208135	0.8316333738309836
E_D35_138	0.7766173266210835	0.8267195049128712	0.8393936928875512	0.7727625874038244	0.815026075619296	0.8256044284047431	0.8291285717559176	0.8462373015090245	0.8587194836548173
C_24h_4	0.8101038198395639	0.8174807922746176	0.8156004298885684	0.8137128780621322	0.8163517521696144	0.8074375043041113	0.8514800004951905	0.8474003799778967	0.8436597270644487
G_D7_58	0.6936783667621776	0.7048759623609923	0.7053708187163398	0.7080069047935201	0.7054791304756092	0.7241412958626073	0.748204478242501	0.7453521630318198	0.7606730635516618
E_D35_140	0.38928644448987937	0.2314453125	0.3785697427425065	0.3277276456111567	0.21661357510414114	0.37138796778777833	0.3116673395236173	0.20052897331089203	0.2525581395348837
B_24h_102	0.5517884914463452	0.5747467259698542	0.6409941699907947	0.5787478601124969	0.5834809209467074	0.6492453255237666	0.6118099231306778	0.6226016014503701	0.6723271775277719
L_D3_9	0.745872686784919	0.8115960517293617	0.8202149880279179	0.746436967381722	0.8364301412390306	0.8351974919582646	0.7856248821219759	0.8757796408575325	0.8595472833932246
I_D28_61	0.5582152230971129	0.5713462092822139	0.5723769851601146	0.6041170304012199	0.5790156112234842	0.555606936416185	0.6544147023571714	0.6492171741427336	0.5926437025635583
C_24h_39	0.7072781200091262	0.7378089310532359	0.7635888176327751	0.7276479446706453	0.7552224713796766	0.7606027463847369	0.7385316241127238	0.7564124056999162	0.759809272131901
B_24h_95	0.7864126347455502	0.8130292973220417	0.7687907937767683	0.8015488343126371	0.808042910344061	0.7824489958877311	0.834395582305573	0.8401253160116606	0.8457273320287019
C_24h_27	0.8400502272183689	0.8408209874688223	0.8301499962312505	0.841355781354298	0.8449897872467311	0.8320818500014958	0.8768090459058079	0.8761278399826068	0.857835988715195
H_24h_20	0.807854958369306	0.8386690228633269	0.7962874285231402	0.8124638184554822	0.8449482076034492	0.8053066514304826	0.8005465557789077	0.8419892785955703	0.7987711993500558
F_D28_56	0.5328174658007462	0.5531357458654004	0.6066445694904802	0.5614630467571644	0.5518605332552007	0.6131427381861079	0.6317712938402593	0.6011560693641619	0.6784790481117434
D_24h_265	0.7915383274248852	0.774055761973026	0.810785477722927	0.8019526975843784	0.8003388873199662	0.8203400030088762	0.8264005533050094	0.8157312861792254	0.7960920264733691
D_24h_314	0.8400634597539438	0.8419337808281168	0.8366162108642494	0.8423684677753447	0.8436982808749198	0.8344282472973173	0.8687147064386264	0.8699236765846292	0.8811783340327887
D_24h_431	0.021352313167259787	0.21812596006144394	0.16884661117717004	0.20397350993377483	0.3928888888888889	0.5338403041825095	0.14715719063545152	0.42768595041322316	0.4835924006908463
H_24h_19	0.8194042710320635	0.8232061548123725	0.8396692074897639	0.8262689293052279	0.8268140809639901	0.839296	0.8617288126039289	0.8560353738371426	0.8575940493233172
L_D21_3	0.7460596266891496	0.7594727759297701	0.7842868002255953	0.7264089729328884	0.7447324166584232	0.7720327884755299	0.7936047751012577	0.7934561252658732	0.8082325746799431
D_24h_450	0.7119995630564203	0.7252747252747253	0.7405365041070711	0.7281321421151049	0.7395179579136122	0.7426983435047951	0.7757404795486601	0.7771586319717806	0.7702617138032926
E_D35_114	0.0	0.0	0.0	0.31	0.3013698630136986	0.0	0.036585365853658534	0.003125	0.0
D_24h_369	0.8096582108560217	0.7858108330860779	0.8039465197761779	0.8138102386251876	0.785432192607036	0.8052361145094201	0.8433731325373492	0.8305598890622291	0.8292253788166057
K_24h_13	0.8498058546526037	0.8574964540979503	0.8704269598743396	0.855328215914989	0.8618520868389837	0.8643971791894418	0.900053862437839	0.901555844845237	0.8902986910418582
G_D7_60	0.7265770750988142	0.7448843187660669	0.7523285204805927	0.697012987012987	0.7139329805996473	0.721271742229826	0.763401389436641	0.7758004784845803	0.7890400079420232
C_24h_77	0.8520600303524254	0.8552446035361753	0.8555176650881529	0.8604488861593435	0.8608147429679922	0.8597056685548135	0.8780855964293615	0.8808741518435993	0.8763633570587331
H_24h_39	0.8311772647264898	0.8062692788661943	0.7995991649269311	0.8352879457108527	0.8116071281111166	0.8032556369832421	0.8839630151246096	0.859423197867689	0.8519240574667827
D_24h_424	0.5655314757481941	0.6199219646545788	0.5589024138642459	0.5899308983218163	0.5896875682761634	0.6013420169725676	0.5772058823529411	0.6138838475499092	0.5728868926092282
H_24h_17	0.804028142645771	0.8233796361784593	0.8197039125837152	0.8273444347063978	0.8352024965519163	0.8283578853020688	0.8388924353654644	0.8640084366996434	0.8432884250966954
I_D3_104	0.7049004155323112	0.7109854702413521	0.7642348426141186	0.7532110991273654	0.7745580258017369	0.7751511081262592	0.7550976866103813	0.8004551348204599	0.7773193298324581
L_D21_29	0.8091269248019136	0.845959396476815	0.8614758269720102	0.8101336718691659	0.8403566919191919	0.8551151961282714	0.8543441679213533	0.8797476623303906	0.879004378889145
H_24h_31	0.8333784588725835	0.8602739726027397	0.8631226117852115	0.8355450622812016	0.8652384426610068	0.8616273600752536	0.8655554295649545	0.884551802413087	0.8806562780940965
H_24h_38	0.8484804483875183	0.8523596520624189	0.8429735024229302	0.8499502573640728	0.8513187019863717	0.8387710036413624	0.8743834833357707	0.8738814429552577	0.8586167418681393
L_D3_33	0.827667379406399	0.7985199025480391	0.8094560830290217	0.8364785899032474	0.8072174738841406	0.8255333533653846	0.858698707138842	0.8576525387334413	0.8686638726479364
I_D3_91	0.7469879518072289	0.7624023302048176	0.7788470792031565	0.7330235076478816	0.7488256424426637	0.7462500599031965	0.799204606653134	0.8073448712536936	0.8004202600358972
D_24h_418	0.8088547848408734	0.7911135341420199	0.8202699637023594	0.7993424657534246	0.7909946963957138	0.8153651329674968	0.8561966184416943	0.8439246583774468	0.8669184058784508
I_D28_157	0.7542724824444389	0.8095199459093982	0.8110048487770902	0.7450930988435083	0.802263558335364	0.8063400112639794	0.8075745178258329	0.8394512606511907	0.8466549426596983
G_D7_93	0.6644167638215622	0.6809081212859972	0.715370796432286	0.6728132961300497	0.6679721628054108	0.7052667642570156	0.7533497933253808	0.7357450093746554	0.7733500085270877
G_D7_54	0.7447403266146829	0.7511951257615997	0.7883156297420334	0.7396969518306704	0.7399035752301045	0.7679052234787291	0.7912228495146981	0.7827059481413897	0.8004404237590763
L_D3_74	0.7761139591902899	0.793909335480683	0.8212055666653063	0.7930234862748984	0.8112655843573414	0.8310915984833367	0.8291388304200604	0.8499958281184814	0.8464542272978449
K_24h_17	0.8560542954294064	0.8713108363960352	0.8721918597299689	0.8577272665700392	0.870350426642366	0.8650011843223586	0.8998494642699018	0.9060447626651557	0.8941414823569137
I_D28_40	0.0	0.0	0.9999796549479166	0.06514084507042253	0.0022598870056497176	0.9996405707465278	0.007782101167315175	0.01287001287001287	0.9997321234809028
I_D28_83	0.7431671697805335	0.7673959601898123	0.803875337591632	0.7206869009584664	0.7479354123012449	0.7700498889028634	0.753687040286749	0.7710298290008435	0.7887169870292233
I_D28_35	0.7192873509068717	0.7544104102212881	0.7725361303107932	0.7477380260645804	0.7497262274137616	0.7449086710056687	0.8063528210766029	0.8019406637757074	0.7965451476423263
I_D28_101	0.4027777777777778	0.6108970831040176	0.5785808394504046	0.4	0.5707848291400676	0.5343099460292984	0.41126117557542324	0.6157374735356387	0.5790235081374322
G_D7_105	0.11149825783972125	0.08602150537634409	0.012345679012345678	0.1271282633371169	0.0	0.0	0.38613188307273966	0.06074240719910011	0.012953367875647668
D_24h_233	0.8630071194485253	0.8649777045641739	0.8693643621244712	0.8583396374436132	0.8627196935556557	0.8633676405330738	0.8990097432766082	0.8984791889007471	0.89341697037027
I_D28_123	0.19444444444444445	0.08124253285543608	0.046632124352331605	0.13425925925925927	0.061606160616061605	0.021834061135371178	0.10091743119266056	0.04951370468611848	0.0
F_D14_22	0.14429530201342283	0.17727487034417727	0.17620041753653445	0.1683270353830299	0.1419939577039275	0.2457221081451061	0.27802961619824723	0.3184504267892318	0.34397590361445785
F_D14_32	0.7528927486759871	0.769361658244818	0.8120753035535256	0.7763382202523014	0.7901222224999375	0.8034689865065043	0.8341800960941631	0.8476652688121378	0.8646312490522166
D_24h_254	0.3532457188371167	0.3733137110620554	0.442056792018419	0.5073816392329883	0.5234438156831043	0.5782426778242677	0.4694394213381555	0.5086150490730643	0.5732397554901517
H_24h_24	0.835341705669328	0.8238667561466658	0.8487368354403664	0.8412092870621052	0.8440938670873595	0.8666339588699457	0.8673086903869442	0.8765214813716954	0.8900641946919613
D_24h_367	0.6291099476439791	0.6572643368246396	0.677331723513432	0.6218521944701408	0.643860720830788	0.6845226329314094	0.6550887746191908	0.6965384615384616	0.7165295437546746
I_D28_130	0.41396648044692735	0.4956045778736109	0.5401097928103418	0.3434287302028341	0.4351409263227295	0.48021108179419525	0.44494438195225594	0.47510917030567684	0.5443896424167695
G_D7_57	0.7350973151567315	0.7546961966604824	0.7789989248596344	0.703336749800706	0.7174359432193554	0.7500843791230708	0.7909645218554632	0.7882617543108065	0.8321774548656979
H_24h_54	0.8045823176075076	0.7914171969530736	0.799292263149429	0.8180643514604304	0.7966920880017575	0.8118658807614262	0.8216873037663274	0.8211011633517397	0.8076733351603179
H_24h_58	0.8385240943611801	0.8383527965580824	0.8583148558758315	0.8294258764516657	0.8273834523309533	0.8460121750622109	0.8760732861396291	0.8734242535938076	0.8717030035066321
L_D3_3	0.7001576580960351	0.6734683379344639	0.7441339024054442	0.7380516468762532	0.742569175493444	0.7561821285882746	0.7670673695037284	0.8148223115403522	0.8250607878100178
F_24h_11	0.7460151082517078	0.7708265554130863	0.7566026631354373	0.7451801416373864	0.7646582317543589	0.7507180313895528	0.7676031963401604	0.7567303140287203	0.7549664829207958
D_24h_409	0.8369201207795772	0.8559086270288406	0.8484306436736633	0.8311464182988632	0.8418409341387536	0.8375913426674848	0.8647317726605855	0.8807360880398671	0.8670913171516418
L_D3_39	0.7906616850529481	0.7846141106326598	0.8201959108539872	0.7714969951651529	0.7721462827203008	0.8101294165062022	0.7814912206294002	0.7984151950146335	0.8305997140213642
H_24h_8	0.8017390231869759	0.7480020119599844	0.8055286886524602	0.7862334596508667	0.7297175649825588	0.7840191116839028	0.7921729952096133	0.8114532416941667	0.8262962152701816
D_24h_294	0.8445544019035258	0.8493633161744785	0.8695395679411186	0.8440863800669592	0.8446867941675688	0.8577087690624264	0.8751787690738829	0.8738771289386144	0.8857889923618893
G_D7_108	0.7546394245300126	0.7656486622917719	0.7881079334302795	0.7168855244863278	0.7304600484261501	0.7521175224986766	0.7903021946455245	0.7890610974807013	0.8160142021976676
D_24h_309	0.7113368737012238	0.7940849101605979	0.7971347903377601	0.7027001818775358	0.7781291878852854	0.7817489690176589	0.6991077177812529	0.7656431360135064	0.7707281528131994
G_D7_44	0.7645913449836927	0.7874236507459698	0.8139402117500519	0.7755530129672006	0.7873768804821875	0.8131059337089488	0.8440072891738204	0.8499178094530389	0.858525013373026
D_24h_386	0.5101640513552068	0.5034316784027096	0.5496386458729555	0.5672097759674134	0.5602782726732841	0.6111512089498377	0.5867400631425564	0.6116866299773389	0.6207843473783575
F_D14_43	0.7555592850549635	0.8075354195858633	0.8240271253927272	0.7442030616839261	0.788025078369906	0.7874859075535513	0.8090510873227754	0.8377736442981829	0.8442119106841639
F_D3_4	0.7030324154757756	0.698099782353926	0.7234983360096814	0.7731953958711962	0.7430742441032135	0.757332516786597	0.7783506213412755	0.825071488197787	0.7953309509011809
D_24h_315	0.8261857308115793	0.8337425563740016	0.8363069152492015	0.8360626581845544	0.8400819808342104	0.8349135608278353	0.881176168464304	0.8754626803641701	0.8541785801813577
I_D28_22	0.12418906394810009	0.11629315566323441	0.016129032258064516	0.18197498921949115	0.1390728476821192	0.0150093808630394	0.2680652680652681	0.2215771649733914	0.0
D_24h_358	0.4063543225509382	0.4185062789160608	0.4369578881206788	0.55967983991996	0.5655358954130508	0.5946237719961136	0.5766	0.5708492903807164	0.5988347000431593
G_D7_85	0.766569908079342	0.7911046845005111	0.8246351975904865	0.7466404618597224	0.773229303880839	0.7986483275693657	0.8232848232848233	0.8334611719312925	0.8577222034471105
H_24h_44	0.4782212502278112	0.51264	0.48413017276014464	0.6195190947666195	0.45388652836790805	0.5872907413734199	0.5993630573248407	0.4609494640122512	0.5666262346213827
D_24h_292	0.3112610712779418	0.25269416573764397	0.23817186997103315	0.5250596658711217	0.4297571472486935	0.45298446443172524	0.5121082621082621	0.43158567774936063	0.4317155756207675
D_24h_403	0.8600815152241669	0.870543449083677	0.8734750611216601	0.8650721590366052	0.8680479560321976	0.8700115012181397	0.9002313411045976	0.9002329192546584	0.8887625720682575
L_D21_33	0.7393851475757407	0.7853415702033227	0.8106642291285802	0.7164641008327707	0.7565670015736594	0.7733562949750907	0.7950361731160371	0.8135164139676949	0.8202708362417981
I_D3_114	0.4833976833976834	0.5155440414507773	0.4596792935161515	0.6171644930584771	0.5524387161991408	0.6581593194122196	0.6555407209612817	0.5999459020827698	0.6270358306188925
F_D14_67	0.7338348229497025	0.7441138698630136	0.786814065758277	0.7385296031229668	0.7424564385890353	0.775929022931489	0.8196643143238603	0.8032647508927053	0.8161245425021908
I_D28_43	0.7834579413468701	0.8526420019803763	0.8507628456187526	0.7612257868413054	0.8183594337070547	0.8303079985946832	0.8221257570637623	0.8650108295125313	0.8687084911356276
K_24h_15	0.8234614559437559	0.8248502256873205	0.8478816685828028	0.8319825537870651	0.831914273689663	0.8400135295112464	0.8898678414096917	0.8840017891754883	0.8834249169538356
I_D3_80	0.7512288541334184	0.7331490015360983	0.7536477331943721	0.7642573571113491	0.7307482250136538	0.759835433273335	0.7819603126879134	0.7488399071925754	0.767052767052767
H_24h_28	0.8665757000474609	0.8187274257936615	0.8558888076079005	0.8472940365391244	0.8115391714790496	0.8284180724312846	0.8297747096912292	0.8400148203038162	0.818535782835207
H_24h_18	0.8084247199018172	0.789771097112206	0.7531242802943066	0.8233528560234804	0.7858693606073917	0.7543130250307856	0.8134548752412623	0.8234617341858973	0.8116642222413942
I_D28_132	0.7756294101345158	0.8283689236308941	0.834984960477534	0.7895084675753821	0.8265256664463538	0.8150367133654669	0.8384301833290668	0.8748350888949386	0.8357819550480101
G_D7_21	0.7298313207724475	0.7428136956735014	0.7793303453730557	0.7567715458276334	0.7470165929729473	0.7619824597185396	0.8229565806465271	0.8124463613757894	0.8250510551395507
I_D3_83	0.716699351335043	0.7349039101060665	0.7521406380237933	0.7737784477370492	0.7507692307692307	0.7821398234664106	0.7681505034446211	0.8051359985113048	0.8071167276355171
B_24h_105	0.849194539690755	0.8550890004564126	0.8655472032947715	0.8568054136874361	0.8597207925887802	0.8536798824287058	0.8987713158090699	0.8948323708092702	0.8847927684171688
I_D3_61	0.5658762886597938	0.6684457999745839	0.60901232591644	0.5339318974163045	0.7033772527638952	0.6607607343461379	0.5203055219333027	0.7864021090606355	0.7036247334754797
C_24h_3	0.39988333090272715	0.3609093779602147	0.4866905795733434	0.5750884469928023	0.4261141516810008	0.6099141178243183	0.5758641600970285	0.4444444444444444	0.5723261032161556
D_24h_291	0.819193695912193	0.8165599452297532	0.8139995357157488	0.8140418807920623	0.8054021038344079	0.8033087981439797	0.8164322258676824	0.8353920871545812	0.8354442772005825
D_24h_383	0.299875052061641	0.2586054721977052	0.3042128603104213	0.46	0.36694772344013493	0.4813811780636425	0.47554038680318544	0.3996802557953637	0.5042151746286632
D_24h_347	0.8211015008903587	0.7876107539628262	0.7657971014492754	0.8445140385420381	0.816301703163017	0.783143474052565	0.8251834543234835	0.8354577642893273	0.8187134502923976
E_D35_139	0.7943110780600032	0.8416586496953551	0.856948948043134	0.7906869205336293	0.8484015800191369	0.8472364572657051	0.8320767352934823	0.8717492065666598	0.8665226179689134
H_24h_42	0.8330044698586558	0.8455338299982201	0.8334983068507423	0.8507234726688103	0.8550108503915024	0.8381326295809987	0.8416775539068212	0.8623587167484873	0.8448991973119283
C_24h_66	0.7116633907452443	0.7104382681286646	0.6628911138923654	0.7144096318656535	0.7022179297023214	0.6111688987127811	0.64741096306105	0.6280238337131717	0.6755865102639296
F_24h_43	0.841163770946849	0.8435815203259079	0.8472520886946099	0.8334129529789122	0.8370415120393544	0.836164537414011	0.8805491403643828	0.8716011349817592	0.8719781305579343
F_D28_25	0.749869806407789	0.7782566251577419	0.8213784121958071	0.7566449291657297	0.7807772314674736	0.8106218010439366	0.824650118550536	0.8429428703316993	0.8573906927675536
H_24h_9	0.7689481929663443	0.752774564666896	0.7358354218238288	0.7683832949013579	0.7599194711728992	0.7157822535386917	0.7483947717601842	0.7835909631391201	0.7638165518894943
L_D3_80	0.8350581005191962	0.8250186892599053	0.8275898501470356	0.8173678103188486	0.8302994715208456	0.8374149424890331	0.8570146047421325	0.8872410760319049	0.8679245283018868
D_24h_366	0.2879746835443038	0.13930348258706468	0.30097087378640774	0.5310802655401328	0.22890559732664995	0.5932621199671323	0.5411334552102377	0.2574089754445385	0.6194837635303914
B_24h_71	0.8332879356695366	0.8562137774631325	0.8504022106232729	0.8348214810893477	0.8592336571122102	0.8565818199558488	0.8751150200081317	0.8982915051644615	0.877321776048116
J_24h_41	0.8633030773843596	0.8715567253234853	0.8812150500517777	0.8617872962978015	0.8656184945765312	0.8719947304863322	0.8877910351499516	0.8940302398331595	0.8937787296280819
J_24h_39	0.8716436637390214	0.8654768710695732	0.8727341916661381	0.8761993800127934	0.8684281083189119	0.8699068720703247	0.9053135144370408	0.8969816050679223	0.8934545036236052
F_D28_21	0.8217512610631733	0.8558992693921965	0.8583060589127485	0.8115725380099902	0.8403931260417266	0.8519501976751047	0.856114605171209	0.8781122327464596	0.872414376162474
L_D3_51	0.8423926605504587	0.8641308273500816	0.8599993986228464	0.8516372613083569	0.8730292591586741	0.8650489190234039	0.8922894552508217	0.9066266659586896	0.8900516351118761
C_24h_41	0.769119623170397	0.7662884100471758	0.7347414381956257	0.7676459692816231	0.7671734391593539	0.7390798519301957	0.7999173714396811	0.8143748356717738	0.8264615384615385
K_24h_4	0.8417037320686913	0.8585912645318586	0.8587363966142685	0.8439552063789869	0.8527044620665167	0.8511566344794392	0.8860369329805515	0.8951712752785803	0.8876564595440322
G_D7_104	0.5691043413297916	0.602842311292656	0.6378032036613273	0.6011768551814318	0.6112227805695143	0.63541479215404	0.6435543062387756	0.6614978818639597	0.6837826272999572
L_D3_29	0.7142287950875383	0.7341160079496794	0.7775520568816658	0.7464960255076057	0.7655692649552658	0.7903601865251648	0.7460530670248593	0.803387295901511	0.835126344758569
I_D28_8	0.8003644604350162	0.836181640625	0.8649965735170944	0.7972279142587434	0.8312094253426304	0.8405905718354193	0.8330788360019197	0.8642469147026068	0.8678542815401291
D_24h_376	0.8284379932631442	0.836750840640865	0.8545111006140765	0.8296905081619776	0.8372824697669846	0.8421370359191066	0.8793789628194846	0.8798738093050323	0.8824210559258912
I_D28_54	0.5835616438356165	0.5235938641344047	0.6259601614373128	0.5900603274921	0.5201050158905623	0.6062182583921715	0.59411216198215	0.4867643279362632	0.6303086563007658
D_24h_432	0.48610959799542436	0.5534162548986199	0.5032347504621072	0.5547430428600447	0.5535495716034272	0.5633379813364797	0.5287930854941164	0.5444144287303353	0.5321585903083701
D_24h_237	0.8548966186028792	0.8705076343910024	0.8470593597939672	0.8539346610600249	0.8663617113375528	0.8471766101076446	0.8817340021544454	0.8835447498238196	0.8680819046595367
D_24h_324	0.49475451112043645	0.5296215345680433	0.5169618092596544	0.5348110831234257	0.5509575170592119	0.5442817651274701	0.5407986993191749	0.565652077316152	0.556852215222555
L_D21_54	0.7649833456285069	0.8087180957843418	0.8332139947161799	0.7537527369585336	0.8023278276827973	0.8223813920986298	0.8253509496284063	0.8441088011240149	0.8613825551936302
F_D3_3	0.7348050144366068	0.7962871531549324	0.7819393831659408	0.7724731030577576	0.8085432919810718	0.7997588078215178	0.824921594619936	0.8625585436978997	0.8453565963622596
G_D7_99	0.7912124106584104	0.7770478276048113	0.7994983220907765	0.778220101990459	0.7628950955838062	0.78489927205011	0.8211537314323212	0.8233258349195363	0.8333435376232168
L_D21_42	0.6740217815459931	0.699964801126364	0.736	0.626599117979371	0.641116494323523	0.6714077445507236	0.673777597182717	0.673612744933284	0.7097094447018334
B_24h_81	0.7193826922792103	0.7507616592453714	0.733505268587429	0.7548764815079252	0.7757512397044488	0.7524941022652986	0.7939295476816752	0.8169942152243037	0.7910953628100447
C_24h_70	0.7925240631716662	0.8155459831173096	0.8130211174316216	0.7947488288555187	0.821067130913891	0.8152949801288729	0.8559320579909068	0.8655502307733116	0.8597447961220416
G_D7_81	0.7640971275682771	0.7784193240809407	0.7989101429735119	0.7503511684331503	0.7640575979406323	0.778871876600831	0.8347250081634557	0.8389739588413148	0.847723704866562
L_D21_51	0.7489245668884136	0.7794894366197183	0.8018574160065556	0.7604735883424408	0.7789946777054997	0.769538550633078	0.8288062752951976	0.8341938689537471	0.7973716163131205
E_D35_3	0.6992331220355512	0.7928141135972461	0.7535832143033049	0.7129920200842823	0.7992802224766891	0.7556109725685786	0.7541444704879607	0.8128013129551749	0.7872129756235561
L_D3_73	0.8635555038321502	0.8526884198742222	0.8710894994559304	0.8627502504557474	0.8569012068572915	0.8786016522264759	0.8883692307692308	0.893784397725367	0.9043617572682866
K_24h_2	0.6744698639507487	0.7606067606067606	0.7608477842003853	0.6703622142911383	0.7448265251173167	0.7405867405867406	0.6783992654372943	0.7391270641134972	0.7246061922868007
F_D3_59	0.7419822056693565	0.7876920692127342	0.7955253988630112	0.7758137482069954	0.8128474366893144	0.8173297966401415	0.7940656437353928	0.8680845124483137	0.8511453865109063
F_D3_56	0.7154651785031726	0.7033642905467741	0.7254550880334228	0.7383292816122327	0.7671493134517401	0.7419477074649489	0.7677991337303736	0.7806616909880807	0.7789257566726273
G_D7_106	0.7561064306927693	0.7561515253100906	0.7554999831029705	0.7239667369988829	0.7030970406056435	0.7252350716491447	0.814932088992584	0.7893406426069742	0.802736532089827
C_24h_75	0.6749947949198417	0.7055746525183082	0.7276566860245871	0.648928520063282	0.6815746564174238	0.6962997804954532	0.6305517686733156	0.6580945003872967	0.6731837021975444
B_24h_69	0.7521725898623745	0.7092640489066542	0.7855873102693833	0.7803942676444863	0.6945021505690961	0.7493963611630675	0.7753661549320628	0.770759108522092	0.7780647842997536
C_24h_13	0.8377704629030259	0.84945384571849	0.8509066585234626	0.8482071006724224	0.8539489535763315	0.85674808215432	0.8841089121520084	0.8879372250003265	0.8770821059396926
D_24h_433	0.4395844723892838	0.4872944693572496	0.4551971326164875	0.5510009532888466	0.5768634634352543	0.5458054554812146	0.5139295255056608	0.5552848004873592	0.5060074575334899
I_D28_71	0.16900078678206137	0.5748474894415767	0.4651974689068296	0.23066702099388786	0.43217375299098104	0.46367744177963155	0.21308858739026337	0.5183410138248848	0.4949530107901149
J_24h_18	0.8327968739651632	0.8660100022847859	0.8521830212298496	0.8389744683119237	0.8577957641291443	0.8434765850838312	0.8521783663167136	0.8887898895636475	0.866819178792953
F_24h_1	0.5202072538860104	0.5432542535346274	0.5607541899441341	0.5965485550903706	0.6194203511741062	0.6362886597938144	0.6164609053497943	0.6238140923142522	0.6180533915030643
F_D3_53	0.8004121393780442	0.796813475280735	0.8125801840108501	0.8274504084014003	0.8163482707194092	0.8232018561484918	0.8556268469086219	0.8591515615285283	0.8684509794499704
I_D3_17	0.10232558139534884	0.0	0.0	0.16171224732461356	0.0463768115942029	0.0782472613458529	0.050761421319796954	0.04709576138147567	0.09556313993174062
F_24h_31	0.8287777512532825	0.7893777949539005	0.8500551267916208	0.8226912616767175	0.789064637950851	0.8386314001455958	0.8574748900141114	0.8240380903358641	0.846234517162212
B_24h_108	0.820356902768441	0.8268494504137335	0.8357954910398869	0.8247945102179323	0.8218318121562115	0.8290959780766367	0.8690894770892521	0.8591713287706245	0.8541648264287607
H_24h_34	0.8647449545495111	0.8620758383576661	0.8442316970974377	0.8581003593363745	0.8542400737079323	0.8297567228010507	0.8756586249196799	0.879520552645424	0.853089063736673
F_24h_15	0.8066465851593724	0.7991692147925922	0.7933380805443468	0.8199296600234467	0.8084984537853624	0.8113381622597805	0.8719601733462269	0.8546837750666105	0.8479093606690046
I_D3_35	0.7007525185095279	0.6369595676541233	0.6809414157121924	0.7469118233050607	0.682532150144735	0.6811354128646433	0.7142290183261352	0.7665456296266576	0.6773165889468581
D_24h_236	0.8447020030513313	0.8616357473921219	0.8439967195857865	0.8493275306729611	0.8564556083434056	0.8387167789831587	0.8802961275626424	0.9010342031303807	0.8767073599256413
I_D28_65	0.752075063154096	0.7814547145091079	0.7958199356913184	0.7192905364918308	0.7283519259103347	0.7469869363674674	0.7886096178991718	0.7815951854955435	0.7946166456975103
G_D7_109	0.626701231367466	0.6385377519644687	0.6784702549575071	0.6600696643445219	0.668056018672891	0.713225138121547	0.6441200324412003	0.6521292970754233	0.6887076759439815
D_24h_275	0.814301759640584	0.8301975778604996	0.8072161762074407	0.807779011473369	0.8184982264484004	0.7840651295995367	0.842636960170914	0.8267989173987329	0.8056447004000528
D_24h_447	0.7230421377183968	0.7686217409109524	0.7870704825414467	0.7400220855024452	0.7872913769123783	0.7892154696132597	0.7506203027796756	0.760535721299242	0.745992503389425
L_D21_40	0.12790697674418605	0.19032258064516128	0.2620528771384137	0.1618798955613577	0.21284238886394252	0.30350459339911534	0.11503531786074672	0.17523975588491716	0.302727877578177
F_D14_46	0.7102274870788848	0.7357484513447816	0.7601490643831271	0.6999693768182514	0.7177486765115632	0.7347530292661326	0.7717368457927556	0.767180976583772	0.8002787660932399
C_24h_60	0.8156746801085692	0.812161599333611	0.7952235772357723	0.8209832980475182	0.8261065131342209	0.8243006600511876	0.8380856949920491	0.8621633480286663	0.8455745843676339
F_D28_53	0.7792302106027597	0.8178101104502974	0.8503727517113322	0.7690005073566717	0.8115137043189369	0.8363331258288901	0.8297269136640093	0.857121628649974	0.8633364264357151
F_D14_29	0.773242572357141	0.7901561122348426	0.8393440806603513	0.7770506772180794	0.7892883760376244	0.82916792406244	0.8277949840486226	0.8384085980955972	0.8659927942353883
I_D28_150	0.7978992021007979	0.8243439176453531	0.8498157591096884	0.7810816340448749	0.8020285913784866	0.8115515288788222	0.8183852202262993	0.834184635425594	0.8384534270650263
I_D3_127	0.6189907759088443	0.573751257123701	0.6613521695257316	0.6220607528509435	0.6122287343576747	0.7451904941531498	0.6117051209904333	0.5939158382539801	0.6938452056000705
H_24h_47	0.7861161157480604	0.7804061430962952	0.8193699045434061	0.798101445168603	0.8046154385718794	0.8045118692029555	0.8369871081735488	0.8392179749051649	0.8073738028371858
F_24h_45	0.7051475098990575	0.7160747984216846	0.7490783684147937	0.6893588896232651	0.7033649503161699	0.7389544094349586	0.7510337434274338	0.7148602768346827	0.7334920978566789
C_24h_57	0.7864463501359549	0.7788379651354781	0.7686512758201701	0.7844627984932785	0.7714123261944554	0.7740569933920705	0.8363387638353439	0.813731722822632	0.806275748846142
F_24h_26	0.5915428571428571	0.6013953123775182	0.6550685848109735	0.609373839411721	0.6234440626193204	0.6748007157963234	0.6132667617689016	0.6401992382068561	0.6808808653023111
L_D21_34	0.7939371333627209	0.8447687850672926	0.8590833192623027	0.7968771077836234	0.8455340867663143	0.8532159707588162	0.8454110122977552	0.8841525002995908	0.878095704491395
J_24h_36	0.8249902447182117	0.8308115161442572	0.833238189387505	0.8438424798006909	0.8368228373987084	0.8312613455085538	0.8672830453357139	0.8570085263733052	0.8506625891946993
I_D28_47	0.41988384010932694	0.49695493300852617	0.4977571025087224	0.470550576184379	0.4627910763719264	0.5130204272571339	0.4490748458076346	0.40393754243041413	0.49935107073329005
D_24h_319	0.8077610344293895	0.8430180985290808	0.8306626988668879	0.8179920773523023	0.8332598913057992	0.8254541253934791	0.8217758115129379	0.8671515800228672	0.82994032306507
C_24h_32	0.8261143530314238	0.8291300497309081	0.8	0.8258687624278004	0.8260764262648008	0.8022703549060543	0.8447673121265465	0.8468893028534771	0.8315762961896881
C_24h_73	0.8579623053810435	0.8644039304980363	0.8742833998005982	0.8613615262511606	0.861649350845183	0.8687300221293337	0.892192243799049	0.883878501304655	0.8918998267813628
D_24h_379	0.8205336474028347	0.8334200520312187	0.8353764955737326	0.8281329197331874	0.8301796311467221	0.8339421421673594	0.868071300853472	0.8585669328579485	0.8584094368340943
E_D35_128	0.7767382680937056	0.8541362496900912	0.8507604305039715	0.7718396967505424	0.8461602004570862	0.836625748584126	0.8303517494540217	0.8814060112073357	0.8730110927069217
L_D21_64	0.8298259288126786	0.8585829902030385	0.8834726261919664	0.8230021112380161	0.8514229984927741	0.8728596913909478	0.8698097870264998	0.8904339726209685	0.8970859080503296
D_24h_445	0.5742574257425742	0.5869818545030797	0.6139154160982264	0.6841206602162777	0.6404842758009744	0.6926093514328808	0.6744843176038429	0.6630514436464898	0.6766467065868264
C_24h_38	0.8154601446041239	0.7973027694149545	0.8124005209086963	0.8126013435255964	0.7930761795975749	0.8075603856013287	0.8639011360344994	0.8385189893532496	0.8459922825184389
H_24h_36	0.8206695517059828	0.8280339603795572	0.7996468013133021	0.8354253303320489	0.8352969524799939	0.7988369800906762	0.8331503349989916	0.8391899141630901	0.8392073124230572
F_24h_60	0.8103584452249315	0.7853780832996361	0.7897639604740487	0.8102785619536751	0.7803010471204188	0.7806433399206204	0.8086140127752611	0.7919554061717637	0.8004314088018601
B_24h_72	0.8356445363861082	0.8339182730463307	0.8645397006993523	0.8351686585599221	0.8337329156677108	0.8544339708977762	0.8847874360377176	0.8808529916189367	0.8865391750143343
I_D28_149	0.737884751887462	0.8123494635428071	0.7829660314830157	0.7480697181951458	0.8042652104933034	0.7644262953541304	0.8029842823862463	0.8101850324878789	0.8214674241508522
I_D3_65	0.6056331031742089	0.6594653403792353	0.691496837666901	0.6981888432745713	0.6862789813759027	0.7255805465577809	0.6791682138878574	0.7010939629452282	0.7232621495737762
E_D35_156	0.7291736519645198	0.749600868510122	0.7716192026037428	0.7101805231487167	0.7359649969436669	0.7482453263365038	0.8137452917735685	0.811801189223022	0.8098159509202454
F_D14_26	0.07142857142857142	0.0	0.9999889797634549	0.011049723756906077	0.0	0.9999304877387153	0.10232558139534884	0.0	0.9999016655815972
G_D7_87	0.7190162086910404	0.7132448420141394	0.7516054638992372	0.7014482990906029	0.6811525050467976	0.7263408647946293	0.7798216276477146	0.7391027573960532	0.794047776164709
L_D21_60	0.7099131799676264	0.7564325263272175	0.7703161182616188	0.7187103445034544	0.7633595691797845	0.776658615550645	0.7871912009872908	0.8017606550394017	0.81600902446476
I_D28_80	0.1839913074972836	0.036101083032490974	0.23393574297188754	0.22025316455696203	0.0515695067264574	0.2367210372229193	0.3264975715056665	0.06609442060085836	0.3731699012597889
B_24h_101	0.8016489574979951	0.8365821127467176	0.7901234567901234	0.8014101647283175	0.8246551174928328	0.7865891841795456	0.8575418674664316	0.8633644734189125	0.8356076710324808
E_D35_74	0.7849600923165689	0.8253638676844783	0.8343055938567276	0.7868029951727545	0.8230682640508161	0.8230466460095469	0.8543692766380351	0.8789782714387224	0.8602944032314445
L_D21_80	0.8085124139369915	0.8403480731664003	0.8548806845750078	0.7859870708967165	0.8260701539021119	0.8262312851432829	0.8507279146336626	0.8698249747559744	0.8768137152414802
L_D21_19	0.655929552169631	0.6285045018666277	0.6477198341697578	0.6251238705916642	0.5860568056067872	0.6158235487764732	0.6206417236186725	0.5764671447387677	0.6074057915689589
J_24h_43	0.8496055602059711	0.85345814100009	0.8541112675321967	0.8557792281000639	0.8572807151201178	0.8540650458821863	0.8704621113806917	0.8667610975303283	0.8516390125455281
J_24h_58	0.837262116943598	0.8324910358846946	0.8277988955031198	0.8401932586180025	0.8340176769434199	0.8205933090127542	0.8772953402964082	0.882744836775483	0.8611056948614957
H_24h_51	0.8534948037865958	0.8643788437884379	0.8665487620010106	0.8641740574495481	0.8659863945578231	0.8655774507358444	0.894436746098453	0.8894949749607508	0.8841558685666624
G_D7_49	0.7287618850764779	0.7335234556918971	0.7721522522270937	0.7190643274853801	0.7160981259212466	0.7442383361439011	0.8137314836585939	0.8006278688134706	0.8320423867793617
I_D28_82	0.4078119827871566	0.3611333440051225	0.4111037673496365	0.45557491289198604	0.401240659805442	0.5068135691504784	0.48248218527315917	0.41348508860394756	0.5037058997924696
F_24h_24	0.5092307692307693	0.4950946040644709	0.5125892521608418	0.5985857589212301	0.5809682804674458	0.5745606964372078	0.5866336633663366	0.5489941596365996	0.5745932848736587
F_D3_21	0.6707574387460707	0.7122790946219322	0.7258242883473275	0.730340779200651	0.7653077176952874	0.7590600174070851	0.742783972683135	0.8235634679403676	0.7760053230512003
G_D7_103	0.7394460293958326	0.7639604727765937	0.771955268882867	0.7185408546002795	0.7333649438912597	0.7387177093059446	0.7800479945149126	0.7896935933147632	0.7890895953757225
I_D28_73	0.36036036036036034	0.3615676359039191	0.13616181549087322	0.3579863269111249	0.3045489591364688	0.12099644128113879	0.4618973561430793	0.3914656771799629	0.1440443213296399
I_D28_104	0.763658437879401	0.7885132640683509	0.8100597770477678	0.7612716906913636	0.7942831945633284	0.8093409939368265	0.8150721663907478	0.8474305235868486	0.8562819531230704
I_D3_8	0.8450652113588012	0.8136398549559688	0.8283998450213096	0.8663183336887752	0.8524984535019589	0.8457637508591385	0.8914569973435306	0.8762063936816923	0.8496452899445875
K_24h_14	0.8095659542415968	0.8136833546288768	0.816893775162589	0.8095522834292548	0.8143666570632863	0.8161305808929429	0.8659442137725479	0.8617119027424371	0.8675311826437229
D_24h_361	0.841795864295916	0.8263118688958782	0.8410567897039459	0.8343152454780361	0.8181930897669036	0.8208271474019088	0.8824542478093832	0.8669214469502043	0.8639516410276281
D_24h_350	0.835760645876207	0.8327861908291856	0.8350335100799398	0.8467219841342208	0.8439791397090538	0.8440435227378406	0.8725310408466004	0.8768526003772568	0.8493134399334245
G_D7_7	0.616754685720203	0.6289942166650512	0.6574580010181571	0.6284541291646929	0.6354584633675138	0.6650082403059797	0.6994263754273927	0.7119805186116834	0.7254688849873199
F_D14_21	0.781157254414953	0.8087348725048006	0.8227483751160631	0.7750119574937093	0.7979014196278987	0.8070914838059462	0.8384240814519699	0.8445789495064386	0.8350446052853056
I_D28_21	0.7773886633402548	0.8170735589012318	0.826921178212934	0.7660455486542443	0.7966107073720288	0.7936612093572624	0.8374583463871721	0.8442835877528385	0.8248216918956334
I_D3_79	0.7992532880780653	0.8278643779947837	0.8252357013218548	0.7909693509220975	0.8442129731797384	0.8372534378694543	0.8238773374584831	0.8883497807017544	0.8624716700590418
F_D28_45	0.23099166524919204	0.30007283321194467	0.28448665762098596	0.24025874018173418	0.21846608916120855	0.3260524225575854	0.3043031282126597	0.3196672608437314	0.33408071748878926
F_D3_29	0.7867128474777022	0.81895422748906	0.8372024970737417	0.7943546992286139	0.8481664065276855	0.8563208451899949	0.828362299680779	0.8802182335272865	0.8811619848116199
D_24h_268	0.5756317475382607	0.5494716618635928	0.5376011423131842	0.6044792833146696	0.5944048023558727	0.5711398090960135	0.6117063268298184	0.5904631530914899	0.5609590590364171
D_24h_307	0.6574716267339218	0.6704573145967021	0.6692575499959518	0.6829007633587786	0.6982629882889255	0.700618976729609	0.708136836589565	0.7239254352179941	0.7193979419444018
D_24h_449	0.5191820484980094	0.5823070839453169	0.5531298499741335	0.5589050589050589	0.6083699026008776	0.5737914738603919	0.5972797161442933	0.6376089663760897	0.6051674641148326
I_D28_160	0.374079528718704	0.24339757316202712	0.29938417811463763	0.4713412860052371	0.33550950894124326	0.2817796610169492	0.4230055658627087	0.2987951807228916	0.3111449220235831
L_D3_60	0.6630546955624355	0.6582071542563543	0.7002533978346003	0.7407651579142546	0.7526926769660469	0.7543244174964006	0.7475446385669531	0.7903578774167009	0.7495786224267561
I_D3_47	0.6508090373573931	0.676943212390024	0.7067075137052564	0.7392326815830141	0.7772742200328407	0.7961948688382819	0.7292063283660474	0.7741894060995185	0.7593139322367496
I_D28_12	0.7239445300462249	0.7228173540439208	0.7531271392121476	0.6955610357583231	0.6878306878306878	0.6909860557768924	0.7232824427480916	0.7071516247819627	0.702504213821334
J_24h_32	0.7376127179213146	0.7837185333691002	0.8035682278812613	0.7467580660396453	0.7882307615473524	0.7848595032111562	0.7861068145521309	0.7918140274190344	0.8062180193017683
L_D3_18	0.7624066754501537	0.7965865060316564	0.7988164662572466	0.780371996715576	0.8104298152669646	0.8095118057306109	0.8365384615384616	0.8161428338786326	0.82511181799099
F_24h_56	0.7460246360582307	0.7552607502287283	0.7533945574398557	0.740594950233369	0.7351674228935731	0.7440018107741059	0.7499069396437118	0.757554386155265	0.7533968118112764
F_D14_1	0.0	0.0	0.9999966091579862	0.0	0.0	0.9998669094509549	0.0	0.0	0.9999643961588541
I_D3_87	0.5009259259259259	0.5286545582789631	0.48031611298112104	0.6041666666666666	0.524052377670572	0.6441725080194843	0.6020751920226385	0.5084694494857834	0.6027784924105994
L_D21_83	0.7586342781546429	0.780211776570116	0.8184588593818024	0.7314055449927637	0.7535159559446484	0.7674071472473439	0.7938403679516174	0.8002226495293998	0.8107416211697709
C_24h_31	0.8321316421942705	0.8340661883823189	0.840010941916659	0.8405200020772386	0.8414619153831293	0.8394453337170195	0.8892565664921965	0.880261821464846	0.874392394008799
L_D3_31	0.8428073976630813	0.824685763277554	0.8427023287987088	0.8434395758425255	0.8198619192619615	0.8440886252194443	0.8904949689153346	0.8718297919648689	0.8889074856688565
F_D3_11	0.5923203963666391	0.535695674830641	0.5887929575080413	0.6946882217090069	0.6360134515438703	0.6524879323485646	0.7326597487711632	0.6903517320811553	0.6766304347826086
I_D28_134	0.15751525235718247	0.16318785578747627	0.23015873015873015	0.321353065539112	0.2652905198776758	0.5080610021786492	0.2164090368608799	0.21295089091699262	0.33434343434343433
G_D7_1	0.7453015427769986	0.7539793755165104	0.7828358208955224	0.7208685681525011	0.7342665050148793	0.7430884374522683	0.7870921100193882	0.7842781252101405	0.7934937828706767
D_24h_406	0.7534572037770332	0.7740675403225806	0.7729866835764109	0.7622926627707928	0.7692401512379559	0.7680412371134021	0.7675166551803354	0.7752682435236232	0.7692491202958192
I_D28_24	0.5208898534997287	0.5731150038080731	0.631864406779661	0.5157933853586028	0.5273261508325171	0.5531027290109508	0.48251990308065074	0.49009271041628794	0.5340705805822085
C_24h_20	0.8032520325203252	0.8175408192738332	0.7909393326245756	0.8105454963310734	0.8209717393835559	0.7891910036925143	0.8408525596151268	0.8357727498831793	0.8134099267499468
G_D7_39	0.705634271762051	0.7170160543998713	0.6834268977300464	0.6622725871106999	0.6588403601784061	0.6520536284315812	0.7245095532093669	0.7410994244889859	0.6887337506018295
D_24h_430	0.4438613753143107	0.4974812797821647	0.468716609284103	0.5040056789372275	0.5276088844769823	0.513516471489548	0.5148356054530874	0.5311964766332273	0.5328577604842196
G_D7_53	0.7120292454131605	0.7444778362133734	0.7463356027232679	0.7265915074596638	0.7524403669724771	0.74953125	0.8025024533856723	0.8096057157978301	0.7839899237282205
F_D3_52	0.8186489449164155	0.809445178335535	0.8047063555913113	0.8382991617008383	0.8303725114481504	0.8128069076887585	0.8414651087409512	0.8464375849349641	0.8232249080478907
D_24h_370	0.8216418159378232	0.8118014036911879	0.8390412140024142	0.8079311833670996	0.7891671520093185	0.8236223175965666	0.8610173651592318	0.853703093647989	0.8722556153116102
D_24h_421	0.8419592330091753	0.8503325175937063	0.8403917743863071	0.8504554206666758	0.8539146690125358	0.8444729726038622	0.8897112119940488	0.8865945088406131	0.8791840472072439
I_D3_151	0.7634231865001095	0.7613703345672318	0.8025206931906275	0.810616376763187	0.8140530894490297	0.8487949818421922	0.8072850487081745	0.8519429008201294	0.8725398516843181
D_24h_436	0.6228501878605069	0.6182723218915276	0.621866031299074	0.5893258735121496	0.5908700322234157	0.5814280096623785	0.5935559575612379	0.5973515017752615	0.5705438745442741
L_D21_74	0.7464144034177601	0.7875859615840645	0.8085285791724387	0.7416355842565273	0.7748326639892905	0.7822275955871241	0.8238471440470482	0.8299024337943605	0.8239164718037958
H_24h_41	0.8225077446549185	0.8289212946496621	0.8150227075572791	0.8196424074540418	0.8199546485260771	0.8220231769647285	0.8063569682151589	0.80146771037182	0.796128905482413
G_D7_64	0.7751486027921383	0.7925289783659487	0.8328510471332581	0.76625394069539	0.7716498364051503	0.8116526831188643	0.8594756492840439	0.859761879675482	0.8908911542255837
H_24h_27	0.7896127721842444	0.7975020238232913	0.7745131329271946	0.7919593645304226	0.8143621084797555	0.7740735611261698	0.7004786006955205	0.7716613951169349	0.7362901674042717
J_24h_34	0.8362135329563856	0.8511971479115744	0.8476812129671443	0.8351706875432711	0.8606960456263463	0.8567741581208901	0.8732394366197183	0.8873944442321654	0.8740891680315712
I_D28_127	0.21896938013442868	0.34854771784232363	0.4073176107560062	0.2614361341115787	0.3372988103568929	0.40929161067383374	0.20857699805068225	0.27742564602632863	0.3630573248407643
L_D21_70	0.5638368039197211	0.6508402867552003	0.5924585793182251	0.5083293669681104	0.4939888108558505	0.5447373484702713	0.4961315280464217	0.5310830500242837	0.5562616091504546
D_24h_298	0.7094029017857143	0.6883733737179046	0.74032187907786	0.7226664874672402	0.7121815286624203	0.7487272473673199	0.7358899222830934	0.724652275158915	0.7486144101346002
I_D3_139	0.7331755797444391	0.7610942249240121	0.7402522935779816	0.7653828726778432	0.7686653771760155	0.7784891165172856	0.7543450064850843	0.7543698252069917	0.7447662247034194
G_D7_75	0.4309125964010283	0.4757465907129294	0.46985045827303423	0.5461582568807339	0.5558441558441558	0.5502797303112896	0.508104832601121	0.5581847649918963	0.5403274711946634
I_D3_130	0.6907216494845361	0.6810801990699192	0.6727039589677833	0.7458428560170226	0.7268927078495123	0.7244082502473552	0.7240530453426507	0.6947434097644674	0.7071992639730124
D_24h_454	0.0	0.0	0.0	0.0	0.0	0.0	0.0	0.0	0.0
I_D3_22	0.5786510123397628	0.5927770859277709	0.6145578895945286	0.6720304890959136	0.6666666666666666	0.7119629589749111	0.5936784241868988	0.5989304812834224	0.630351102297912
J_24h_60	0.8765270290320986	0.8780493854720889	0.8825698928791712	0.87575735094097	0.8745488595914621	0.8740574766178674	0.9145488113418275	0.9116467240374396	0.9003278764496657
I_D28_76	0.7639022512988263	0.8252113193678795	0.8268309377138946	0.7580681201519456	0.816304149150064	0.8079845183486238	0.803861549328938	0.8254899346753766	0.8188393938402121
D_24h_429	0.5125048095421316	0.5551285840969553	0.5392420173082662	0.5667581434196397	0.5948299319727891	0.5522920669777656	0.5279960094774909	0.5632512879221523	0.5317735413056037
B_24h_77	0.6567066163191594	0.6797418916624215	0.7014767932489452	0.6702480644651604	0.6894075403949731	0.7035099561255485	0.7080050077325282	0.7212144212523719	0.6980349174038989
I_D28_74	0.6974302897758338	0.7324734507873215	0.7585179376592825	0.6603327199669533	0.7031256573135333	0.7037531883881939	0.7124518159635039	0.7473150005901098	0.751356890727597
D_24h_384	0.5169833045480714	0.54551506074222	0.59721300597213	0.5537167661421595	0.5546401367946526	0.6159330440173589	0.560908842047632	0.5927438354012879	0.6332602568117758
C_24h_18	0.8616578874410867	0.8580363197950418	0.8534224881224706	0.8516701764119895	0.8452403393025447	0.8409402472613852	0.8865638635580021	0.88875457745227	0.8825266553601291
L_D3_40	0.5912307387077574	0.6224985428404896	0.6245579976426541	0.6568896257093668	0.6472536399425107	0.6925592258925592	0.6789312308366184	0.680326360345991	0.7039193875547994
C_24h_47	0.8084970621859463	0.8207461571306576	0.7853547148269241	0.8160974318241991	0.8197932445720056	0.7801266313477193	0.8383606366233312	0.8431384017874899	0.8239456714032986
D_24h_306	0.6303175943365591	0.6353882293187734	0.6159844054580896	0.6196926512502571	0.5875478541204916	0.5861506019998639	0.7047249124779598	0.7060063753419844	0.6564836821053852
D_24h_263	0.6810338443308894	0.7327317473338802	0.7675481554031994	0.687357305936073	0.7196725183027631	0.7641206423815119	0.7267822216227153	0.7427852597306497	0.7765173836181497
F_D28_5	0.0106951871657754	0.12063492063492064	0.05082872928176796	0.007639419404125287	0.05830388692579505	0.2326007326007326	0.02977667493796526	0.15609756097560976	0.18494623655913978
G_D7_30	0.41472562179234107	0.4163360560093349	0.4862309419690344	0.5631117980422463	0.5206267354224514	0.608922305764411	0.5354728206977373	0.5155807365439093	0.5773721078327319
G_D7_95	0.7255564619508216	0.7365198162952883	0.7727211850105804	0.7430493987133147	0.7312545872102659	0.736236561938725	0.8254100929892383	0.8022037611435264	0.780928505545964
I_D3_86	0.4794952681388013	0.11203319502074689	0.00796812749003984	0.672108843537415	0.12006861063464837	0.005681818181818182	0.5790139064475348	0.12206572769953052	0.004901960784313725
D_24h_434	0.8212497480971648	0.8169503084410552	0.8199589283754761	0.8256211252145144	0.8228474261864276	0.8255397651767428	0.8426245950744792	0.8387000596302921	0.8230930318500979
I_D28_97	0.7626583008465779	0.7867641664017218	0.8230014451966228	0.7431434112106381	0.7734371175405101	0.7946505608283002	0.8153327824041701	0.822069705573316	0.8176420303583393
F_D3_26	0.45331296543822797	0.4001382170006911	0.4692982456140351	0.5626891827306038	0.48242530755711777	0.5918097754293263	0.560832791151594	0.4952978056426332	0.5672346887126708
J_24h_23	0.8637645708009885	0.8790563471584915	0.8860808458513313	0.8631628906152424	0.8748680243725593	0.8760565197754694	0.9118338189679481	0.9162911342473613	0.9176772755357944
D_24h_441	0.6108961000297708	0.5783449812620277	0.6055483311660165	0.6435888378664782	0.612589928057554	0.6560381861575179	0.6362797564126222	0.5965770171149144	0.6170787866653319
C_24h_46	0.7699679563256586	0.794075133278416	0.7726516230601994	0.7825985910378386	0.7958221843833617	0.7776081723712793	0.8247411994869337	0.8167687616374774	0.8253694259186609
D_24h_321	0.8411330049261084	0.842022489580876	0.8445261699179192	0.8582217997790736	0.8542940843912217	0.8500796615039047	0.878641976761981	0.8768384734046938	0.868323233771977
H_24h_53	0.8724440964065083	0.8505033788442974	0.8548499651081647	0.8844777183600713	0.8649917884821586	0.8711701937734321	0.8890241533380819	0.882167221761363	0.8837773912172902
E_D35_71	0.7653299868803833	0.8072330052149227	0.8346422064459383	0.7674102058390511	0.8084812859884837	0.8016233865307741	0.8159016351096531	0.8357091352820456	0.8197266450612936
C_24h_44	0.7067115054378935	0.7653270291568164	0.8129821990431447	0.7240212342402124	0.7460824143934998	0.7667887667887668	0.7418009074575962	0.7680311890838206	0.778125890059812
I_D28_138	0.7631901293957818	0.7743395159199642	0.7866666666666666	0.7609751808129438	0.7816546177270508	0.7800328597661158	0.8185432602070678	0.8153104356507147	0.8038197500440063
C_24h_15	0.6356025556289931	0.5963848658358595	0.6417040358744395	0.6944060090927061	0.6426058107972253	0.7140562248995984	0.7075396825396826	0.6749419719446967	0.6883692803870187
D_24h_247	0.84289851027457	0.850169784107299	0.8504177195019236	0.841297783788195	0.8407691169271753	0.8309107089884308	0.875195550147749	0.8807378442706563	0.877519511909452
E_D35_64	0.727162309020009	0.7898048866233082	0.8226478543753198	0.7165620473201352	0.7796910430839002	0.7845377160334599	0.7843468140820483	0.8222905896159092	0.811904605479272
I_D28_126	0.027093596059113302	0.07708333333333334	0.0	0.0865979381443299	0.15026833631484796	0.0	0.07365892714171338	0.2534001431639227	0.013377926421404682
I_D3_76	0.808607564586705	0.7908820087243323	0.8270708033109033	0.8045700877143974	0.8455081442989907	0.8321950136043089	0.8256600947005163	0.848189180745476	0.8499242041435068
F_D28_41	0.3657266811279826	0.2237464522232734	0.3595248972133394	0.46255335661622043	0.26655490360435874	0.4351889475822836	0.45302257829570286	0.3088062622309198	0.47186311787072244
I_D3_132	0.8152021072227833	0.8249533438422931	0.8503802576439546	0.8226344795466894	0.8434643428774675	0.8524428047087462	0.8524434891896322	0.868101813788822	0.855125822133257
L_D21_9	0.8069143651897477	0.8409983058551299	0.8552730933803171	0.8098604028431353	0.8495937455230143	0.8571309857691908	0.86238933216745	0.8904202696069177	0.8864088820826953
L_D21_1	0.8025284069531191	0.8329760768544741	0.8412969006218239	0.8027056147491919	0.8307098861444658	0.8370231717549861	0.8720232710267366	0.8914696250559025	0.8695613236413571
G_D7_19	0.7092844187399473	0.7336150705536852	0.7802106847253574	0.692954639459534	0.7103525421282431	0.7515831784915248	0.7981567937913054	0.802537318143087	0.8220794200032955
I_D3_54	0.6131263449123886	0.6170360645609699	0.6667214056983332	0.649257025158158	0.6592269603133545	0.7010422380691168	0.7052376885852548	0.7056973336192723	0.7590589303275588
I_D28_39	0.7851254434547357	0.8178686642243972	0.8289481226712525	0.7746531683539557	0.8002780599967916	0.7958223665789327	0.8298571461862926	0.84276074228441	0.8288969445882962
C_24h_30	0.6828049351866312	0.7232993756161683	0.717899608969755	0.6941827426349634	0.7133437990580848	0.7238720513016261	0.7274734372843935	0.7481962481962482	0.7412616921021169
D_24h_362	0.6853069501628465	0.7263537906137184	0.7613963039014374	0.6834870792351396	0.7202400365272976	0.7352101183190535	0.6945958757999526	0.7272382876625837	0.740287911654506
K_24h_9	0.8035191559172644	0.8162582264630633	0.8385884878572387	0.8110559274454762	0.8179980557655809	0.8323807077259007	0.8625363849095371	0.8621836504560572	0.8731305712678058
I_D28_68	0.8094579592154724	0.8358058939412214	0.8512068567107115	0.8035141919289438	0.8288406749945212	0.8336732570239334	0.8627351296390442	0.8725668019222499	0.8644226273959794
L_D21_31	0.8211189133946527	0.8500905107513238	0.8702385282960038	0.8178450793858003	0.8467669021866524	0.8625441332739177	0.8747056410568056	0.8942176023901407	0.8912600979581452
D_24h_297	0.8283153406087376	0.8303136751028491	0.8200614599640517	0.8374970814849405	0.8324391443900382	0.8205559653328416	0.8520506628138743	0.858741761787388	0.8556566698981559
G_D7_46	0.7863777089783281	0.8144889420203227	0.8306664407272023	0.7483104553001426	0.7637973438268568	0.7827321642088482	0.8448099094009583	0.8489822718319107	0.8640811086022934
G_D7_100	0.7093097798988532	0.6923005936817497	0.7132899939682327	0.7055145164061157	0.7236999045801527	0.7318021315883249	0.7541295670862758	0.7913840166481987	0.7780043105959108
C_24h_48	0.8756192455474735	0.8678438055182915	0.8679531839494714	0.8778292553448193	0.8722379774331744	0.8714449058193416	0.8856877938936354	0.8840850124206459	0.8781320557299411
B_24h_121	0.6727692085916102	0.7192629296995974	0.7130254281266217	0.6900020671122442	0.7049797122832903	0.7283408833522084	0.711755233494364	0.7497490319804962	0.73889386321372
F_D28_59	0.7742594484167518	0.8139528425028467	0.8245989602157413	0.7680262199563	0.7961400606561897	0.8193861779642305	0.8322795501713404	0.8402607986960066	0.8621322592158263
C_24h_19	0.8782355037552303	0.8685492234781353	0.8671238296188843	0.877612251819771	0.8625405475541715	0.8580030497738736	0.8829297674978919	0.8717364723933735	0.8626247306780294
H_24h_30	0.8360126971124309	0.8024173241564546	0.8581724862813618	0.8251858641409512	0.788432631051514	0.8308134958334464	0.8239035137529244	0.8217393167888217	0.8152048470859781
F_D28_13	0.673785325271238	0.7315316186424289	0.7301137853285092	0.7043023821098687	0.7463377023901311	0.6924544920728127	0.7739618147593255	0.7935544537527782	0.7173024835881192
I_D3_129	0.5695652173913044	0.5565775401069518	0.6372832369942196	0.5823529411764706	0.6209631728045326	0.6877745241581259	0.5247559893522626	0.5494327390599676	0.6297523268654361
I_D28_86	0.0	0.9999923706054688	0.9999923706054688	0.0	0.9999923706054688	0.9999923706054688	0.0	0.9998830159505209	0.9998830159505209
G_D7_65	0.7468628299437473	0.7434407571582604	0.7819163539855404	0.751393918491694	0.7393859832323896	0.7776359769067153	0.8203691848058046	0.8091463919803374	0.8222109875294911
I_D3_95	0.6610115628132105	0.6565771051403427	0.6898106937273752	0.6550560280815445	0.6980214383529301	0.6836266824434255	0.6276522802661083	0.7947763237146143	0.7581317109214105
I_D3_71	0.7431604736627194	0.7205824088748018	0.7723572794318492	0.7346637102734663	0.724670973917205	0.7558922558922558	0.7564610115208398	0.7479745245006716	0.7610644522034538
F_24h_8	0.0	0.0	0.9999966091579862	0.0	0.0	0.9999898274739584	0.0	0.0	0.9999686347113715
K_24h_7	0.8105363572022033	0.8068055430306309	0.7969804965338867	0.8095978535930973	0.8007089874586673	0.7959168467327323	0.835261353898886	0.8412394395760088	0.8308156703195748
I_D3_39	0.7655350553505536	0.8313425704730053	0.8201611076962894	0.7835353572344088	0.8400101259413961	0.8166334597339161	0.7759351847268287	0.8773719884959461	0.8605056797361671
I_D28_162	0.7219520470481792	0.7451423138629746	0.7905775454319144	0.7411551844119694	0.7627648692094111	0.7895268100204936	0.7861958515227443	0.7974488554982029	0.8035850173332206
J_24h_49	0.8726713982585791	0.8509755085097551	0.8869987849331713	0.8527739881764438	0.8545080257045095	0.8593402383863982	0.9005553159370282	0.8882168044586491	0.8937612452403866
D_24h_274	0.43941757670306814	0.4709158415841584	0.5433287482806052	0.6229929351316634	0.6216416070988415	0.7029199035628181	0.6197552447552448	0.6314992428066633	0.697086311159978
D_24h_419	0.8658461702752489	0.8613241717268563	0.8564129046285979	0.8620592986156537	0.8520062324379752	0.84018972289042	0.8838069407631141	0.876489907376656	0.8640004010678431
F_D3_43	0.6694828759355863	0.7659718462371413	0.7251112314320017	0.7052414362360709	0.7813484284487126	0.7679555473916239	0.7132371943970641	0.7708900523560209	0.756541251824579
B_24h_122	0.8172916988185264	0.7932250999013526	0.8064844707629094	0.8338874396876546	0.8065840884529055	0.8107588527094526	0.8300954519932622	0.8280261782984106	0.7892894447110634
J_24h_5	0.8480991372062039	0.8507421696200876	0.8662055871982641	0.8461607314110351	0.8448224603492626	0.860928749430585	0.8865722544051665	0.8785631376382186	0.8901668351870576
L_D3_64	0.7180015239821241	0.6787262169715021	0.7317549235844085	0.7062787248457327	0.7503760540910127	0.7566548552078061	0.7188968127894008	0.8257076276003182	0.7870654810024252
I_D3_43	0.8315568950308733	0.8233299917980498	0.8471125021210807	0.840290315591825	0.8346795135841826	0.8571957564199886	0.8971873248260626	0.8819534229088588	0.8823658417261332
D_24h_393	0.39464882943143814	0.04416403785488959	0.0	0.37315875613747956	0.01818181818181818	0.0	0.4970414201183432	0.03900709219858156	0.0
L_D21_66	0.7908189158016148	0.8286502198703137	0.8541189790543701	0.7707852465966367	0.8123173861124521	0.8269874424340036	0.8549216084308728	0.8645821278959428	0.8800275324079385
I_D28_20	0.8061559556886659	0.8302645423117391	0.869926125983001	0.811230500124942	0.8294441141498217	0.8546981709710338	0.8688781987038151	0.8796171054000624	0.8936092558122559
I_D3_162	0.6022869674185464	0.5807195140943778	0.6225793437331899	0.6690297825689749	0.652796605174751	0.6617679663003199	0.7153236019462774	0.7142036910457963	0.7359560413865669
H_24h_23	0.7897964265703792	0.8337307064876396	0.7909151636606546	0.7877534005465577	0.8345469143663999	0.7950244310237968	0.7846786940644247	0.8478177523281843	0.7946614015743994
I_D28_110	0.7206272167257793	0.7679417122040073	0.7946835131476392	0.7213186974558538	0.7546404865058229	0.7791873061898433	0.7625367202350095	0.7904673245205734	0.8200701172390394
F_D14_30	0.6145566376217324	0.6464845352366888	0.6878327746006705	0.6225588382573861	0.6464919964959783	0.6858353122392657	0.6011059444514264	0.6365746298519408	0.6777498550164315
D_24h_248	0.8386336866902238	0.8441374719147874	0.8499637799525588	0.8480183426138225	0.8471254836926478	0.8551817834448989	0.8613052142983275	0.8563991323210413	0.8536213170559925
F_D14_52	0.7787811604390851	0.7813853396099529	0.8089933275311866	0.7700479687796418	0.7568485763589301	0.79231015327342	0.8454652591459593	0.8289992513102071	0.8353807038672555
D_24h_232	0.8218751364648685	0.8217428369142742	0.8127569345276732	0.8240441533930052	0.8221950942539178	0.817079046566335	0.8194953299963879	0.8196754927844565	0.8226863226863227
D_24h_391	0.8217864772391754	0.828253490569339	0.8319003428407317	0.8280358035976062	0.8330785267546907	0.8336511217634585	0.86748921013365	0.8645967950374774	0.8631349134152594
H_24h_32	0.844667962052806	0.8364194538697689	0.841710377796959	0.847029567070906	0.8419471345926424	0.8400078781512605	0.884264219851199	0.868778956807652	0.8622517773964207
D_24h_243	0.8505433941232932	0.862542252967534	0.8581015536790547	0.8480548004116174	0.8524017467248908	0.8480393703271396	0.8920420718396507	0.8893713069856377	0.884579065882182
H_24h_7	0.8216139855200424	0.8130702470143164	0.8179784258889333	0.7948431631306466	0.7677304964539007	0.760164458656921	0.7916329527405676	0.763055972013993	0.737800824358463
D_24h_252	0.8536185795509299	0.8530064688611463	0.8302995592519734	0.8544688026981451	0.8506981740064447	0.8265730434999129	0.8629949731016845	0.8677116809864236	0.8372758879269208
D_24h_363	0.8076465084630433	0.7869534170622086	0.7979130434782609	0.8034378883950202	0.7881057910398069	0.7972783842559696	0.8555431131019037	0.8356953803990764	0.8327687334249598
G_D7_90	0.7566128994931846	0.7835423838986927	0.8174613553736301	0.7325903982696196	0.7436612824278023	0.7753221855362659	0.8460723852239457	0.8416048187587394	0.8521340404344503
I_D3_7	0.8325931344375359	0.8077375033896773	0.8364075325929503	0.8203290186168841	0.8089641612297792	0.8284514836370576	0.823703501343168	0.8653707414829659	0.8462649783292258
F_24h_2	0.8500442991377266	0.8589537559620997	0.8610607081756442	0.8630873471792606	0.8650302095709989	0.8633276848395276	0.8753352875267382	0.8774345080985547	0.8749531484257871
D_24h_279	0.8561233686861828	0.8600306584080061	0.8480895607037617	0.852929238262752	0.8526450395421307	0.8438739789964994	0.8811437177570723	0.8792210294834446	0.8673094839875627
F_D28_32	0.7963733333333334	0.8202037089997141	0.8525919078432767	0.7977973754166843	0.8153979991300565	0.8350814759318225	0.8419996790242337	0.8569894693371877	0.8736105575483814
F_D28_31	0.6671256454388984	0.7801791172842817	0.7899195481911663	0.6368734665264634	0.7410454719982448	0.7232605023701847	0.6718474334201462	0.7839483682923021	0.769381949831911
F_24h_41	0.6624828680660751	0.67558799675588	0.609866009733822	0.6153846153846154	0.6483922631514106	0.583596040042033	0.5799469964664311	0.5575216592281439	0.6110472908290254
C_24h_11	0.7690341646532617	0.7911169384577563	0.8074513195924137	0.7900071988637469	0.8047797638046601	0.8131042551881273	0.8626004060376026	0.8733025137243571	0.8689706291114612
L_D21_73	0.7883645896350071	0.8105808171425642	0.8238214682837268	0.7807880530750214	0.7930432998153089	0.8089852747082115	0.8302779692166322	0.8394756484418735	0.8421547649838933
D_24h_301	0.6859320419180692	0.7046824292999536	0.7448551173515039	0.7102531415042798	0.7243318379983572	0.7570295602018745	0.7245329871888933	0.7223100802436596	0.7592558928679634
I_D28_87	0.28344845228958815	0.4247283092820239	0.4554095045500506	0.42434782608695654	0.5256577990987062	0.5287393334406698	0.3801852597664116	0.49385307346326834	0.506164611796068
D_24h_375	0.7315333672949567	0.7143628926449024	0.7289676778482463	0.7292825559834546	0.7109835322556277	0.7286056253740275	0.7134411282854904	0.6943794794417201	0.7021292491595069
D_24h_402	0.6841803372719972	0.7158806662192667	0.7404640911039001	0.6737457160514636	0.6983767008832656	0.7192478141094741	0.7293051048266626	0.7237887860642351	0.7293577981651376
L_D3_62	0.8489733840304182	0.82520804114072	0.8464784033596954	0.8635334194321224	0.8392324407940775	0.8492970801792059	0.8982785051010519	0.878982439092108	0.8790782072219198
F_D28_2	0.8038731315025515	0.8361101666099966	0.8582590600337665	0.8124579243879105	0.8400185442744552	0.8554260953298026	0.8556823990458341	0.8818387366696933	0.8800236297513337
B_24h_86	0.5698924731182796	0.0	0.9999406602647569	0.3898305084745763	0.0	0.9998982747395834	0.47161572052401746	0.0	0.9999042087131076
G_D7_98	0.7676010955372966	0.7963156975729003	0.7931773452875575	0.7397517556753226	0.7601453127768917	0.7630165564383683	0.7879255770863892	0.7961310764612691	0.7950549221066701
D_24h_262	0.8111505800077704	0.8053558882343403	0.7702227735566237	0.8249979310915561	0.7975445289202913	0.7587057644367916	0.8182719980405364	0.8237658345195517	0.8071054900833573
D_24h_456	0.8391356721145695	0.8284166339855041	0.8429776704528515	0.8405521745584088	0.8310377823527706	0.841236070403047	0.8647475809277378	0.8651030261456877	0.8618542778040381
E_D35_75	0.8261755069512087	0.8584480411435487	0.8567866699099975	0.8202658103648203	0.8505592977536651	0.847742172660989	0.8511157988231376	0.874502897398023	0.8610326226560493
F_D3_24	0.3876268728854519	0.4219790675547098	0.46851119894598153	0.5292081350064907	0.5465017064846417	0.6193035756017761	0.5264029819838476	0.5213483146067416	0.5938475256353098
D_24h_462	0.8078088877472386	0.798294684442692	0.8509699464578793	0.8132165564435819	0.7970204841713222	0.8329946524064171	0.8603757867456497	0.8398528920093614	0.8581284828601067
J_24h_44	0.8687981136001109	0.8712741107521016	0.8818279289460721	0.8628761621829785	0.8658918813968325	0.8714796570493027	0.9010550180989063	0.8978150518649305	0.8913241764137783
I_D3_42	0.7125837676842889	0.6788793103448276	0.760579643207667	0.7090203196692382	0.7034455870169112	0.7564298169136879	0.7506798756798757	0.7168906852147758	0.7751556695097065
G_D7_70	0.7452067452067452	0.7501882027246898	0.7782898361969643	0.7508932533102917	0.7523949889462048	0.7861722888207415	0.844077365394668	0.8378177363608522	0.8645779447155935
J_24h_1	0.8505781291799186	0.854921814151339	0.8694737804599277	0.8492354017830784	0.8527652991402136	0.8624869478367458	0.8880143413349766	0.886117381489842	0.896336129633613
D_24h_218	0.8249567632723652	0.8407782515991471	0.8712140002755959	0.8238612620142081	0.8382829517080168	0.869352668149735	0.8547868157010415	0.8716993005300482	0.8871812783793224
F_D3_5	0.36731967943009797	0.3883867433579841	0.4005749880210829	0.5007385524372231	0.499672131147541	0.6143585719890153	0.4443086947668499	0.4515970515970516	0.4876986718920096
C_24h_76	0.1859872611464968	0.11318101933216168	0.20842105263157895	0.25596778832326716	0.22384673556843962	0.17857142857142858	0.2618648799553322	0.20677799607072692	0.14607257694074413
H_24h_21	0.8314489432136491	0.8329347290492386	0.8284554157922839	0.835693699065792	0.8458602914411189	0.8445974614797125	0.8381763584257219	0.8698970189701897	0.8544029650799321
J_24h_30	0.7931165292961341	0.7850177773084099	0.7628993831794002	0.7817074660199257	0.8007767267026527	0.7494265771191895	0.8365910413030831	0.7953536549274933	0.7925827226293582
I_D28_18	0.6975145425700687	0.715296380245896	0.7814239109575897	0.6633068691750086	0.6872664558781258	0.7136757838559039	0.7143607245996324	0.7243471739278653	0.746077123435614
D_24h_372	0.19877675840978593	0.0	0.1664564943253468	0.4769038701622971	0.01652892561983471	0.2667893284268629	0.4316370324954016	0.017889087656529516	0.26523297491039427
H_24h_45	0.8326261052046847	0.8443657854400076	0.8471407388305073	0.8329437096278068	0.8407773718029482	0.8438247907865782	0.8737004455615217	0.8633868613138687	0.8596066070977237
F_D28_58	0.803959782079107	0.8202026656928976	0.8405334812657467	0.7990550057947758	0.8186078566505858	0.8337482839658422	0.8637219584083838	0.8793720274422324	0.8809539018417971
C_24h_45	0.8506687556213189	0.8597374599471376	0.8569101597784721	0.855824782271277	0.8573225490339471	0.8560407163496091	0.8895077667671593	0.8838065917150004	0.8800815809056582
G_D7_13	0.7187080851977038	0.7152424942263279	0.7597670040009414	0.7117580217520697	0.6965971332012586	0.7495545789286139	0.8222527671272517	0.7808709536195307	0.8335646753790954
B_24h_75	0.8166984993178718	0.7771333598795035	0.8031708488857682	0.8196554296214092	0.7794227139715686	0.7893180558122344	0.8097098803614803	0.7979267109701892	0.7975116925992725
K_24h_12	0.7057012002526848	0.7468343885371543	0.7434963807852599	0.6800360346245741	0.7163685927884019	0.7211061831463605	0.6903796535200885	0.7032158078264239	0.69317396430459
F_24h_30	0.7955535526513444	0.7630595942761911	0.8016022184563242	0.7745671641791044	0.7684838792586458	0.7872666054484236	0.8231776093172101	0.8335519677093844	0.8354382860054166
D_24h_446	0.48422071636011615	0.473099242647782	0.546490765171504	0.5798482442209282	0.5439083340793125	0.6317396698158221	0.5628000349131536	0.5719851248450505	0.6185625353706847
H_24h_22	0.7178844006668604	0.7631204947313164	0.7234798798290526	0.7281036915118739	0.7834592051504271	0.7452355707799799	0.71218329185015	0.7979399782577663	0.7479818275043821
L_D3_43	0.773607104903598	0.8045490059901033	0.8153442764268525	0.7925681859784002	0.8136874464546692	0.8248403221327409	0.8228363361558148	0.8531098507651849	0.8527177375876097
L_D3_55	0.8330950922333401	0.8365123496702445	0.84552573455592	0.8488745980707395	0.8479908297777494	0.8577875872974041	0.8876569070606208	0.8894928896430556	0.890236149659653
D_24h_368	0.8201682188197623	0.818769202964034	0.8199205565632678	0.8216073663507957	0.8133718456819149	0.8082821387940842	0.8675421830363566	0.857166385309013	0.8528926310511251
D_24h_415	0.40047313281514024	0.4449859418931584	0.5039626092257671	0.5652711050102951	0.5177558937630558	0.6259541984732825	0.567092876211887	0.5145393327211509	0.6447712418300654
D_24h_277	0.8411874268572088	0.8522780648191639	0.8603647740360648	0.8482907379567292	0.8507291441493873	0.8519931856899489	0.8866103376732718	0.8815863849550086	0.8720359898778468
I_D28_38	0.4860505090572524	0.5418349682631275	0.5726130653266331	0.5093698905798013	0.4989071038251366	0.573310972688069	0.510788643533123	0.48834658623526184	0.5806296563326123
I_D3_88	0.7514287020527591	0.7772203716338243	0.8122272696757447	0.7961519251232383	0.8190728273586896	0.8295807618642265	0.8371370534113992	0.8755994458456182	0.8581761313654579
I_D3_148	0.7885733738049985	0.8099909818817806	0.8404291553133515	0.818358399467229	0.828892455858748	0.8506066242816291	0.8297447056144523	0.8571638321301848	0.8602673147023087
F_D3_58	0.7797430019558771	0.7598121435759813	0.7570542664882287	0.7860993905297703	0.8176122580757753	0.8059475095244815	0.8100208768267223	0.8710626051675604	0.8650450908167153
F_D28_26	0.0	0.0	0.9999932183159722	0.025157232704402517	0.0	0.9999821980794271	0.0	0.0	0.9999398125542535
L_D21_39	0.7703845775548342	0.797752245246099	0.8293388429752067	0.750599698296115	0.7714667810552346	0.7858868767699863	0.8236895847515316	0.8342270710059172	0.8352404919044679
L_D3_54	0.8572469930749606	0.8626164636912447	0.872863058790217	0.857265706963865	0.8669087136929461	0.8754383503997756	0.886907069923743	0.8863344860617278	0.8935428148391873
J_24h_56	0.8443378069747748	0.8627038953534186	0.8647332712518292	0.8456711392275904	0.8593358395989975	0.8569464276270559	0.8917596536308916	0.8890939818532679	0.894238348755139
G_D7_72	0.7566643307638402	0.7662901824500434	0.7878983508421856	0.7235059760956175	0.7319311663479924	0.7607548519810393	0.7971621725830913	0.7967053339689603	0.8141853857288371
I_D3_134	0.6795171339563862	0.6535869996036464	0.6620959843290891	0.7734181689642984	0.7429956896551724	0.7729531568228106	0.7344273275284662	0.6868412104726284	0.7167325428194994
I_D3_126	0.573905862923204	0.6035657341643716	0.5634420389147712	0.7157598499061913	0.7202548707266266	0.7130841121495327	0.6824029269444116	0.6955341722181101	0.6617283950617284
B_24h_114	0.8451712585476296	0.8473369498212304	0.8572298033185982	0.8441357788621866	0.8435198027431037	0.84435760274192	0.8897007206200485	0.8826312752452394	0.8764132320392415
B_24h_110	0.8295414106426894	0.8427869584635999	0.8415191053122087	0.8340630885122411	0.8547935619314205	0.8529676986751139	0.8559117844971673	0.8815084267849072	0.8837268884239293
J_24h_57	0.825074370862702	0.8159359002893389	0.7833599050832376	0.8398406374501992	0.8220881188761274	0.7754176523220611	0.8506528265878465	0.86038157579628	0.8438425087561401
F_24h_52	0.8288993732835715	0.8267735291232888	0.7942846976063065	0.8221747686639032	0.8262952522461222	0.8002333437343138	0.858601688488954	0.8434229066022544	0.8127016973369793
B_24h_99	0.8589610359282136	0.8680238226691257	0.849415973902978	0.8588670294404911	0.8664639139080594	0.8505495529061102	0.901617092226628	0.9048135928381821	0.8888460838764219
F_24h_29	0.8409019462147409	0.8479299937907033	0.8319116047403675	0.8388402456677864	0.8453040243105847	0.8319373865060038	0.8931992965694637	0.8858441437979514	0.8563429893275853
D_24h_313	0.5393967517401392	0.6091005291005291	0.5670277253304183	0.5580451821115722	0.6010504201680672	0.5763347478535478	0.5202498107494322	0.578383641674781	0.5355113636363636
I_D3_73	0.4859310344827586	0.5750509683995922	0.4923243913785083	0.5578679257004411	0.6141213207656278	0.5618489134184201	0.5239663789186734	0.6074239523505637	0.5054354617018618
F_D14_31	0.5929276998422844	0.6633938605311409	0.7159038013964314	0.5954917017587318	0.6040504842970356	0.6503622257617017	0.6095848219785636	0.6356327196457702	0.6586361780318497
B_24h_119	0.8253661637772942	0.8064292743375734	0.7975332820405213	0.8265786347436718	0.8363520741304323	0.8526853996416554	0.8637745233489914	0.8684825231738381	0.8889908443955058
D_24h_276	0.2717245989304813	0.3493009397203759	0.360963658636178	0.38825644098262435	0.4138476755687438	0.47048300536672627	0.346973704683367	0.36329588014981273	0.399925107657742
J_24h_55	0.7919819719563765	0.7637817915675562	0.7835975880490984	0.8080656433618927	0.8076246764030675	0.8070268760721837	0.8229449718095739	0.8390858050246697	0.8085921197986989
F_D28_22	0.009166666666666667	0.013297872340425532	0.015003750937734433	0.1887771650989296	0.16186556927297668	0.125	0.3206150341685649	0.31574923547400613	0.21922290388548057
D_24h_422	0.8063088153381607	0.818144797696268	0.790372462014253	0.81573082805331	0.8302524894856267	0.7936347712495918	0.8252146809999364	0.8349654414273259	0.794660872264473
E_D35_77	0.7514411664971177	0.7913639021130878	0.7956434508455145	0.7187186414511771	0.7601972978769033	0.7458809683927371	0.7769768536965262	0.7892211738365584	0.7905370944328927
B_24h_113	0.8401471462305826	0.848330890734408	0.8599142942563864	0.8529080734904808	0.8512901256386363	0.8572037091647826	0.8961826827050634	0.8886004105784325	0.8872148084373654
C_24h_61	0.8226610308497887	0.807296209582396	0.7991811083603123	0.8325133822209846	0.8180766862412328	0.8042212744762319	0.8216777408637874	0.8280919323313338	0.8026667408974502
D_24h_388	0.8087783521274443	0.7958349585361304	0.8012555530779918	0.7936580801214711	0.8113968487223446	0.8094224071047723	0.8343878052778233	0.8613447939526945	0.850746728252502
D_24h_451	0.8103675231676495	0.8271574104502136	0.8015449366114048	0.826609185700744	0.8248398558053891	0.8016460905349794	0.8259530050121856	0.8346058901199839	0.8390142998471085
J_24h_27	0.8096240395639749	0.824908658791813	0.8294103639660763	0.815661685778058	0.8349106575323116	0.8349773004904553	0.8512547674754014	0.8561486072215686	0.8496874893268213
D_24h_357	0.7683295833656606	0.8066571950476964	0.8233697956414823	0.7659703071285557	0.8121446620341124	0.8119774290539149	0.7981088137746101	0.8468693701974337	0.8254684512428299
I_D28_148	0.7596099818211866	0.8302506293094013	0.8204802708134984	0.7738644486321399	0.8376172406386483	0.8197493248390001	0.8264609003293888	0.8450440822869356	0.8486339505373559
D_24h_267	0.8474740720345094	0.8554868222695846	0.8553763227775356	0.854080554939825	0.8566664943390374	0.8531077157533796	0.8619471561209633	0.8809915594331916	0.869162921483333
D_24h_351	0.21375921375921375	0.11935266351989211	0.19865319865319866	0.4433713784021071	0.2643805309734513	0.4769736842105263	0.3493975903614458	0.2151829601310759	0.38498789346246975
K_24h_1	0.7721887927792404	0.8058963097581907	0.7865401719537504	0.7559836262942451	0.7928712050564708	0.7738077137499366	0.7765722692166238	0.799842279067475	0.7672555265952312
L_D3_48	0.7818826855877724	0.7948608745031233	0.8024507886846565	0.7952860376180442	0.7911787846531216	0.8223890090319298	0.8079825507057438	0.8006358873315123	0.8360611488724756
D_24h_437	0.8211194880124119	0.7957641373101798	0.8218158197171839	0.8184412945672681	0.7983074086331615	0.8174090784455468	0.8725007180257606	0.8435194600090864	0.8574867160179844
C_24h_42	0.8559489153911165	0.8766498447204969	0.8808537320038851	0.8562794293344578	0.8732902413634493	0.8798930310725107	0.8976409347657548	0.903073232034731	0.9041013478336322
L_D21_59	0.794089022186029	0.8311545690692911	0.8463824728260869	0.7970720765038075	0.8300261369576581	0.8461473790407331	0.8558811722199919	0.8656140215419064	0.8708857813378847
I_D28_98	0.7311994067848977	0.7720907939333767	0.7878283522686157	0.7285311772632611	0.7568062383454823	0.7565535023635582	0.8073644922288452	0.810749732783631	0.7856547122602169
I_D28_7	0.7010863216913912	0.6932710677138612	0.7566613527670235	0.6802881909264888	0.6706691297208539	0.7076010544815465	0.7254204913248793	0.7126257961009286	0.7351340142049873
L_D3_71	0.8065289561047584	0.7818817003573524	0.8019855941315972	0.8085119065359282	0.8063812663880163	0.8115428064806738	0.8338199062931685	0.8301830295317588	0.8370297355018893
L_D21_47	0.7548058061985092	0.8048435466530867	0.8222133439872154	0.7382972038956959	0.7759367830741779	0.7975887781047338	0.8079988407477178	0.8391100033751331	0.8658309999214927
D_24h_452	0.745964595227338	0.7392318075837526	0.770805784242631	0.726028519914768	0.7169441723800196	0.7485106382978723	0.7598747950514234	0.751039501039501	0.7772636125250656
H_24h_26	0.8441831752623604	0.8298983313073268	0.8375768955901518	0.847687278291716	0.8363721044917193	0.8396876563107876	0.8412686567164179	0.8378232494234261	0.8441363201510803
I_D3_149	0.7849806552175245	0.8035226385636222	0.821197000827174	0.8021007806955287	0.7833705634152395	0.7943439836845683	0.7978759054468589	0.8334169364768115	0.8277520263738443
F_24h_67	0.825567974285923	0.8382280631174288	0.8368057111280374	0.8279049360146252	0.8380591560640186	0.835498676872935	0.8711951384199865	0.872658763992409	0.8707587993715719
B_24h_120	0.754461467837264	0.8017262947210407	0.796846040272673	0.7837830343029866	0.7883554832293644	0.7809322033898305	0.7827996250061676	0.788559592096877	0.7802095273638472
D_24h_269	0.7306635486699795	0.7595480083328072	0.7682613168724279	0.7150540812104734	0.7462152666879591	0.749707145646232	0.726475279106858	0.756322121286521	0.7533587452352684
B_24h_93	0.29711751662971175	0.012578616352201259	0.2540415704387991	0.26047904191616766	0.0	0.1778846153846154	0.27556968733439324	0.03611738148984198	0.14270941054808686
J_24h_28	0.7982144310873518	0.8428439105173043	0.799860718845514	0.8030936227951153	0.8516532869252793	0.7940778189040354	0.8401819598381463	0.8679113185530922	0.8214632508961003
D_24h_231	0.8408683142870997	0.8482405526208858	0.8598327407481596	0.8418786252550734	0.8465304144115033	0.8542230037991274	0.883663914693763	0.8836670773524129	0.8823252064670185
G_D7_71	0.46998420221169035	0.48280254777070064	0.518859649122807	0.6216702075502533	0.5384215091066782	0.6368655387355299	0.5939164804949304	0.5152790484903934	0.6144873000940734
C_24h_17	0.8452084371366883	0.8339252549607377	0.8370093956153795	0.850284583024004	0.8287827536536811	0.8246818791057866	0.8608280977972901	0.861558599967275	0.8508797231035478
F_24h_58	0.84407299625844	0.8526990990990991	0.8602175796103534	0.8542759277420089	0.8533375251868471	0.855126246088918	0.893836289973646	0.8963590601815857	0.8877989949748744
L_D21_76	0.7963490932129563	0.8255229780925712	0.8554371002132196	0.7954853805769118	0.8220455056524316	0.8457745137463226	0.8568970881604715	0.8637735061386365	0.8795046148419589
B_24h_68	0.8153838990548028	0.8251567977113036	0.8073176746193206	0.8193627110266747	0.8254469802437079	0.8051414197190012	0.8418306397352631	0.838765222945857	0.8275109170305677
C_24h_64	0.8467226668430452	0.84999262764232	0.8566761943650469	0.8484274495876248	0.8484493076195173	0.8502530515034237	0.879134767286426	0.8777337695884277	0.8713278862346411
H_24h_50	0.7896797972817323	0.8026190928069843	0.8070140480223175	0.7670483519540123	0.7685034858179735	0.7710130391173521	0.8142396469789546	0.8063123937399189	0.7884396225554998
I_D3_68	0.6621641607098842	0.6505738498311044	0.6488529666043388	0.6867363810096412	0.7292314213054535	0.7168897341131724	0.7479714870705998	0.7984586232703301	0.8005814422999273
L_D3_35	0.7354466858789626	0.7934116701817817	0.7934954979169466	0.7640050697084918	0.7840917480865307	0.7992633517495396	0.7611989711462551	0.8174794458835455	0.8024035238916021
C_24h_10	0.8669607056936648	0.8624068157614484	0.864255227186774	0.8711091044300435	0.8620707899052961	0.8622920021470746	0.8929650730740649	0.8792448173741362	0.8760068037420581
D_24h_416	0.8059694415798395	0.8434323536364353	0.7734026467390626	0.8134111814668186	0.8413451343236938	0.7804117202876842	0.8471951471853457	0.8849081487481437	0.8043162671604769
F_D14_59	0.7256322047196572	0.735819492322156	0.7853641115548197	0.7193414648801297	0.7246241187847027	0.761317005395974	0.8085268574228853	0.7912570768667436	0.8258417165784729
F_D3_45	0.5950825513718969	0.584675931619727	0.5736452061139417	0.6876413332022416	0.66012344429829	0.7104351174432036	0.6526783012206194	0.6312727272727273	0.6406712734452122
H_24h_55	0.8228987228987229	0.827766396484665	0.8351142030039861	0.8337882571577908	0.83729571250254	0.8397245056654077	0.876224711812641	0.8717221254002351	0.869513739743378
I_D28_93	0.7314726688102894	0.768273885178074	0.8120025196128958	0.7350396539293439	0.7663779101245263	0.8016166480350847	0.7939089157306011	0.8117467657041665	0.8274057764538272
D_24h_428	0.8324931379056709	0.8487177130250942	0.839946796719131	0.8344881777269805	0.8464043915827997	0.8370382628201593	0.8801699528646352	0.8859538926425152	0.8719199222413587
G_D7_10	0.7680785256000614	0.7661492238357537	0.7851384507535927	0.7455630513751946	0.7471762753599914	0.7686534458200942	0.8283431714197662	0.8233630045116449	0.8410749420935967
I_D3_97	0.7896703566604094	0.7967457168343023	0.8048269145055054	0.7946251866254644	0.8125200006095424	0.7824054398640033	0.823018224808463	0.8829286964129484	0.8538285764187055
D_24h_448	0.46112886048988283	0.21212121212121213	0.4943687018375815	0.5185474424053105	0.2898987723454663	0.5451476793248945	0.34074605451936874	0.35564681724846	0.36888717751251443
D_24h_334	0.691456268537944	0.6833965567551794	0.7149116180691948	0.6948242537046316	0.6877436119532265	0.720412432755529	0.7246297686480584	0.7106892282294676	0.7303099232300256
H_24h_49	0.8601437930353099	0.8495162430972479	0.8508611985955606	0.8659588886379038	0.8533432724562058	0.8510981381668334	0.9036949850771365	0.89198606271777	0.8844437648563366
D_24h_260	0.8085897719725481	0.8375772327279536	0.8106709439215568	0.8372419013442858	0.8347715586027543	0.8112243433328549	0.8636935991605457	0.8574341733607066	0.8302959595553231
F_D14_3	0.7408721763461408	0.7507295964576834	0.785913776468796	0.7256076879592991	0.7181486479732094	0.7664682739836578	0.8104889737153289	0.8097835970176396	0.8378180151272061
D_24h_288	0.7497273177987109	0.7578773657882523	0.7874516453818028	0.7384554922381608	0.7510854574245288	0.7742037046754473	0.7671431156142573	0.7701251816775283	0.7851410447402566
D_24h_387	0.1621411947245927	0.09828674481514878	0.19420783645655879	0.3822829964328181	0.31424766977363516	0.37534354142127996	0.374189364461738	0.33186490455212925	0.4349360388178209
C_24h_24	0.859952375664705	0.8753171121858558	0.8705399075732339	0.8680649029637062	0.8743338703680753	0.8717057055565215	0.8962874914890425	0.902395440370937	0.8920642722559655
F_24h_32	0.8419950151137509	0.8471920362767984	0.8187140742321388	0.8419107193630936	0.849903247738089	0.8205961495963706	0.8802473192877399	0.8742109731638592	0.8406882541547348
D_24h_345	0.7934306275881478	0.7839676338179006	0.767111374641763	0.784088166680074	0.784944743159858	0.7588634251478061	0.8125021095622237	0.8161719310540455	0.7881470142921319
L_D3_83	0.7940548596286301	0.7611034677390905	0.811691138639332	0.806281304995262	0.7885070384176752	0.8214265340660595	0.8230697477956317	0.8186786514038742	0.8222672836617619
L_D21_18	0.7887556675062972	0.813069365256359	0.8328644501278772	0.7842626059133733	0.807507674557554	0.8226849726661937	0.8493982554929889	0.8576787628234573	0.8620562774754537
G_D7_45	0.7469792304694025	0.7507200760162722	0.8076334944033274	0.7314221472737493	0.7347550916344221	0.7909765142150803	0.8342828585707146	0.8175970777416025	0.8641847826086957
I_D3_38	0.6975655896848708	0.7134136281141725	0.7518580399838681	0.6857709469509172	0.7256104237380926	0.7339449541284404	0.7802953937853355	0.7306460096590638	0.7412754517847364
F_D3_32	0.6891891891891891	0.7253228782287823	0.7255331459745412	0.6923736433784321	0.754518361015738	0.7681485754694158	0.7221832327404704	0.7895737627677655	0.7745890619678419
H_24h_37	0.8454271562069141	0.82879300059654	0.8118609406952966	0.8324200172260988	0.8473737281144009	0.8347760543640839	0.8600400114318376	0.8913098609408682	0.8720860923563772
G_D7_52	0.7659476718811017	0.7654704981198645	0.7874399704469893	0.7476785509572395	0.7518765638031694	0.7582765994052154	0.8456694539072984	0.8443231077025676	0.8465510800536181
D_24h_235	0.8275826815928028	0.8352741137675186	0.8376045319665498	0.8081032832268247	0.8123940429305443	0.8211504303866648	0.8720201047513916	0.8715546407362718	0.8817156536117076
F_D3_22	0.6587194481931324	0.6209586111460561	0.7149438293057464	0.6794670846394985	0.5951697127937337	0.7226791013141162	0.6936897458369851	0.6012798424809255	0.7112438123674079
F_24h_3	0.8445961389020098	0.8407496279196914	0.8379108715897468	0.8441051188703996	0.846262341325811	0.8389078397495533	0.8868861454046639	0.8809168866337513	0.8664321442312978
B_24h_97	0.8273658424014343	0.8072943522051493	0.8026818237809492	0.848878353773747	0.8399620423860023	0.8160171685515738	0.869015385096959	0.8663259407988805	0.8395172938636681
J_24h_35	0.7478928208323767	0.7839302795196089	0.7608725857996388	0.7272958211609297	0.7518133296838648	0.7651817785088455	0.7652755360848513	0.7671435619141589	0.75888824902252
B_24h_94	0.7129441124318644	0.732581828059215	0.7705890662522955	0.6956579737210699	0.7031465636213083	0.7421717897155989	0.7421483563485274	0.7398676331547431	0.7659018108125776
H_24h_12	0.7098994176813128	0.7210700533675606	0.7426516356594509	0.7014496626361146	0.7106412005457026	0.7284157585917854	0.6951616114687729	0.6992817454939694	0.713473012349105
L_D21_71	0.8183291842760377	0.8554915062460818	0.8417038078430199	0.8083113842551947	0.8445606273878946	0.8174860081682045	0.8598017118599538	0.8861689106487148	0.863330907845739
L_D21_26	0.702909278705457	0.7350959797174936	0.7730267869932674	0.6780361757105943	0.7077201884740848	0.7205418577981652	0.7250781467611649	0.749967612385024	0.7557550496954152
D_24h_455	0.8354733640205658	0.8431838230304676	0.8400465910014356	0.8420614794241168	0.8415769251582877	0.8434483224194964	0.8437352560457774	0.842799336973479	0.8414419017725707
I_D3_92	0.7215774486108785	0.7871341073911247	0.8217218976014383	0.7399245352901688	0.804707518852039	0.838152355230757	0.7318936269630051	0.860435212660732	0.8547711954593827
D_24h_271	0.8006095762461901	0.7752909159159159	0.814995203306029	0.8113798419734053	0.7860627819202799	0.812227284780984	0.8462987886944818	0.8417024935511608	0.8646209791465578
E_D35_131	0.010810810810810811	0.001736111111111111	0.012253233492171545	0.1915204678362573	0.07415730337078652	0.15546018121125418	0.10563882940756603	0.06508549365692223	0.28732394366197184
D_24h_460	0.8051283898152484	0.8339476560040008	0.830790490952212	0.8095792926667503	0.8311271708270344	0.8271067990037545	0.8620967741935484	0.8711686071582578	0.8707743112887807
F_D3_41	0.3880497925311203	0.4813664596273292	0.5130876747141042	0.3673469387755102	0.42149520430955195	0.5437274135260712	0.2571632507392679	0.33180204635623306	0.43494679025060073
D_24h_311	0.7831756327526831	0.7451373445672942	0.7844647078689632	0.7768214966165167	0.7226124460874923	0.7653518229771423	0.7884232097240547	0.7929651178236498	0.7953232929453063
L_D21_35	0.7485264579011492	0.8226278496611213	0.8104979327700881	0.7297775109243136	0.8036593947923997	0.7885505925250683	0.7771965208622211	0.8337053163074897	0.8265131263280554
I_D28_44	0.722850291195615	0.7082564135209116	0.7500771557311277	0.6848863234774414	0.6557701179727147	0.6725821895946378	0.734993006993007	0.6945861854387056	0.7133196473855814
C_24h_43	0.8422901299613629	0.8313649217540403	0.8453440864508058	0.8565427104403298	0.8345024615463102	0.8464109501830336	0.8582243472554258	0.8629782714110883	0.8553418496722645
D_24h_340	0.8319533490125326	0.8464646464646465	0.8546631409892446	0.847351111979421	0.846880969633094	0.8300457474543755	0.8701279202450304	0.8595878979152126	0.8571083135607308
I_D3_40	0.5292425695110259	0.5384231536926147	0.5126582278481012	0.639511201629328	0.5926764816912042	0.6676458245908519	0.6126076089975007	0.5776785714285714	0.5851063829787234
D_24h_353	0.7930910806984427	0.796101319905394	0.7999220956276171	0.7978501822509857	0.7983466416157821	0.7995473898201066	0.8397133424591352	0.8256320270358094	0.8117092532870256
C_24h_14	0.8340167132500036	0.8333262450559266	0.8391403828887537	0.8454510902462028	0.8366833110626626	0.8447636833788249	0.834375155032991	0.8368945515839572	0.8239245445018245
G_D7_107	0.7897385092681909	0.7812460379846338	0.8199839700774779	0.7740270573208561	0.7649519559871206	0.8014745165081739	0.840227868182583	0.8298854344821123	0.8615891434752679
L_D21_62	0.7333024118738405	0.7838386361507478	0.808405682715075	0.7021542489883361	0.7390731879636468	0.7533875338753387	0.7933853084787829	0.8123699421965318	0.8096176586519511
L_D3_44	0.8418021131450583	0.828328937580307	0.8505207877461707	0.8585703440848825	0.8423813792874456	0.8569514352957345	0.8802415084796662	0.8803469937182171	0.880731680984623
C_24h_6	0.4353123880062119	0.4085603112840467	0.48347163651203917	0.6191851778065545	0.5441916167664671	0.6428650626455261	0.5729353443729565	0.5277207392197125	0.6136390497577119
D_24h_411	0.8150027178836746	0.8025654106843525	0.8118815642033692	0.8100190736675423	0.796374031989578	0.8057016799592737	0.8695708712613784	0.8568954814258176	0.8508892392723327
F_D28_43	0.7788842172555384	0.820973546641448	0.8452380952380952	0.7581261711430356	0.8025440260816119	0.8174625131411498	0.8277355952299519	0.861852471335418	0.8752313772574917
E_D35_135	0.7928023937369348	0.8200637965361478	0.8414871089571463	0.7996443151044824	0.8211987594674993	0.829981718464351	0.8485190409026798	0.8579425350348391	0.8606041284769268
F_D14_45	0.3333333333333333	0.4005540166204986	0.39164608129351	0.49628672909267035	0.41426611796982166	0.5424573509679893	0.4800392670157068	0.385834109972041	0.500097370983447
D_24h_404	0.831386693455659	0.8337747642758767	0.8076945940483409	0.8286637539787237	0.8338571277234366	0.8039991916021731	0.8308699997873381	0.8416410724661741	0.8299489197789315
I_D3_48	0.5358255451713395	0.40288957688338495	0.33670311532906955	0.6716290940025521	0.6457314186523592	0.6360624704212021	0.6515043828476664	0.6154371584699454	0.5466029361556846
I_D3_157	0.6611602245595922	0.6450680476936047	0.6950082644628099	0.6624400071102684	0.6856443900811743	0.6945774007876401	0.7195631970260223	0.7105047748976807	0.7337924483495607
F_24h_53	0.8162758928322507	0.8379897761225732	0.8143832473545893	0.8169069169739636	0.8328012146495821	0.8080979782920679	0.8388974961267429	0.8453184991826856	0.8400673190799726
J_24h_3	0.8032949337297164	0.7973474066437924	0.816	0.8201613025254588	0.8109359961501443	0.8221131442418217	0.8556353470014253	0.8395546288346485	0.8486506967540942
F_D28_52	0.7357472021066491	0.7659945979865223	0.8149239372256629	0.7215602430057623	0.7404066862898653	0.7694411414982164	0.7878625917108012	0.8078815261044177	0.8122033526297018
B_24h_73	0.7573692207510311	0.8039841556743452	0.7785136329638948	0.7686540572129021	0.798932496869585	0.7702744372494604	0.7702405379347853	0.8564906576398014	0.7990906107907936
F_D3_13	0.6271997929606625	0.7063994874715261	0.7168212612679867	0.6901628021706956	0.7769054033950974	0.7474087893864013	0.7232021954610287	0.8067657297081781	0.7826517571884984
L_D3_57	0.7780861640430821	0.7940227226088092	0.8038803000153069	0.7947027901334411	0.8125148312432688	0.8212334406107328	0.8287703016241299	0.8711105104902193	0.8635821566221331
D_24h_240	0.8574311371203713	0.8576992248062015	0.8682789866632633	0.851762556150547	0.8543977639968556	0.8681828104734632	0.8800458259781859	0.8838371049057299	0.8763001134644478
H_24h_52	0.8206747018685033	0.7961582020620983	0.8088832211007605	0.8189479060265578	0.7986337068064369	0.7961328289197142	0.8435666074600355	0.8683236382866208	0.8434789859906604
D_24h_281	0.8166933906059224	0.8214353563547618	0.8083745190991485	0.8418461012993297	0.8238754472050568	0.809301287505754	0.8528982286838931	0.8317656713591314	0.8300385397308455
L_D21_55	0.7781093494563666	0.8130221677620586	0.8282719850843244	0.7566382078796898	0.7810607759587351	0.8036856923470693	0.8044509742527518	0.8153767035227565	0.8413016857299185
L_D3_63	0.54702779588692	0.6073464590067588	0.5783680747709524	0.6838773600484395	0.6712545742530995	0.6948795352281142	0.6968306010928962	0.6785598091313306	0.6944036178631996
F_24h_21	0.8449842070468402	0.8561442786069652	0.8515974842767295	0.8404801060356889	0.8523441396508729	0.8379319041614124	0.8849426982866221	0.8865604274134119	0.8757853585889143
D_24h_461	0.8146450873767609	0.8332501580330705	0.8329138300927412	0.8257597139900272	0.8354679802955665	0.8300600019672776	0.8531095554879198	0.8513807381810599	0.8535660893070174
B_24h_107	0.8275481028219401	0.809238576024692	0.8305741841579041	0.8230028009702882	0.8195012836481025	0.8210159375701478	0.8580175182116929	0.8579956240487062	0.8538085203396305
F_D28_15	0.6835864217195852	0.7356430599024675	0.753655376642606	0.6573806078147613	0.7055495589384747	0.7190577185274958	0.7276061965741984	0.7577956989247312	0.7675188585862034
B_24h_123	0.7482104641723858	0.7542710388208583	0.7307428900984032	0.7535946723172393	0.7537128240369564	0.7261812405334516	0.7854437522222394	0.7758070292913092	0.7863996725734815
I_D28_48	0.008865248226950355	0.2575039494470774	0.31281198003327787	0.0022099447513812156	0.31961888263317456	0.16962025316455695	0.007262823422605538	0.42084835042971996	0.21403752605976373
F_D28_3	0.7866515470597765	0.8348953140578265	0.843698238217136	0.7717728215525881	0.821638454970114	0.8266740845640299	0.8371932845458459	0.8686388895293874	0.8768070541826198
I_D28_114	0.03103448275862069	0.07321772639691715	0.03137254901960784	0.15129533678756477	0.10176991150442478	0.0446927374301676	0.020905923344947737	0.0875	0.045512010113780026
C_24h_21	0.8513584945554499	0.8475793252732168	0.8292956132124623	0.852256593943341	0.8424161213524659	0.8263074769835257	0.859238989408129	0.8553856304639819	0.8422327271033696
B_24h_89	0.8395204754948874	0.8429335694421928	0.7956885456885456	0.8389449558709939	0.8365141065830721	0.7962025158954323	0.8384848349886429	0.8464162315512921	0.7952591877905447
L_D21_78	0.504996776273372	0.5485014502094747	0.5988297677820442	0.4871262777649681	0.47074253430185636	0.5614764751754614	0.4553229616355787	0.4985835694050991	0.5448320532987878
D_24h_364	0.8387309885248962	0.8440068542882867	0.831658629081625	0.8322485035160109	0.8334288358972098	0.8225942940038685	0.8701503937630047	0.8680138890736626	0.838923610163478
I_D3_110	0.4564831261101243	0.5095176492330438	0.523624743209313	0.5930720145852324	0.6800688360450563	0.6710182767624021	0.5610218541063766	0.6076890578791719	0.597851662404092
L_D3_61	0.8342294413945328	0.8154755360087961	0.8514215222193534	0.8402012322649935	0.8208873270371184	0.8464513910776196	0.882158448066541	0.8792856244497548	0.8946432308014229
L_D3_19	0.8185552065716356	0.7798162890385792	0.8469255756460747	0.7497886078868475	0.8039247904978757	0.7854388316057216	0.7498331924736444	0.8360804351409263	0.7641771377476587
F_D14_25	0.7208303161959932	0.7555938487245764	0.7785666368515206	0.7251121504247399	0.7443719538925707	0.759916147183759	0.8040678568256506	0.8128474956451189	0.8249961911533188
G_D7_38	0.40157998683344304	0.3974042027194067	0.45082313212325875	0.4950321449444769	0.5022099447513813	0.5412277515437705	0.5531050493325594	0.5345773874862788	0.5617572920417717
D_24h_256	0.8306662126886846	0.8225918616671365	0.8430920606635806	0.8354862936537739	0.8256124181421295	0.842973300271034	0.8831088510170423	0.8638529728252515	0.872443874953924
L_D21_23	0.7793740606489258	0.8134024693654521	0.8262675856859598	0.7833821408278334	0.8015440821672296	0.8120714585568357	0.8429943955164131	0.8385055424009388	0.8412914188615124
D_24h_457	0.7927465362673186	0.7936677631578948	0.8095580309019044	0.7642712139667073	0.7776321179844327	0.7763263845396797	0.8174917865639515	0.8188568599824835	0.8009915306754802
G_D7_24	0.629182595249345	0.6190264996119303	0.67632657140002	0.647621455357519	0.6271498107084911	0.7039968728623082	0.6351031450794724	0.6233639276598055	0.6752660748442788
F_D3_15	0.6817854099757489	0.7110621904237755	0.7256389657532208	0.7143631782080316	0.7438067394983844	0.7424374383092377	0.7094002206351971	0.7913231485661336	0.7685463892810527
F_24h_25	0.8500522178860002	0.8488040733087531	0.850107125199143	0.8670662615978323	0.8538570179568229	0.8481275815849222	0.8848786401636652	0.8821357992468026	0.874914800696741
F_D14_24	0.18869565217391304	0.23025919228450875	0.4138755980861244	0.2829581993569132	0.3161884136437466	0.509765625	0.3460949464012251	0.38254693049213595	0.524390243902439
D_24h_374	0.7093435031326614	0.7274468924325238	0.7231467473524962	0.6996088800749187	0.7179253348532345	0.7076071596796986	0.7367329811916868	0.7498600437681306	0.7315590947191953
D_24h_280	0.8166698711786194	0.8274031311467546	0.7832503449517068	0.8180005230809467	0.8251301042465373	0.7673899755501222	0.8453445850914205	0.8479802305499783	0.826760787643968
F_24h_22	0.6463494437692812	0.6686796863585448	0.6701214245795865	0.6586349236824421	0.6824212687127622	0.6748941065732365	0.6339685673069623	0.6288607197519721	0.617270918760911
D_24h_316	0.4558770124682242	0.5350795135640786	0.5261396905060645	0.5253414606614742	0.5733029092983457	0.5641487582035773	0.5489673550966022	0.598686967453555	0.5857539782773428
I_D28_42	0.710974818658961	0.7182004598272541	0.7427952590096866	0.666913123844732	0.6889235975530392	0.6816408707688436	0.704218902055069	0.705931948208371	0.7233992879238895
L_D21_63	0.41528010239243873	0.532076459806232	0.49716517575910296	0.454215255209329	0.5557094296865164	0.4739140985197767	0.443666513127591	0.60052783109405	0.47458019687319053
F_D3_60	0.8202290007076884	0.8232241086277161	0.8360026472534745	0.8540826213335683	0.8526474501108647	0.8628004620377331	0.8877730189205599	0.8749938066689789	0.8663884867580687
E_D35_6	0.7823110748447346	0.8190068899976242	0.8408775752773375	0.7791354853121859	0.8146570887053373	0.8170895176817529	0.8443895701669946	0.8666025613007562	0.8585308272042133
C_24h_34	0.8677095601413283	0.8595204871241913	0.849571000659999	0.8587369958941031	0.8560015977631316	0.8529037092544024	0.8939636938381795	0.8877823881973259	0.8752277497174751
L_D3_26	0.7847668290742766	0.7786795926802691	0.7711490826650993	0.819678436802831	0.796039099331962	0.8148898660560497	0.8524824924468661	0.8467824989203017	0.8192038671402937
