# Supplementary material for: RatLesNetv2: A Fully Convolutional Network for Rodent Brain Lesion Segmentation
Source: Front Neurosci. 2020 Dec 22;14:610239. doi: 10.3389/fnins.2020.610239 (PMC7783408; doi:10.3389/fnins.2020.610239)
Supplement: Supplementary file 1 [file Data_Sheet_1.ZIP › 3F-disparateGTs/population_1.csv]

G_D7_43	0.8753836709637814	0.8495450467768807	0.8354028205543849
B_24h_85	0.9268819586772281	0.8915996743665412	0.903136927782412
B_24h_83	0.6278576478906435	0.6542301629006831	0.7378718307047315
D_24h_227	0.9202120967017166	0.8771672293715647	0.87674433698968
J_24h_53	0.8664336578036193	0.8270611329220415	0.831041257367387
G_D7_79	0.7128270580727505	0.7518506598004506	0.7155749636098981
C_24h_22	0.7217586649550706	0.6770669338294929	0.7335748468178362
D_24h_283	0.929779342427862	0.8735420503376304	0.8799432962433761
D_24h_338	0.0	0.0	0.0
L_D3_70	0.6598202824133504	0.701585915902808	0.7607178464606181
C_24h_23	0.8473062803849588	0.8171039118663057	0.801540390471073
F_D28_46	0.8537039995739468	0.8195793275096384	0.8151631477927064
F_D28_4	0.8718982414679919	0.8454264581967981	0.8397779776117089
I_D3_20	0.822845953002611	0.7863221533366707	0.8455474767835289
L_D21_21	0.8842961432047735	0.8650735294117647	0.8588476484807687
I_D3_24	0.8826113299000303	0.8730586948596427	0.8571850321056904
J_24h_31	0.8721696574225123	0.8412294892535244	0.8513572888608707
B_24h_116	0.8953207225145783	0.8345721424109931	0.8550874839968299
D_24h_300	0.9233742081710932	0.8831234123624048	0.8831045155146416
D_24h_373	0.8995769039323046	0.8086211641667813	0.8073483535528596
D_24h_299	0.7385076615589606	0.7458933959101576	0.8027019420208275
H_24h_11	0.8761663402833775	0.8065603923973023	0.8085084572014352
I_D28_96	0.42857142857142855	0.4221105527638191	0.43764002987303957
I_D28_88	0.8984620093350677	0.8693918245264207	0.8605320661787659
C_24h_2	0.9339043789878507	0.8967664286287411	0.9028020182147051
F_D3_20	0.7133381747760833	0.6998581430467212	0.744320495073691
C_24h_9	0.9356764370514454	0.8811073205187935	0.8850545546815529
I_D3_123	0.6639501438159157	0.6700942587832048	0.7067339328800175
H_24h_6	0.9209089754982861	0.9033638355458178	0.8991026482818998
C_24h_53	0.9311877622985423	0.8703788684313616	0.8918507485570973
I_D3_93	0.8573796092679351	0.8273268756392516	0.8294158999908304
L_D21_22	0.9006565596275516	0.8690897957398417	0.8907077106231
J_24h_9	0.9091762056671046	0.8639030933020371	0.8670933421993184
D_24h_284	0.7038107752956636	0.6544622425629291	0.6688586190699859
D_24h_442	0.9188671771851069	0.8571631709918237	0.8448233930845053
C_24h_59	0.8733185956761212	0.8155547179293882	0.8099546094850524
F_D28_20	0.9162134817250538	0.8731460478101553	0.8826177285318559
D_24h_234	0.9193334684270416	0.8494586285255982	0.833698354047699
G_D7_28	0.874303720915428	0.8587332718043378	0.8525291041973597
G_D7_91	0.8289401642549863	0.7963389877163404	0.80336757029803
D_24h_261	0.9278739904367742	0.8852471077268296	0.8900540599179158
I_D28_141	0.9078425389075374	0.9012675304235407	0.8900890711155097
I_D28_17	0.2126984126984127	0.38095238095238093	0.324801412180053
J_24h_29	0.8543423468276441	0.8330859196159769	0.8339785240407633
C_24h_37	0.5522788203753352	0.5244215938303342	0.769927536231884
I_D3_159	0.5920109252304541	0.6568867155664222	0.695354801937874
D_24h_413	0.9492764057887537	0.9034473561378943	0.911331342499918
C_24h_49	0.9030282694404832	0.8601775282603747	0.8730816168041122
K_24h_16	0.7569540452358569	0.7386681332783354	0.7261651603756867
D_24h_365	0.9274291019285676	0.8694961204075909	0.8783548382123972
L_D21_48	0.9340024618880788	0.9103005544207762	0.9056880518642377
G_D7_33	0.8216312555696262	0.8265530047265361	0.8079556854363851
D_24h_440	0.7433179723502304	0.7487595850248083	0.7686628383921247
I_D3_98	0.86699801732801	0.8451309328968903	0.8619020430454534
D_24h_244	0.845095964938794	0.8299055030572541	0.8111498257839721
F_D28_11	0.8523312806334046	0.8249751927333792	0.8164559350820909
D_24h_423	0.9013492045734232	0.8521300293729178	0.8546805696054782
D_24h_401	0.8356542687584464	0.7863847232711187	0.8275621543520503
G_D7_97	0.8103978671041837	0.804080517351307	0.7903680060082614
D_24h_286	0.5480480480480481	0.5982070089649552	0.7167310877967974
F_D3_49	0.902796324716481	0.8703572659808031	0.881849678286078
D_24h_246	0.9176883165413858	0.8792436500963795	0.885725318573819
J_24h_54	0.9333112343297975	0.8883121186183284	0.8944292632775087
D_24h_250	0.9262764252461269	0.8757064081926226	0.8764044943820225
F_D14_60	0.8487979082966648	0.8316848714199707	0.8416022487702038
G_D7_74	0.8391461352104951	0.8290142591444514	0.8194960760016522
G_D7_82	0.8334421377899639	0.8019080328181645	0.8166063313563892
F_D28_24	0.49706457925636005	0.5009208103130756	0.5932642487046632
L_D21_61	0.9100499840476444	0.8948034994057246	0.8934597523219814
C_24h_1	0.9392488787544736	0.914013051715669	0.9169499080626289
F_D28_60	0.8848589700021625	0.8699691279349704	0.866524711419926
F_D14_56	0.6725212464589235	0.6677891464836161	0.7341246974760862
F_24h_46	0.9344321031888212	0.8710180441078191	0.8715214945957842
D_24h_410	0.9325807755698604	0.8936339033962906	0.8974615287144325
D_24h_328	0.9502038607949604	0.90878688170883	0.9116916305813871
I_D3_101	0.7717421124828532	0.7994847574066123	0.8141861937935402
F_D14_58	0.8491623885436369	0.811498391523773	0.8312752485459702
F_D14_13	0.6835754091886437	0.7107851449889775	0.7089153889835321
L_D3_21	0.8965501970683318	0.8781882507816356	0.8765482901938192
K_24h_5	0.9115522954487525	0.8574468624122819	0.8634158539634909
H_24h_33	0.8343618375942795	0.85895468957758	0.8463974663499604
B_24h_90	0.9027554271076226	0.8109415394879493	0.8186465834753449
D_24h_399	0.7917282127031019	0.7511438739196746	0.7767782175842629
D_24h_426	0.9385406155398587	0.9029086439983613	0.905850144092219
C_24h_58	0.8759989102796949	0.8214848100779659	0.8180743565300286
D_24h_337	0.9168611586535969	0.8740957364937664	0.8670488420087136
L_D3_34	0.872387834989461	0.8613496022400653	0.8783994206047439
F_D14_41	0.6934865900383141	0.6472851646002565	0.7360539123923624
B_24h_111	0.9299414997340897	0.853110849202903	0.8526621550631933
L_D21_44	0.8665741254858412	0.8594178038352236	0.8554933607771279
I_D3_21	0.8796137388160454	0.8456282759886602	0.8698313652699341
D_24h_348	0.9076774903687397	0.8573008849557522	0.8694293042641872
E_D35_67	0.9122164919869129	0.8931715561385365	0.8882011212866892
D_24h_255	0.9203103180760279	0.8670351731155295	0.8679234912608552
I_D3_141	0.8908097897503285	0.8462362414124251	0.8594818726299749
H_24h_29	0.867570281124498	0.8221347534151424	0.819424885295053
D_24h_377	0.690944336748823	0.6316986855409504	0.7375366568914956
I_D3_150	0.8691000424046711	0.8461315728515173	0.8194092088764471
D_24h_405	0.9340377729410939	0.8820493394573606	0.8841151771532813
B_24h_118	0.8982924547746263	0.8354530791401148	0.809926096684521
D_24h_395	0.7801262695580565	0.7705479452054794	0.8076273231957519
F_D3_67	0.8685825576918722	0.8344895521136797	0.8761167836630505
L_D3_78	0.8430100278082077	0.8361139937734493	0.82828125
K_24h_18	0.9034955389853886	0.8754008980115459	0.8796132531541092
L_D3_22	0.7896003160124968	0.7830138350464132	0.8003336327473374
F_24h_13	0.9056509910610183	0.852603634878497	0.8517606967057932
L_D3_66	0.8920813567134653	0.8677543859649123	0.8942205052610176
F_D3_2	0.8644980427684997	0.8295093654805885	0.85277661536554
F_24h_59	0.9068513585508791	0.8586145921426924	0.8702774803208777
B_24h_100	0.9290013550562506	0.8668562279151943	0.8613992496137718
F_24h_20	0.9005090236001851	0.8590464385320289	0.8720134700228053
D_24h_392	0.7948919169579796	0.8049889746416758	0.8081139631064137
F_D14_15	0.7893619280178363	0.8063233147057343	0.8027106262315566
D_24h_425	0.7788778877887789	0.7559014267185473	0.7992486499178211
D_24h_414	0.9414940710315098	0.8747728122301138	0.8723289639073443
I_D28_139	0.1888111888111888	0.18108651911468812	0.16686531585220502
H_24h_57	0.9478733710428451	0.9219905752593263	0.919270719837292
F_D14_53	0.8330078409654006	0.8312932124505663	0.834569427276473
B_24h_74	0.6851424172440339	0.688	0.740550928891736
L_D3_47	0.8919203961848863	0.8691377531985867	0.8874773535895925
C_24h_62	0.933787429784599	0.8851139919535091	0.896260938743039
B_24h_112	0.8891303902068938	0.7994264023618727	0.798265523899861
C_24h_7	0.7227770879447174	0.6314068575468363	0.6721644143171711
F_D3_1	0.6784938450398262	0.7129032258064516	0.7098914354644149
D_24h_459	0.87490650710546	0.8593985629379934	0.8443253522344196
G_D7_86	0.6384384384384384	0.6259541984732825	0.6947762942141017
F_D3_25	0.8599473306200622	0.8218594748048261	0.8825684323066522
B_24h_115	0.936519312009656	0.873517588777876	0.8717692678948857
D_24h_407	0.9477810011727671	0.9228534069446462	0.9190346214624335
F_24h_7	0.003590664272890485	0.04216867469879518	0.0
F_D14_11	0.8229155223552675	0.7986461961053613	0.8071179810123563
H_24h_15	0.9084252708652847	0.8681995392521709	0.8753590142728728
B_24h_70	0.9190666444703401	0.8771516211625726	0.8874287131167865
F_D14_5	0.561163387510693	0.5410071942446043	0.7054673721340388
E_D35_154	0.8972470122181915	0.8811424295335495	0.8934673163630482
I_D3_96	0.8113695090439277	0.8021621621621622	0.8310046573519627
C_24h_26	0.9474227170858383	0.9153350107476713	0.9182834403843931
B_24h_82	0.8516245487364621	0.8206388206388207	0.8134178637348527
I_D28_70	0.9035034093581001	0.8979855027349135	0.8966000701016474
F_D3_31	0.7989380530973451	0.7766345192400735	0.8201021425765314
D_24h_295	0.9330407233845951	0.8303915118769334	0.8356128317051202
K_24h_8	0.936899933254608	0.872020344383847	0.8827052847069528
J_24h_37	0.9361831545155023	0.8904463862151285	0.8924816383750342
D_24h_312	0.7644477873887426	0.7999483070560869	0.7368165838283428
B_24h_87	0.67895473635091	0.7023511755877939	0.7406363270237616
D_24h_371	0.9198409941723592	0.8434572025052192	0.8415143994536702
I_D3_138	0.8212010919017289	0.8004097234366803	0.8340979511445248
C_24h_40	0.9287490495077991	0.8722726250281173	0.8809319793622723
F_D3_55	0.8456018377345449	0.8214657407232199	0.8418581311158106
K_24h_19	0.953452590025333	0.9153280461427541	0.9196739395154936
I_D28_151	0.8572203635048377	0.8480147147027071	0.8321503302835105
B_24h_67	0.9394902816683566	0.8843909217230199	0.8823213161088155
I_D28_9	0.5801502317404507	0.6285544141729938	0.7269642391020621
I_D3_18	0.9051107934238742	0.8915349642779823	0.9023484753681225
L_D21_43	0.9169338529078084	0.8996945467612972	0.8906851424172441
L_D3_59	0.8770526231573894	0.8638632013880194	0.8692159383033419
I_D3_70	0.8157040082219938	0.7717297452870917	0.851980198019802
I_D28_159	0.038834951456310676	0.0	0.031746031746031744
J_24h_38	0.7451783580815838	0.7602420051858254	0.7720886668748048
L_D3_1	0.8192032311364054	0.7941267237318693	0.8441702502697199
J_24h_4	0.9463119050012205	0.9049541088864911	0.9141270593189115
F_24h_9	0.0	0.0	0.004901960784313725
I_D28_95	0.9072018373708098	0.9095230818859403	0.9045226130653267
B_24h_106	0.9257971553407084	0.834467915504185	0.8447785709773201
E_D35_157	0.9121267799724392	0.8726926184507655	0.8836885531191778
I_D3_9	0.8428989421562008	0.8516831463170759	0.8262422864566418
L_D3_7	0.8149546952906292	0.8004594088133954	0.8085949361597524
F_24h_4	0.9028912171667332	0.8174568653037553	0.8298198340994347
C_24h_52	0.8476252439817827	0.7565943238731219	0.739321608040201
L_D3_23	0.8833917755817661	0.8833191385813359	0.8794797179852742
D_24h_412	0.907798805851023	0.8324576147808939	0.8426883696508269
B_24h_84	0.42454394693200664	0.4817374136229023	0.6465984346779049
F_24h_49	0.9438945099901377	0.9062221099604277	0.9032711924023918
D_24h_318	0.18548387096774194	0.23636363636363636	0.5555555555555556
C_24h_56	0.8035545471733787	0.7617043661230931	0.8104928457869635
F_24h_55	0.9188014179653535	0.8633304241061522	0.8682767643210983
F_D14_4	0.8640463384360778	0.8365820406057702	0.8244682825433355
C_24h_8	0.9198765138921872	0.853062077614436	0.8625922661672358
I_D3_44	0.8913528497059022	0.8580782654353399	0.8623181886339781
D_24h_435	0.8622105827034106	0.848428734818365	0.8270865112224886
C_24h_25	0.9496312172981151	0.9187863747821206	0.9186357816319404
B_24h_78	0.7934952105145913	0.7546699875466999	0.777584541062802
F_D28_67	0.8994402181713793	0.8637480282382147	0.8729403336403644
F_D28_29	0.9079473669691871	0.8792040003045917	0.8874428420682378
F_D3_46	0.9341486359360301	0.8926205218396897	0.9014573378028196
D_24h_241	0.951217652142966	0.9188541035960632	0.920605026190336
I_D3_12	0.4475029492725128	0.4517619872905835	0.58137347130762
L_D3_76	0.8793906051629284	0.8638868104210597	0.8686327974706837
D_24h_242	0.9135865699245981	0.868909937725679	0.8716974349757363
F_D14_49	0.8347120098039216	0.8151602686806111	0.8200946340481224
C_24h_54	0.9287695343751666	0.8420308662001205	0.8558833580134412
H_24h_40	0.9128044877828395	0.8235143360563831	0.8262539682539682
K_24h_6	0.8626470767542522	0.836978579481398	0.8513385651472143
J_24h_59	0.9268156856678784	0.879374482361694	0.8883451101152017
H_24h_43	0.9279607268174555	0.8520960426598658	0.8682701679949544
D_24h_239	0.916157129169933	0.8572013479890397	0.8647253169419901
F_D14_2	0.8787043586428938	0.8676780824992145	0.8694119461519818
H_24h_25	0.9166003884213447	0.818201543659527	0.8288921994747431
D_24h_273	0.9528483521461739	0.9173296801728226	0.9130275100998618
L_D3_42	0.9192569813829787	0.8948340193099203	0.9018467852257182
J_24h_2	0.9001997012871503	0.8487346392505171	0.854953173617817
G_D7_59	0.7526587663324218	0.7209572876848928	0.7569306172461326
I_D28_79	0.9168114359457984	0.892864430991089	0.889435111060999
C_24h_16	0.9182573269882522	0.8362473411878291	0.8405074626865672
I_D3_160	0.7290591992139523	0.7063142437591777	0.8053718179995991
I_D28_129	0.4165526675786594	0.387360594795539	0.40139335476956056
D_24h_289	0.9344487451616931	0.8867953886413467	0.8897951148172627
K_24h_11	0.9164196034958364	0.8834615970294363	0.8929950038832926
E_D35_65	0.8767533818938605	0.8539849179358273	0.8382268278641336
G_D7_5	0.7712139016486843	0.7489902280130293	0.8079416296037906
E_D35_132	0.5911923556294142	0.6461538461538462	0.5766324355745011
L_D21_57	0.8859031927306156	0.8672600870638685	0.8619857921691723
D_24h_453	0.9437592578155454	0.9069787577926576	0.9069113638633995
I_D3_74	0.7884295603078232	0.7440161978451081	0.789209667800891
B_24h_103	0.9181778169014084	0.8609773549148151	0.8617039871045425
I_D3_82	0.8550819672131148	0.8272344994184486	0.8460358056265984
D_24h_310	0.8383912248628885	0.8175484432832572	0.8247234453871765
F_D14_20	0.9071065807009329	0.8835652750165672	0.8792607385844362
E_D35_138	0.893107512873007	0.8606926455055868	0.8516911437472185
C_24h_4	0.8874044884425009	0.8438417885761542	0.8470072060314067
G_D7_58	0.799072918523801	0.7946827524575514	0.833654534441936
E_D35_140	0.4357888794806661	0.396023198011599	0.3704936217415419
B_24h_102	0.7998404308367408	0.7702665314027484	0.7901833872707659
L_D3_9	0.8837652578717788	0.8690726765576604	0.8769430691033507
I_D28_61	0.7349368020616026	0.683894837154549	0.7668268015170671
C_24h_39	0.8866935177445094	0.8537000283527076	0.856670113753878
B_24h_95	0.8769069942177649	0.8052106938786859	0.828312316695725
C_24h_27	0.9381541389153187	0.8825943660220136	0.8819147787733449
H_24h_20	0.927061690594098	0.8704772631282557	0.8780698455152047
F_D28_56	0.6654275092936803	0.6807754169135698	0.7090785601086711
D_24h_265	0.8730744489961743	0.7955087555995113	0.820681326705423
D_24h_314	0.9434552788983168	0.877646764457511	0.8792336217552534
D_24h_431	0.28106508875739644	0.32755298651252407	0.6143001007049346
H_24h_19	0.9286848589942502	0.8883115152726425	0.8913433523728005
L_D21_3	0.86200367387311	0.84275604833559	0.8477624002424488
D_24h_450	0.8597488248088122	0.845755066316569	0.8543935173461635
E_D35_114	0.0	0.05	0.03
D_24h_369	0.9150398345800644	0.829841488628532	0.830180857128051
K_24h_13	0.9447503322574521	0.89016513183335	0.8942920850435301
G_D7_60	0.8280725604316241	0.8323865847015797	0.8262250271334968
C_24h_77	0.9515888778550149	0.9071540350020817	0.9100993826016284
H_24h_39	0.9246801896943371	0.866339353763803	0.8703524994297546
D_24h_424	0.7518867924528302	0.8100298904018598	0.7917053543794491
H_24h_17	0.9146063360293997	0.8600238282044577	0.8719943928709359
I_D3_104	0.7931221719457013	0.7807085162717431	0.8260655636878037
L_D21_29	0.9247219459263948	0.9194729136163983	0.9115072383899616
H_24h_31	0.9334585457472498	0.9086161162192994	0.9121492237115817
H_24h_38	0.9474456938836798	0.8934074952129114	0.9002262784733746
L_D3_33	0.8904601374720896	0.8603788554993553	0.8760676311661147
I_D3_91	0.8660908396498032	0.836430639642011	0.8378406708595388
D_24h_418	0.9090969345484673	0.8485547082816102	0.8437472511361971
I_D28_157	0.9049917439349676	0.8769159581236624	0.8701644660643966
G_D7_93	0.7941393745382911	0.788163696658285	0.811244113735217
G_D7_54	0.8677576627990475	0.8410191619288271	0.8503394182406528
L_D3_74	0.8883226621368526	0.8560820791249152	0.8810983945939612
K_24h_17	0.9474522790465182	0.9096843138953875	0.9107674684994272
I_D28_40	0.013392857142857142	0.01764705882352941	0.3810810810810811
I_D28_83	0.8246340523882897	0.8051174981120341	0.8415158223727047
I_D28_35	0.8606329216550009	0.8495962568862727	0.8743028951069298
I_D28_101	0.6939297124600639	0.7250347429025213	0.6767100977198697
G_D7_105	0.1717171717171717	0.16243654822335024	0.15099009900990099
D_24h_233	0.9470275123452832	0.9214160786442314	0.9203156290163493
I_D28_123	0.2751677852348993	0.12692307692307692	0.09121621621621621
F_D14_22	0.20345140781108084	0.2494996664442962	0.4945705824284304
F_D14_32	0.8715776358822613	0.8606913322911238	0.8733607359561558
D_24h_254	0.6513134220942786	0.7276490066225165	0.7465774262245208
H_24h_24	0.9193370165745857	0.8839351993362735	0.9025961680643867
D_24h_367	0.8980755523877405	0.8399841959699723	0.830416881111683
I_D28_130	0.6415176624509377	0.5967712005938022	0.6147042564953012
G_D7_57	0.8623948411963088	0.8545300702941943	0.824937154348919
H_24h_54	0.9055865080560157	0.8101665260724217	0.8101598423472739
H_24h_58	0.93687749996016	0.8964879852125693	0.8832450684714065
L_D3_3	0.7725624156545209	0.768074650553569	0.8258653532632012
F_24h_11	0.879738651058327	0.7715688566752397	0.7678092615406914
D_24h_409	0.9299050632911392	0.9047612103536274	0.8971698799563478
L_D3_39	0.887928719638716	0.8441596935634648	0.8502145122178698
H_24h_8	0.8831693347040681	0.8124785095808196	0.8077347022328599
D_24h_294	0.9272181041380455	0.8925626752605366	0.8918026471478495
G_D7_108	0.8757059883837373	0.8756019261637239	0.8554194297703346
D_24h_309	0.8687855552807321	0.8458502823143708	0.8483916600036903
G_D7_44	0.8809205732329366	0.8570255399523692	0.8545070460197342
D_24h_386	0.7696862048549438	0.7366552901023891	0.7718231344229064
F_D14_43	0.8572973362650038	0.8427309341301806	0.8247146174729336
F_D3_4	0.798400252591696	0.7741758618326365	0.8048146157979581
D_24h_315	0.9256001288867408	0.8971355919527335	0.9079045761792349
I_D28_22	0.3054003724394786	0.36363636363636365	0.39664218258132217
D_24h_358	0.6717927964386888	0.6759652314534061	0.8047961630695444
G_D7_85	0.9121791880541297	0.8808136277036871	0.868014947086174
H_24h_44	0.6944291230005516	0.6920688681907987	0.797918081013804
D_24h_292	0.5649546827794562	0.6055045871559633	0.7325383304940375
D_24h_403	0.9507624673718917	0.9171402242359085	0.9196847582126096
L_D21_33	0.8496950334011036	0.8350572290133265	0.8346049313991944
I_D3_114	0.6415357766143106	0.6856046065259117	0.7835348301669545
F_D14_67	0.8814799617015456	0.8422305649665781	0.838686241864689
I_D28_43	0.8807121661721068	0.887710045382068	0.8650242673711371
K_24h_15	0.9313157537829616	0.8854055003953958	0.889608365940649
I_D3_80	0.8475315371437471	0.8443725648753951	0.846527123922648
H_24h_28	0.8907035956033037	0.8555568338702255	0.853239656518345
H_24h_18	0.9012416370321259	0.8322499448574728	0.8289269254370504
I_D28_132	0.8826744629464853	0.8690584680320399	0.8823161841283066
G_D7_21	0.8490143910992864	0.8247332181164787	0.8376294804885156
I_D3_83	0.8169162531289799	0.7791492004347151	0.8040987635648655
B_24h_105	0.9463302069376209	0.8996135680549592	0.908268843242511
I_D3_61	0.7912564792863744	0.7886193428172144	0.817700196970726
C_24h_3	0.6387625113739763	0.6179117911791179	0.7461964038727524
D_24h_291	0.9081446952523866	0.858727378867484	0.8469800922280958
D_24h_383	0.4142931123770067	0.5572207084468664	0.6377480387632672
D_24h_347	0.8935307312696277	0.7837865907034021	0.8077848303046112
E_D35_139	0.9153388148568188	0.8863422783752741	0.8907807308970099
H_24h_42	0.925678734683744	0.8705995030026921	0.8725534526193398
C_24h_66	0.7574836988737403	0.7129575828006973	0.6660847580062605
F_24h_43	0.9408094704847224	0.9116990399642777	0.8995518352531575
F_D28_25	0.8979218865143699	0.8754647841784772	0.8784307437398113
H_24h_9	0.8815007939152765	0.7918563725015338	0.7853293364129278
L_D3_80	0.9011200122951607	0.8807041682101215	0.880942495329043
D_24h_366	0.47132429614181437	0.48568398727465534	0.7724550898203593
B_24h_71	0.9305214974660782	0.8794908442359609	0.8841035097722834
J_24h_41	0.9339564332554459	0.916175273776039	0.9165224299860966
J_24h_39	0.9371936529035474	0.8917878691648142	0.8979170038721566
F_D28_21	0.9076542146625041	0.910364317748971	0.9086030183197482
L_D3_51	0.9308637148535497	0.8972841799361865	0.9081588811354578
C_24h_41	0.880775142921294	0.7924124041194703	0.8046657087312992
K_24h_4	0.9470845281988256	0.9072893439276405	0.9016060492438445
G_D7_104	0.7743234738829452	0.7644434006575858	0.7912693854106835
L_D3_29	0.8367691154422788	0.7802593365239089	0.8166569371473049
I_D28_8	0.9084992768939816	0.8930535644467613	0.9009360174381331
D_24h_376	0.9423992567646035	0.9103650470163395	0.9047179195679977
I_D28_54	0.7196892941573793	0.6633678676356889	0.6992272926082519
D_24h_432	0.7027027027027027	0.6888045540796964	0.7465049688394813
D_24h_237	0.9325357687233415	0.9169164368780722	0.9066020419181073
D_24h_324	0.7642155954806445	0.7646284101599248	0.791520672740014
L_D21_54	0.9223488168273445	0.8795642315410879	0.8751878113714843
F_D3_3	0.8791617704661183	0.836116725171081	0.8638394391367105
G_D7_99	0.8550153652194469	0.831129660155017	0.8272673135530879
L_D21_42	0.785032519638483	0.7704962557715439	0.761280524359538
B_24h_81	0.8575035660999164	0.8179867770042472	0.8496367629667173
C_24h_70	0.930391661692456	0.8835186888535831	0.8844387438454219
G_D7_81	0.8891975002479913	0.8816324126965432	0.863727275441058
L_D21_51	0.8594359478041251	0.8261999041589951	0.8649215170127718
E_D35_3	0.8490249406863029	0.8314533622559653	0.8381811183812613
L_D3_73	0.9200237847480304	0.8979577744402437	0.9076993880716587
K_24h_2	0.8631558716125313	0.8546477779934019	0.8710990502035278
F_D3_59	0.8795135988118444	0.8593503895108765	0.8708606557377049
F_D3_56	0.846097794822627	0.8230803112611951	0.8534871881893772
G_D7_106	0.8436461954422557	0.8494859261756278	0.8125973351790967
C_24h_75	0.8010855362347975	0.7961923847695391	0.8004642819457635
B_24h_69	0.8548380901163908	0.7837935926622456	0.8078917996191977
C_24h_13	0.9341497819953835	0.8968027341727204	0.9018580067058083
D_24h_433	0.7034700315457413	0.7535193242897363	0.762592815572948
I_D28_71	0.5093964183064338	0.5807308970099668	0.6426310235666549
J_24h_18	0.9397758899558483	0.9035637749027701	0.8973024766112612
F_24h_1	0.7514488087572441	0.712819677471901	0.7542431350903822
F_D3_53	0.8842260029405588	0.8347249736174625	0.848146212216795
I_D3_17	0.09542743538767395	0.05333333333333334	0.4831591173054588
F_24h_31	0.9069483121646403	0.8815768758462168	0.8689010132501949
B_24h_108	0.9199807139413204	0.8898940719784196	0.8825771707570277
H_24h_34	0.9348162228873789	0.8986470815616544	0.895545453374715
F_24h_15	0.897179668115909	0.8490523326405037	0.8662719477337689
I_D3_35	0.7660872417185962	0.6852923463643267	0.745770269266021
D_24h_236	0.924766176229284	0.9095866314863676	0.9045646278999698
I_D28_65	0.8062247061090769	0.7984519458181036	0.7883849415392522
G_D7_109	0.8273006860657677	0.8211481844946026	0.8421800947867298
D_24h_275	0.879216129640098	0.8372493999120998	0.8421404458705171
D_24h_447	0.8349059009537411	0.7830462375339982	0.7874063487939024
L_D21_40	0.384151593453919	0.3566775244299674	0.44012539184952976
F_D14_46	0.8537616229923922	0.8253672391603426	0.8254627539503386
C_24h_60	0.9080730701237478	0.8490830080282831	0.8606617909807752
F_D28_53	0.8889023357134213	0.871952093063236	0.8875157276667133
F_D14_29	0.8935746098981531	0.8531888614417247	0.8628137769994162
I_D28_150	0.9047013977128335	0.8923625602306787	0.8765204003079292
I_D3_127	0.754225352112676	0.7315863258923757	0.7755593458412762
H_24h_47	0.8736629580308433	0.8429067905814362	0.8648851523795226
F_24h_45	0.8440020344401656	0.8013951039747302	0.7986511899358019
C_24h_57	0.9202200238785605	0.8483826230368454	0.8428518380987746
F_24h_26	0.8442150744119059	0.8079649004387445	0.8345074238647447
L_D21_34	0.9255864338985875	0.9014062651537194	0.9081095668600728
J_24h_36	0.9250773011971776	0.8850920396925714	0.894440938557742
I_D28_47	0.539906103286385	0.5260127493316883	0.6170819859235306
D_24h_319	0.921304701684092	0.8960781835797632	0.8785263903648601
C_24h_32	0.9223055280489146	0.8756111426947129	0.8775198148278038
C_24h_73	0.9409419302071974	0.9152223913958988	0.9200549362803028
D_24h_379	0.9071810279580743	0.8483936777464092	0.8588182042630236
E_D35_128	0.9205028771578684	0.8927517970159512	0.8870187491054816
L_D21_64	0.9310505899794878	0.9097671959669958	0.9036858188403063
D_24h_445	0.7488809310653536	0.7454625940681717	0.7592732778198334
C_24h_38	0.9409380927746163	0.871549306522693	0.8651447937094225
H_24h_36	0.9237939735787443	0.8367888602531062	0.8476844738479511
F_24h_60	0.9062157257662472	0.8046441849846716	0.7964499579339811
B_24h_72	0.939123611283195	0.8945732637646217	0.8911845472716744
I_D28_149	0.8766030208036477	0.8294755030778646	0.8312954876273654
I_D3_65	0.7926779522741179	0.8114028653855557	0.8296789536266349
E_D35_156	0.8379802856568095	0.8187130458836139	0.7998326709893328
F_D14_26	0.12631578947368421	0.09302325581395349	0.23232323232323232
G_D7_87	0.8451329437876524	0.8382025203614409	0.8373553719008264
L_D21_60	0.8442475683043182	0.8161492412640958	0.8399522483087942
I_D28_80	0.3393025447690858	0.3123833229620411	0.43768693918245266
B_24h_101	0.9003072768109351	0.8763851667186039	0.8730218161849134
E_D35_74	0.8944184185126769	0.8819926854076046	0.8801247010591049
L_D21_80	0.9029163371010129	0.8998596162845109	0.8793934886399078
L_D21_19	0.735594237695078	0.7033261403378227	0.7762694067351684
J_24h_43	0.9308270894624716	0.8656459305539486	0.8735813126824933
J_24h_58	0.9159307260006881	0.8799226650803094	0.877840784210295
H_24h_51	0.9428080102069119	0.9156532686142944	0.9237488952363874
G_D7_49	0.8474008994875013	0.8248518541144847	0.8211264572887508
I_D28_82	0.5779191276692413	0.5755294117647058	0.6401098901098901
F_24h_24	0.650517284885188	0.7218767665347654	0.6734555329260014
F_D3_21	0.7742527362334919	0.7698852048248936	0.8120168037561337
G_D7_103	0.8440497000047243	0.8360195307436374	0.8224852071005917
I_D28_73	0.6177606177606177	0.5340399510803098	0.5160807778608826
I_D28_104	0.8900765744647601	0.8691343799510298	0.868952639619759
I_D3_8	0.9069380203515264	0.8733051012082832	0.895867091318843
K_24h_14	0.9214081140202512	0.884305299774913	0.8871167387025426
D_24h_361	0.9298891202246647	0.8887043915228315	0.8813980887550726
D_24h_350	0.9283615268663307	0.8609116893224729	0.8674986090135919
G_D7_7	0.7188	0.695933713967414	0.7613469985358712
F_D14_21	0.883525493210351	0.8561305361305361	0.8654031924191545
I_D28_21	0.8905414316067111	0.8690761448349308	0.863380001327052
I_D3_79	0.8995784689576214	0.8702343700108564	0.8834655655051887
F_D28_45	0.3793615441722346	0.3973421926910299	0.41114790286975716
F_D3_29	0.9002784514506422	0.8765887795834516	0.8977859540407952
D_24h_268	0.7619217717449545	0.766257225433526	0.7844956104025178
D_24h_307	0.8487949067758072	0.8439536167863059	0.8482095700855604
D_24h_449	0.7922395355942561	0.7591753180289516	0.7660619287955258
I_D28_160	0.5208435507601765	0.5435729847494554	0.5944466171294486
L_D3_60	0.7777540411592965	0.7507398233192311	0.8194945848375451
I_D3_47	0.796028880866426	0.7602799650043744	0.823128197178732
I_D28_12	0.7873174207338796	0.7959953370362751	0.7721223761832899
J_24h_32	0.870712799010588	0.839868369680406	0.8453387442227482
L_D3_18	0.8727524204702628	0.8447289372049779	0.865484625318488
F_24h_56	0.8546122272629078	0.840566101012811	0.8360302049622438
F_D14_1	0.0	0.0	0.08040201005025126
I_D3_87	0.6169614147909968	0.6918993768751442	0.7993915835727564
L_D21_83	0.8489921421250427	0.8242870836328781	0.8117597292724196
C_24h_31	0.9368663974285008	0.8794106676613204	0.8857426543595779
L_D3_31	0.8940874303663467	0.8814749225222946	0.8850851941181047
F_D3_11	0.7170826060291551	0.6936638625380347	0.7907737981958665
I_D28_134	0.23886378308586184	0.24635332252836303	0.4883208461877479
G_D7_1	0.8383937316356513	0.8533119871923154	0.8346120707340089
D_24h_406	0.8649010563904181	0.8479838999496874	0.837731144816123
I_D28_24	0.6413021363173957	0.6533609489738279	0.6034082106893881
C_24h_20	0.9141350043626557	0.8516504854368933	0.8626191462909242
G_D7_39	0.8064003282219601	0.8040902140672783	0.7731465147926012
D_24h_430	0.7384131971720346	0.7055886306894565	0.730619827731802
G_D7_53	0.8047754093861494	0.775156979552407	0.8118081180811808
F_D3_52	0.8886190405021671	0.8464580963859513	0.8494435267223974
D_24h_370	0.896327963966715	0.8633685458285395	0.8476035123034741
D_24h_421	0.9415179633595051	0.8998027901541158	0.9049070847851336
I_D3_151	0.8706682650756921	0.8333924859301324	0.88421756682512
D_24h_436	0.7215661901802362	0.7071865443425076	0.697495183044316
L_D21_74	0.8930201979619417	0.8477085478887745	0.8522503311686214
H_24h_41	0.8744736542619779	0.8609169464472453	0.8666339387988873
G_D7_64	0.8803091029670425	0.854462461856606	0.844728984260337
H_24h_27	0.8780040999694683	0.7605028175119203	0.7642254053961103
J_24h_34	0.9183975821505822	0.9090783167576253	0.9074763757643135
I_D28_127	0.5074092999489014	0.5207830517565031	0.5935014769370598
L_D21_70	0.5690016290435187	0.5694625696998458	0.6710731883187117
D_24h_298	0.8743844569791387	0.8181211413315534	0.844465725001995
I_D3_139	0.8625936329588015	0.8214679303504518	0.8531014249790444
G_D7_75	0.6809571286141576	0.7187242232609293	0.7482342219184325
I_D3_130	0.8488527626299002	0.829678894315702	0.8595877090626215
D_24h_454	0.0	0.0	0.0
I_D3_22	0.7595174682751058	0.7884988534133004	0.7872340425531915
J_24h_60	0.9357887421820709	0.9039100758671437	0.9031464095407257
I_D28_76	0.8841125278283748	0.8471155955253346	0.8550129095603477
D_24h_429	0.7579831932773109	0.7612551159618008	0.7551184263348053
B_24h_77	0.8380041011619959	0.7809052479637076	0.7809336609336609
I_D28_74	0.822276502198339	0.8226783615155078	0.8169106606606606
D_24h_384	0.7876269621421976	0.7946554149085795	0.7680170575692964
C_24h_18	0.9463675059519515	0.9246940400210495	0.9137996219281663
L_D3_40	0.7325321888412017	0.7857381988617341	0.7638689048760992
C_24h_47	0.9078224362536272	0.8416407822644075	0.8449294409707011
D_24h_306	0.6883845325210802	0.6789919115580401	0.7099262620533182
D_24h_263	0.8669854591587782	0.8021342014830891	0.7911157203353211
F_D28_5	0.2612244897959184	0.4836223506743738	0.3820408163265306
G_D7_30	0.6662424435252943	0.6743415314843886	0.7346488202014627
G_D7_95	0.8207699194270367	0.8029751712328768	0.8328133125325013
I_D3_86	0.6351606805293005	0.6085470085470085	0.7463556851311953
D_24h_434	0.9313977389516958	0.8402793067656402	0.8387339627968255
I_D28_97	0.8769851489398232	0.8464867092520091	0.8550877826187837
F_D3_26	0.6469926925238898	0.6544181977252843	0.7773551130006713
J_24h_23	0.9418019503596509	0.9194609507640068	0.9156268252535443
D_24h_441	0.7192593558482201	0.7311708199916469	0.7516014234875444
C_24h_46	0.8873322492450099	0.8196706014090421	0.8321771936229767
D_24h_321	0.9329166168201938	0.8736023795038194	0.8882383330463234
H_24h_53	0.9384012958216044	0.8763564849530978	0.8922139019569635
E_D35_71	0.8730416738716928	0.8397989187138386	0.8625560400417613
C_24h_44	0.8000172102228724	0.7752977911414364	0.7922073305129937
I_D28_138	0.8598671060450543	0.8352563166350226	0.8533237341012719
C_24h_15	0.7678571428571429	0.7928184667996581	0.810126582278481
D_24h_247	0.9233578546460062	0.9087401584296892	0.8991985687864905
E_D35_64	0.8349215360285471	0.8201387398984481	0.8171562443683547
I_D28_126	0.2462686567164179	0.16453382084095064	0.2695035460992908
I_D3_76	0.8679592588047613	0.840106498142134	0.8742727595531398
F_D28_41	0.5668276972624798	0.44720056697377747	0.5412953060011884
I_D3_132	0.9101813987627136	0.8818897637795275	0.8858387883208877
L_D21_9	0.9091595666847608	0.8844134607109045	0.8915308405241291
L_D21_1	0.9074974249625039	0.8860247829832351	0.8856329124343546
G_D7_19	0.8178045332238792	0.8010501525037643	0.7921531994395142
I_D3_54	0.8238866396761133	0.8183957219251337	0.8203785743052758
I_D28_39	0.8675027262813523	0.8583996881786291	0.8694681835501605
C_24h_30	0.8641630043947264	0.8002155946819979	0.8153846153846154
D_24h_362	0.8798245614035087	0.8720920466952213	0.857452303590769
K_24h_9	0.91367276467563	0.8598854156196603	0.8891811271129358
I_D28_68	0.8997331476969486	0.8867855371811734	0.8938242077389595
L_D21_31	0.9147178862260392	0.8935042765439124	0.8942554613571605
D_24h_297	0.9224491980040401	0.8645041351860238	0.8701552453017869
G_D7_46	0.8568155128462177	0.8615276769396389	0.8389292898034968
G_D7_100	0.8174696594552908	0.7803003344957654	0.8178104294689141
C_24h_48	0.9452121212121212	0.895070766227428	0.8977120440535075
B_24h_121	0.8096983366224979	0.8116388687454678	0.8304344100762574
F_D28_59	0.8759799754415794	0.8516184721622788	0.8583585584556513
C_24h_19	0.9469188887747465	0.8984199857704751	0.902772250961666
H_24h_30	0.9036387010228607	0.8467668319640786	0.8384341637010676
F_D28_13	0.8167089393860966	0.8069776444401432	0.8461259134855431
I_D3_129	0.695135963232478	0.7149417746432671	0.711180586571386
I_D28_86	0.0	0.0	0.0
G_D7_65	0.862905322586636	0.8447175608603167	0.8447522355947018
I_D3_95	0.744820989935439	0.743642388876882	0.7688582603836841
I_D3_71	0.8376151827668273	0.7958865019113768	0.7866777339697033
F_24h_8	0.0	0.0	0.0
K_24h_7	0.9084894864826205	0.8375834384324341	0.8411508335619152
I_D3_39	0.9008650331173766	0.8708344898525642	0.8793564814063995
I_D28_162	0.9003289108984072	0.8431668174355882	0.8627154321799764
J_24h_49	0.9061789264413519	0.8981843805754209	0.8892801024268172
D_24h_274	0.6452611218568666	0.6610441767068274	0.7686274509803922
D_24h_419	0.9390227283051438	0.9005771865959832	0.8987292710611555
F_D3_43	0.8461032987251939	0.7954646729712334	0.8214724962017991
B_24h_122	0.9126718542111841	0.7816635312655765	0.7858433686769339
J_24h_5	0.9397352941176471	0.914489114538782	0.9163532297628781
L_D3_64	0.7663990682583919	0.7534525008073248	0.8301333923916933
I_D3_43	0.9241364514052779	0.8674146040558254	0.8796170148349984
D_24h_393	0.5139318885448917	0.4919210053859964	0.47368421052631576
L_D21_66	0.8931406705123079	0.8858642515309011	0.8725970400800548
I_D28_20	0.9158114454687771	0.8991451619376329	0.9024467621049292
I_D3_162	0.7184954582284959	0.7128401686469912	0.78083025896343
H_24h_23	0.923788954026535	0.8551810592894384	0.8597892950576257
I_D28_110	0.8788903924221921	0.8545649455065214	0.8472112774713247
F_D14_30	0.7830172263789803	0.7730930720783765	0.7847457627118644
D_24h_248	0.9457161125319693	0.8967186816392008	0.8996919858197245
F_D14_52	0.8541700642551943	0.8436134478761036	0.8400190737318949
D_24h_232	0.9219042569056654	0.8535044974752307	0.8656854523899026
D_24h_391	0.9363157894736842	0.8935323012801429	0.8980609418282548
H_24h_32	0.9363757990188791	0.900330169211721	0.9051601060575158
D_24h_243	0.9399215519230428	0.8964389770152152	0.8872622200818685
H_24h_7	0.8309360644626854	0.7993678804240468	0.8081741110970517
D_24h_252	0.9465542642003602	0.8935555555555555	0.8929682484815564
D_24h_363	0.9079334725612057	0.850107876064859	0.844456191357209
G_D7_90	0.8618551663052442	0.8467393004222489	0.8157287272148372
I_D3_7	0.9132097834285099	0.855114980599981	0.86252688674834
F_24h_2	0.933295766711277	0.8828106941983204	0.8873682217031753
D_24h_279	0.9445452998241334	0.8875415707342031	0.8906839262052798
F_D28_32	0.9087967124695004	0.8914824211670895	0.8909038846998186
F_D28_31	0.8180007469189593	0.8267245424683247	0.8416305916305916
F_24h_41	0.7185610172119709	0.6053854478324527	0.5900740654341867
C_24h_11	0.9027406747798555	0.8448638234521412	0.8640619679945523
L_D21_73	0.8897449680463477	0.8565312784288542	0.8521315338474722
D_24h_301	0.8644954438069524	0.7995113757825623	0.8012440329813395
I_D28_87	0.529356505401597	0.588787354902445	0.6430856067732832
D_24h_375	0.832661479328771	0.8107450393111194	0.8381212950296397
D_24h_402	0.8367830138241809	0.7861562521248385	0.7762738853503185
L_D3_62	0.9221703692552528	0.8971801304565981	0.9072494669509595
F_D28_2	0.913736651758009	0.903150715700488	0.9076461168935148
B_24h_86	0.43157894736842106	0.6229508196721312	0.4978540772532189
G_D7_98	0.827485380116959	0.8331294117647059	0.8318829492206178
D_24h_262	0.8902999018272794	0.8444825535563638	0.843925709022422
D_24h_456	0.9316704485353079	0.8774085109634043	0.8811382907338499
E_D35_75	0.9123230928546773	0.8901004304160689	0.8960442173591696
F_D3_24	0.7154811715481172	0.6576819407008087	0.7458617332035054
D_24h_462	0.9187366392677566	0.8700692320077282	0.8615696418571162
J_24h_44	0.9423128268756576	0.9075402379286214	0.9047034173831371
I_D3_42	0.8333444838429116	0.8246529988539412	0.8094640616597957
G_D7_70	0.8483787712480346	0.838736341797329	0.8354774605166824
J_24h_1	0.9460745711644469	0.92076432300058	0.9163281624820087
D_24h_218	0.9025086557735528	0.870235265185671	0.8605506086104077
F_D3_5	0.5933048433048433	0.6834563612679114	0.6972420204524326
C_24h_76	0.30198019801980197	0.2748235294117647	0.49769017554665845
H_24h_21	0.9228563626433642	0.8726082139255792	0.891848863070136
J_24h_30	0.8397875768243929	0.7848810835331476	0.771652769359304
I_D28_18	0.7774939794205649	0.7856648678566487	0.8048656867714141
D_24h_372	0.37058823529411766	0.3723554301833568	0.6699900299102692
H_24h_45	0.9426254896601985	0.8949890631000684	0.8981731057202755
F_D28_58	0.9054610753142495	0.8863723241590215	0.8872263651671879
C_24h_45	0.9488480801335559	0.9138706114766594	0.9187649187649187
G_D7_13	0.8388037928519329	0.8234409747235882	0.8181329284109962
B_24h_75	0.9100720959003455	0.7862125846249012	0.78439594432033
K_24h_12	0.8197542760780535	0.7950254987921624	0.8033869752183358
F_24h_30	0.878767391381703	0.8078591945242315	0.815579369175192
D_24h_446	0.7700468018720749	0.7111587325883973	0.7260183096722834
H_24h_22	0.853577748536685	0.7801711728217342	0.8038846246253841
L_D3_43	0.8954847852615833	0.8796852883325061	0.9015319617275842
L_D3_55	0.9257776294813331	0.9031475739255461	0.9086322965487856
D_24h_368	0.9220275511568811	0.8741827691413627	0.8778030938961506
D_24h_415	0.5980368685659564	0.6161137440758294	0.6986607142857143
D_24h_277	0.9431404640415905	0.8900494297242066	0.8927656628591208
I_D28_38	0.6337933355772467	0.6247464503042597	0.6932106598984772
I_D3_88	0.8692636965827295	0.842634074202949	0.8849124987056022
I_D3_148	0.8768825187115542	0.8580825522118073	0.8692082740857994
F_D3_58	0.8536294432757162	0.8003511651430425	0.8635260528194147
F_D28_26	0.0	0.0	0.0
L_D21_39	0.8770572893245796	0.8594755339280886	0.8590005168802198
L_D3_54	0.9259244796751143	0.8977824671190264	0.9029316900012613
J_24h_56	0.9369249430490222	0.8886261336916359	0.8897998424376761
G_D7_72	0.8794315904536345	0.8497180210202512	0.8298503569914909
I_D3_134	0.8054996646545942	0.753707959055776	0.7995856093426257
I_D3_126	0.6974431818181818	0.7100591715976331	0.7907588828776136
B_24h_114	0.9383185618429079	0.9124783938306076	0.9074621904603624
B_24h_110	0.9183818124540586	0.8845037307166335	0.8855272554153772
J_24h_57	0.8940118672802131	0.8232026910740827	0.8401230419273122
F_24h_52	0.9124361378775141	0.8593477288790803	0.8515813694244758
B_24h_99	0.9349330017592825	0.8964621563770172	0.8957243262012237
F_24h_29	0.925180539407536	0.8933930300096805	0.886107932167115
D_24h_313	0.79552	0.8263854009710363	0.81714380274698
I_D3_73	0.7132335087009308	0.6945045434876677	0.7270258035310095
F_D14_31	0.7652676551897462	0.7662200062324712	0.7866196747665863
B_24h_119	0.8587900020916126	0.8392938853165716	0.8987792242893824
D_24h_276	0.5832752613240418	0.5333842045020984	0.6097192876546936
J_24h_55	0.8476934342201611	0.8122241559345632	0.8603292618162507
F_D28_22	0.04865556978233035	0.026446280991735537	0.2820919175911252
D_24h_422	0.9150401643623381	0.8336819027563428	0.8397167593601285
E_D35_77	0.8388301794052593	0.8383086834225569	0.8093970389052356
B_24h_113	0.9388957238191105	0.9073059043918684	0.9140619656658231
C_24h_61	0.9274129604267282	0.8454052683297937	0.8591282178833478
D_24h_388	0.8727335191052411	0.8567603276666961	0.8710939484782277
D_24h_451	0.9108256215938769	0.8473064105591855	0.8487852862375584
J_24h_27	0.9138873032699992	0.8904345848416504	0.8906199898145878
D_24h_357	0.8823277298918996	0.8432006996064714	0.8497220218138607
I_D28_148	0.8973325188352678	0.8642951251646904	0.8895451860602481
D_24h_267	0.9415978450700057	0.8882103204896407	0.8928899601816462
D_24h_351	0.368141592920354	0.3197278911564626	0.5071193866374589
K_24h_1	0.8823426471446071	0.8471042471042471	0.8532032003631618
L_D3_48	0.8730849774054888	0.8522522522522522	0.8605841302662187
D_24h_437	0.9223922593241265	0.8722064516129032	0.8695965603357277
C_24h_42	0.9536120228955863	0.9253833829251545	0.9217497208971887
L_D21_59	0.9150856867004586	0.8787738653630178	0.8925356870436962
I_D28_98	0.8660562353131837	0.8400400973793498	0.8491742859167907
I_D28_7	0.7888888888888889	0.7835799076077422	0.7961679346294731
L_D3_71	0.8772119669000636	0.8630691553075676	0.880447091697919
L_D21_47	0.8853958467427758	0.8615600843288826	0.8504129703273172
D_24h_452	0.8578418614335537	0.8201265998244236	0.8176958525345622
H_24h_26	0.9491893997176287	0.8612125014258013	0.8647960986642166
I_D3_149	0.8741292337256786	0.8769255803862009	0.8456179153995024
F_24h_67	0.9411540592962039	0.8974912880997808	0.8952943219308908
B_24h_120	0.8487556284687074	0.7967514039007306	0.7985668094031285
D_24h_269	0.8616737321400534	0.841570093457944	0.8482826597922511
B_24h_93	0.6024955436720143	0.4118705035971223	0.37625570776255707
J_24h_28	0.9034611158588695	0.8756967201635717	0.8684387429275671
D_24h_231	0.9439111043918663	0.8915188052339522	0.8915892304026686
G_D7_71	0.6282669373255519	0.6503707772589948	0.7768313458262351
C_24h_17	0.940773222526473	0.8837902988051264	0.8830681270234897
F_24h_58	0.9388616064071719	0.8961136472849591	0.9008542429383576
L_D21_76	0.9189940785846139	0.8935487416199582	0.8914143617485385
B_24h_68	0.931350114416476	0.8469295991778006	0.8494503387447271
C_24h_64	0.9431001254244548	0.8983460115848978	0.8996434170910049
H_24h_50	0.8512949956101844	0.8106424014638247	0.8032060536665505
I_D3_68	0.7643147665554446	0.690659666356169	0.7683378101696189
L_D3_35	0.8591381266913027	0.825408481733064	0.8381363332819644
C_24h_10	0.9357461158617367	0.9029223490119677	0.9101514983965499
D_24h_416	0.9167499167499168	0.8988652716506641	0.9046739460824429
F_D14_59	0.8336208248392661	0.8185680240389597	0.813305384694684
F_D3_45	0.7031294860752225	0.6723315444245677	0.7486997635933806
H_24h_55	0.9315527016872737	0.8856573016944894	0.903470166991244
I_D28_93	0.9048161574313827	0.8592234494997399	0.8639872564636687
D_24h_428	0.9473996147577419	0.9027359754558341	0.9012636704409321
G_D7_10	0.8672723098619265	0.8536356711782973	0.8405805740172265
I_D3_97	0.8748903119807322	0.8517596988050418	0.8602551425653661
D_24h_448	0.5481019240769631	0.36465116279069765	0.4737027885633604
D_24h_334	0.8974567650050864	0.8577135248240442	0.8459662288930582
H_24h_49	0.9463564499982741	0.9041653418124006	0.9085899615844827
D_24h_260	0.893659778276451	0.8523407877427842	0.8820950453818971
F_D14_3	0.8391870208593332	0.8316326530612245	0.8293841363660351
D_24h_288	0.8688624210014584	0.8431458699472759	0.8346199847776449
D_24h_387	0.3241042345276873	0.379746835443038	0.6459054209919262
C_24h_24	0.9510093722419131	0.92072020127896	0.9231648545782836
F_24h_32	0.9174845619164106	0.8832922635704242	0.883063368349712
D_24h_345	0.8911833277822715	0.7914436428516018	0.7921694928407901
L_D3_83	0.8504267041158042	0.8154489736355677	0.8554162768942938
L_D21_18	0.8951015068559524	0.8798595212162973	0.8753994999456463
G_D7_45	0.8754826254826255	0.8350968893421724	0.8243443520845415
I_D3_38	0.8292190758054752	0.7733241977846295	0.7583110757515485
F_D3_32	0.8027874870847898	0.7974505143145628	0.8292489221692761
H_24h_37	0.9041863486864367	0.8760200376629291	0.8931659961939633
G_D7_52	0.8570845481049563	0.8267893660531698	0.8299066374164583
D_24h_235	0.9143415945970724	0.8567218750852683	0.846740753027036
F_D3_22	0.7792232277526395	0.7537261698440207	0.758803138113483
F_24h_3	0.9214476660497635	0.8792758125818102	0.8829292821552105
B_24h_97	0.9026781969603164	0.8521508269651634	0.8817823740695112
J_24h_35	0.8199230855393347	0.7938106512822223	0.8036013940880341
B_24h_94	0.866366095581605	0.8079916552996871	0.8169106222912749
H_24h_12	0.8774193548387097	0.8660722327298929	0.8806569343065693
L_D21_71	0.9180042477629609	0.9088096904967357	0.8989104814649986
L_D21_26	0.8163463877402092	0.8038065254722381	0.8129027638550766
D_24h_455	0.9349178522115519	0.868258276047335	0.8644328481186487
I_D3_92	0.8869479530592135	0.8388586313047597	0.8627270283761471
D_24h_271	0.9182556598882424	0.8743449955009792	0.875589164551717
E_D35_131	0.06696428571428571	0.04090419806243272	0.34938985228002567
D_24h_460	0.9279288996268094	0.8956278698342983	0.8947817968734482
F_D3_41	0.5306521435553694	0.41060473269062225	0.4337019098967376
D_24h_311	0.8570980269093477	0.7860728956119188	0.7789918928445541
L_D21_35	0.8792307692307693	0.8694787898063849	0.8729960020999071
I_D28_44	0.8005280140803754	0.8052019541732609	0.8091733942987783
C_24h_43	0.9385217039512129	0.8777135842662148	0.875242679715965
D_24h_340	0.9108198406579285	0.8879911492557329	0.8786101694915254
I_D3_40	0.613277133825079	0.7306917394224312	0.6677600749765699
D_24h_353	0.9000752685719499	0.8097611471073113	0.818684742178502
C_24h_14	0.9388266315095584	0.8472014686419331	0.8539639957642076
G_D7_107	0.8609399315281668	0.8543963811139383	0.8388172772501131
L_D21_62	0.8328248454979269	0.8439728528611293	0.8190056505206297
L_D3_44	0.9298601890181989	0.8557004045783049	0.8768243839522096
C_24h_6	0.6552340121471955	0.6952380952380952	0.7742993440667859
D_24h_411	0.9074026419626008	0.8565559739815132	0.860503757410974
F_D28_43	0.9098148265183593	0.8779525339647105	0.8605879650895728
E_D35_135	0.8809967624840577	0.862701000787136	0.8683365446371226
F_D14_45	0.5438723712835388	0.5553064275037369	0.7063953488372093
D_24h_404	0.915819516172873	0.8545041706373017	0.8514557967178401
I_D3_48	0.5173913043478261	0.5495467333541731	0.75037305478576
I_D3_157	0.7690428942146237	0.7920541626367086	0.7984616422643547
F_24h_53	0.9056238505468976	0.8669601022291638	0.8546468613055603
J_24h_3	0.9093796812677098	0.8485422553300797	0.8624727626154159
F_D28_52	0.8323108384458078	0.8285688411265735	0.8259065811072974
B_24h_73	0.8492130750605327	0.8260286632909415	0.8268936913337699
F_D3_13	0.8057045497570519	0.7731230742732474	0.8256011315417257
L_D3_57	0.8875833738239322	0.8636628901454934	0.8772826450179859
D_24h_240	0.9401122180235887	0.9036149296988212	0.9007974565471577
H_24h_52	0.9269512283498804	0.8700945720416435	0.8677582064378571
D_24h_281	0.9028456358114354	0.8320013898540654	0.8588565022421525
L_D21_55	0.8530088156381755	0.844696750275155	0.836570428696413
L_D3_63	0.7484973954855082	0.7479976169987423	0.7812938235473447
F_24h_21	0.9338831344291826	0.9086018737774118	0.8955666804293972
D_24h_461	0.9248027379028425	0.8645750458334774	0.8690182659890303
B_24h_107	0.9104007341694708	0.878690284487386	0.8907880680417454
F_D28_15	0.8246601675133873	0.8271764610783283	0.8118188222618209
B_24h_123	0.8625210543087358	0.7695866582982157	0.7598728338570667
I_D28_48	0.4443324937027708	0.488577520560463	0.4150326797385621
F_D28_3	0.9130916297505246	0.8842933734780657	0.8743111205771944
I_D28_114	0.07157057654075547	0.05012531328320802	0.09693877551020408
C_24h_21	0.9317023445463812	0.8686060029592052	0.8753499394523366
B_24h_89	0.9193124542282342	0.8550659807649296	0.846962105973338
L_D21_78	0.6407743496672716	0.6737485061744788	0.7069092697319892
D_24h_364	0.932457881610424	0.8958771783729769	0.879992643227171
I_D3_110	0.6414342629482072	0.6892559649865876	0.71575456053068
L_D3_61	0.9228230681261231	0.8809818481848185	0.8820776927604473
L_D3_19	0.8307274340208471	0.7894398552622182	0.8127355366238037
F_D14_25	0.8582967174980615	0.8496478873239437	0.854389721627409
G_D7_38	0.7137891077636153	0.7165714285714285	0.8003748828491096
D_24h_256	0.945672150253261	0.8824194003954323	0.8862690152121697
L_D21_23	0.8975248052917956	0.8633376505012712	0.8722043214556482
D_24h_457	0.8503098373353989	0.8497800684231572	0.8362171969730495
G_D7_24	0.7491236270156578	0.7479312166206937	0.7711394431421874
F_D3_15	0.8368739289294145	0.8242313796954912	0.836857052698012
F_24h_25	0.9367682226156092	0.8974613529995745	0.8956391572049935
F_D14_24	0.5623003194888179	0.536	0.7014925373134329
D_24h_374	0.8245588017203025	0.7897370109044259	0.8007538341564856
D_24h_280	0.887077696458934	0.8376749125437282	0.8172176571756162
F_24h_22	0.7688184572360756	0.6653140437544107	0.6338639652677279
D_24h_316	0.7635964912280702	0.7499468876141916	0.8116870876531574
I_D28_42	0.7595639515200758	0.7776111944027986	0.7443230155094562
L_D21_63	0.6370188082264018	0.6356461690233476	0.6757476123375606
F_D3_60	0.9072803625628872	0.8706098400795776	0.8945338574501224
E_D35_6	0.8812007954452586	0.8639315378806947	0.8866929192361989
C_24h_34	0.933253602141352	0.8886634410280423	0.8897730471048794
L_D3_26	0.8668160539569143	0.834240533990226	0.8612269207861822
