# Supplementary material for: RatLesNetv2: A Fully Convolutional Network for Rodent Brain Lesion Segmentation
Source: Front Neurosci. 2020 Dec 22;14:610239. doi: 10.3389/fnins.2020.610239 (PMC7783408; doi:10.3389/fnins.2020.610239)
Supplement: Supplementary file 1 [file Data_Sheet_1.ZIP › 3F-disparateGTs/population_2.csv]

G_D7_43	0.8858662684895712	0.8660727047501072	0.8785592966330302
B_24h_85	0.918599838811562	0.9056499056499057	0.9174871385488735
B_24h_83	0.5816615384615385	0.5911367050575864	0.5736528774232942
D_24h_227	0.9267033907369772	0.9059935901698206	0.9177390275120769
J_24h_53	0.8798935858635165	0.8231797224237601	0.8680573008293541
G_D7_79	0.713585155732273	0.7785947712418301	0.7450740797311746
C_24h_22	0.7457146234779525	0.6984936831875608	0.7294705383826219
D_24h_283	0.9033078880407125	0.8717899058759732	0.8934427823921881
D_24h_338	0.0	1.0	0.9999762641059028
L_D3_70	0.8016718349737091	0.8358520788355736	0.8683647676453432
C_24h_23	0.8539399074496513	0.7901218892839005	0.8229622581668252
F_D28_46	0.8585934819897084	0.829468986437014	0.8651425635756486
F_D28_4	0.8777764692026852	0.8297381561937593	0.8663639146851719
I_D3_20	0.7707424980764298	0.765775110098451	0.8710549781461504
L_D21_21	0.8899224081518182	0.8736707981003128	0.9055584211431238
I_D3_24	0.8831639659434222	0.9018024991706293	0.8939771030363365
J_24h_31	0.8531708739751774	0.8180304947067049	0.8507749326145553
B_24h_116	0.9114774360834577	0.8609059862104517	0.8786248768407318
D_24h_300	0.9160508892052516	0.8950916906398907	0.9148967236867229
D_24h_373	0.9168355788720639	0.915788019706248	0.9234874640051862
D_24h_299	0.7905344757241942	0.8372773847279824	0.7785065590312815
H_24h_11	0.8794694865131284	0.8442743335261916	0.8699183197199534
I_D28_96	0.09146341463414634	0.046511627906976744	0.13035714285714287
I_D28_88	0.8695940940557386	0.821620178833578	0.8485777058279371
C_24h_2	0.9321982843297754	0.9084216725559482	0.9326985441247498
F_D3_20	0.653982586262496	0.6302434637373932	0.7645377539884634
C_24h_9	0.9381386463581932	0.9219249123805336	0.9322801447049944
I_D3_123	0.8333973866256725	0.8313797877249653	0.8506026347752966
H_24h_6	0.9085130992352697	0.8826468602295746	0.9167076838939021
C_24h_53	0.9183205956119044	0.9063562253707548	0.92346974536643
I_D3_93	0.788113506272074	0.8038895411158185	0.8816094802532273
L_D21_22	0.9231798491361287	0.8948904608199987	0.9165266898880775
J_24h_9	0.9044914816726898	0.8811464827179165	0.8927096166388869
D_24h_284	0.6707220312086749	0.6850737463126844	0.6507698596539038
D_24h_442	0.9311444340577019	0.9070952975447357	0.9196321471411435
C_24h_59	0.8564362379042908	0.8298837910862779	0.8642359927955995
F_D28_20	0.8861497849874399	0.8463926377666718	0.8851624354812341
D_24h_234	0.9038859180035651	0.8969534264963206	0.9055373053198781
G_D7_28	0.882460812993931	0.8606458145319276	0.8810466191074349
G_D7_91	0.8716044650984526	0.8874666932290759	0.8498034332039167
D_24h_261	0.9382459942720025	0.8998777467790978	0.9087567325672458
I_D28_141	0.8943746928198025	0.8593860873944194	0.8935943146814136
I_D28_17	0.5221305326331583	0.325901905147953	0.3198223209328151
J_24h_29	0.8039914468995011	0.7574331931030397	0.7780338478012897
C_24h_37	0.772877618522602	0.5911528150134048	0.5631349782293179
I_D3_159	0.6383467278989667	0.7136653895274585	0.5838228648892906
D_24h_413	0.937873844480696	0.9195687096686361	0.9345213196129284
C_24h_49	0.9171327353584081	0.8950117886366789	0.9071187281123129
K_24h_16	0.760797342192691	0.7213004333280945	0.75096918767507
D_24h_365	0.9280503580811651	0.8920544649204353	0.9160093825873444
L_D21_48	0.8877490209432999	0.8670213911807156	0.9148890835483795
G_D7_33	0.8628933194746291	0.8463032021450365	0.8639737845248445
D_24h_440	0.7488120950323974	0.8306402127224382	0.7687673772011121
I_D3_98	0.7885469507383609	0.815332391783741	0.8515068257920495
D_24h_244	0.846129238643634	0.8550084344124026	0.8396442185514612
F_D28_11	0.8481338809663512	0.8172488911052204	0.8611596227733147
D_24h_423	0.9061946342698051	0.8988002172446141	0.901829518418246
D_24h_401	0.8059502664298401	0.797733175914994	0.8160120090067551
G_D7_97	0.7697960040589243	0.8294282132870504	0.7418582722854863
D_24h_286	0.6951061065396276	0.7304308594631175	0.709095342599366
F_D3_49	0.8536198984174683	0.7995223959801662	0.8906617759437567
D_24h_246	0.9084365102217103	0.8854089627747945	0.9005042948185092
J_24h_54	0.92714232661777	0.9132078137694726	0.929945667232884
D_24h_250	0.9398949838006927	0.9156124853619396	0.9246159446669093
F_D14_60	0.878105141536684	0.8366351939496278	0.8682050255280809
G_D7_74	0.8587217958996679	0.8393506036806939	0.82229880887599
G_D7_82	0.8761155260653756	0.8657423241863769	0.8779148042436319
F_D28_24	0.6036240090600227	0.029197080291970802	0.030534351145038167
L_D21_61	0.9165456481750411	0.8728286930567108	0.8948749227144361
C_24h_1	0.9331624156892813	0.9121792555113841	0.922366465653824
F_D28_60	0.8790822462762513	0.8446522117033523	0.8989504945511287
F_D14_56	0.7420754965145338	0.7406040474872363	0.752184324639182
F_24h_46	0.933841410872604	0.9132634908084601	0.9207407261324866
D_24h_410	0.9247845138922328	0.9048797050834303	0.9239553718613374
D_24h_328	0.9446585250177851	0.910762901566943	0.9207975123468081
I_D3_101	0.8372348458845336	0.8384174393092222	0.8451154013644941
F_D14_58	0.8441106429749038	0.8524693299779805	0.8582234198458848
F_D14_13	0.6186202197932403	0.6188492804412145	0.5755372170928997
L_D3_21	0.8375269212586016	0.8400125125994925	0.906518798122693
K_24h_5	0.8810386326614962	0.8623066171863705	0.8625685098937292
H_24h_33	0.8544110147883732	0.8540472440944882	0.860745835862162
B_24h_90	0.8842327947067561	0.8788562829194884	0.8997476795530324
D_24h_399	0.8238492207321493	0.8290122676109776	0.8236130867709816
D_24h_426	0.9296074094891313	0.8996262680192205	0.9197737875731663
C_24h_58	0.8706652483430162	0.8407581227436823	0.8537362244289632
D_24h_337	0.9286937732219558	0.9034150208071867	0.9062241752475897
L_D3_34	0.8811698437450275	0.856583293223349	0.8829697250195503
F_D14_41	0.5544843704352906	0.7290533188248096	0.5610228593568385
B_24h_111	0.928139887685306	0.8646014794617385	0.8721361442722886
L_D21_44	0.8708381051535659	0.8222386587771203	0.8684375202295924
I_D3_21	0.7846396176199012	0.7782234957020058	0.8935246271274198
D_24h_348	0.9227568946744024	0.8984782718843419	0.9172134440278522
E_D35_67	0.8888979892706499	0.8567893467547447	0.8967020511367352
D_24h_255	0.9158557944925562	0.8783247646547879	0.8825349612607643
I_D3_141	0.7576396901269161	0.7543128060491755	0.8612037959873468
H_24h_29	0.8991718670277483	0.852895584085218	0.8817909481013683
D_24h_377	0.6645213193885761	0.6163235413784686	0.5975748389541493
I_D3_150	0.8322607432011625	0.8003390028639897	0.7987292817679558
D_24h_405	0.946563057189238	0.9153576123934346	0.9299716082757121
B_24h_118	0.900511793230649	0.8344859165678459	0.852923634802109
D_24h_395	0.8863165590349702	0.873431599464003	0.8886713971127966
F_D3_67	0.8833358025910745	0.9123326425211356	0.8693696014287432
L_D3_78	0.8605500644606789	0.892483127763556	0.8545675735456757
K_24h_18	0.86997542997543	0.8899273104880582	0.8832211018457137
L_D3_22	0.6890937095078601	0.7349464763603925	0.8175665248352036
F_24h_13	0.9213581651028339	0.8899294619226117	0.9026606178024332
L_D3_66	0.8683692922201712	0.8757561224647659	0.8958144375882834
F_D3_2	0.7820414428242517	0.7864900742171002	0.8622170075464655
F_24h_59	0.9210801445768737	0.9105234558956711	0.9178204693330044
B_24h_100	0.9282372966088581	0.928851080284209	0.9251197373739848
F_24h_20	0.924170536657334	0.8944607019791865	0.9062576429894134
D_24h_392	0.7823665893271462	0.7900143716399638	0.8101197540187722
F_D14_15	0.7533610017381434	0.8052246110229843	0.8065473802455267
D_24h_425	0.759956651314007	0.7967351237493417	0.7832069643358607
D_24h_414	0.9225712446206499	0.8954477467088362	0.9032236294513306
I_D28_139	0.28512110726643597	0.14786967418546365	0.14737883283877348
H_24h_57	0.9507696472296391	0.9382384064737006	0.948823159219635
F_D14_53	0.8665805499169589	0.7810837438423646	0.8160062951305314
B_24h_74	0.5335849056603773	0.6399046104928457	0.44490644490644493
L_D3_47	0.8574949822176837	0.8381343803897104	0.9021754143646409
C_24h_62	0.9205589338853668	0.8985290947382386	0.9284383706170356
B_24h_112	0.916501539493339	0.8681773456039822	0.8829146028525392
C_24h_7	0.6234928527035426	0.6048508761750029	0.7083234714003944
F_D3_1	0.6942635007354486	0.7425554382259768	0.668030923146885
D_24h_459	0.8657240169264114	0.8264304013663536	0.8600239834296305
G_D7_86	0.6749056849225966	0.6718229097212962	0.7064562410329985
F_D3_25	0.8661079372444392	0.8393914412051263	0.8741111440971486
B_24h_115	0.9260811636040638	0.9086136223257903	0.9281053267025038
D_24h_407	0.9502849282766752	0.9294851016082782	0.9383630178106864
F_24h_7	0.0	0.0	0.0
F_D14_11	0.8717827905059191	0.8111470515053496	0.8227822580645161
H_24h_15	0.8325531148721642	0.7996172655751648	0.8949133859764151
B_24h_70	0.907938465755302	0.8653823453030196	0.8905171522745283
F_D14_5	0.7277187244480785	0.529107819497072	0.513493800145879
E_D35_154	0.8970474290707068	0.8516816516816517	0.887682613931894
I_D3_96	0.7946230598669624	0.7656696227265896	0.7963943339533552
C_24h_26	0.9465973406992174	0.9396013580111707	0.9443258380236782
B_24h_82	0.8594364866991973	0.8523354564755838	0.8399016187153234
I_D28_70	0.9051459769911191	0.8776715514377469	0.8905009424801508
F_D3_31	0.7118462908767019	0.785768145893261	0.8292569946266445
D_24h_295	0.9318906409640927	0.9030169751179857	0.9106209886616896
K_24h_8	0.9268591560082714	0.9046598751232336	0.9120216658203456
J_24h_37	0.9296967208908503	0.907357053570278	0.9204937494261015
D_24h_312	0.8365898707106056	0.7738259351162577	0.7864132480240873
B_24h_87	0.7913226769717197	0.7930247420797955	0.8123588400036137
D_24h_371	0.9284482883509352	0.909138252781113	0.9205825298937433
I_D3_138	0.8122265736937625	0.8000265568981543	0.8261398059001717
C_24h_40	0.9166337540877423	0.8795906836587356	0.9168530314480929
F_D3_55	0.8487894594980261	0.8252491910437568	0.8513775829680651
K_24h_19	0.9492994190304155	0.9337986066814253	0.9437483604202321
I_D28_151	0.7920995169721432	0.7943661971830986	0.7994843884273847
B_24h_67	0.9435834951579535	0.9378683981106788	0.9387459599224305
I_D28_9	0.3541274536165636	0.3628871460853383	0.6620640399952387
I_D3_18	0.9188332042630084	0.8901417152565935	0.8980867150131152
L_D21_43	0.9047328134545585	0.8872360062978446	0.9108122149743116
L_D3_59	0.840317826476996	0.8203147795341812	0.8865943573469742
I_D3_70	0.7486977333521048	0.7769681435371659	0.8250486099772906
I_D28_159	0.046511627906976744	0.0	0.0958904109589041
J_24h_38	0.8255621301775148	0.8761116222017786	0.8393512103675931
L_D3_1	0.7646282569631626	0.7581101937455984	0.8540006585446164
J_24h_4	0.9440808642252005	0.9261009347505235	0.9321071201341894
F_24h_9	0.9997770521375868	0.0	0.0
I_D28_95	0.9112027607103779	0.8909460892493767	0.9161018225636391
B_24h_106	0.9108819841159259	0.8563022737780019	0.8628880755903758
E_D35_157	0.9153834967927486	0.8738637117643155	0.9054391261102483
I_D3_9	0.8476366517031951	0.8592792185921185	0.8506022399098401
L_D3_7	0.8234955730078536	0.8193517697123976	0.837073294768292
F_24h_4	0.9129789220713619	0.8671002726538819	0.8832608562503828
C_24h_52	0.8368658290975353	0.7850906018214252	0.8282408244440427
L_D3_23	0.8237788979662785	0.8087044534412956	0.8820869446062143
D_24h_412	0.8838626098525962	0.8512070058189779	0.8795583062469389
B_24h_84	0.19650485436893203	0.6324087591240876	0.31704668838219324
F_24h_49	0.9379019707757777	0.9237969045135462	0.9309484074343504
D_24h_318	0.0	0.0	0.0
C_24h_56	0.7594774824152736	0.776615714668812	0.7366053969495503
F_24h_55	0.9273086469783699	0.903805044890979	0.9132994764808021
F_D14_4	0.8720682302771855	0.7995860046574476	0.8301025531785399
C_24h_8	0.9181496387528487	0.8933169391002459	0.9000388575869438
I_D3_44	0.8406629331665577	0.8126320874343337	0.8387995653021986
D_24h_435	0.8736125739285425	0.8609061334602872	0.8726054462675028
C_24h_25	0.9456457052172188	0.9138198854245629	0.9269724770642201
B_24h_78	0.8191645535833445	0.7737849373537106	0.7205020920502092
F_D28_67	0.9098817398276208	0.868754025472149	0.900656266810113
F_D28_29	0.9026441604058932	0.8716852010265184	0.9041084268352175
F_D3_46	0.8722814711452208	0.8838805111558532	0.9166617001410493
D_24h_241	0.9432150611067508	0.9232241967513621	0.9333826794966691
I_D3_12	0.6568992633060177	0.6293230316409124	0.6931042787187927
L_D3_76	0.8235135094543652	0.7887568062527593	0.8665519353615495
D_24h_242	0.8972440612055119	0.8766794101583834	0.9073510412332757
F_D14_49	0.8427275713094666	0.829030158385767	0.8424935035904887
C_24h_54	0.905244459663353	0.8790166888326397	0.9088937771707968
H_24h_40	0.9077043629138332	0.8904924073246985	0.8957993696337354
K_24h_6	0.8738294911812268	0.8596253054575075	0.8811627714922785
J_24h_59	0.9306213361726083	0.9085043988269794	0.9281641125831858
H_24h_43	0.8952938117524701	0.8888948197176333	0.8993519851882329
D_24h_239	0.8927620556645064	0.8773974137590129	0.8903821243523317
F_D14_2	0.9045306878122052	0.8654050294666715	0.9046092335546168
H_24h_25	0.8648250779355733	0.8595250502493859	0.8969499354663406
D_24h_273	0.9395183762062593	0.9193378992056566	0.9277942929574914
L_D3_42	0.8595256182999915	0.8471204559130651	0.9203265440752041
J_24h_2	0.8766556084906837	0.8626495181671604	0.8868507504610237
G_D7_59	0.7858967807869187	0.8136979709680007	0.8054607508532423
I_D28_79	0.907996189723036	0.886142266824085	0.9063882297104888
C_24h_16	0.9072917715782053	0.9011416677956082	0.8863684677812652
I_D3_160	0.8329349269588313	0.8176033934252386	0.8040367910066428
I_D28_129	0.6094114756112544	0.4498892580287929	0.45588449759369987
D_24h_289	0.9225779706893609	0.8886201292565856	0.902940417531917
K_24h_11	0.9013199114489787	0.9032809368076802	0.9203769973368842
E_D35_65	0.8553936208338311	0.829396947695955	0.886176554073233
G_D7_5	0.8726935782773346	0.7672470845980054	0.7992095419577951
E_D35_132	0.5145631067961165	0.5067302777304481	0.5345127152108672
L_D21_57	0.8673783764419288	0.8526278492972718	0.8783530879600748
D_24h_453	0.9420159047665512	0.9214758282330203	0.9279749478079332
I_D3_74	0.6700594727342664	0.8126753470973311	0.7342931562526834
B_24h_103	0.9092674577442768	0.8639868854652816	0.8882177254270277
I_D3_82	0.8238067177371833	0.8257259158751696	0.8429457720588235
D_24h_310	0.8540245566166439	0.8713655668082326	0.8703486094790442
F_D14_20	0.8873203225429473	0.8640328864032887	0.8906210711591652
E_D35_138	0.8747331760476351	0.8576624309640339	0.9139590418988349
C_24h_4	0.8967613817450784	0.8795339175751914	0.8999297276638764
G_D7_58	0.8210235750522232	0.8284560661411267	0.8261098296305289
E_D35_140	0.40817830171302266	0.4283662477558348	0.29235602094240837
B_24h_102	0.676773145641581	0.7424735347276014	0.7622318709092087
L_D3_9	0.7791427704203077	0.7654875538087217	0.8835024210283606
I_D28_61	0.6762583397630827	0.672850588469978	0.661797569084864
C_24h_39	0.8658004596838501	0.8552637895444289	0.901652559451834
B_24h_95	0.8852975382826129	0.859999300054829	0.8626033427579543
C_24h_27	0.9349298881361273	0.9158469945355191	0.9231115167387538
H_24h_20	0.8823800619861172	0.8706841033055136	0.891473156232584
F_D28_56	0.70355867787631	0.7464827586206897	0.7155373463599117
D_24h_265	0.8555613473328866	0.822208228379513	0.8416272868871935
D_24h_314	0.9285461759044663	0.9063660650289959	0.922877086176131
D_24h_431	0.25753424657534246	0.25	0.49767441860465117
H_24h_19	0.932341509181075	0.916917660326498	0.9240529374693649
L_D21_3	0.8281465968586388	0.7857378264810085	0.8162419270378775
D_24h_450	0.9048094886388321	0.8717422349161014	0.8804087353619388
E_D35_114	0.4523809523809524	0.08928571428571429	0.08333333333333333
D_24h_369	0.8978266516581522	0.8995529964391242	0.8923346218364817
K_24h_13	0.9453639958986377	0.927536231884058	0.9372730939895119
G_D7_60	0.8648589307278516	0.8227546898345416	0.8279710316989196
C_24h_77	0.9104610367149281	0.9047433659437125	0.9258651097731557
H_24h_39	0.924274099883856	0.9073567897644664	0.9249693897890031
D_24h_424	0.7931752643383531	0.8180332739156269	0.7461563100576554
H_24h_17	0.8811315857773164	0.8649636016869476	0.9052386141875967
I_D3_104	0.8040144967939783	0.8374181104718832	0.7965081448092888
L_D21_29	0.9066439863918351	0.8770123004807281	0.8965939147489069
H_24h_31	0.8958827753234266	0.8857962732613274	0.9207567202355099
H_24h_38	0.9400143494080869	0.9227028145695364	0.9322227411905133
L_D3_33	0.8724142445666405	0.8712570247510377	0.9007191466769632
I_D3_91	0.8901505247824301	0.8916145953868703	0.8844055422537975
D_24h_418	0.8925366193908394	0.8860516001827407	0.8979902485432275
I_D28_157	0.8854157442663597	0.8567412028291526	0.8977320551788637
G_D7_93	0.8231573356509982	0.8485434486178257	0.8526975046848801
G_D7_54	0.8469139556096078	0.8656349916869165	0.8744173514751448
L_D3_74	0.8301733752407989	0.8601684627308892	0.8606054425237537
K_24h_17	0.9486874823915626	0.9321330666073943	0.9408808192498587
I_D28_40	0.11082693947144075	0.9993964301215278	0.9996092054578993
I_D28_83	0.8438668328289123	0.7998840537700641	0.8472748903264183
I_D28_35	0.8526378717680466	0.804482240359188	0.8343601551641878
I_D28_101	0.45670957503085874	0.48364359298752935	0.7052489905787349
G_D7_105	0.07276507276507277	0.03076923076923077	0.0
D_24h_233	0.9508485672558795	0.9341458117758275	0.9350876067004685
I_D28_123	0.21421215242018538	0.09230769230769231	0.07823470411233702
F_D14_22	0.5728822182650725	0.46801426872770513	0.6027397260273972
F_D14_32	0.8934548120222012	0.8630781232586648	0.8777960376152653
D_24h_254	0.7373105270476985	0.7802933219421899	0.7476143468246134
H_24h_24	0.8807091020688161	0.8791089884705795	0.9285765713874289
D_24h_367	0.842275633244315	0.8037619536868726	0.823317119096187
I_D28_130	0.5941441962735794	0.5758566412398596	0.6091470258136925
G_D7_57	0.8944813190421464	0.8677957957957958	0.8790644324755635
H_24h_54	0.908030152260738	0.8916059055612096	0.8963830255057168
H_24h_58	0.9199461704990931	0.9119640462469646	0.9207642393655371
L_D3_3	0.783137473258506	0.7883824255389172	0.818968572778828
F_24h_11	0.889434733689365	0.8822176566189323	0.8971210633881013
D_24h_409	0.9364772992709703	0.9209271458067053	0.9374929721760642
L_D3_39	0.7746361504622004	0.8230533415082771	0.8300994211649776
H_24h_8	0.8511682701747496	0.84914480261558	0.861333399400441
D_24h_294	0.9118616144975288	0.9030603308059956	0.911504424778761
G_D7_108	0.905463474524248	0.8859564480375538	0.8814504126640509
D_24h_309	0.8517689949457288	0.8514161577243103	0.9084177888842612
G_D7_44	0.9008659423249734	0.8777338492597577	0.9070969965958547
D_24h_386	0.7992860220348372	0.8255275347400927	0.8294847880620055
F_D14_43	0.8637365941665831	0.8444667000500751	0.868774790656677
F_D3_4	0.7910657355396994	0.8006933856853449	0.8510783978089695
D_24h_315	0.9329230318350001	0.9023742660199132	0.9137973327136346
I_D28_22	0.4351878823186717	0.04828226555246054	0.10321797207043108
D_24h_358	0.8147091456649231	0.8384071340713407	0.8258455325593135
G_D7_85	0.9039469088368843	0.880655988443727	0.9055731268404407
H_24h_44	0.5203002388263391	0.7976668826960467	0.5279282645245656
D_24h_292	0.6706976744186046	0.7281594571670907	0.7450357426528992
D_24h_403	0.9383667843914204	0.9201560809259928	0.9356096368947784
L_D21_33	0.886276786146181	0.8492405683488486	0.8801670146137787
I_D3_114	0.6859553948161543	0.7968346253229974	0.6428174235403151
F_D14_67	0.8816289709388492	0.861591382275731	0.897007670866831
I_D28_43	0.8690858980248047	0.8351758041574128	0.8832126611579145
K_24h_15	0.9395969360355013	0.9283805608574365	0.9293708541538821
I_D3_80	0.8486167236555797	0.8425920887969965	0.8493338248459634
H_24h_28	0.8418676608587587	0.8620884396001581	0.8272031148604803
H_24h_18	0.8621293407259423	0.8200848718173068	0.8642663327071592
I_D28_132	0.8967978249376936	0.8414146078657739	0.8925667116178334
G_D7_21	0.8982465668399411	0.8683745945724022	0.8775788576300085
I_D3_83	0.8343082285194726	0.8595159301797417	0.8580293858181486
B_24h_105	0.9488529629418797	0.913752166756493	0.923911927359141
I_D3_61	0.44449287997675097	0.5085551330798479	0.7380118371784032
C_24h_3	0.6918598914652195	0.7071883930534183	0.6567930029154518
D_24h_291	0.8721040707447197	0.8531594833984858	0.8908193297256243
D_24h_383	0.5147016011644833	0.6985981308411215	0.5387655822438431
D_24h_347	0.8725175997318136	0.8168877647122138	0.8608683266648539
E_D35_139	0.895919208573784	0.8581777070597102	0.906962360841138
H_24h_42	0.9005363984674329	0.8876993742992513	0.9064587973273942
C_24h_66	0.8065967016491754	0.6847198792506437	0.6904208015548161
F_24h_43	0.9254627464586884	0.9059352903364045	0.9206167550764758
F_D28_25	0.8985231425091352	0.85353880819217	0.8923012200252419
H_24h_9	0.804816354303803	0.7681889672045203	0.8413544463032849
L_D3_80	0.8715714697712542	0.8329411764705882	0.8939192053782327
D_24h_366	0.30892143808255657	0.5111695137976346	0.1713747645951036
B_24h_71	0.9101327153991995	0.8986734891320706	0.9293344646781106
J_24h_41	0.9236899631503341	0.9028544255484227	0.9219275402624327
J_24h_39	0.9343698342492069	0.9223138615550879	0.9311017627753279
F_D28_21	0.9100262221702604	0.8803595536339867	0.9123523093447905
L_D3_51	0.9033376792698826	0.8965983268687578	0.9125171463197006
C_24h_41	0.8840649660931051	0.8374008050603795	0.8636219545331039
K_24h_4	0.939900657946064	0.9309234828496042	0.9341209025117071
G_D7_104	0.8104974442089515	0.8113827549947423	0.8184986595174263
L_D3_29	0.7824187824187824	0.7638294021837486	0.8522131338261352
I_D28_8	0.8955550508908479	0.8522484853656456	0.8761574845113583
D_24h_376	0.9485546439213138	0.9228619581970874	0.9259280843872021
I_D28_54	0.6087507926442612	0.6781332416007338	0.6491774121831926
D_24h_432	0.5912566163497354	0.8250057741165602	0.6676309536109102
D_24h_237	0.905144267072224	0.8762545975936662	0.905600100883784
D_24h_324	0.8227551251985779	0.8428776978417266	0.8193859581961564
L_D21_54	0.9059424058557257	0.8716681167444436	0.9082901663066502
F_D3_3	0.8530522246050685	0.8619119386779458	0.8925266063441923
G_D7_99	0.8737199496194075	0.8729790809526569	0.8676462340867029
L_D21_42	0.771301563617147	0.7688300545443403	0.8118094658347283
B_24h_81	0.8368537465561176	0.7855489374983744	0.8351385114685693
C_24h_70	0.9231412131537498	0.9051973907835742	0.9281039220584562
G_D7_81	0.8939744578726322	0.8661289960236336	0.8639422287871328
L_D21_51	0.8606575710131962	0.7823142888963136	0.8403699421965318
E_D35_3	0.7853664733031291	0.824857864813645	0.8062356631243855
L_D3_73	0.8988571849885718	0.9014858322329979	0.9194669233777564
K_24h_2	0.8648888888888889	0.856525606811539	0.8938848920863309
F_D3_59	0.7930227374052609	0.777504873294347	0.9096142193496264
F_D3_56	0.7300292884626428	0.8038192059348812	0.7741880920162382
G_D7_106	0.827416500774165	0.809207047232041	0.8254326791001496
C_24h_75	0.8754830151681181	0.8902184014869888	0.8705911421335475
B_24h_69	0.7689370840734947	0.7768098345727728	0.8094448604128783
C_24h_13	0.9281084194145254	0.9130260219316956	0.9231718764063725
D_24h_433	0.7167919799498746	0.7151173708920188	0.7390700160342063
I_D28_71	0.2794218857536132	0.3026627998945426	0.4999089750591662
J_24h_18	0.8974048991185343	0.8741130774588858	0.9111489942038868
F_24h_1	0.8183113943154188	0.7690791095046414	0.7794490451242183
F_D3_53	0.893999420233839	0.8773139158576052	0.8866552879448765
I_D3_17	0.04538087520259319	0.038869257950530034	0.0963855421686747
F_24h_31	0.8559397163120568	0.8752497704811795	0.8519170775888095
B_24h_108	0.9077275512106763	0.8969992560138877	0.9135259922676828
H_24h_34	0.9303089699867438	0.8899853590491452	0.9076110270709625
F_24h_15	0.9054482851741831	0.8909609895337773	0.8943078409110166
I_D3_35	0.7257688514301085	0.6933802484048001	0.7642975939682891
D_24h_236	0.9093089949513123	0.9025548622465437	0.9196552622438346
I_D28_65	0.8742930775288138	0.8565901192992512	0.8617232964144922
G_D7_109	0.8781316882789878	0.879798371461807	0.8494406254212158
D_24h_275	0.879633714120564	0.8214901613973027	0.8495003798282008
D_24h_447	0.8118733318906441	0.832827414694803	0.8315263052610522
L_D21_40	0.37566947207345064	0.3571858087793145	0.4881803188565146
F_D14_46	0.8507884133379866	0.8466241956653968	0.8586453234554835
C_24h_60	0.8706451212960284	0.8585162568080541	0.9098084321580138
F_D28_53	0.8649618459302325	0.83899083649384	0.8749488678745879
F_D14_29	0.8931365924892657	0.8677828700398424	0.8863096070479654
I_D28_150	0.877202693975459	0.8338784752799094	0.8377076244061857
I_D3_127	0.7077546730725921	0.72944508363572	0.7176084474885844
H_24h_47	0.8932194505257316	0.8588651999182617	0.8513308369598219
F_24h_45	0.8245886654478977	0.8117486209985385	0.8658930033225791
C_24h_57	0.9055424993066402	0.8801691455234762	0.8891119354134847
F_24h_26	0.8105992844364938	0.8188681453736759	0.8672767510018542
L_D21_34	0.9043742405832321	0.8720028481649459	0.9020096743629382
J_24h_36	0.90118102518867	0.8761408724065498	0.9085678610339213
I_D28_47	0.5927647827981984	0.5788958770090845	0.5681044267877412
D_24h_319	0.8914341415864506	0.8920259043631844	0.8925617791403458
C_24h_32	0.922665201132603	0.8762046477023052	0.9010345545860624
C_24h_73	0.9256735620928367	0.9116515868404306	0.9206499491792094
D_24h_379	0.8928032751562164	0.8822613037031476	0.9031720459974446
E_D35_128	0.8732667026832343	0.8364363474783382	0.8967691859901038
L_D21_64	0.9151346103465812	0.8978033689099556	0.9190930088812258
D_24h_445	0.830862612349714	0.8326210826210826	0.8275186681356347
C_24h_38	0.9070466570466571	0.8978882446129474	0.9101077491223538
H_24h_36	0.9142735635785751	0.8703734005301568	0.8884632545788941
F_24h_60	0.904199772985244	0.8826767466260402	0.8790597398984631
B_24h_72	0.9524924723987955	0.9290434782608695	0.9300270227308854
I_D28_149	0.8187511182680265	0.8283251163687443	0.8441999082989454
I_D3_65	0.6915650974691565	0.7700329797664676	0.772884498805406
E_D35_156	0.8767516331497374	0.8401748088028719	0.8676968040483858
F_D14_26	0.11857707509881422	0.9999160766601562	0.9998694525824653
G_D7_87	0.8339134618105668	0.8634001899547461	0.8513177225436992
L_D21_60	0.8535104847610153	0.8386838219784856	0.8772769089236431
I_D28_80	0.32950631458094143	0.6893180151552187	0.3697974217311234
B_24h_101	0.8796155620828973	0.8627369919959578	0.8602858555440694
E_D35_74	0.9072961663066955	0.864141061452514	0.8983642712736629
L_D21_80	0.9094943671054129	0.8875895888344021	0.9021101759144761
L_D21_19	0.645128087831656	0.7653774989846113	0.6669540384719004
J_24h_43	0.9336012008893805	0.9170702732340309	0.9292132622497716
J_24h_58	0.9116242038216561	0.869128575213535	0.9139294894879978
H_24h_51	0.9320085382106598	0.9231844350034941	0.9287248802757015
G_D7_49	0.8972986482827567	0.8864279292120787	0.8808014539651581
I_D28_82	0.6103286384976526	0.6193487936284844	0.6082580349994281
F_24h_24	0.7664196268847432	0.7973118279569893	0.8019627579265224
F_D3_21	0.7975290494190116	0.797073316410333	0.8147090444832684
G_D7_103	0.8674918321186228	0.8462206776715899	0.8724540241249753
I_D28_73	0.5743779777660137	0.3129370629370629	0.32549857549857547
I_D28_104	0.8824575866707164	0.862679320238358	0.8940864152325155
I_D3_8	0.9029022419268622	0.869874921931705	0.8905527128868255
K_24h_14	0.9158104131389021	0.8844288837385144	0.9043882396524433
D_24h_361	0.9147787786342221	0.892696888560613	0.9122055674518201
D_24h_350	0.9131308001292765	0.9033232628398792	0.909065282247645
G_D7_7	0.7611654615057423	0.7286465541101578	0.7967987404880609
F_D14_21	0.897349701911112	0.8614995109039646	0.8932691140162707
I_D28_21	0.8797697368421052	0.82881967953058	0.8704549395918839
I_D3_79	0.8274487718234198	0.805924163387328	0.8916993869256733
F_D28_45	0.5269007325082091	0.5439727527064834	0.5862869524841355
F_D3_29	0.8171754134049748	0.794282572842221	0.8978683598843472
D_24h_268	0.7918346341881808	0.7122283766510439	0.7438542203885165
D_24h_307	0.9094191995185074	0.918282797958571	0.9077282221403121
D_24h_449	0.7407032998772475	0.7976539589442815	0.739849141389825
I_D28_160	0.5495238095238095	0.36819606725562837	0.29207232267037553
L_D3_60	0.7764742524916943	0.7527498996386993	0.8064064474268346
I_D3_47	0.8602187286397812	0.8110075893132597	0.8486313372409209
I_D28_12	0.7807955142807079	0.77330995946094	0.7667550839964633
J_24h_32	0.7873693313325025	0.7720018921004805	0.8127850290926246
L_D3_18	0.7924608025110538	0.8164745840958929	0.8689892473118279
F_24h_56	0.9007669285447063	0.8959112959112959	0.9144925492408217
F_D14_1	0.007751937984496124	0.9998075697157118	0.9999737209743924
I_D3_87	0.7073866879780797	0.7733091422235662	0.7157594381035997
L_D21_83	0.8551131590947273	0.8456857312487631	0.8787781746520508
C_24h_31	0.9347806145849259	0.904669746535148	0.9143923342082793
L_D3_31	0.9156688940406382	0.9157497125964854	0.9025349057882608
F_D3_11	0.6922452634819355	0.7386839351125065	0.6971344014114567
I_D28_134	0.21951219512195122	0.39780306002353866	0.2587021916630855
G_D7_1	0.8501367310755176	0.8102710413694721	0.8573692049307602
D_24h_406	0.9003149037220588	0.8943899527738856	0.9007796646374026
I_D28_24	0.5980066445182725	0.6964033296686037	0.6098522167487684
C_24h_20	0.9332621924840654	0.8833984914325578	0.8936464291490832
G_D7_39	0.8474023899290689	0.7964675927418056	0.7950362230926549
D_24h_430	0.7363381211821034	0.7900242571255306	0.7518876207199298
G_D7_53	0.868485342019544	0.8270910979409788	0.8322682653666249
F_D3_52	0.8715795177458683	0.8523084434408471	0.8651171032812546
D_24h_370	0.879464929224205	0.8701148726675986	0.8989704180636738
D_24h_421	0.9383718534498431	0.9217772743158072	0.9312033355958499
I_D3_151	0.8005278785879247	0.8130387305127669	0.8804902962206334
D_24h_436	0.7918980725253185	0.8089091614906833	0.7501071581654523
L_D21_74	0.8966724215405718	0.8741407803032117	0.8776938289133411
H_24h_41	0.9306074128039341	0.8988938659840936	0.9130235961221876
G_D7_64	0.9024385527257257	0.8803914098373804	0.892136681762042
H_24h_27	0.8217543457059262	0.8102068309691735	0.8388043343762706
J_24h_34	0.9037116861169959	0.8755809486038643	0.9110282633885838
I_D28_127	0.3701188455008489	0.28410513141426785	0.4020366598778004
L_D21_70	0.6287907869481766	0.6349794570208652	0.6221747987195654
D_24h_298	0.8769121114096168	0.8678167485433566	0.8488444369102107
I_D3_139	0.8536526171021762	0.8549594751061367	0.866394779771615
G_D7_75	0.6792280461345209	0.6962866165741043	0.7705667276051188
I_D3_130	0.8492808826426742	0.8319523562920766	0.856286279262614
D_24h_454	0.0	0.0	0.0
I_D3_22	0.823762733255206	0.8049062305572838	0.806841046277666
J_24h_60	0.9361398023560941	0.9200719725689455	0.935725471505413
I_D28_76	0.8297469851028612	0.8189988656525407	0.8586931500542603
D_24h_429	0.7869452199865216	0.7253705318221447	0.7507533362031855
B_24h_77	0.8663941755013411	0.8506816990036706	0.8731483975222192
I_D28_74	0.8111660593440916	0.7986988377968671	0.8035825869610498
D_24h_384	0.7567687037241684	0.7831936479929422	0.770082420961988
C_24h_18	0.9297732750156208	0.9072800357302367	0.9231008994567638
L_D3_40	0.8333162164937866	0.8541395752058951	0.8445888368129527
C_24h_47	0.9096573935772965	0.8548526665755796	0.8702624905763827
D_24h_306	0.6792355104366292	0.6106686701728024	0.6546802813171292
D_24h_263	0.826868851431794	0.8211722114724425	0.8607560511286375
F_D28_5	0.5253456221198156	0.3407707910750507	0.2304147465437788
G_D7_30	0.7770279971284997	0.7646335286882281	0.7457378252712293
G_D7_95	0.8781763247598389	0.8184556178365264	0.8380373425966131
I_D3_86	0.2063953488372093	0.00437636761487965	0.006557377049180328
D_24h_434	0.9323660505146498	0.9229563148788927	0.9318719338315786
I_D28_97	0.8914694059848146	0.8555532315415185	0.8887712798800388
F_D3_26	0.7142353356059715	0.6996767937944408	0.7340091720975139
J_24h_23	0.9393956535019742	0.934036092810083	0.943510987858591
D_24h_441	0.7723240685984625	0.7763719630520841	0.7563687988011673
C_24h_46	0.8912888647164705	0.8714610638485027	0.8775584890863939
D_24h_321	0.9153338527106916	0.9011740090666047	0.9151899911632018
H_24h_53	0.8967689699668547	0.8980380119202926	0.931023514154983
E_D35_71	0.8680965283229091	0.8348322113161005	0.8701431210876099
C_24h_44	0.8024041142573889	0.7955081564171567	0.8575580339303229
I_D28_138	0.8640418091084129	0.8298455355511803	0.8447550056627562
C_24h_15	0.8313142284234272	0.828910031714238	0.8121242909152485
D_24h_247	0.9222329717379222	0.8956449101240628	0.9185608546818673
E_D35_64	0.8539699847915292	0.8055802381375511	0.8516542155816436
I_D28_126	0.30324909747292417	0.06488991888760139	0.06528189910979229
I_D3_76	0.832099612726114	0.8457649233445689	0.8559656736067093
F_D28_41	0.5619020005798783	0.7122587968217934	0.6057605760576058
I_D3_132	0.8573122395745113	0.8370673936199021	0.8935079631879379
L_D21_9	0.908060542062654	0.8794166934074945	0.9130450836317986
L_D21_1	0.9072919706093	0.8596568050576097	0.8928358801349474
G_D7_19	0.859542377238838	0.8233476904797267	0.8541679540258296
I_D3_54	0.8678261854852416	0.88324151412831	0.8911880128433821
I_D28_39	0.8819627734043286	0.8347062053816584	0.8606415478615072
C_24h_30	0.8406076992403759	0.8121814635374064	0.8416016776984075
D_24h_362	0.8663630964165512	0.8368149547985086	0.8863599590097622
K_24h_9	0.9228393785240636	0.9093895506612963	0.9143698115364282
I_D28_68	0.9113122636505193	0.8761945362179828	0.9045904096817243
L_D21_31	0.914212510736174	0.8781067550101763	0.9090881440476914
D_24h_297	0.9016314679033235	0.8805690521287984	0.88557563242127
G_D7_46	0.8986411675893307	0.8925730791920096	0.8948061883713023
G_D7_100	0.7774021689158125	0.7956863888079277	0.8141761957615963
C_24h_48	0.9295336900970704	0.9190912366125528	0.9296555941383302
B_24h_121	0.8135573028353585	0.8264500892805714	0.8336279948789855
F_D28_59	0.8842351838838135	0.8546844227703273	0.8774148920401206
C_24h_19	0.9209115598063525	0.9111408823076103	0.9144043700374002
H_24h_30	0.8032217378797601	0.8280038880442638	0.8261845736470368
F_D28_13	0.7880148950055664	0.6555082664920608	0.6830420622907206
I_D3_129	0.6657963446475196	0.7259242355089001	0.6705308114704088
I_D28_86	0.9999525282118056	0.9999525282118056	1.0
G_D7_65	0.8823771783126105	0.8931417888418774	0.8755301587301587
I_D3_95	0.5898177462137417	0.6369203135205748	0.781862781098985
I_D3_71	0.844896265560166	0.8594966911268176	0.8381186165782668
F_24h_8	0.0	0.9999627007378472	0.9999966091579862
K_24h_7	0.9164085874757231	0.8981108295808116	0.9067442189651401
I_D3_39	0.7789399156824253	0.7584425773971035	0.9018174521270497
I_D28_162	0.8700968864641144	0.85317789376128	0.8660287081339713
J_24h_49	0.9083434599374305	0.9116495984072654	0.9027104289397401
D_24h_274	0.7092892064685972	0.7420905086103324	0.7561643835616438
D_24h_419	0.9303749225858702	0.9015693598855119	0.9140084224793068
F_D3_43	0.6869663132213568	0.6957993084675936	0.8090699307715461
B_24h_122	0.9120483327524108	0.8983126773182022	0.8918816277643072
J_24h_5	0.9297103957540095	0.917481684436238	0.9240340300590834
L_D3_64	0.7232765122944638	0.7640052627934354	0.8063973552185135
I_D3_43	0.9135018776613296	0.9019525373279195	0.918189702245206
D_24h_393	0.03636363636363636	0.0	0.0
L_D21_66	0.8801241324358894	0.872079718737648	0.8898821436513231
I_D28_20	0.9150779348066648	0.8805431362808412	0.9055819069223895
I_D3_162	0.6760500818966714	0.7301247771836007	0.7707872430336324
H_24h_23	0.857604357170509	0.8618497751623827	0.8773028508192804
I_D28_110	0.8254831690771791	0.8270598887595395	0.8756067119678269
F_D14_30	0.6757842960830184	0.7612084285351612	0.6746129270090931
D_24h_248	0.9303982418431667	0.9284595944030081	0.9294914155330848
F_D14_52	0.8923183231601981	0.8677474821911079	0.8660358443971735
D_24h_232	0.9014441990913475	0.8907192457803234	0.9001586382292952
D_24h_391	0.9320778252734381	0.9135222571313031	0.9222651907751562
H_24h_32	0.9295010071284696	0.9242045205178846	0.9319150169560303
D_24h_243	0.9373644139227039	0.9106616979999721	0.9247381828474385
H_24h_7	0.8774576893547418	0.8367528991971455	0.8595530893821236
D_24h_252	0.9245117542621233	0.8878373875374875	0.883568281938326
D_24h_363	0.9141700697481118	0.8906715306730196	0.8990683801598115
G_D7_90	0.8973309955191896	0.8629908799400324	0.895711080428029
I_D3_7	0.8262687867566979	0.8027763591624495	0.878496289651798
F_24h_2	0.9327487367729363	0.906810894693002	0.9242187958023099
D_24h_279	0.930442042358731	0.9076387377584331	0.9174730651921094
F_D28_32	0.9100148367952522	0.8551686014372581	0.8879636023885933
F_D28_31	0.7392245620940759	0.7478356250244839	0.825069265310022
F_24h_41	0.7499273213558928	0.655045678882705	0.6771109665148406
C_24h_11	0.9234037570465532	0.9078293643995203	0.9159209120680899
L_D21_73	0.8949745406243081	0.8681375064135454	0.8965111277140075
D_24h_301	0.8626774847870182	0.8586945169712794	0.8612191958495461
I_D28_87	0.45329249617151607	0.5097236438075742	0.5921226539783241
D_24h_375	0.8457577243746934	0.869723877873738	0.8584749010090689
D_24h_402	0.8302602265724984	0.8123960264271115	0.8666733346669334
L_D3_62	0.9013128486995678	0.8927010451757795	0.9163716814159292
F_D28_2	0.9092969435799217	0.8600115406809001	0.8985103381841951
B_24h_86	0.0	0.9999016655815972	0.9999974568684896
G_D7_98	0.8439994195327238	0.8534573598343084	0.8390297254013515
D_24h_262	0.8851487523992323	0.8328260468548239	0.8664862426702752
D_24h_456	0.9272975619813412	0.9228537900663212	0.9243999121980193
E_D35_75	0.9022747759690334	0.8727330830071103	0.907942385710785
F_D3_24	0.6842759477936606	0.7834743653558984	0.7408501559166256
D_24h_462	0.8793655569644737	0.8728807662870793	0.8875485859804316
J_24h_44	0.9471252949211474	0.916994427006598	0.9244832349941254
I_D3_42	0.781160252728317	0.8492817580042329	0.7945660245489887
G_D7_70	0.8913722137161719	0.8951425425180473	0.8881454173503527
J_24h_1	0.9320875712896528	0.9215641802196043	0.9342075210597734
D_24h_218	0.8855930227134928	0.8821283645880855	0.8955493232532618
F_D3_5	0.6678383128295254	0.6626363904452963	0.6554452112438983
C_24h_76	0.27243142724314273	0.06398005816368924	0.08215395236451502
H_24h_21	0.877861667200955	0.876214559910695	0.9068529895301549
J_24h_30	0.8374001566170712	0.8028630814719401	0.7998450951770979
I_D28_18	0.7711361710449123	0.7674687785561985	0.803988388236779
D_24h_372	0.12463599301106582	0.39533527696793	0.029950083194675542
H_24h_45	0.9362009316516385	0.9133681541722661	0.9353336635765339
F_D28_58	0.9107367758186398	0.8832341881702246	0.9026469085334696
C_24h_45	0.9300432788579549	0.9087070830041574	0.9237388489776585
G_D7_13	0.858811280612014	0.8713649101851426	0.8599374021909233
B_24h_75	0.8962731221334629	0.8559394241435301	0.8383572604594624
K_24h_12	0.8516536964980544	0.856044394472453	0.8718905946440135
F_24h_30	0.8773352570959476	0.8745640917256684	0.8600167644593462
D_24h_446	0.8106818633622689	0.8272796721994583	0.8293059848271986
H_24h_22	0.7628507884149237	0.7986269394480296	0.7979708247615486
L_D3_43	0.855337924746414	0.8446207105165866	0.9151463395699092
L_D3_55	0.9088865887919563	0.9012971158248131	0.9192190004371267
D_24h_368	0.9194738779226314	0.9013199245757385	0.9242755120108599
D_24h_415	0.6457420348217459	0.6767966122804833	0.6462530217566479
D_24h_277	0.9426625818535566	0.9110537710947	0.9263148379709839
I_D28_38	0.6417626663684152	0.7019761259905708	0.6562433069179696
I_D3_88	0.8286168756704768	0.8132218565383593	0.8751977021106405
I_D3_148	0.8615190512238203	0.8601740312001881	0.8800080785640353
F_D3_58	0.798964947821794	0.8013279207375809	0.8838041870962721
F_D28_26	0.042105263157894736	0.9998830159505209	0.9999559190538194
L_D21_39	0.902944058625538	0.8655021834061135	0.888429568386896
L_D3_54	0.909073927053659	0.9124245242862323	0.9333734634393613
J_24h_56	0.9245261317629738	0.909598473921742	0.9214978141037825
G_D7_72	0.9062403789224394	0.8823402676369904	0.898395195431722
I_D3_134	0.7968223399133365	0.8143518858907434	0.7816109082780717
I_D3_126	0.822052067381317	0.8416715715126545	0.7945456395644652
B_24h_114	0.9469277116517492	0.9188971679917857	0.9256299938537185
B_24h_110	0.9005945151185833	0.8850722922127335	0.9192838274141474
J_24h_57	0.9027646378639756	0.836770235942717	0.8656424094707521
F_24h_52	0.9076214178350541	0.8650318594323229	0.8909261306291152
B_24h_99	0.9370485900307743	0.913918192052704	0.9301389674904106
F_24h_29	0.9237304158211175	0.8655226755384346	0.8848188026204511
D_24h_313	0.8358846564613741	0.8503206440169191	0.8208205205130128
I_D3_73	0.6516102479678979	0.7856971153846154	0.6383718322493833
F_D14_31	0.6414944671399675	0.7200173655077602	0.7249437762784785
B_24h_119	0.8519799912167011	0.8412268924919963	0.9004489095709164
D_24h_276	0.6434080058758722	0.6675091911764706	0.6327827191867853
J_24h_55	0.8563947953030784	0.8503550709528657	0.8600146241251639
F_D28_22	0.6342616920651603	0.538101788170564	0.5549470609711573
D_24h_422	0.9116516301004716	0.8691327568333618	0.8798457188277758
E_D35_77	0.8411778658805191	0.8317326930772309	0.8623370934180266
B_24h_113	0.9307098395133174	0.9204370862828999	0.9333740298247144
C_24h_61	0.9111215517819988	0.8895202195182793	0.8816916993913877
D_24h_388	0.8703410744795292	0.8528443065903495	0.8857815106028115
D_24h_451	0.909643617940008	0.8730806520709792	0.8803161841705233
J_24h_27	0.9095893730782629	0.8870033628098144	0.9085996429547903
D_24h_357	0.8744145879695752	0.8616559983481313	0.8894142933906501
I_D28_148	0.8487839686031992	0.848418252269967	0.8806478038943852
D_24h_267	0.9207319198373511	0.9090780476302759	0.9280576381010304
D_24h_351	0.4560038891589694	0.5802047781569966	0.4484536082474227
K_24h_1	0.8965899876232342	0.8808885163453478	0.9073536634370675
L_D3_48	0.80750264574092	0.8489951113525258	0.8312388188263357
D_24h_437	0.9061242919300551	0.8970540836717592	0.9062927640581907
C_24h_42	0.9316113945578232	0.9129644566327902	0.9253754502632308
L_D21_59	0.9043389376475979	0.8794052571023985	0.9002037421260211
I_D28_98	0.8522553054143468	0.7940912154572006	0.8181566053434409
I_D28_7	0.7087906750849927	0.7621957534955981	0.7702548497527577
L_D3_71	0.8178193838156999	0.8110040884207609	0.8684931840608136
L_D21_47	0.889035277014288	0.8675404286465839	0.9025226549106049
D_24h_452	0.8496626180836707	0.8756111188713508	0.8443067928730512
H_24h_26	0.9317411924119241	0.927046197949208	0.9311965966909588
I_D3_149	0.8008761913639224	0.8111579267983147	0.8757843600296876
F_24h_67	0.9456421074295123	0.9272052379233903	0.934483843894251
B_24h_120	0.8266984868487864	0.8076952478022678	0.8324030027222482
D_24h_269	0.8862251523324344	0.8824811229919425	0.9075748551627051
B_24h_93	0.033121019108280254	0.08774834437086093	0.0
J_24h_28	0.8713519502429935	0.8106121591823877	0.8413138773794512
D_24h_231	0.9469553679812551	0.9299705321546196	0.9294196208228087
G_D7_71	0.5871080139372822	0.6987236568714752	0.5466791979949874
C_24h_17	0.9054375555364462	0.883835135925168	0.9080928842395678
F_24h_58	0.9393310732176289	0.9169559069289112	0.9344770566349732
L_D21_76	0.9055655669531466	0.8711012775676255	0.8993420079846222
B_24h_68	0.9424580704308904	0.9215392568830446	0.9258023450586265
C_24h_64	0.932690503003003	0.9237829162456161	0.9352405471409838
H_24h_50	0.884494124390943	0.865633405917766	0.8744296244296245
I_D3_68	0.7382916184198807	0.733081141740122	0.8434044899084254
L_D3_35	0.7802079773470683	0.7976944944318389	0.8539486094177727
C_24h_10	0.9362857142857143	0.9312316078923247	0.9235723899250144
D_24h_416	0.886631484533072	0.8610970735517067	0.8433724410653034
F_D14_59	0.8749748034670429	0.8598460302236969	0.8702310513774731
F_D3_45	0.8426252646436133	0.8590490668017904	0.8243746213104821
H_24h_55	0.9183594655132463	0.9113094535970327	0.9204281914545145
I_D28_93	0.8927641408751334	0.8535392995066634	0.8928463205985875
D_24h_428	0.9418825616013176	0.9109008507593226	0.923089422967549
G_D7_10	0.9056792485649678	0.8895387478399575	0.9086442220200182
I_D3_97	0.8368011815299075	0.8128385279643443	0.8823359352413992
D_24h_448	0.31100478468899523	0.6262365591397849	0.2881778987973678
D_24h_334	0.8874320614108814	0.8728779421073833	0.8832116788321168
H_24h_49	0.9472546245629021	0.9319238787619608	0.942991867334234
D_24h_260	0.9020959625975673	0.8493263501949531	0.8758102852203976
F_D14_3	0.8463602217850116	0.8508517324899414	0.8555502120403969
D_24h_288	0.8713236872611738	0.859514294497387	0.8536740632957439
D_24h_387	0.6242535599448783	0.5835257890685143	0.5247384789369522
C_24h_24	0.9375166002656042	0.9307224907970019	0.9369195567320203
F_24h_32	0.9175680452456698	0.872997081335787	0.8798076353600323
D_24h_345	0.8903687643040283	0.8611478081839238	0.8831789966419049
L_D3_83	0.8288096847934576	0.8552485792916116	0.8685672561033684
L_D21_18	0.9188524013782434	0.8766193378707373	0.889089868768342
G_D7_45	0.8831076770397674	0.8807024333607469	0.8768573693767423
I_D3_38	0.828152942178319	0.8216240070609002	0.8317594912314511
F_D3_32	0.709440070634979	0.7239176721078779	0.791506303915063
H_24h_37	0.8702042062341231	0.872311376709416	0.917767486194428
G_D7_52	0.8981048533312976	0.8696714743589744	0.8604984940063474
D_24h_235	0.9152065081351689	0.8820875389553002	0.9042822338830585
F_D3_22	0.7256509695290859	0.8172117039586919	0.7275387767047118
F_24h_3	0.9310431793142812	0.8986291871132921	0.9034822960018083
B_24h_97	0.9044610954484463	0.8615446178471389	0.886820406147584
J_24h_35	0.8508622783580276	0.7617398573006537	0.7991547401786572
B_24h_94	0.8917279510440711	0.8586457006810254	0.8867881548974943
H_24h_12	0.9061650769968562	0.8855235303696466	0.9011814066467926
L_D21_71	0.912436598120552	0.8840020576131687	0.9044539550959241
L_D21_26	0.8125997059651537	0.7874732831521234	0.8020617219917012
D_24h_455	0.9229079360531061	0.9132600767525564	0.9231027817463653
I_D3_92	0.717014660151044	0.7496262607121049	0.8828101136942135
D_24h_271	0.8734064510906957	0.8647543574936245	0.907809747504404
E_D35_131	0.22413793103448276	0.2668727460072128	0.14534636634084147
D_24h_460	0.9350510099496996	0.9195763667254164	0.9241462382394114
F_D3_41	0.5661776061776062	0.47795063750146216	0.5485576923076924
D_24h_311	0.8332248616986658	0.841575277062415	0.832545041966263
L_D21_35	0.826865763357606	0.8409606326684886	0.8511319307838495
I_D28_44	0.7773870138050496	0.7932251957222535	0.7986244221445484
C_24h_43	0.9157179000632512	0.9008020952692748	0.9062759192701133
D_24h_340	0.9160519845451353	0.8890962371156566	0.9090186028014671
I_D3_40	0.6581731807385014	0.7060258599658453	0.5725190839694656
D_24h_353	0.9210192921404172	0.9091294839573065	0.9267047606501226
C_24h_14	0.9155479739919404	0.9017918980519563	0.9116762511167876
G_D7_107	0.8600394131815196	0.8779515837207704	0.8866638356837941
L_D21_62	0.860815093962914	0.8297009102730819	0.8698479753203079
L_D3_44	0.8791093079793741	0.8766545175522732	0.9139038807504497
C_24h_6	0.7426054122089364	0.7791723202170964	0.7237454221518361
D_24h_411	0.915488985679817	0.8903644776361718	0.9058069147807927
F_D28_43	0.8960513284244068	0.8628987624803525	0.904644442878286
E_D35_135	0.8948954367478031	0.8534218684080195	0.8909486211236983
F_D14_45	0.5963667328980982	0.7040182532640386	0.6152578678530236
D_24h_404	0.9052533032617716	0.8784001374009747	0.8835036863270778
I_D3_48	0.6446224646326913	0.6116885329698415	0.712953091684435
I_D3_157	0.8291055394730387	0.8458201058201058	0.843720325853366
F_24h_53	0.9082206294795887	0.8738147516651742	0.8950052236207154
J_24h_3	0.9058184557239702	0.8963360750458841	0.91022659672273
F_D28_52	0.8929914070891515	0.8168147807346781	0.8569856160100062
B_24h_73	0.8120553552285352	0.8032313757827196	0.8560299590836589
F_D3_13	0.7265617098742542	0.6978400775808868	0.8211124303040322
L_D3_57	0.8437137665484122	0.8317329837366687	0.9149897197623403
D_24h_240	0.9196690745475454	0.9097219835733187	0.9253559582101677
H_24h_52	0.8806213468700712	0.8790847396218001	0.899800067509672
D_24h_281	0.8869571896763622	0.8651054574882403	0.8859858676792315
L_D21_55	0.875504067504254	0.8543593130779392	0.8643714005482483
L_D3_63	0.7947347585114806	0.8445723684210527	0.7876313909582611
F_24h_21	0.923568141281131	0.8964037097168783	0.9176481205721764
D_24h_461	0.9315360554332123	0.9113334091167443	0.9236831735189807
B_24h_107	0.8824607054924795	0.886429003021148	0.8988308472038242
F_D28_15	0.8362138928131293	0.8016826190331037	0.8214029282302625
B_24h_123	0.8847356996935649	0.8425971928952926	0.8528574556601708
I_D28_48	0.011019283746556474	0.011065006915629323	0.12976022566995768
F_D28_3	0.8941026746310323	0.8745535990752018	0.9076997706826601
I_D28_114	0.0672782874617737	0.059670781893004114	0.0570801317233809
C_24h_21	0.922899233942251	0.8935268221098973	0.9003187751588059
B_24h_89	0.9137986886051629	0.874686605577866	0.8752186011724722
L_D21_78	0.6094628246175738	0.7167814333078296	0.6884386174016687
D_24h_364	0.9451548591093221	0.9157993338884263	0.9219023088952258
I_D3_110	0.7284883720930233	0.7037606837606838	0.7488530412905136
L_D3_61	0.8965425079573341	0.9032648735933794	0.9022027731340349
L_D3_19	0.7963453631795341	0.852366064331514	0.8000774518346403
F_D14_25	0.8878738047384128	0.8401951553539331	0.8681054055913584
G_D7_38	0.7339821573398215	0.692250922509225	0.692000938306357
D_24h_256	0.9328180833346807	0.9180534585455692	0.9290876093053951
L_D21_23	0.8984065687593861	0.8766739087497532	0.8959146984067944
D_24h_457	0.8482363752032233	0.8252153365347968	0.850564993466062
G_D7_24	0.6796998580409653	0.7492020577522436	0.7456517673461754
F_D3_15	0.726989969155802	0.7493902976522787	0.8327094730780306
F_24h_25	0.925954133874926	0.9049676025917927	0.9135683128118997
F_D14_24	0.6327747798920761	0.4240177909562639	0.46086533787068545
D_24h_374	0.8813241723922548	0.8605683430192651	0.8896210873146623
D_24h_280	0.9056766425769744	0.827972445215882	0.8568334123062343
F_24h_22	0.8536958228318804	0.7954438401918383	0.8139783033967632
D_24h_316	0.7028843461215346	0.8071827057182706	0.6855064935064935
I_D28_42	0.7814743078500627	0.7564428713637872	0.7816238819839703
L_D21_63	0.6168721295624849	0.6302124311565697	0.6144637425179079
F_D3_60	0.9212710233189233	0.8991681289400143	0.9026129042807155
E_D35_6	0.8969409324771667	0.8427332782824112	0.8720589502714815
C_24h_34	0.9209246295117738	0.8822512791358726	0.9078994856988181
L_D3_26	0.861061696786314	0.8540899177067869	0.8282494521929672
