# Supplementary material for: RatLesNetv2: A Fully Convolutional Network for Rodent Brain Lesion Segmentation
Source: Front Neurosci. 2020 Dec 22;14:610239. doi: 10.3389/fnins.2020.610239 (PMC7783408; doi:10.3389/fnins.2020.610239)
Supplement: Supplementary file 1 [file Data_Sheet_1.ZIP › 3G-enlargingTrainingset/heterogeneous_9.csv]

I_D28_150	0.8274769146374913	18.982101575758403	2.275369668626672
I_D28_76	0.8550201543852254	23.652647192906308	1.7022467632422598
G_D7_86	0.7667536988685814	25.42413629165015	3.454547571793049
F_D14_67	0.920029223333708	26.10182894347545	2.612519157375932
F_D28_7	0.9999143812391493	17.6450051824338	26.702811858169778
B_24h_91	0.9999915228949653	8.250462014747425	30.282937017635238
I_D28_148	0.7980950141110066	18.52214961290374	2.5378602923094977
D_24h_312	0.7066064833812064	22.65498264242003	2.1608307321780202
I_D3_76	0.9199497066219614	20.237967284901423	1.4111243647022222
L_D21_72	1.0	nan	0.0
F_D14_45	0.6524017467248908	20.15392433248382	2.5161223304981117
L_D3_11	1.0	nan	0.0
B_24h_78	0.7843228200371057	18.19450316431097	2.1255887281894985
D_24h_422	0.910999753552945	26.733720155547445	7.036131118255348
H_24h_22	0.842437068059728	30.33909397677335	5.7230228658163025
L_D3_42	0.918994937183574	23.144070798819683	2.745790901685933
D_24h_252	0.9288467009802653	24.930939020879148	5.010365232757488
D_24h_459	0.7898679434705382	17.81247737030483	2.9320303132492507
B_24h_103	0.8650244167118828	27.711772659437788	2.2541465697271104
A_24h_13	0.9395073451376864	24.52824243889578	1.3361430762880522
J_24h_30	0.7620904035948047	29.062401333595837	3.7113486614327615
L_D3_23	0.9260566634016523	24.95757392933536	12.7136286141708
D_24h_311	0.8112237064332872	27.05355526902032	2.8728868762807647
H_24h_21	0.8792754477210423	25.953158085396883	4.855863130101717
F_D3_53	0.8757802197802198	24.801073748696357	2.3023690669205275
B_24h_122	0.8785036145033125	26.935802623085298	4.52653310527218
F_D14_60	0.911349187661879	25.295698425317525	2.395904097686821
C_24h_46	0.8915452997919425	29.371337528413274	6.4835513407608065
F_D28_59	0.9371262909947454	21.904735176569936	1.3565433870457295
L_D3_63	0.5594078691079081	26.12790203713525	2.6568243864268672
I_D28_96	0.5092045849253213	20.63699411854314	2.096313728906053
D_24h_454	0.0	nan	30.387059961206145
I_D3_79	0.9103570597813445	23.244500739047083	12.954917792851147
L_D3_53	0.9999915228949653	8.40184430076641	29.78361292108149
I_D3_150	0.8747887140813938	22.211224870469337	4.297762692396621
F_D3_32	0.8380864274404455	36.28153469137237	2.086464118917757
C_24h_30	0.7688787185354691	18.39124215007815	2.594055893106874
F_24h_41	0.6324701195219123	39.423390262192335	12.924139670804736
F_24h_45	0.7483720358766434	25.12547975351119	2.217291554112246
B_24h_110	0.9184303972720397	26.30434253006418	5.4173082803091654
D_24h_260	0.909204563213002	25.641149547396868	3.795500329851948
D_24h_411	0.8119659783179899	30.025788766043934	2.9877067462457725
I_D28_44	0.6734214152549242	20.256679637008645	3.7864440050164476
F_D3_18	0.9999915228949653	8.40184430076641	27.54803710148023
D_24h_453	0.9265761560007959	24.997990220931406	1.9644204626062747
F_D14_18	0.9999381171332465	11.141576735590936	27.56348650976902
B_24h_97	0.8732988307456393	25.046719945355544	5.968514802303208
D_24h_287	1.0	nan	0.0
L_D3_76	0.8933487097305636	24.202638452529257	3.166231895181163
L_D21_74	0.9221846017959664	24.073353385305378	1.2065191571469143
H_24h_58	0.9206983129487424	23.550217513277072	1.602514960684845
A_2h_39	1.0	nan	0.0
G_D7_10	0.9252026198522595	22.916062779259263	1.3412722432335467
C_24h_77	0.935322504708098	23.001125571275537	1.6778696558526978
D_24h_283	0.9100646352723915	26.576350558511255	5.409697916054902
I_D3_91	0.8643029515500279	18.717107150300663	1.8192392222179716
F_D28_41	0.6702230843840931	26.60118915128763	6.396119085466495
F_D14_48	0.9999940660264757	7.937253933193771	28.53533672299192
B_24h_72	0.9249616508016558	24.022372897477645	1.8040786310555452
L_D3_25	0.9996007283528646	30.23429893546493	22.838337519279534
F_D3_29	0.9274371121638754	20.518557376132694	1.40625
C_24h_20	0.8688107585826119	32.069997971689055	2.086464118917757
L_D21_14	0.9999567667643229	14.082557288754714	31.500776008856608
D_24h_426	0.9309885006981159	24.171176839964378	2.05329087514866
I_D28_157	0.8321662295332434	20.989448501937964	2.768205893207277
L_D3_83	0.8861504378829312	26.72333936418366	12.367029571006785
D_24h_460	0.9245550683518184	24.66898488474424	1.2943782442016323
F_D14_41	0.8352414136386261	16.47603139457679	1.2065191571469143
I_D3_151	0.9181103078252171	22.403482153239622	1.415981950030614
C_24h_48	0.9489631162016247	21.36435556324859	4.985636106136559
D_24h_284	0.5565529622980251	26.443982171832523	6.281293726526904
L_D3_35	0.87339664673467	26.698782669104205	1.8528970665049098
D_24h_445	0.78931475029036	19.340531842552362	1.4304557362187933
I_D28_9	0.6446886446886447	23.026339764487506	3.416573375885918
C_24h_17	0.9052959167247948	22.811971265784113	5.409697916054902
D_24h_413	0.9320178496722912	24.422577826639458	1.7772364321995822
F_D28_9	0.9998508029513888	16.088726196516202	29.257942881885725
G_D7_81	0.9212518791854585	24.043454801304655	1.6448049430802576
H_24h_54	0.8326303609421074	28.710494339409625	5.978859852573796
L_D21_81	0.9999643961588541	12.394963356060378	27.810991224876474
G_D7_59	0.8464904603535796	22.252298916403895	0.8286407592029854
H_24h_38	0.8919342208300705	25.396879992638585	13.190753264301758
I_D3_157	0.49547850848501174	42.8122149425166	3.7445028067196384
C_24h_10	0.9354350420632841	23.236645795477635	4.8175323729127655
H_24h_53	0.9009994803924565	20.71694787023572	5.92695403893834
F_D3_58	0.9104442423630056	21.940165488279398	2.5161223304981117
L_D3_29	0.8750599027863353	32.380235840744575	2.3583529450193095
J_24h_38	0.7853492333901193	21.020434614454068	1.8267723361078003
D_24h_324	0.8006543584949755	18.47569085422927	1.3716445207874561
D_24h_374	0.7930129423477238	23.476305840389614	3.498002708577961
B_24h_123	0.737353907962016	37.26082210668683	6.607338449536148
B_24h_89	0.9112509703892647	26.213298190664737	6.103882801455665
C_24h_15	0.6681766704416761	19.922719211606857	1.7302527023711016
F_D14_4	0.8980716253443526	27.25033200188125	2.22964424887974
L_D21_70	0.7822736030828517	24.355904851645278	2.633461529794246
L_D3_33	0.9134941575574821	24.48285699069866	2.1255887281894985
D_24h_407	0.9463764663848032	24.078105000698972	1.4111243647022222
I_D28_20	0.880299116738616	26.041520317391555	1.9112702848007919
D_24h_369	0.8677656026679371	26.013032978191617	5.056745861810488
L_D21_11	1.0	nan	0.0
G_D7_33	0.8887582774969632	23.23912727904382	1.3565433870457295
C_24h_24	0.9490319712218585	22.921653188879812	2.5106584319095955
G_D7_105	0.33480176211453744	21.938480700393118	2.1923773750628563
L_D3_62	0.9292893320671098	23.93206706854038	1.9783526972032188
I_D3_70	0.9274173392728502	23.569828056568376	2.3053494811999222
L_D3_34	0.925973313836593	24.082157097022247	2.1255887281894985
J_24h_34	0.884687698935556	28.076977994392312	10.710963142748298
G_D7_71	0.8046853718332879	20.585028432931672	4.302553066566989
C_24h_23	0.8005070202808112	21.60466804618045	2.407340459082907
H_24h_51	0.933579335793358	23.049080398889792	1.4495293215062086
I_D28_114	0.26071103008204194	42.13843662842539	2.036501624646418
D_24h_319	0.9308550185873606	24.942329915343347	5.14958731469996
F_D28_29	0.9404598531359095	21.26155556831505	1.1117382399029458
D_24h_392	0.7495806374311047	30.302407146133902	5.00625219452199
C_24h_21	0.9130150052675038	26.988269140118554	6.115121777648319
D_24h_240	0.9367189896376512	23.29782150198982	4.67135892843627
F_D28_20	0.8967690224150797	24.142616991151336	2.3290554977756006
D_24h_294	0.9202372521246459	25.152164153510615	1.8305272677906221
L_D21_33	0.939087407221822	22.028714607931693	1.154163023647981
A_24h_34	1.0	nan	0.0
J_24h_58	0.9065969275533002	25.8700801948103	3.347544575879461
L_D3_3	0.8019372304678466	26.610557883249136	4.945534651408404
D_24h_447	0.8166721293564951	25.559657931456808	2.601984763028264
J_24h_54	0.9132831519153818	21.435812224723623	3.0333232278620588
F_24h_20	0.8863840446145849	26.015552668686603	1.5590782846464926
I_D28_71	0.43280914939242315	23.843661534433927	4.141546182907568
H_24h_36	0.8938951756998214	27.554649599511794	6.74617404591762
L_D3_77	1.0	nan	0.0
F_24h_49	0.9145650483279636	24.68358091890812	2.3815314179181533
B_24h_69	0.8322365813050028	25.93726479967511	2.633461529794246
G_D7_60	0.9038870761810186	25.894393058808426	1.0867521674409029
I_D28_48	0.04046858359957402	21.247042858641667	17.383295288239367
D_24h_375	0.7172820624863447	19.52291491384776	3.6722905349982184
G_D7_47	1.0	nan	0.0
F_D3_42	1.0	nan	0.0
F_D3_26	0.7643504531722054	20.183922308330047	1.2890625
D_24h_437	0.8976675524062592	23.555832965763216	2.141679712792625
I_D28_132	0.8923806700266825	23.78578856069065	2.022969902535008
L_D3_81	0.9999983045789931	4.242640687119286	18.8150726282896
F_D14_32	0.9243446037701107	22.399599759925472	1.40625
G_D7_91	0.8873693133653574	27.080278636429128	15.183358086832069
B_24h_95	0.8570966018552996	29.94926047014438	7.0419839941751325
D_24h_246	0.9066845798733689	25.983719518851736	5.1602434819462495
L_D21_43	0.9444444444444444	22.527426877305068	2.9037918031321563
I_D3_24	0.8809196146685015	16.4255095309641	1.40625
D_24h_401	0.8169427097474885	25.008795914665793	2.1892431670628207
F_D3_49	0.9377878103837471	21.764894211404926	2.5540423497308637
I_D28_24	0.7737453926850014	17.899585273724956	1.3412722432335467
F_24h_1	0.6808185121438134	21.096507834965678	2.281397148507631
L_D3_21	0.9196261682242991	23.497118067131677	1.4495293215062086
L_D3_22	0.7873160173160173	41.40422178874501	12.39863687221553
D_24h_364	0.9063411135537989	31.32830909915728	2.112627700467181
B_24h_75	0.8998530852105778	28.455365549462545	8.334330181263068
I_D3_73	0.692618690077394	32.95363593760778	5.432497024921528
F_D14_5	0.7916894477856752	18.695331979956467	1.0867521674409029
F_D28_58	0.9338570973564072	20.607735506064706	1.2943782442016323
I_D3_54	0.7784085442124506	22.392882479837972	1.415981950030614
A_24h_11	0.9999347262912326	16.61965596890179	30.170035102173916
D_24h_441	0.6536032388663967	21.634145921221297	1.8230096702465677
G_D7_53	0.9094435017487966	23.369278511267808	1.267576620280309
D_24h_241	0.9449322401327342	21.312944482150925	4.600262443685279
D_24h_446	0.6434751898287127	24.12962379709289	5.437550511618835
G_D7_74	0.9072852141125775	25.58512146824815	1.3309941435469392
D_24h_297	0.9055375424442799	25.628369403163582	6.5551716895064045
H_24h_49	0.9163225025293991	24.30192852468461	1.2890625
G_D7_11	1.0	nan	0.0
D_24h_261	0.9212487804878049	24.775894258485142	1.939798284052365
I_D28_151	0.8149466192170819	21.30699483323215	2.036501624646418
F_D28_17	0.9999711778428819	13.464128830926533	27.69123515472958
K_24h_13	0.9150011664981725	23.691940653526675	2.1384712020579677
F_D3_41	0.645969214714323	24.99778748313018	14.721380885493767
B_24h_100	0.8996840200018407	25.54535756301485	2.559413632950182
G_D7_87	0.9120133522005732	22.62569798877878	1.765607715623363
I_D3_22	0.8347769243340415	16.90476047966146	1.1777197993501043
J_24h_32	0.8230514242130893	30.86525279832443	5.9130355366607175
J_24h_35	0.6864406779661016	26.093601661803316	5.413504435523952
I_D3_126	0.8322981366459627	15.733618919431834	1.0804153660890101
L_D3_14	0.9998914930555556	23.4375	32.95053277055291
I_D28_104	0.8497116312470546	23.82287465134435	2.102854505264808
L_D3_13	1.0	nan	0.0
G_D7_97	0.8166024748012783	24.568598807136514	2.3023690669205275
F_D28_42	0.9999932183159722	8.485281374238571	28.391559087894525
C_24h_49	0.9110005755159089	25.741907825506598	1.4683551663447267
I_D3_148	0.9108589951377634	20.58504104929302	1.6448049430802576
D_24h_461	0.9118145012881855	24.897973806213823	2.1640060913225847
D_24h_235	0.8887420004206351	23.560561490426796	14.617936996418134
C_24h_76	0.2544738725841088	23.83035718160852	4.292966972815829
C_24h_58	0.7914184580851248	30.681473270506253	3.0242549766946736
I_D3_162	0.8120194068106921	37.68860557494866	2.1892431670628207
B_24h_102	0.7277070063694268	24.655215600908356	3.3700321510660327
H_24h_15	0.8942016169782718	29.824964823962453	4.647780941027799
C_24h_59	0.8723570313608627	25.06025543809014	2.337883282413282
F_D28_22	0.40442338072669826	35.280892877030325	5.15625
L_D3_73	0.9185352421023826	23.259354964360078	1.3361430762880522
D_24h_399	0.7623062616243026	25.073708945779543	2.7855150759386045
G_D7_108	0.9272592120632898	22.230121644629296	1.0676289350559727
D_24h_281	0.8979033873249511	28.382847386373175	6.803942984528806
D_24h_431	0.5866141732283464	12.851392664587312	2.9014261882359254
L_D3_78	0.7427509293680298	20.788434414668547	13.875712608389705
F_D3_1	0.7240223463687151	17.004521771147207	3.0804936159597456
H_24h_41	0.8083533036631291	18.470315827550674	5.7146181282359105
L_D21_52	0.9999991522894965	3.0	26.09994780436591
J_24h_55	0.8868475586848771	30.264641787247783	2.2419288831690225
C_24h_4	0.8738091313664085	26.662802547472438	5.033608967558092
F_D3_8	0.9999821980794271	11.521316797169531	27.80432420210816
E_D35_128	0.9349329106659744	21.774084141448718	1.8968453972154664
D_24h_428	0.9169249055482447	22.115613286712808	2.109375
F_D28_31	0.872514242717403	21.283278751624202	2.4914404248596838
D_24h_409	0.9203588851782883	27.944573761211142	6.100507071009549
F_24h_18	0.9999957614474826	6.708203932499369	28.61343456656877
D_24h_218	0.8742629102388468	23.52766765144421	2.154465973927762
D_24h_262	0.8843291647367608	35.04442852834846	7.753881651409344
L_D3_2	1.0	nan	0.0
D_24h_268	0.7892702887019777	17.43501990513987	2.1512765332834944
H_24h_37	0.9287262191252709	21.572564569862934	12.506712065114774
L_D21_23	0.9381348578428871	25.414552153698395	1.267576620280309
D_24h_243	0.9392230467044959	24.295869857223195	1.4915533665653737
D_24h_314	0.9274972243716987	26.686502048706824	1.950388708253114
G_D7_30	0.7420597729876081	30.836459999406106	1.8528970665049098
B_24h_94	0.8327809581199156	19.804084655777856	3.0037513167131946
D_24h_227	0.8995167885020443	26.594519780853094	2.22964424887974
F_D3_55	0.8660063351601388	28.870644772599057	2.102854505264808
D_24h_328	0.9293982340283445	23.512352426397186	1.4111243647022222
C_24h_47	0.895251079300159	28.31300615096367	5.6554352400064
F_D28_21	0.9142034318627255	26.175172391970943	2.4748490721026806
F_D14_56	0.7689408217112702	33.600019646563055	1.8192392222179716
F_D28_18	0.9999737209743924	10.290177138055494	27.542054358758012
H_24h_43	0.8949341504759422	25.567938936413178	5.7421875
F_D28_50	0.9999703301323785	10.642936566823655	27.979359239572148
G_D7_34	1.0	nan	0.0
G_D7_54	0.916030534351145	26.042027421133817	1.9921875
J_24h_29	0.8520147093341679	31.80797882658634	4.742837424573764
F_D3_47	1.0	nan	0.0
B_24h_112	0.8282642346149018	32.80340638849764	5.84529558437809
B_24h_76	0.9999957614474826	6.708203932499369	28.469810156234466
C_24h_65	0.9999525282118056	16.111705360844603	30.408744999768366
B_24h_71	0.9024308278256973	27.385542611376007	3.388320069093975
I_D28_83	0.7505731167866714	26.419891169135898	3.932334781772465
L_D21_77	0.9999949137369791	7.3484692283495345	25.716449101587322
L_D3_74	0.9039327805254739	26.53040737029791	14.986260797654381
I_D3_74	0.8617758009121108	29.737298670602055	2.005926886948089
I_D28_22	0.22339800117577896	21.970029495479213	2.792900458081168
L_D21_19	0.8250705108116578	23.975169461238604	2.073258517143062
F_24h_24	0.6915113871635611	19.63666612363897	1.396450229040584
D_24h_383	0.7483870967741936	14.160250944790462	1.1777197993501043
D_24h_436	0.7357304939780066	29.56607126308351	13.277917780508263
D_24h_237	0.929642166344294	24.15048280984581	11.764364349793299
J_24h_60	0.9182560568653517	22.90310959926001	1.40625
K_24h_8	0.9018286814244466	25.39665485451063	3.7864440050164476
C_24h_70	0.920156581450784	25.00281655091327	1.632233001232514
B_24h_101	0.9119742874227627	23.410892744061286	1.9713988876477408
D_24h_450	0.8461014176663032	22.015000465941768	2.073258517143062
B_24h_114	0.9257582947037997	27.326502848889763	2.1512765332834944
D_24h_271	0.900257311235924	25.938543739747562	2.596701539784415
B_24h_105	0.9479141857354854	22.03412409372978	1.7102952561710654
L_D3_61	0.9207865001927696	22.740902989755146	2.308326047295962
F_D3_11	0.8310544882073408	35.01196035766764	1.8932220025082238
F_D3_45	0.6140264835703776	18.552349568920565	2.9320303132492507
D_24h_388	0.7992812372986502	27.766762760987206	1.9644204626062747
F_24h_42	1.0	nan	0.0
G_D7_52	0.9146720185908946	26.88826027065799	2.2234764798058917
C_24h_7	0.6452046608903496	39.430208042399016	6.403629418272304
I_D3_44	0.8284904323175053	20.372359640859578	3.5641186700966134
F_D3_3	0.8968437259430331	25.260162023865306	2.326105457962407
F_D14_52	0.9298340159517138	22.687362407319725	1.0867521674409029
F_24h_48	1.0	nan	0.0
D_24h_301	0.7394533571004159	21.203132424735468	2.6799835842256106
K_24h_17	0.9230441659569291	24.03099243841719	2.532443295114177
G_D7_79	0.7711480362537765	19.629736334286438	1.5234375
L_D3_49	1.0	nan	0.0
L_D3_1	0.9007003197992147	24.054304326051273	2.697858851536251
I_D28_160	0.5160980297933686	32.291341868195474	4.158092577939884
F_D28_2	0.9154208137258985	26.289662865544866	2.633461529794246
K_24h_7	0.8691808873720136	28.188396108371514	6.464460194437641
I_D3_12	0.6814337494965768	37.94461787054683	2.4044864682050617
H_24h_26	0.9150648551487377	26.793230963966398	5.7981172860248344
A_2h_20	1.0	nan	0.0
K_24h_6	0.8834205696417646	19.482401412089892	2.1608307321780202
D_24h_415	0.6081771720613288	24.770377707109283	3.6195574714407424
F_24h_50	1.0	nan	0.0
L_D3_40	0.6817904196841462	22.501791742159334	4.82180639330648
F_24h_3	0.9389377716527085	22.74881813216915	1.3412722432335467
D_24h_410	0.9333907303773855	23.116722984244632	13.273780068416363
D_24h_289	0.9299981332835542	26.333842540108826	5.422375922465285
G_D7_65	0.9248456336371655	22.858855356663803	2.1384712020579677
D_24h_430	0.6607142857142857	23.503635648645993	2.036501624646418
F_24h_26	0.8088287646849412	18.89288202819317	1.632233001232514
L_D3_18	0.9119067443796836	23.928820368575295	10.706474726735161
D_24h_435	0.8356435643564356	19.615375566949698	2.109375
D_24h_416	0.9031727883378591	28.935993860497444	2.5161223304981117
F_D14_17	0.9999923706054688	7.858914441495733	28.26211693093723
I_D3_8	0.931098696461825	20.958433796464696	1.2621480016721494
C_24h_25	0.9411078179947481	23.37336455141508	1.8342745127927964
K_24h_18	0.8437292948414576	21.21104583344563	1.5634762575148047
L_D21_53	0.999771965874566	23.090124228231428	30.305376297276553
C_24h_14	0.9114934318809975	24.255412689322476	5.457717666653915
D_24h_370	0.8548568118460591	23.43440382507605	1.6655473129162377
L_D21_18	0.8885524354758582	27.10438754141136	14.593490696304466
D_24h_389	1.0	nan	0.0
I_D3_88	0.9245817440235659	21.345583570788264	1.5098553195381008
D_24h_423	0.8849912657570465	26.509266947167948	4.200808202094122
I_D28_68	0.8586149188619996	25.05363588660152	2.251098364722486
G_D7_82	0.9089550298934235	24.36962309454835	1.3309941435469392
C_24h_57	0.9128486472903928	27.764135735602267	6.74617404591762
H_24h_45	0.9102990033222591	25.0202709272856	1.415981950030614
C_24h_9	0.9188295998378775	25.120365756740892	1.6572815184059708
D_24h_345	0.8946316886726894	26.572446025119397	6.509973943280227
D_24h_338	0.005434782608695652	3.0	3.243363867913605
G_D7_21	0.9158700718124316	24.61193888080174	1.4542586303895535
F_24h_44	0.9999966091579862	6.0	27.6184858694091
J_24h_5	0.9041491635345272	27.20294528705356	2.0499440255315506
C_24h_2	0.934660541092394	21.738333495802312	1.8528970665049098
F_24h_4	0.8753383020360578	30.773368112316582	3.359829184413621
F_D14_13	0.8978451715881883	29.487973166587846	1.9713988876477408
F_D14_43	0.9318513119533528	20.826496285457623	2.1352578701119453
L_D3_80	0.9234716389129476	22.655602477707962	2.102854505264808
I_D3_42	0.8041762777710332	20.565828554893827	2.5727927812617364
A_2h_7	0.9999381171332465	13.619166698726797	15.510419727305496
L_D21_13	0.9998753865559896	25.937972956298033	29.50007655246953
D_24h_432	0.7930875576036867	19.21943338566101	2.266298391306295
F_D28_1	0.9999584621853299	17.59910210953185	28.687969129129833
I_D28_98	0.8363478660169902	25.975985791873324	1.9327057620082784
E_D35_132	0.6944444444444444	20.605200599934772	3.9549696165670793
J_24h_49	0.9024055315917866	24.421200349823987	13.46636842705862
I_D3_139	0.8566489974648537	16.812406333320762	16.500149812885223
A_24h_23	1.0	nan	0.0
D_24h_393	0.54421768707483	21.18348437041277	5.888598996750521
B_24h_119	0.8724729349034507	26.189659060759997	4.71524989189001
L_D3_65	0.9999779595269097	11.816353687952075	19.244813691067687
H_24h_18	0.8456562061737517	31.057238327567795	13.175648647605788
D_24h_368	0.8719846336365177	27.88526073423616	2.1512765332834944
L_D3_58	0.9999771118164062	8.722071504031879	19.218035428788955
K_24h_11	0.9095704340936103	25.844088884440175	3.0083197624203364
I_D3_17	0.5318021201413428	17.750071868668236	1.2457202124298419
L_D21_45	1.0	nan	0.0
L_D21_3	0.8104195766140004	29.812327336231355	2.4609375
G_D7_43	0.9188891943909816	21.060357673590833	1.9327057620082784
B_24h_67	0.9081624511290194	26.97865352325563	2.0499440255315506
I_D28_159	0.02614151272220286	27.090575168372215	4.239856058232549
F_24h_7	0.0	11.871782897464444	6.018921580498246
G_D7_69	0.999953375922309	10.444834996507847	27.972977814186475
D_24h_263	0.7629090118491141	19.065964662322862	2.3612626968292836
C_24h_44	0.6615793806598695	27.070147029908178	2.8728868762807647
D_24h_265	0.8019761932277822	28.53697698182108	7.023433154892983
H_24h_28	0.8324500883245008	17.496176543015572	2.4044864682050617
B_24h_84	0.5806878306878307	19.13333736803056	1.396450229040584
F_D28_5	0.7290400972053463	20.974832003435786	3.422597312463336
F_24h_43	0.9312380443054898	22.083429854462324	1.5765965680164504
I_D28_82	0.3658505154639175	25.343041476747793	3.7408335233232113
H_24h_55	0.9243599171067585	23.20783108941407	1.9076742886054343
I_D28_73	0.4538648699232641	29.822663171060093	3.651664793175676
F_D3_13	0.8738404154407627	30.83210451763696	2.3612626968292836
H_24h_40	0.881990724502124	30.799626162073455	6.430380430462007
D_24h_239	0.9132666286484525	27.253677482074536	13.529447862815994
D_24h_425	0.8322415266305896	17.390927166133096	3.2686700814800047
D_24h_254	0.762402088772846	17.75753655113065	14.823639749068253
I_D3_40	0.744757466638424	17.23893708186201	1.6153182131355728
H_24h_44	0.7505266325609389	20.111967809801577	1.2065191571469143
I_D28_65	0.7992471323555524	22.62496342219032	2.8537021082545126
I_D3_38	0.7353138723843968	23.586200838457344	2.3349443959185088
B_24h_83	0.6901691028948123	26.747770658099807	2.036501624646418
A_24h_33	1.0	nan	0.0
F_24h_15	0.8612869582090277	24.59441654092152	6.448507730717627
L_D21_62	0.9126060884097388	25.21442370305334	2.320194125768359
I_D3_160	0.8296430185268866	17.36009944125484	1.0611779458754786
L_D3_71	0.8664038772213247	27.876995475176933	2.4609375
I_D28_139	0.5435883764329512	36.89492184730404	2.2993847894939745
F_24h_59	0.8962001853568119	26.94632823013695	2.167176797918781
I_D3_98	0.908182673215592	21.943701292964494	1.9818204521821596
I_D28_21	0.7954304618645163	24.46426337955966	1.9921875
L_D3_60	0.8663905306068991	31.08668928247639	2.275369668626672
D_24h_361	0.9049510193275087	23.473052703678075	1.5809458081912549
F_D3_59	0.9048992508913192	22.37869412077933	2.5459641776250503
L_D21_48	0.9515945330296127	21.60276035566449	2.275369668626672
B_24h_99	0.9181729983660131	22.138788237208544	2.540564459610797
D_24h_299	0.7213669429876501	19.24623747933034	2.1608307321780202
J_24h_36	0.8925133528470985	28.19206960905544	2.115875400617319
L_D3_64	0.8700438682276678	28.684394604440353	2.7657243096576436
D_24h_414	0.2594892385265419	25.554689411278513	7.862923217445119
D_24h_362	0.8859477704743294	17.92462394444415	1.1055446639128832
F_24h_47	1.0	nan	0.0
D_24h_440	0.7920072661217076	19.855493300429973	1.1117382399029458
I_D3_48	0.7415189319325892	19.048070224155435	1.773368666065026
H_24h_8	0.7785131599199631	27.12725884646	4.136569358138154
H_24h_19	0.9161642589011489	24.801624076520504	2.1892431670628207
F_24h_65	1.0	nan	0.0
F_D28_27	0.9999983045789931	4.242640687119286	28.18694350545457
E_D35_156	0.8980467028932295	23.541050788471086	2.238864043891734
F_D14_9	0.9999296400282118	22.49236679922864	31.435096360646405
F_D28_43	0.9248508946322067	20.390128570817236	1.7578125
I_D3_159	0.7370177267987487	19.378858866962947	1.267576620280309
A_2h_51	1.0	nan	0.0
F_24h_32	0.9032794713412098	24.162326195022157	6.68893274663922
G_D7_70	0.8682622585061609	23.1372791784552	15.357376046168746
I_D28_17	0.49230769230769234	32.90646497326987	2.326105457962407
F_D3_52	0.8924413671384448	23.558956793910383	2.430051721093092
B_24h_85	0.9121940327667531	22.785501810465377	1.8342745127927964
L_D3_55	0.9407151494213163	22.153080124792243	2.3320018057186407
F_24h_46	0.9003866473834893	23.301175760289972	1.4111243647022222
J_24h_27	0.8618908214224212	26.790630532880765	2.238864043891734
G_D7_48	1.0	nan	0.0
J_24h_56	0.9044152624219798	25.54182957743823	9.228841140092428
I_D28_18	0.712948278508211	26.327925245255955	2.4914404248596838
L_D3_17	0.9969524807400174	38.619063318842734	32.38808951273842
H_24h_31	0.9192375823708637	21.983245088997773	2.540564459610797
L_D21_73	0.9257607713166617	22.909513591533432	1.267576620280309
C_24h_26	0.9134026766764308	23.185349015861714	2.3612626968292836
L_D21_40	0.4616196254286468	19.000043021567844	2.7054835267066863
D_24h_231	0.9273945929753613	23.450988446575693	14.249248284037872
D_24h_277	0.9400621466811426	23.917206667154343	2.109375
C_24h_73	0.9432483397556777	23.810484362233026	2.1640060913225847
D_24h_348	0.9070809280763145	26.96393925008537	1.4542586303895535
I_D28_87	0.7265601447090745	27.99793549122963	1.950388708253114
B_24h_82	0.8913703594867274	18.712689399045207	1.0867521674409029
D_24h_419	0.937390767965457	25.760174797616813	4.462367054217134
H_24h_11	0.8053136718998284	21.323785666036844	1.632233001232514
F_D28_3	0.9335483070817313	22.30835959724897	1.1055446639128832
L_D21_60	0.8637499072539757	24.576934358137255	2.275369668626672
C_24h_39	0.8855136620363303	16.98665531806925	1.0804153660890101
L_D21_65	1.0	nan	0.0
F_24h_58	0.9364654254460972	23.124436757662775	2.112627700467181
D_24h_376	0.9279267592060638	26.32833859397263	1.3766414208364137
L_D3_31	0.9024356063791026	22.54567585188379	2.562095051844779
F_D14_44	0.9999915228949653	7.36169599353536	28.10033097801908
F_D14_24	0.7888774459320288	15.172634935661142	1.415981950030614
D_24h_315	0.9182162154204025	28.504679802791085	2.3554395987002086
D_24h_455	0.8974836346165396	28.707899925306197	6.924978141887887
D_24h_242	0.9006064402243544	22.568596124664207	2.079871798745959
I_D28_97	0.8646548160396859	26.57698083606324	2.1923773750628563
F_D28_11	0.8861018143385591	29.214566330075687	3.2327611462813413
D_24h_306	0.6226474830266999	43.97978964086777	2.877663083861408
A_2h_52	1.0	nan	0.0
L_D21_76	0.9358436606291707	24.749223032299422	1.3915244633247559
I_D28_86	0.0043343653250774	16.54960594771344	4.58231596781652
F_D3_67	0.9182278080784128	23.571059768946846	1.3565433870457295
G_D7_98	0.8717461523845715	20.90466206250505	1.2290728689493964
F_D14_8	0.9999966091579862	6.0	28.042359054958045
F_D28_26	0.44028103044496486	14.504936590887903	2.26326655263609
D_24h_448	0.4902769593400118	34.40781572124064	6.403629418272304
K_24h_9	0.8639241638347344	29.638956447125068	2.3053494811999222
I_D3_110	0.4701797774184343	36.70321925752862	2.9014261882359254
F_D3_48	0.9999940660264757	7.937253933193771	28.250938737514215
H_24h_6	0.9196789269400364	21.97970173395145	2.320194125768359
C_24h_32	0.8967778044295195	29.52492291919759	6.022343042591999
F_24h_55	0.893639939288104	27.152291682541474	5.899084194681197
I_D28_47	0.6229005167958657	26.044385516452625	2.2541465697271104
F_D28_60	0.9345179143606175	20.39884874404208	2.664566484586423
L_D21_17	0.9991488986545138	31.597861273730484	31.679229921171338
L_D21_49	0.9999983045789931	4.242640687119286	27.15970427182175
D_24h_363	0.9044154343200862	24.49464777010952	3.251821154416783
I_D28_42	0.6072054838195441	20.943572513552482	3.4704123972564487
A_2h_27	1.0	nan	0.0
H_24h_34	0.9140678773759728	22.423363447551257	6.091495977359544
L_D3_51	0.9310938719031987	23.299556299925428	2.3583529450193095
I_D28_88	0.8545347755861191	25.990011823006412	2.1320396951554983
E_D35_120	0.9999423556857638	11.160979977064867	28.692277099190274
G_D7_31	0.9999940660264757	7.937253933193771	15.262744018703478
D_24h_451	0.8882357952125394	29.42338852000398	5.4790639347942
L_D21_63	0.6346913748467093	29.964313201373056	4.093183405446792
B_24h_107	0.8375158229912957	25.92192822901634	3.6573015314829456
D_24h_377	0.6608837083220385	23.5182924999518	4.46698091075295
B_24h_121	0.7409848068826652	20.33878991395063	2.112627700467181
C_24h_18	0.9450365191690113	24.31008781547292	1.5007322431483239
L_D21_83	0.8903606810718326	24.77379696276941	2.8990586430124172
L_D3_43	0.9239962400966832	23.716556968191608	2.176661205586724
I_D3_92	0.8997389033942559	24.34452238811399	2.109375
F_D14_47	0.9999813503689237	10.51032671501517	28.97234314791382
J_24h_2	0.8266983409326027	30.338447417900838	7.492672201474584
D_24h_351	0.40232558139534885	19.87691899313376	6.568774901831961
L_D21_32	1.0	nan	0.0
I_D3_21	0.896199128203039	21.93771599246492	2.109375
C_24h_13	0.9138605729745398	24.2907493427548	2.3728660232011625
I_D28_162	0.8454046738683874	27.93031079212576	2.235795003320966
F_D14_25	0.9254259080681453	25.812795539155573	1.5234375
H_24h_12	0.822004357298475	16.88082191618242	2.109375
H_24h_50	0.7906720528828498	18.834809762055553	2.112627700467181
L_D3_59	0.9141535156572751	25.213874729353016	12.96551399762679
F_D28_25	0.9325981823703946	24.622911154792693	1.9112702848007919
L_D3_54	0.9283115928715782	22.593806393433372	1.6448049430802576
A_2h_48	0.9999974568684896	5.196152422706632	27.046966393909713
F_D28_53	0.9159858688452197	25.55933348856405	2.5242960033442987
F_D14_21	0.9013812096621607	28.514892827910874	2.2571906583115107
J_24h_41	0.9027577492009218	26.31198452225858	2.141679712792625
D_24h_321	0.9188108507812179	22.79797692842393	5.367648042468181
D_24h_275	0.9024179454185792	26.944753936058174	5.880430917325489
A_2h_37	1.0	nan	0.0
D_24h_379	0.8255556966848724	26.26624682943836	3.918340663429802
L_D21_29	0.8801832260879049	23.306854192599825	1.669664865090821
L_D3_52	0.9999957614474826	6.708203932499369	14.552970158345254
F_D3_5	0.555052790346908	21.34684399940838	2.2079816814160282
H_24h_42	0.9015339369125195	24.12534352249059	5.770815118239905
J_24h_39	0.9232395332875772	21.090122159602913	2.063298850975665
I_D3_97	0.9201272257067269	23.476285960759153	1.415981950030614
L_D21_66	0.9299259709968563	23.0123206979653	1.1361749665819523
G_D7_92	0.9999974568684896	5.196152422706632	27.260895676875123
D_24h_279	0.9352535563036161	23.13737077273494	4.896699003697542
F_D14_29	0.9347398099312155	22.367001056796255	1.0804153660890101
A_24h_24	1.0	nan	0.0
G_D7_107	0.913553565915406	22.975365991535895	1.6448049430802576
D_24h_404	0.889286587956585	30.386101200175645	6.925969619900252
H_24h_17	0.8845698320629233	25.53764652462837	2.5161223304981117
B_24h_120	0.8406082900375441	21.13844038849335	3.0491277729510204
G_D7_100	0.8449962129943689	26.66834238855	1.88595432883958
J_24h_9	0.8516523077687017	24.778279546941288	2.1735043348818057
D_24h_316	0.62114274338045	23.461730619518192	2.109375
I_D3_104	0.8286356743188831	28.708515179823344	13.257216305834627
I_D3_83	0.8665200879472317	21.648355982905713	3.48817407800091
D_24h_357	0.841042584434655	20.612002329555395	4.141546182907568
J_24h_59	0.8974791961419682	24.003277825578586	3.517577582766477
A_24h_42	1.0	nan	0.0
D_24h_273	0.9259803283565439	22.584356863656776	1.2566959329801102
D_24h_412	0.8840182910222044	32.90273855620048	7.119562583945642
L_D21_47	0.9191117247727534	24.26779649026391	1.3565433870457295
L_D21_58	0.9999601576063368	14.560240505958982	28.86454444936783
L_D21_16	1.0	nan	0.0
I_D3_71	0.789025321661477	22.937418803237478	3.293781872473874
F_D3_60	0.9149447742129386	22.828442598486053	1.9112702848007919
J_24h_37	0.9001368891527716	23.17762832566508	1.415981950030614
L_D21_54	0.940766725131546	22.59466715999887	2.320194125768359
D_24h_350	0.9174103012965572	25.758823475502922	1.8528970665049098
D_24h_403	0.9384477910063339	21.961489452155174	1.2943782442016323
H_24h_7	0.7602851250135688	26.859155724183832	7.9177480929416575
A_2h_9	1.0	nan	0.0
F_24h_2	0.9217245240761478	25.16599310065083	1.7578125
A_2h_8	1.0	nan	0.0
D_24h_452	0.8600757534171378	25.941443738420933	1.8342745127927964
D_24h_292	0.7394695787831513	15.485504882807337	0.9375
D_24h_386	0.6852043992529571	21.912219271738117	1.7772364321995822
D_24h_313	0.8008532092301726	16.83174132711048	1.0676289350559727
L_D21_22	0.9253627232142857	24.35472677057804	1.5765965680164504
D_24h_456	0.910656585239757	26.46331706447999	5.656649243506486
L_D3_9	0.868696209895142	24.46121993589231	10.935546700582693
C_24h_27	0.9035590462039199	27.3925722526534	14.575129063134613
F_D3_4	0.8293673258242723	30.025991869067973	2.4130383142938285
B_24h_115	0.9037994235876957	25.23153665028852	2.112627700467181
I_D3_149	0.876333281805534	24.036776780581025	14.098099470900546
A_24h_15	1.0	nan	0.0
C_24h_54	0.9133191341819803	25.97743720748801	6.320524950075844
L_D3_67	1.0	nan	0.0
D_24h_291	0.9094606831643484	27.592031409448097	6.342215216125692
K_24h_19	0.9299195361495681	23.97330051450404	2.2419288831690225
D_24h_429	0.7689310932554175	22.727483662917077	1.640625
L_D21_71	0.7804337501978788	24.03697800836364	2.580786977993583
C_24h_31	0.862605149120571	24.922297779372464	2.449751362542993
C_24h_19	0.9417828147080828	20.189010132832472	4.874211174160646
D_24h_358	0.7423602484472049	18.013017692411598	2.102854505264808
D_24h_373	0.8804076412432246	30.014010490625253	2.633461529794246
L_D3_75	1.0	nan	0.0
D_24h_280	0.8893091889664988	26.499304320137647	5.781513929786255
K_24h_14	0.8665125555253377	28.859815678562715	1.9112702848007919
F_D3_9	1.0	nan	0.0
C_24h_66	0.6830935251798561	38.70378673036772	8.300482531389742
F_D3_22	0.6008080487998099	18.767699488069308	4.564298928316511
E_D35_3	0.870071638406432	21.28962472901475	1.9112702848007919
D_24h_274	0.7744974874371859	16.020751600130357	1.415981950030614
L_D3_19	0.857008977014896	26.46015997437019	12.172842748755833
G_D7_72	0.9200580926254639	24.238178326047006	2.109375
K_24h_5	0.8935713871659614	22.369119244092225	1.632233001232514
D_24h_353	0.827217202564232	28.927758941358373	2.2904086272295388
E_D35_140	0.4372854502244521	33.03926492718106	6.416483822814291
D_24h_309	0.8073306004340487	21.310021415967576	2.4859222776089562
G_D7_45	0.8947728829034467	22.299061957478973	2.1352578701119453
L_D21_21	0.934417708747363	23.665168633459025	1.1777197993501043
F_D3_65	1.0	nan	0.0
G_D7_85	0.9225110482830556	24.045008419996886	1.2065191571469143
L_D21_44	0.9042518486298391	24.08548036890764	14.256474680386454
D_24h_232	0.9162749374040869	27.98193638214811	13.154786234633624
G_D7_38	0.7213759213759213	14.176010349828374	1.6489742905629243
C_24h_6	0.632183908045977	24.05541046125388	2.4385139117208765
K_24h_16	0.6541645457711576	44.30288668921018	8.035679408406454
J_24h_44	0.9258030241111566	24.318806020986436	2.34375
F_24h_17	0.9999669392903646	12.921672444118622	28.397362857933768
E_D35_131	0.5479569892473118	24.73384686034906	3.7057941330098196
D_24h_310	0.8314895519052408	26.524797701933405	3.0648508196770363
G_D7_28	0.397887181968469	23.04368470888727	15.215884211054538
B_24h_68	0.9082038579899422	29.312397443019627	5.15758150421845
L_D21_57	0.909785843496528	23.233611357103747	1.3361430762880522
D_24h_255	0.8998034165892016	28.281659508997326	7.262789265162266
B_24h_116	0.8995367852521426	26.777621436049962	2.2265625
L_D3_47	0.8997549305636597	25.16614634708239	2.05329087514866
C_24h_34	0.9176051661038025	25.96720545943714	2.2265625
D_24h_334	0.8724915097252238	20.244790299913063	2.320194125768359
C_24h_8	0.8818014289871003	25.966659944453408	6.97339478756805
D_24h_288	0.7338099243061396	19.498963924326578	5.342002181269445
D_24h_276	0.3873050026896181	21.178824267386545	7.319295220137746
I_D3_65	0.784608481041059	37.34824241810565	1.8192392222179716
H_24h_27	0.8290075019401569	32.21532425625313	7.119562583945642
I_D28_110	0.7999598648784241	23.65466928510892	2.4044864682050617
H_24h_33	0.7142659087758214	17.831768774180446	3.3021100320950088
C_24h_60	0.8695354831921721	27.551873723241318	1.7617144193405752
G_D7_24	0.890944341223039	26.501825368380164	14.996337443480991
C_24h_16	0.8904768693420771	29.016361617137417	7.67108336674366
E_D35_71	0.9232532191429692	23.070690685049726	2.3290554977756006
F_D28_24	0.5788561525129983	15.10081437642118	1.9818204521821596
I_D28_12	0.8372375411080192	19.984221521881416	4.4159633628320565
H_24h_47	0.8821478382147838	23.31126023412141	6.882209465637199
I_D3_141	0.9111628162614733	23.739608545767595	2.4187227469394874
I_D28_134	0.4921055955538714	33.082650800260126	2.836809008650829
G_D7_61	1.0	nan	0.0
I_D3_134	0.8481698551365697	19.823616275208426	1.2457202124298419
F_D28_8	0.9999304877387153	13.324860360573854	27.429636321513065
F_D14_59	0.9274379319170719	22.681408709799644	2.3612626968292836
B_24h_87	0.6420382165605095	23.164937879247905	1.7022467632422598
H_24h_23	0.8972524102354403	28.458383505222958	5.906063985166009
F_D3_27	0.9999932183159722	7.278427133880636	27.23140985364488
C_24h_75	0.8013029315960912	18.645727988738212	4.163043672265221
D_24h_406	0.839709028669234	20.543659556297253	1.3716445207874561
F_D3_46	0.8916149905634942	20.10221520174219	1.7302527023711016
D_24h_442	0.9146470634732432	25.875591075715967	5.999496438829784
I_D3_47	0.8301587301587302	20.400788972995862	1.0676289350559727
B_24h_73	0.9046102346960443	23.893204311611235	5.8182148065498795
L_D3_66	0.9243198407431984	22.35930648174731	2.3290554977756006
F_D3_44	0.9999932183159722	8.485281374238571	28.476803625522344
F_D14_27	0.9999991522894965	3.0	27.58340844396716
H_24h_32	0.8822513615575839	24.561925114732336	2.483158605517628
I_D3_82	0.7197900262467192	23.173777761729223	2.1255887281894985
D_24h_365	0.895188123880215	26.841150232949353	1.8267723361078003
C_24h_42	0.9399264405394361	20.92783476691404	1.2457202124298419
K_24h_15	0.9080119849021363	26.42658418677304	2.0093470546268257
I_D3_96	0.8597449908925319	15.974068911170013	0.9447958298787362
A_2h_47	1.0	nan	0.0
A_24h_4	1.0	nan	0.0
B_24h_77	0.8175703500343171	20.136313991123952	3.1640625
F_D3_50	1.0	nan	0.0
J_24h_18	0.9209426994967137	21.101630147694035	2.337883282413282
C_24h_41	0.8294294709891706	33.36335860874632	7.970473159280603
G_D7_57	0.9077598828696926	24.21018882601129	2.109375
F_D3_20	0.7713664765009508	40.01422457205691	2.384412884692477
L_D21_9	0.9302892067850658	25.03793868655664	1.5234375
I_D3_18	0.8833901888242925	19.45634633941167	2.109375
D_24h_318	0.5691056910569106	11.81493201273894	1.1117382399029458
C_24h_40	0.907015017486114	25.146716463228895	2.3554395987002086
I_D3_114	0.8109464082098061	17.332032776633454	1.8895916597574725
L_D3_48	0.9083697796072377	23.314416209174222	1.415981950030614
G_D7_44	0.9344258236997797	23.436536861756334	1.2065191571469143
J_24h_53	0.8449435110828332	31.074395758629073	7.262789265162266
F_D14_3	0.92348249592279	23.218769800319592	1.8676614199815502
F_D3_21	0.8907752192468227	28.71221214509445	2.3699705175183614
G_D7_99	0.883179940575404	23.06528889462948	1.669664865090821
C_24h_56	0.809366995975119	19.22890953005376	1.1600970628841796
C_24h_38	0.9297824862880858	24.492898716874624	1.0804153660890101
F_24h_29	0.9410031885793827	23.06852151693119	1.4111243647022222
C_24h_11	0.8661097915721492	24.957307327965534	2.7953579160648196
I_D28_40	0.20438560198593297	37.25349557165056	2.9413829057838594
F_D3_7	1.0	nan	0.0
H_24h_20	0.9057292516804915	28.05220702448179	5.7421875
F_24h_27	0.9999864366319444	7.902732010217014	28.192789397706598
G_D7_13	0.9418108525508468	22.145368782802198	1.838014118127905
D_24h_307	0.8344582157319916	20.001434410249793	1.0804153660890101
F_24h_25	0.9440002446071761	23.076716214751897	1.3361430762880522
D_24h_247	0.9355121029963841	23.238986296883862	2.8728868762807647
B_24h_86	0.3821138211382114	12.171612389003691	1.4111243647022222
F_D28_45	0.5836230204712244	28.934237727126906	3.7298040147280194
L_D21_75	1.0	nan	0.0
H_24h_57	0.9356968851981798	22.096787371086066	1.632233001232514
D_24h_337	0.8950425960740477	27.348804531692625	2.415882202510348
D_24h_402	0.7552983616413648	24.374901408505615	2.507922018636644
C_24h_53	0.9267084196756231	23.657207807869014	1.6655473129162377
G_D7_58	0.8517064609984759	22.14291800236557	1.6819570423133583
G_D7_29	0.9999923706054688	9.0	29.825082103171777
K_24h_1	0.841103448275862	19.536525563704867	16.02514960684845
F_D28_4	0.8275118327242227	30.973358556516423	2.713086774091459
B_24h_90	0.8851216109662158	23.843356043282743	2.238864043891734
F_D14_53	0.9151607188053658	22.839153833978312	2.4609375
F_24h_30	0.8836200448765894	23.76625641861077	3.087173407574881
D_24h_234	0.9093077335877408	27.100737326199067	12.695793260127791
D_24h_267	0.9402782164485519	21.95481844804435	1.5939223252424348
G_D7_78	1.0	nan	0.0
I_D28_43	0.8147063047536981	22.276065228970815	14.665302791181341
L_D21_67	1.0	nan	0.0
D_24h_449	0.8118433619866284	19.351449491522576	2.6799835842256106
L_D3_57	0.9159553758610363	24.821921177500315	2.141679712792625
F_24h_53	0.8816765697767786	28.608078690893723	5.100012925075534
C_24h_3	0.5951288386869044	24.536509897280645	1.5765965680164504
D_24h_405	0.9162244188609505	27.25222897306972	1.9076742886054343
J_24h_23	0.9160262884409901	23.93273399180391	4.4761943565900655
F_24h_22	0.615265919144121	29.11729199537241	5.060817862895902
C_24h_52	0.8220537560303239	17.53880787093175	3.243363867913605
I_D28_79	0.8392651668452168	22.141699950372313	2.1798135044224543
B_24h_93	0.32196969696969696	16.477787886037504	1.2943782442016323
D_24h_300	0.9286601033576811	27.78294784983395	6.263778756980985
F_D28_52	0.8900589390962672	25.53063796271409	2.326105457962407
I_D28_70	0.9197829046757559	26.275953787154368	1.6572815184059708
B_24h_70	0.9160287363090331	27.290414274015394	5.116143738971033
B_24h_74	0.5605920444033302	20.939555153593574	1.0546875
B_24h_118	0.8607387667956271	30.658428504802004	7.733487164951446
D_24h_424	0.7680735478478897	17.157585549454335	1.2890625
I_D28_54	0.7288629737609329	19.841353064174367	2.109375
D_24h_347	0.8494465310984992	26.879853867368922	6.525776152652744
D_24h_384	0.7624521072796935	15.151065338405038	1.0867521674409029
F_D3_24	0.732120186203978	16.36880813160824	4.326425377025328
F_D14_7	0.9999805026584201	10.238953504733075	27.58340844396716
L_D3_44	0.9312418580580688	20.987623667529036	2.5540423497308637
C_24h_22	0.5211889540631385	37.695834161415306	7.818259595681686
F_D28_67	0.9456191744340878	22.259270166830973	1.4542586303895535
A_2h_30	0.9999779595269097	12.635282989093627	30.136104832129927
F_24h_52	0.8786441144114412	26.914202647870273	1.9076742886054343
I_D28_126	0.202699611072981	23.259104108714016	2.483158605517628
A_24h_14	1.0	nan	0.0
B_24h_106	0.9244666207845836	25.55488401627857	6.5771321251885695
C_24h_1	0.9313665767412178	20.84777368165565	1.7578125
D_24h_233	0.9303202065465769	25.19756822115267	2.308326047295962
L_D3_72	0.9999983045789931	4.242640687119286	24.783424695720274
B_24h_80	0.9999788072374132	9.164103884177655	27.913265495548885
I_D3_132	0.8972677199594145	21.16675321370383	2.1640060913225847
I_D28_80	0.28518989128900185	22.502495123888504	3.464471601350269
L_D3_70	0.6090463215258856	26.770590065768346	5.502823538378388
F_D28_32	0.930209606165993	22.482754295066677	2.2541465697271104
D_24h_371	0.8910434482633404	28.250102075603973	2.109375
A_2h_6	0.7929577464788733	21.189277554568623	6.169896834885086
F_24h_67	0.9325533740827013	26.79241910626902	2.115875400617319
A_24h_31	1.0	nan	0.0
H_24h_39	0.8997061859763361	25.2624566927066	2.5887564884032646
H_24h_30	0.8452187230783957	21.20871505765376	1.5634762575148047
D_24h_444	1.0	nan	0.0
L_D21_26	0.8946319552083004	27.41598123517542	13.665288592074722
D_24h_286	0.7092808850645359	16.338728364417268	1.2457202124298419
H_24h_25	0.864136915199551	26.013049020002843	4.182789444744081
G_D7_5	0.9146680530753407	25.19154782139421	15.046619448764481
B_24h_111	0.9082827406764961	28.36536981770729	8.576331779780618
F_24h_13	0.885418340662391	26.929624148800492	3.115953703197265
G_D7_19	0.8961139495277907	20.974690710506266	2.109375
I_D28_8	0.8791791560986857	23.57501848995146	2.8537021082545126
L_D3_45	1.0	nan	0.0
L_D21_12	0.9999915228949653	8.40184430076641	29.11631861629531
F_24h_31	0.8937668116760203	21.238045694458854	3.9809268167491476
D_24h_367	0.8152719965551888	19.191662310376593	1.3101960805662831
L_D3_39	0.9265192584922134	23.118390504765163	1.1777197993501043
G_D7_56	0.9999940660264757	7.937253933193771	27.555015326232468
K_24h_12	0.7633397530304746	33.476216907936845	6.753295094167457
J_24h_31	0.8061486729914735	30.737538295865743	5.011735495392913
I_D28_149	0.792768072197323	21.267700078816944	2.5378602923094977
I_D3_20	0.8605953962724889	25.212811557516734	1.9713988876477408
H_24h_52	0.8752964989405104	23.756780464363807	2.275369668626672
F_D14_42	1.0	nan	0.0
H_24h_9	0.8375426743167641	34.4620629164812	7.465128894671713
D_24h_269	0.8387782204515273	19.285828841387207	2.217291554112246
F_D28_56	0.8167107214235059	29.43089430115478	1.9818204521821596
L_D21_51	0.8617444898166231	31.486159439639945	2.2265625
D_24h_418	0.87809585075587	21.940851985395177	2.1640060913225847
C_24h_61	0.869909001056542	27.488314999961556	6.187677554270665
F_D3_25	0.9020813236760786	23.619950807407136	2.275369668626672
G_D7_20	1.0	nan	0.0
D_24h_244	0.8348974626346889	22.517314863461444	16.579857134416336
H_24h_24	0.8736937229186459	25.33879202665928	13.61192212099838
J_24h_4	0.9012458219386205	24.87633283310371	2.112627700467181
D_24h_236	0.9331963783002358	22.136426583022736	2.346677858730561
I_D28_74	0.7362932616849778	31.860197566483542	3.153193136032901
F_24h_8	0.0	12.502231914923703	6.162101636781987
L_D3_26	0.4606757390896293	23.464006249377185	3.0760323629078177
D_24h_434	0.9021295136430477	27.63761343618819	5.552511440851
A_24h_44	0.9999974568684896	5.196152422706632	27.82728166710627
L_D21_2	1.0	nan	0.0
K_24h_2	0.8564462054251752	19.99110019164762	1.154163023647981
J_24h_43	0.8918625678119348	26.106205173294974	2.217291554112246
F_D28_13	0.8391905413407935	28.893713765348853	2.7781100604210227
E_D35_6	0.89804084602193	27.90670324679468	2.5701225233743723
F_D14_50	1.0	nan	0.0
L_D3_7	0.6297926803702846	41.16705914714288	7.991981302325398
C_24h_62	0.9153209244006313	27.129967741127093	1.130115323553862
B_24h_81	0.7284114209197551	33.759383272877066	6.638441736688382
G_D7_103	0.8974503792157495	21.10443097881377	2.1223558917509573
E_D35_77	0.9212414864926636	21.394890246659724	1.3412722432335467
I_D28_38	0.38756915066710057	17.11760485062709	4.529565958614302
D_24h_433	0.7310549777117384	20.618396180925565	1.1777197993501043
J_24h_1	0.9168613880812657	23.35980037239241	2.109375
D_24h_256	0.9232117044110562	24.799916106601746	1.2290728689493964
D_24h_250	0.9086679866971683	27.94156080092253	2.036501624646418
D_24h_391	0.874408667785747	25.63498084540708	2.6438705092215185
H_24h_29	0.7864450127877238	23.749402334031753	3.0491277729510204
G_D7_49	0.913681544095377	23.772762965410063	2.3023690669205275
A_24h_41	1.0	nan	0.0
F_D3_15	0.8657109647423479	24.620490673315675	1.7772364321995822
D_24h_295	0.9196084247997627	25.444208649236614	6.337883101401544
I_D28_138	0.8945935294328401	26.457199309771884	2.3554395987002086
F_D14_58	0.9240125930165999	22.47891950227454	1.8342745127927964
L_D3_16	0.9999991522894965	3.0	26.559196715559402
F_24h_9	0.0	6.708203932499369	9.381589481074423
I_D3_43	0.9308965602116793	17.628850349321283	1.9112702848007919
L_D21_25	1.0	nan	0.0
D_24h_385	1.0	nan	0.0
K_24h_4	0.9071007676032943	26.154777839706266	2.0995866641213574
I_D3_68	0.8647993341294828	25.296575964012046	2.337883282413282
F_D3_2	0.9117750143700318	23.889169844654518	2.601984763028264
F_D14_65	1.0	nan	0.0
I_D3_86	0.7465564738292011	13.606142521223713	0.7128237340193225
G_D7_90	0.9199885735061157	23.47469717289703	1.7262796714050275
D_24h_248	0.9196507320515082	27.890293496373634	5.37787214324239
F_D3_30	0.9862492879231771	22.671140709670954	32.924682671271206
F_D3_17	0.9999991522894965	3.0	27.286575269560785
F_24h_56	0.8156433199629743	19.919082430831033	2.275369668626672
F_D28_47	0.9985749986436632	39.568765330582	29.926209297699025
B_24h_113	0.9285701173058213	26.855274774747567	1.527938063719371
L_D21_59	0.9421699078812692	22.657003011300603	1.6655473129162377
I_D3_9	0.8151803548349195	18.4955509769607	2.036501624646418
D_24h_366	0.634032634032634	16.33234458767658	1.3101960805662831
D_24h_457	0.7945552687162638	23.43513077688234	2.217291554112246
J_24h_3	0.856041756309281	29.339934430116543	3.5718165595612903
F_24h_11	0.8457584105155846	32.98060418819176	6.79485422546448
L_D3_32	1.0	nan	0.0
F_D28_44	0.9999949137369791	7.3484692283495345	26.97527961762804
B_24h_108	0.8960349788856086	27.12264849594516	2.238864043891734
L_D3_12	1.0	nan	0.0
D_24h_395	0.802045288531775	18.37494157361041	1.0804153660890101
J_24h_28	0.8958993461829761	24.46218345566733	7.636094323896052
F_D3_31	0.8401852024486498	23.970905642033788	3.6722905349982184
D_24h_462	0.8712050443717889	26.26241567071772	2.415882202510348
D_24h_340	0.9262053971096048	24.981258931008256	6.557266328220835
C_24h_45	0.939968300092458	23.163786480613727	1.267576620280309
F_D3_43	0.8492285482270143	27.001384977601912	2.1892431670628207
D_24h_421	0.9250081260544523	25.28145638556176	2.1923773750628563
I_D3_87	0.6269896193771626	22.04441362991704	1.7926240477474635
F_D28_15	0.8987940898053257	22.287775490397053	1.4683551663447267
C_24h_37	0.6642066420664207	14.648867418587875	0.8286407592029854
I_D28_141	0.8427019591100992	20.210323680621656	2.8440611951980306
C_24h_64	0.9282118750715022	26.57922096262755	2.073258517143062
F_24h_21	0.9272225144660705	22.946196454734633	2.1640060913225847
C_24h_43	0.9225197294250281	25.088194810678427	2.5486597465935406
F_D28_46	0.8915089943144748	24.410001366783984	2.578125
D_24h_372	0.28003457216940364	13.296568711424062	2.6568243864268672
F_D3_56	0.8378641451713829	29.5394126708035	1.632233001232514
F_D28_65	0.9999940660264757	6.651835354264785	27.6398587549247
D_24h_387	0.5390557939914163	18.556778534919452	1.3412722432335467
J_24h_57	0.8703935973242549	25.807459194223508	5.263010524895067
I_D3_80	0.8197919595164465	17.20154776221503	1.2512201076599192
F_24h_60	0.8581927054980947	33.68641803856686	7.285444238610728
I_D3_138	0.8740694789081885	25.210989137887335	2.201753229850305
D_24h_298	0.8434646250345909	18.5726284819598	4.249561960422362
