# Supplementary material for: RatLesNetv2: A Fully Convolutional Network for Rodent Brain Lesion Segmentation
Source: Front Neurosci. 2020 Dec 22;14:610239. doi: 10.3389/fnins.2020.610239 (PMC7783408; doi:10.3389/fnins.2020.610239)
Supplement: Supplementary file 1 [file Data_Sheet_1.ZIP › 3G-enlargingTrainingset/heterogeneous_8.csv]

I_D28_150	0.8311380880121396	18.377776897537725	2.4969463772651386
I_D28_76	0.8102015631427396	20.928783630713742	1.8305272677906221
G_D7_86	0.7465629053177691	20.960776502476644	3.31663399173865
F_D14_67	0.9282329431915501	24.017290228683002	2.395904097686821
F_D28_7	0.9999677870008681	11.627449879989676	27.077667426168514
B_24h_91	0.9999796549479166	7.586971439975333	26.164586205194656
I_D28_148	0.7942123135981102	18.18803015239529	2.4886828806556993
D_24h_312	0.7492111194590534	22.688157108136224	2.745790901685933
I_D3_12	0.612779552715655	41.336203805074376	1.7578125
I_D3_76	0.9122993233381982	20.869392659812444	1.351472179062984
L_D21_72	1.0	nan	0.0
F_D14_45	0.6561371841155235	19.850506066879785	2.540564459610797
H_24h_58	0.9117569197282113	24.60160364522453	1.939798284052365
B_24h_78	0.7745530531692594	17.589952485921557	2.1223558917509573
D_24h_422	0.9109882356801812	25.766444074964337	6.41113095308903
F_D3_41	0.5809187279151944	26.060926045095506	12.22631289681322
L_D3_42	0.9113211793832996	21.661873934265174	12.884764292718213
D_24h_252	0.9281091345967523	23.12744399841589	5.263010524895067
D_24h_459	0.7790606958963957	16.750919488857615	3.1203578802408627
B_24h_103	0.8929960219907924	24.907855365714262	2.086464118917757
A_24h_13	0.9394411666481131	23.79473634483791	2.109375
J_24h_30	0.7705497156643115	30.104116316603054	3.3984375
L_D3_23	0.9262981574539364	23.00178669707415	12.384783951896628
D_24h_311	0.8167080818838007	24.760594313292298	2.85129493607729
H_24h_21	0.8768961048860432	26.49909718760767	5.148253742927062
F_D3_53	0.8871088326391114	22.228671857410294	2.154465973927762
B_24h_122	0.8764100609756098	26.31372472690305	4.123268457599808
F_D14_60	0.9160616095026886	21.744206722675226	1.7022467632422598
C_24h_46	0.9003516550722421	27.349811517671835	6.650842323591896
F_D28_59	0.9372669313124022	21.669461790696072	1.154163023647981
K_24h_6	0.8735936465916612	20.440892661084394	2.073258517143062
I_D3_73	0.5864295543558802	32.721874613173505	7.585571405944809
D_24h_454	0.0	4.242640687119286	6.97339478756805
D_24h_348	0.9045144011439207	26.76642584892712	1.2566959329801102
L_D3_53	1.0	nan	0.0
I_D3_150	0.8694157193810782	21.120259938956	2.583446213091633
F_D3_32	0.8888622302959676	25.836435959741973	2.086464118917757
C_24h_30	0.7707744230593816	17.879172406760045	3.2602565023227084
F_24h_41	0.7009835462818274	27.883129329293666	7.62529616484255
F_D28_21	0.9386940874035989	22.687060965389456	1.9112702848007919
B_24h_110	0.9156358366544175	25.07685477701964	2.6516504294495533
D_24h_260	0.9172061687457235	23.534191541176128	3.986097973053504
D_24h_411	0.8052669679716695	29.361700404806847	3.4723904039130593
I_D28_44	0.6812085958959444	17.640911045283946	3.4485794459911316
F_D3_18	0.9999983045789931	4.242640687119286	28.071726889985545
D_24h_453	0.9304383775589888	24.5526833348988	1.7617144193405752
F_24h_48	1.0	nan	0.0
D_24h_287	0.9999957614474826	6.708203932499369	28.827886813040404
L_D3_76	0.901367332956001	24.076837638683465	3.1640625
L_D21_74	0.9216230582954344	23.042558492907162	3.168399804983385
L_D3_11	1.0	nan	0.0
A_2h_39	1.0	nan	0.0
G_D7_10	0.9238178370406044	23.55674962607573	1.267576620280309
C_24h_77	0.9315864358548731	21.361316780155065	2.5486597465935406
F_D14_5	0.705135603000577	18.1411913713877	1.117897501660483
I_D3_91	0.8595163374561565	20.125018020956496	2.046591702723396
F_D28_41	0.6655499720826354	24.687853240802887	2.4969463772651386
F_D14_48	0.9999957614474826	6.708203932499369	26.442340813462646
B_24h_72	0.9185886147121852	22.070363577127594	1.5896085897949848
L_D3_25	0.99957275390625	18.547218878481814	20.719001872055003
F_24h_52	0.8767404819400915	25.362801590985395	5.492832021214672
C_24h_20	0.8813030254522171	29.99363644650174	2.073258517143062
L_D21_14	0.9999177720811632	21.078268067270397	27.645820332121406
D_24h_426	0.9383488092982124	22.47375559980635	1.496149843922309
I_D28_157	0.8211630957586358	21.154696407300598	2.700402801985058
F_D3_50	0.9999991522894965	3.0	28.352110381520767
L_D3_66	0.9141176470588235	22.560131835124587	2.3290554977756006
L_D3_83	0.8923922376781728	25.31149909361675	2.6438705092215185
D_24h_460	0.9254125412541254	25.24321440342476	1.2065191571469143
F_D14_41	0.8117712382009994	16.219201110116316	4.027228190024902
I_D3_151	0.9081410535481063	20.369127068264838	2.633461529794246
C_24h_48	0.9458568559845414	20.40061971042948	4.207341344769431
J_24h_54	0.9075688582852066	20.580781506643746	3.3083423937874463
D_24h_284	0.5718940936863544	27.940428810098485	1.7022467632422598
L_D21_76	0.9451243014068221	24.154460208423355	1.267576620280309
A_24h_14	0.9999940660264757	6.651835354264785	27.136435071660344
I_D28_9	0.6336777234003987	23.432703195842887	6.521565974051497
C_24h_17	0.9038399483704421	22.93699751400915	4.462367054217134
I_D28_83	0.7323375850902122	23.872484031491386	4.51286004233665
D_24h_413	0.9383165785141336	23.794168814928863	2.26326655263609
F_D28_9	0.9998643663194444	15.684030452856879	27.77467362755479
G_D7_81	0.9205079047539663	25.400917023794516	1.7302527023711016
H_24h_54	0.8408866245912858	26.000016903682045	5.523995507527816
L_D21_81	0.999983893500434	9.274964417531706	27.324546828355636
G_D7_59	0.8238510165726978	24.692241316744738	16.144252904841053
H_24h_38	0.9020134228187919	25.58152290375019	13.28773968283945
I_D3_157	0.538554398672099	44.507025493835386	3.8972552691365365
L_D3_43	0.9174025450760501	22.23928476146739	2.1255887281894985
H_24h_9	0.8340650621528696	30.883299573016753	5.657862986518739
D_24h_241	0.947863516552608	21.310863413994735	2.8537021082545126
L_D3_29	0.8799149481926491	28.398888157258785	6.8672274956173185
J_24h_38	0.7712337259764415	19.239783024504657	1.567861893780428
D_24h_324	0.7453022413402762	17.427295090008016	1.9433348380988673
D_24h_374	0.7997058553175843	21.238153505579753	3.3741046989581176
D_24h_279	0.934240301359097	21.78037149534402	4.436131225956492
B_24h_89	0.9057667592554206	24.17547286865009	5.616448577963324
C_24h_15	0.6748513332054479	21.19486917054353	1.3412722432335467
F_D14_4	0.8915506835817218	26.665528179628094	2.026361304584834
L_D21_70	0.7537165510406343	25.6806585921423	3.192149641845993
L_D3_33	0.9209691646491376	22.524371980283064	1.3666293503543674
D_24h_407	0.9472212721026724	23.696013572073785	2.112627700467181
I_D28_20	0.8667130868178986	24.08451183686947	1.950388708253114
D_24h_297	0.9077952372407783	23.63506130708839	5.4790639347942
L_D21_11	0.9999966091579862	6.0	24.915231040328898
G_D7_33	0.8940983093299938	23.188674928813676	1.1777197993501043
C_24h_24	0.9567773074123008	22.405141761220285	1.3716445207874561
G_D7_105	0.2749003984063745	20.81749542661632	3.7113486614327615
L_D3_62	0.924626910160364	24.877825922879893	2.1892431670628207
H_24h_27	0.8287545589917344	26.6673560856929	7.563815420205434
L_D3_34	0.9304043802361633	22.664650452561908	2.4385139117208765
J_24h_34	0.8764156626506024	28.3618080649024	11.109350276871224
G_D7_71	0.8063263041065483	17.35245282542549	3.464471601350269
C_24h_23	0.8311771624077836	18.43335170536842	1.8565991622368976
H_24h_51	0.9357776556488969	22.548897281732565	1.602514960684845
I_D28_114	0.3345659447085755	42.104198989836384	2.4130383142938285
L_D3_70	0.5834716229671424	30.726345343278986	6.09036865321232
D_24h_319	0.9344149674778923	24.097345237388165	1.3565433870457295
F_D28_29	0.9404787734143343	20.624888559707	1.0546875
D_24h_392	0.7240254444625673	33.436494576022056	2.2079816814160282
C_24h_21	0.9135869332839246	25.541356609043397	4.949698144205361
H_24h_6	0.9223579311157366	22.26527468758431	2.6438705092215185
J_24h_23	0.9157600339712708	22.761419079849983	2.115875400617319
D_24h_294	0.9100094540297802	24.350684423405518	5.109428755451166
L_D21_33	0.9378637722196005	21.809597812924537	1.1055446639128832
C_24h_22	0.6155665956943459	30.945659857103216	7.125346928231372
F_24h_55	0.9004109814236396	25.80488981165442	3.1225576393298975
L_D3_3	0.804010393285176	26.185603445246997	4.9746059242479195
D_24h_447	0.8113599126160568	23.917859632980843	2.562095051844779
G_D7_5	0.909229454822546	26.62762244792361	1.6655473129162377
F_24h_20	0.8867072359037749	23.892943775830588	1.5765965680164504
H_24h_36	0.8882973186002587	27.805806699659755	6.59693809923636
L_D3_77	0.9999788072374132	8.576597500836682	27.643584891336566
F_24h_49	0.920522122900849	24.693311125335438	1.4542586303895535
F_D28_13	0.8632938187976291	31.06768369256488	2.9413829057838594
G_D7_60	0.896439557331259	25.46151811474216	1.1361749665819523
I_D28_48	0.06374501992031872	29.293338819303216	17.309272107136866
D_24h_375	0.7277576274802645	19.350874655823944	3.6965180380283216
G_D7_47	1.0	nan	0.0
F_D3_42	0.9999974568684896	5.196152422706632	26.986222884759876
F_24h_9	0.0	7.278427133880636	6.017780660844266
D_24h_437	0.9014695254155625	23.533386884559924	1.5939223252424348
I_D28_132	0.8388347256410753	25.651704928826966	2.005926886948089
L_D3_81	0.9999788072374132	13.428790887170669	18.535639894243268
F_D14_32	0.9125995841412985	23.05685928629144	1.7617144193405752
G_D7_91	0.8703175015139718	28.790465491239754	1.4111243647022222
B_24h_95	0.879930933722938	25.162989690120554	5.841770428413055
D_24h_246	0.9111409086321496	23.993853145877708	4.919084030112974
F_24h_60	0.889301499525722	27.76720334999655	6.82208417710682
I_D3_24	0.8815822002472188	16.19670307636457	1.3101960805662831
D_24h_401	0.8066136222560804	23.6396578522162	2.109375
F_D3_49	0.9354509689640099	21.283947040567774	1.4542586303895535
I_D28_24	0.7611177884615384	16.91154457697945	1.2566959329801102
F_24h_1	0.7078825347758887	21.379073778300384	2.3023690669205275
L_D3_21	0.9184551073064384	23.02482817678641	1.4111243647022222
D_24h_364	0.9167549114128115	29.246247915014514	2.046591702723396
B_24h_75	0.9118043879859684	24.730092329072093	8.021139824366063
I_D28_96	0.4877239548772396	24.049778194166898	3.4465877741842363
D_24h_283	0.9289590344091095	23.064332331778623	5.3201059981950785
F_D28_58	0.9382363593753329	20.57447112904522	1.2234734190129553
D_24h_441	0.6428342417441487	20.022571332374962	1.690102160373745
G_D7_53	0.90358844295164	21.41135380432024	1.2065191571469143
F_D3_58	0.9092260396608223	20.306472255095546	2.5378602923094977
D_24h_446	0.719140625	26.151772405956613	1.8528970665049098
G_D7_74	0.9077994715712178	24.441818913060626	12.876768120400495
D_24h_369	0.875960149060765	24.490468054102188	4.454666673925362
H_24h_49	0.9136597078636697	24.796255099188567	1.425647468038645
G_D7_11	1.0	nan	0.0
D_24h_261	0.9181759188248481	22.943008090991217	1.602514960684845
I_D28_151	0.8097160883280757	20.20420739788703	2.036501624646418
F_D3_26	0.7648754914809961	21.815120327756894	1.1361749665819523
K_24h_13	0.9186890557338235	21.660645350672677	2.1892431670628207
A_24h_11	1.0	nan	0.0
B_24h_100	0.9005871446229914	22.96697839477207	2.266298391306295
G_D7_87	0.919185503456006	22.778759125686292	2.109375
I_D3_22	0.8549942782409677	16.294089479372147	1.602514960684845
J_24h_32	0.7831312339588424	32.872835897796904	10.39605708572666
J_24h_35	0.6948526014231586	31.550864170986117	6.337883101401544
D_24h_334	0.8381072290420732	19.539590556626486	2.320194125768359
L_D3_14	0.9999762641059028	13.932127140773108	27.57494338056574
I_D28_104	0.8391646696336871	21.741315760941923	2.112627700467181
L_D3_13	0.9999923706054688	7.858914441495733	25.895520904775935
G_D7_97	0.8176913890375983	23.552833841136344	1.9818204521821596
F_D28_42	0.9999643961588541	9.288084760515405	26.830819653912574
C_24h_49	0.9134879082523062	24.3096817427194	1.6489742905629243
L_D3_22	0.8502143897585295	31.833887870567267	12.87410162596914
D_24h_461	0.9156117361407151	23.839923983294003	4.436131225956492
D_24h_235	0.8848755738100991	22.37842739143	13.399917921128052
C_24h_76	0.19322555812163203	25.39923962412043	3.3536925049814497
C_24h_58	0.8109832863034513	27.487668282711432	2.908517260779107
I_D3_162	0.8846427570143847	26.507015906359772	1.9539060938124686
B_24h_102	0.6921788429326118	24.143893061923926	3.2327611462813413
H_24h_15	0.8979557850035389	25.892295356653122	4.823230225138284
C_24h_59	0.8743285218344601	22.848425438263618	1.4915533665653737
F_D28_22	0.515638963360143	21.911119195026696	2.4609375
L_D3_73	0.9186542248095197	22.665780065556145	1.5939223252424348
D_24h_399	0.7400837644740084	23.338575214332508	1.7617144193405752
G_D7_108	0.9335902651393498	21.173291768552215	1.0611779458754786
D_24h_281	0.9172417168306172	22.4263048465788	5.986893644271
D_24h_431	0.649402390438247	15.631842398394259	0.8203125
L_D3_78	0.7114326151910678	22.637357822510307	5.978859852573796
F_D3_1	0.7466243050039714	15.503238624699865	2.9390475478088565
H_24h_41	0.8118287069326265	17.48327413075167	2.1223558917509573
L_D21_52	0.9999983045789931	4.242640687119286	24.96121258651235
I_D3_79	0.9015287110120008	23.873228976132324	2.5540423497308637
I_D3_42	0.8295861461696508	19.909541343204168	2.415882202510348
J_24h_55	0.8710454045029459	32.19916361989739	2.3023690669205275
L_D21_77	0.999985588921441	10.711018503494588	27.65773963149262
F_D3_8	0.9999432033962674	13.616776264918126	27.92187390703691
E_D35_128	0.9415555800374573	20.506322801573315	1.0611779458754786
G_D7_56	0.99993896484375	13.046593745057553	27.429636321513065
F_D28_31	0.8822793757816323	20.69266701578721	1.3565433870457295
D_24h_409	0.925903075546781	26.574565341666684	5.4740487722468725
F_24h_18	0.999955071343316	12.969596721134424	28.61343456656877
F_D14_8	0.9999949137369791	7.3484692283495345	27.177901053320184
D_24h_262	0.9143204116199546	28.089929113571372	6.753295094167457
L_D3_2	0.9999991522894965	3.0	22.206644744327797
D_24h_268	0.7858210548793508	19.90913072542805	1.5722352966795397
L_D21_3	0.7800822052113578	30.003168229693227	2.578125
L_D21_23	0.9419054202831759	24.003368109183757	1.1055446639128832
I_D28_149	0.7976348497646917	20.507514741152487	2.5701225233743723
D_24h_314	0.9244124780463326	25.358250453180997	1.6655473129162377
G_D7_30	0.7167530224525043	30.006523065712912	1.773368666065026
B_24h_94	0.811007689194658	17.976609456129783	2.109375
D_24h_227	0.8985953296949092	27.05061157689362	2.415882202510348
G_D7_92	1.0	nan	0.0
D_24h_328	0.9301731321173965	23.625100625913788	1.8528970665049098
C_24h_47	0.9101796407185628	24.95923348791891	5.366368660244677
F_24h_45	0.7596212959547523	24.082033686079974	3.0760323629078177
F_D14_56	0.7467221965139595	35.44417413793491	1.9076742886054343
F_D28_18	0.9999762641059028	10.31079531365064	28.534855459143625
H_24h_43	0.9017289642680718	24.414187429864796	5.811129500726924
G_D7_34	0.9999949137369791	7.3484692283495345	25.62818553942063
F_D28_50	0.9999415079752604	14.108855804247227	28.256771390138173
C_24h_13	0.9136621169199073	23.615028929660742	2.34375
C_24h_66	0.737687538150159	32.81450773316053	3.219991796257989
J_24h_29	0.8246673199102317	32.370881426383086	5.432497024921528
F_D3_47	0.9999211629231771	18.444295700724048	29.63384336955911
G_D7_38	0.7131711794401101	16.07876016146194	2.2723499331639045
F_D28_17	0.9999821980794271	9.430054396763888	26.372395319031625
C_24h_65	0.9999635484483507	15.41994703213026	30.154327173154186
F_D14_47	0.9999254014756944	19.022586645175167	29.343244554352925
K_24h_7	0.87585873580281	27.12384802104284	6.364910444062627
L_D3_74	0.9084085194497855	22.78721177805976	14.83891779899439
I_D3_74	0.8645429518512276	28.16032757117479	2.4859222776089562
I_D28_22	0.29320351994008614	20.120639926524998	2.5701225233743723
L_D21_19	0.83710463807976	24.463495294775385	1.3766414208364137
F_24h_24	0.7559547051932839	16.514329898772715	2.05329087514866
D_24h_383	0.7537993920972644	18.629063340005207	4.361201734201968
C_24h_11	0.8526831853716709	23.2407936274234	2.86570763921191
D_24h_237	0.9285205012628246	23.237852001144535	11.01936439190403
J_24h_60	0.9176556361132489	22.724199447274298	1.7578125
K_24h_8	0.8989387361312108	23.412754460165306	3.722432853344201
C_24h_70	0.9160204441311244	24.54515047828501	2.201753229850305
B_24h_101	0.9074668458112513	23.906100230176364	2.6203921611325662
B_24h_118	0.8858639431208026	27.267812267290676	6.492018273967753
B_24h_114	0.9243250095069083	25.479264452789586	1.5765965680164504
D_24h_403	0.9452380639480635	20.79548387493937	1.527938063719371
B_24h_105	0.9446448969231048	20.902699852614884	1.7262796714050275
K_24h_15	0.9084864391951006	24.89666646544414	1.9220179062722726
L_D3_61	0.9196133828996282	22.33045873061597	2.2723499331639045
F_D3_11	0.8471615720524017	28.57244178496021	1.8192392222179716
F_D3_45	0.6118656182987848	19.200330698058163	3.226382788578798
D_24h_388	0.7812485913905792	32.20389733809784	2.1892431670628207
F_24h_42	0.9999966091579862	6.0	27.928267009331805
G_D7_52	0.9101675642043382	26.603106099629816	2.2234764798058917
C_24h_7	0.7567471905141138	31.395384030139873	5.733810854402376
I_D3_44	0.8201301982699682	19.14805290693527	3.430612773821355
F_D3_3	0.9166337285902503	21.45050381492927	2.3728660232011625
F_D14_52	0.9325252962502029	22.67422084109252	1.0867521674409029
F_D14_18	0.999908447265625	18.122442818439204	27.75983646399619
D_24h_301	0.7538769755880389	20.692659183175444	3.0242549766946736
K_24h_17	0.9250349310491465	22.785241835962555	2.532443295114177
G_D7_79	0.7456880733944954	18.078590381087377	1.40625
L_D3_49	0.9999983045789931	4.242640687119286	26.34712778611978
F_D28_46	0.8962246431254696	23.64901049099062	1.7887895534148923
I_D28_160	0.5444635685599541	30.896461667732027	4.3769178274179135
F_D28_2	0.932000599302241	23.505381537356243	2.3023690669205275
F_D3_65	1.0	nan	0.0
H_24h_26	0.9159320715582059	24.681842751835205	6.049645077722019
A_2h_20	0.999892340766059	14.800687582366884	29.8444146686455
L_D3_63	0.6538362313606109	32.71145291238036	1.8267723361078003
D_24h_415	0.6537489469250211	22.68998006026801	4.260857569382307
F_24h_50	1.0	nan	0.0
L_D3_40	0.6641991924629879	26.024323365574183	3.666676839178597
F_24h_3	0.9350978906373906	22.702924204023955	2.109375
B_24h_97	0.8867184131090987	23.4467584792909	2.029747040119778
D_24h_289	0.9336214174309958	25.700473492959517	2.0093470546268257
G_D7_65	0.9223445403153824	22.80310452268141	1.486942680521428
D_24h_430	0.6805985552115583	20.489424598551924	1.8267723361078003
F_24h_26	0.7918299489371808	17.338024919811	1.7062757553001213
L_D3_18	0.9143004724792246	22.720787682594597	11.061655820544566
L_D3_26	0.45752338968743406	21.84575061381601	3.0242549766946736
D_24h_435	0.8264805733685402	18.94219222827972	1.8895916597574725
D_24h_410	0.9290218549339169	23.309034940923183	1.415981950030614
D_24h_416	0.8959718514923563	28.626322205421666	2.601984763028264
F_D14_17	0.9999847412109375	11.911940973384281	28.26843308501607
I_D3_8	0.9328430842435385	20.428189740908664	1.3666293503543674
C_24h_25	0.9461790976410414	23.151686558152548	2.1640060913225847
K_24h_18	0.8427476582458132	20.414594962807378	1.5896085897949848
L_D21_53	0.9998728434244791	21.484449143668048	30.22574368075478
C_24h_14	0.9176597715344242	24.42625111564229	6.65393885933362
D_24h_370	0.8406231714452896	23.581947887770383	1.7302527023711016
L_D21_18	0.9100457394545146	26.021222393715817	14.46731777806122
D_24h_389	0.9999906751844618	6.958357046197698	26.20942385718887
I_D3_88	0.9285005151259718	20.425723248256705	1.2065191571469143
D_24h_423	0.8965683207392791	25.900253390334406	4.40506549903418
I_D28_68	0.8492071010401471	23.528814311500323	2.2571906583115107
G_D7_82	0.8958237421900691	24.13389347011338	1.3101960805662831
C_24h_57	0.9242176753782668	23.51391786890151	7.742360933980748
H_24h_45	0.9088225234469226	23.937196930042646	1.5098553195381008
C_24h_9	0.9214874080607312	24.219089162807737	1.7262796714050275
D_24h_345	0.8875403997097817	24.510398813661656	2.7781100604210227
D_24h_338	0.07349081364829396	9.4071157726741	1.6489742905629243
I_D28_126	0.3131423573146731	19.413811788491227	2.430051721093092
G_D7_21	0.9105835048585516	24.733229393623684	1.4447845319458537
F_24h_44	1.0	nan	0.0
F_D14_25	0.9231235855439677	25.177409095171782	1.4111243647022222
C_24h_2	0.9343887543075505	21.033993497838935	2.1512765332834944
F_24h_4	0.8882319161154476	27.281200906189856	2.81737858129015
D_24h_316	0.606529928840519	22.045178652242807	2.036501624646418
F_D14_43	0.934476423759951	20.129760654766926	1.171875
D_24h_271	0.8934389140271494	26.451655117817992	1.8932220025082238
A_2h_7	0.999725341796875	19.170504374673627	28.615114329081514
L_D21_13	0.9998135036892362	21.17852524102074	27.957754691020547
D_24h_432	0.816221284575715	17.90849933228015	1.9112702848007919
F_D28_1	0.9999847412109375	9.575074968974631	26.53954085895056
I_D28_98	0.8147123316278584	22.438245536618876	2.141679712792625
E_D35_132	0.731067382230173	18.863781703733704	2.4748490721026806
J_24h_49	0.9045937545766684	22.987889992697657	2.3699705175183614
I_D3_139	0.8684426710479991	16.18648262984201	1.0611779458754786
A_24h_23	0.9999932183159722	7.278427133880636	25.158221244583373
D_24h_393	0.6925795053003534	19.95745455846935	5.656649243506486
B_24h_119	0.8593942324599965	27.400769715625792	4.706504444067939
L_D3_65	1.0	nan	0.0
C_24h_44	0.6637573778726611	25.74527590179642	4.765945173670958
F_D28_5	0.601568068424804	18.529403749066635	2.384412884692477
L_D3_58	1.0	nan	0.0
K_24h_11	0.9025079194446668	26.216936029826574	3.464471601350269
I_D3_17	0.6871794871794872	15.734023631392363	2.5727927812617364
L_D21_45	0.9999830457899306	12.641442965378342	28.86026219365858
L_D21_16	0.9999754163953993	10.1136878067712	25.847482395610726
G_D7_43	0.9199715179096623	21.248431904529063	2.1735043348818057
I_D28_159	0.013328656611715188	17.960635121322586	5.231604910675714
F_24h_7	0.0	15.733348299008595	5.981156322738209
G_D7_69	0.9999703301323785	12.174147877498855	27.84257612740165
H_24h_53	0.9032130408973988	19.089651022482695	6.581306757233893
H_24h_18	0.8489949559587443	30.175491506265622	7.088633031954663
D_24h_265	0.7891823974631286	25.14965868116901	6.974379382671802
H_24h_28	0.8273374217033418	16.92200213767631	2.3728660232011625
J_24h_39	0.9232381451401624	20.82225815655858	2.384412884692477
D_24h_368	0.8617196439036642	26.974018689129483	2.507922018636644
F_24h_43	0.9371865001548148	20.859280137576143	2.073258517143062
I_D28_82	0.3311310782241015	23.223024925397517	4.630018655891815
H_24h_55	0.9120420415426319	23.965704048553718	2.1892431670628207
I_D28_73	0.4000777983078868	25.384147795613806	3.1640625
F_D3_13	0.8898291754490829	26.03905831914534	2.1798135044224543
H_24h_40	0.8893853872687363	26.862097579960388	6.342215216125692
D_24h_239	0.9254648514064735	26.033379444269297	12.522623569932092
D_24h_425	0.8348489293047815	16.365645646083344	1.2890625
D_24h_254	0.7407071622846781	18.000767634907564	1.4111243647022222
I_D3_40	0.7396832478251171	19.539632343098464	1.3716445207874561
J_24h_43	0.8887431632994753	25.507740406795477	3.9912624295140007
I_D28_65	0.7897171130472196	21.12082823048207	2.964635306407856
I_D3_38	0.7370182502745385	23.14367933946359	2.5242960033442987
B_24h_83	0.7254845241538906	21.903840693205456	3.166231895181163
A_24h_33	0.9999983045789931	4.242640687119286	28.856931110991884
F_24h_15	0.8597488629622305	23.864402862559935	1.7926240477474635
L_D21_62	0.9155370865077009	24.67269738669577	1.1117382399029458
F_24h_2	0.9205281445448228	24.052178182156826	1.9076742886054343
L_D3_71	0.8676993036805457	28.288855273538598	2.6619882870938785
I_D28_139	0.5235561323815704	34.74993543528983	2.4609375
F_24h_59	0.9051722208545019	25.42019611263673	1.9818204521821596
L_D3_16	1.0	nan	0.0
C_24h_42	0.9433099424426398	20.73652878480551	1.5939223252424348
L_D3_60	0.8627367940970468	28.211843470734152	2.251098364722486
F_D3_59	0.8975278121137207	22.86719273815055	2.831963900061228
L_D21_48	0.9534656873995869	20.61707494578587	1.0611779458754786
B_24h_99	0.9156432711210969	21.544373803719107	2.6851029462631875
D_24h_288	0.7277177672537647	20.399774665403015	2.6516504294495533
J_24h_36	0.8917866163537324	25.87344057812116	2.251098364722486
L_D3_64	0.8799324810448835	25.923404339562946	2.748290484271541
D_24h_414	0.26314432385551206	23.690941196045596	7.915145995672632
D_24h_362	0.8980797636632201	16.352568884017213	1.0676289350559727
F_24h_47	1.0	nan	0.0
D_24h_440	0.8021184400577757	20.79052790577625	1.0867521674409029
F_D14_21	0.9198277362101966	26.517626647864745	1.6655473129162377
H_24h_8	0.7922853327048472	27.541246676983345	4.083105794574456
H_24h_19	0.9116347569955817	24.45850736749338	2.154465973927762
F_24h_65	1.0	nan	0.0
F_D28_27	0.9999991522894965	3.0	25.913545508484795
E_D35_156	0.9005297582053331	23.745328788660434	1.5939223252424348
F_D14_9	0.999969482421875	11.475506210984939	27.95996501347395
F_D28_43	0.9273257476127852	19.93230633753165	1.1361749665819523
I_D3_159	0.6306976744186047	17.029449311181907	1.2234734190129553
A_2h_51	0.9999279446072049	18.21194837015358	30.465369403802676
F_24h_32	0.8955666681959291	23.96418509540026	2.154465973927762
C_24h_62	0.924255653540557	27.036666128690662	1.527938063719371
I_D28_17	0.4921379310344828	25.842427605808677	3.2007422540033583
F_D3_52	0.8972885252552573	21.533885740323935	2.251098364722486
B_24h_85	0.9123533471359558	21.884906991185108	1.7849468216868536
L_D3_55	0.9346113989637306	22.346901758205327	2.5024402153198384
F_24h_46	0.9072385421926515	22.549772233484962	1.267576620280309
J_24h_27	0.8471883704735376	28.196207397148658	1.8192392222179716
G_D7_48	1.0	nan	0.0
J_24h_56	0.9116944412073185	22.283405078530503	7.768037540239008
D_24h_421	0.9336440267112898	23.95577036042844	2.320194125768359
L_D3_17	0.9982986450195312	36.23216769491567	32.2546752379718
H_24h_31	0.9104182552458414	21.81007141068126	2.7879790437586682
L_D21_73	0.9271216045293019	23.109815244560323	1.9220179062722726
D_24h_263	0.7697625153305832	18.052249921269997	2.112627700467181
C_24h_26	0.9091004919184821	23.86030789449758	14.040510150737713
L_D21_40	0.44261424017003187	19.60077549244078	3.1488348849713446
D_24h_231	0.9278281051134236	23.198690175917104	1.9327057620082784
D_24h_277	0.9382168099509539	22.072210602761412	1.2621480016721494
C_24h_73	0.9437818301297848	22.99622963451718	1.7578125
L_D3_32	1.0	nan	0.0
B_24h_82	0.8904714142427281	17.72130736227981	1.5765965680164504
D_24h_419	0.9425595150516435	24.07997906027283	4.927452197256712
H_24h_11	0.7753586065573771	19.217784403143828	2.109375
F_D28_3	0.9344886830507209	21.43250861100671	1.2065191571469143
H_24h_22	0.821406989255236	32.13737680797324	7.033202853807964
C_24h_39	0.8658227848101265	16.276309522414707	1.1777197993501043
L_D21_65	0.9999940660264757	7.937253933193771	26.100473965254682
F_24h_58	0.9306809585888336	23.534290492617554	2.109375
D_24h_376	0.9275039863536916	25.84000480230783	1.4352478961620183
L_D3_31	0.8988646485783364	21.872622630814732	2.7657243096576436
F_D14_44	1.0	nan	0.0
F_D14_24	0.7329079307201458	15.713564666050575	1.2290728689493964
D_24h_315	0.9130157789465886	28.379585885807884	2.1384712020579677
D_24h_455	0.9069994210317823	26.535126067136016	5.9130355366607175
D_24h_242	0.9053819699597307	23.6850637906886	2.3554395987002086
I_D28_97	0.834222779750388	25.90989890093183	2.1923773750628563
F_D28_11	0.8974803263302289	26.629010408898065	2.9877067462457725
D_24h_306	0.6314031180400891	45.17290361323345	2.8343874896362085
A_2h_52	1.0	nan	0.0
L_D3_35	0.8934859958033026	22.93617820717231	1.2943782442016323
I_D28_86	0.015976331360946745	18.256578761570857	2.9296875
F_D3_67	0.9230952712238367	21.920372355240875	1.4111243647022222
G_D7_98	0.8593764896558299	20.75909650176396	1.2729820888125252
D_24h_218	0.8810108171984365	24.33855920335515	1.9956312147570003
F_D28_26	0.41284403669724773	12.640950054781271	4.259245745012402
D_24h_448	0.6598390636430139	26.517591304124178	1.9644204626062747
K_24h_9	0.85799296727076	28.01580952014772	2.311298780076096
I_D3_110	0.5138831330294239	45.596604779908375	2.42722443482906
D_24h_240	0.9265479670475685	23.737180665057775	5.436287580348376
H_24h_29	0.8130878130878131	23.935540240688223	2.109375
J_24h_58	0.9132851293666696	23.847324908522786	6.04623906539739
I_D28_47	0.5788369556096333	27.15781661107959	2.8990586430124172
F_D28_60	0.9360764144011756	19.616461157444963	2.115875400617319
L_D21_17	0.9988979763454862	25.107307441903217	29.01568179517866
L_D21_49	0.9999847412109375	10.33507552019967	25.074839153895883
D_24h_363	0.9088428823623816	23.319275017353352	1.8528970665049098
I_D28_42	0.6094509522671129	18.337021648485972	4.0965370999098125
A_2h_27	0.9999991522894965	3.0	27.323039031448577
H_24h_34	0.9161158991170094	23.68087627021623	2.320194125768359
L_D3_51	0.9279132791327913	22.332481185686817	1.939798284052365
I_D28_88	0.8359614378596517	25.735287422385372	2.0765677906253144
I_D28_18	0.7277067529574028	21.52219996039563	2.4859222776089562
E_D35_120	0.9998889499240451	18.940697841188598	29.41056067302292
G_D7_31	0.9998338487413194	15.61326304981162	27.347153806000772
D_24h_451	0.9223188490812301	25.808731127352715	5.283843898872889
L_D21_63	0.6199897225077081	28.377731108158873	2.26326655263609
B_24h_107	0.8549445459458068	26.887287879833377	3.324904912291666
D_24h_377	0.6921289573046762	22.364415782981418	2.109375
B_24h_121	0.7061348595957789	19.49092692592	2.1223558917509573
C_24h_18	0.9479662361205529	23.674892487342102	1.5722352966795397
L_D21_83	0.8969663388280925	23.609614766404803	2.3554395987002086
C_24h_10	0.9380682892765178	21.917384871859987	4.143203796014927
I_D3_92	0.9111131370225181	21.60236863855671	2.109375
B_24h_71	0.9123090098923877	27.326229237558238	3.084948417442543
J_24h_2	0.8397458386933302	28.221749769672993	5.713416442147924
D_24h_351	0.5778546712802768	21.739037986889937	2.1512765332834944
L_D21_32	1.0	nan	0.0
H_24h_37	0.9210647085819184	21.44599864784041	2.992299687844618
I_D3_21	0.8889892623236907	21.45464416651296	2.109375
I_D28_162	0.8307593466604067	25.164061083043435	2.601984763028264
J_24h_5	0.8950573065902578	27.05538775055959	1.8895916597574725
F_D14_13	0.9032691145868296	24.86720696212985	1.4542586303895535
F_D14_58	0.9179365233427157	23.049177953755496	1.4304557362187933
L_D3_59	0.9311899237653298	22.114486043732317	12.020147576211627
F_D28_25	0.9307552470666005	24.02691635872995	1.2234734190129553
L_D3_54	0.9327033537150269	21.59072814490388	1.3361430762880522
A_2h_48	0.9999915228949653	8.40184430076641	27.35393225595328
F_D28_53	0.9154137940581998	24.264585500622275	1.7022467632422598
I_D3_48	0.7791912766924125	19.486624428853652	2.7054835267066863
J_24h_41	0.8934562626489768	26.176126924996066	2.44132812374996
F_D14_3	0.9196052061726425	21.450623556599012	1.5324254098385182
D_24h_275	0.8935699294027857	25.29329248021163	13.90142121219086
A_2h_37	1.0	nan	0.0
D_24h_379	0.8353525939732837	24.51725798867507	3.4624890709439433
L_D21_29	0.8938609797448024	22.12707161243061	1.7460544248927352
L_D3_52	0.9999974568684896	5.196152422706632	27.539311833977667
F_D3_5	0.56	18.377316898104183	2.1798135044224543
H_24h_42	0.9025475013488488	23.059632365773297	2.5701225233743723
I_D3_97	0.9223657698233969	22.259653752220892	1.195082698498309
L_D21_66	0.9347798598993501	22.357878148396257	1.486942680521428
L_D3_1	0.8905592548715225	23.834271841878518	2.697858851536251
B_24h_123	0.7849544259636881	31.138996525125748	5.690536191646398
F_D14_29	0.9238797111484816	22.502937812744594	1.2065191571469143
A_24h_24	0.9999915228949653	7.36169599353536	26.164586205194656
G_D7_107	0.9102354861273024	22.939375736973286	1.6448049430802576
H_24h_17	0.8818418234664219	24.870176223871983	2.0765677906253144
B_24h_120	0.8437396029721637	19.92214894922613	1.7302527023711016
G_D7_100	0.8372093023255814	25.993738614475916	1.6819570423133583
J_24h_9	0.858814411080831	23.849323565917704	1.9818204521821596
I_D3_104	0.8617699566437134	22.37666720701343	2.109375
I_D3_83	0.8555691554467564	22.020270380375248	3.4723904039130593
D_24h_357	0.8278666784546017	20.71772401779874	4.027228190024902
J_24h_59	0.891820264422717	23.25564103493217	2.964635306407856
A_24h_42	1.0	nan	0.0
D_24h_273	0.9251246056487894	22.542964252700205	1.4589726091393045
D_24h_412	0.8939444339991033	30.707572017372925	5.999496438829784
L_D21_47	0.921273127627327	24.01734298561474	1.4111243647022222
L_D21_58	0.9999889797634549	8.039350950672995	26.807521117711772
D_24h_347	0.8844427695364692	24.70863354865356	6.369224175797434
I_D3_71	0.7862835063994205	25.198523029503352	2.102854505264808
F_D3_60	0.9145542040847259	21.987777050134703	2.6722861525761044
J_24h_37	0.899850869925435	21.868419529569906	1.7421174313263874
L_D21_54	0.9373491552695092	22.105985326982008	1.1117382399029458
D_24h_350	0.9196667235397827	23.672026023881465	2.115875400617319
H_24h_7	0.7741221599291827	21.744862671296	2.8585103713243285
A_2h_9	0.9999135335286459	16.08985223556416	28.89260129631752
I_D3_160	0.8381344307270233	16.422220860702257	1.2566959329801102
A_2h_8	1.0	nan	0.0
D_24h_452	0.873342175066313	24.118341663949785	1.2065191571469143
D_24h_292	0.6979560938682816	17.721112076627072	1.0676289350559727
D_24h_386	0.711300831273871	20.58570272392315	3.1748946525337653
L_D21_22	0.9370387070745425	23.669892070477264	1.2457202124298419
D_24h_456	0.9105129312413032	25.832494785191432	1.6489742905629243
L_D3_9	0.8629097805472772	23.189711287235866	10.725697570736658
C_24h_27	0.9048019315031745	25.360539866464592	2.463726098628356
F_D3_4	0.8689431873799932	29.70720443339986	2.398768299663131
B_24h_115	0.9184777450887349	24.26239526135686	2.1608307321780202
I_D3_149	0.8742948817471408	22.441304174944403	2.0765677906253144
A_24h_15	0.9999906751844618	8.913464649389297	27.361210942825842
C_24h_54	0.9193236836163862	23.877090513821123	4.945534651408404
L_D3_67	1.0	nan	0.0
D_24h_291	0.9095009783274335	25.680294155830236	5.458975640086929
K_24h_19	0.9306241613707074	23.150059168453	2.2571906583115107
D_24h_236	0.9448907107303349	22.361689942008795	2.5161223304981117
L_D21_71	0.7869694753180027	22.956631685709183	2.346677858730561
G_D7_103	0.8969260054270787	21.624563752248314	2.1640060913225847
C_24h_19	0.9349861642954971	20.08240801860308	1.8192392222179716
D_24h_358	0.7876299945265463	19.048390931479567	1.171875
D_24h_373	0.8818453232996606	27.11860196410447	2.882431377245823
L_D3_75	0.9999898274739584	8.43855382587287	27.018771957399128
D_24h_280	0.9059590494580075	23.88087938631584	3.424602936609951
K_24h_14	0.8627739238296503	26.677601414730745	1.8267723361078003
I_D3_98	0.9101118921841853	20.89190544493154	2.109375
G_D7_54	0.9103960814120429	24.64445010889238	2.109375
F_D3_22	0.591833440929632	17.38150847904582	4.585311924964183
E_D35_3	0.8671825977828906	20.023005425964662	2.109375
D_24h_274	0.7242570836212854	16.71030373871847	1.381620248736515
L_D3_19	0.82395356567542	22.687516272036863	2.882431377245823
K_24h_5	0.8765873361810943	20.803966377811662	1.8342745127927964
J_24h_57	0.8709604519774011	22.75554460717217	4.108253471005805
D_24h_353	0.8394866025772142	27.61143411389016	2.4385139117208765
E_D35_140	0.49742502272038774	31.941633060589528	3.2497088962176672
D_24h_309	0.7844985918942085	18.789089056472914	2.5701225233743723
G_D7_45	0.901854663058544	22.646689157214563	2.112627700467181
L_D21_21	0.9356534571279245	23.06441872300785	1.2457202124298419
G_D7_85	0.9162493428879728	24.089455789347312	1.171875
H_24h_12	0.809779629426598	16.928260412673804	1.0611779458754786
L_D21_44	0.9261257232300081	23.519270792886786	2.1384712020579677
D_24h_232	0.924968494522894	26.23460424480768	12.157038253685085
B_24h_112	0.8516645049718979	29.851357695973384	5.631100207844045
C_24h_6	0.6879527770324658	21.926516534369608	2.217291554112246
B_24h_76	0.9999703301323785	17.159930357566818	29.206266133234365
K_24h_16	0.7560150032019028	34.28680351947339	8.013431717474418
J_24h_44	0.9255439505484595	23.3623496512377	1.4111243647022222
F_24h_17	0.9999194675021701	19.426983357274082	29.672745099801816
E_D35_131	0.4271070615034169	30.735730665996627	3.7298040147280194
D_24h_310	0.8255881330397496	25.124531397559025	2.1798135044224543
G_D7_28	0.4232853513971211	23.70977215761053	6.762439709181332
B_24h_68	0.9092747219830007	25.847690478871524	2.036501624646418
L_D21_57	0.9121586362845713	23.263771149707846	1.154163023647981
D_24h_255	0.913205778992581	24.20437287998591	6.297669769942689
B_24h_116	0.9069945907499953	25.81668350672211	1.9887378220871648
L_D3_47	0.8975083185018958	23.25906929271704	2.1798135044224543
C_24h_34	0.9210355621985956	24.550315774121398	2.34375
D_24h_234	0.9064393155826118	26.348813025445388	6.8901865294167655
D_24h_457	0.789949368286566	24.663203093775248	2.079871798745959
D_24h_299	0.7300647548566143	19.093993277695162	1.267576620280309
D_24h_276	0.43950617283950616	25.44509006631438	7.186756924904046
I_D3_65	0.8203895684614557	30.23814830311811	1.632233001232514
I_D3_70	0.9288644883261017	23.50097853422857	2.415882202510348
I_D28_110	0.7872865595942519	23.242659072157057	2.664566484586423
H_24h_33	0.7133509675622999	16.666599043990168	2.167176797918781
C_24h_60	0.8752487121480553	24.38210683321694	1.8895916597574725
G_D7_24	0.8905900077364713	25.85029644433218	1.527938063719371
C_24h_16	0.8989653621232568	26.060760248387773	6.782716935228647
E_D35_71	0.9330425701824436	20.762734291666405	1.154163023647981
F_D28_24	0.5029239766081871	15.61117147294748	1.5098553195381008
I_D28_12	0.8303833316476181	19.23408865363674	1.765607715623363
H_24h_47	0.8722613372982901	22.62076452535828	1.4683551663447267
I_D3_141	0.9211558649649152	21.127299811039965	2.167176797918781
G_D7_61	0.9999923706054688	7.858914441495733	26.69432477321081
I_D3_134	0.7980758474102249	22.213579801903336	1.6572815184059708
F_D28_8	0.9999372694227431	14.861996644447705	26.859722674451376
F_D14_59	0.925050511529457	22.20347141182096	1.1361749665819523
B_24h_87	0.613650998068255	21.96370239264303	1.486942680521428
H_24h_23	0.8993377483443709	26.201015776956588	4.780330793993236
F_D3_27	0.9999949137369791	7.3484692283495345	26.752394524471427
C_24h_75	0.7910506345675782	21.753723370409176	4.047636571680596
D_24h_406	0.8198364547612768	19.28661422475998	1.3361430762880522
F_D3_46	0.8981716196537404	19.419410630024206	1.602514960684845
D_24h_442	0.9239132162441389	25.296608271341032	5.0878812529904085
I_D3_47	0.8063497482290689	19.924626489365888	1.5098553195381008
B_24h_73	0.9080308956775759	23.931738736976992	5.789821559547949
B_24h_67	0.912158380375162	25.999847839344383	2.0499440255315506
F_D3_44	1.0	nan	0.0
F_D14_27	0.9999906751844618	6.958357046197698	28.337575557491903
H_24h_32	0.8784590033524632	23.896088878068678	2.9390475478088565
I_D3_82	0.7798115455431605	23.12766989031375	3.1640625
D_24h_365	0.8956986673050834	23.97887532001845	1.4304557362187933
I_D28_21	0.8018624165366216	22.76179463458597	1.9921875
D_24h_361	0.9062400936379819	22.62168123639619	2.036501624646418
F_D3_55	0.8634791454730417	27.51380877073967	2.102854505264808
I_D3_96	0.8306389530408006	16.536077023079645	0.8924734108434268
A_2h_47	0.9999940660264757	7.937253933193771	29.343244554352925
A_24h_4	1.0	nan	0.0
B_24h_77	0.8282540586727428	19.12712021499225	2.449751362542993
L_D21_60	0.8606303696551041	25.153836559434662	2.079871798745959
J_24h_18	0.9144417734662816	21.169599040854337	2.594055893106874
C_24h_41	0.8802976442635331	26.987742378454723	7.710367570123116
G_D7_57	0.914249684741488	24.168077162443875	2.109375
F_D3_20	0.8348883083648772	33.118307365311665	2.0499440255315506
L_D21_9	0.9420653792306496	23.440209609456037	1.7421174313263874
I_D3_18	0.8806281200019387	17.568299169307632	2.109375
D_24h_318	0.5574468085106383	12.133903120524394	3.3741046989581176
C_24h_40	0.8931385897594587	23.95378702581062	1.5765965680164504
I_D3_114	0.7445436507936508	17.191694265040812	3.293781872473874
L_D3_48	0.9088569590392451	21.501032926511787	1.496149843922309
G_D7_44	0.92859648243724	23.190695766609434	1.2065191571469143
J_24h_53	0.866080053392346	28.29519447991785	6.523671402992241
D_24h_321	0.9239404069167595	21.63830316492	5.283843898872889
F_D3_21	0.9130407601900475	23.940090713858286	2.3554395987002086
H_24h_44	0.7557200538358008	22.28879192292594	1.0804153660890101
G_D7_99	0.8808210672413164	21.426326376031664	1.7617144193405752
C_24h_56	0.7924318308291597	18.526834301314604	1.0546875
C_24h_38	0.9307472284276677	25.160232787530184	2.5701225233743723
F_24h_29	0.9395267874411708	21.942594259626553	1.5324254098385182
D_24h_436	0.7852185331082349	23.266016256725205	7.781285297359701
I_D28_40	0.1571408705326102	38.2083777335908	3.3700321510660327
F_D3_7	1.0	nan	0.0
H_24h_20	0.9040264262119454	28.553292556084166	5.571030151877209
F_24h_27	1.0	nan	0.0
G_D7_13	0.9274157003865121	22.629791026886608	1.3361430762880522
D_24h_307	0.8132430014061102	20.23765541984553	1.0611779458754786
F_D3_9	1.0	nan	0.0
F_24h_25	0.9445844983269928	22.5409579638034	1.3361430762880522
D_24h_247	0.9337608795235914	23.350526115089945	3.0151594524067047
B_24h_86	0.32577319587628867	10.592719688662164	1.3565433870457295
F_D28_45	0.6214401481824496	24.38417140869834	2.7582661631108953
L_D21_75	0.9999974568684896	5.196152422706632	26.372134952504794
H_24h_57	0.9328591706222622	21.24991887244125	1.8342745127927964
D_24h_337	0.8966044142614601	26.009784890103738	2.5701225233743723
D_24h_402	0.7574678842284476	22.329519823291935	2.5701225233743723
C_24h_53	0.9314915973696114	22.73496147811907	1.527938063719371
G_D7_58	0.8801204269683423	21.987242360733667	3.2178586447842146
A_24h_44	0.9999881320529513	10.302672552711508	28.5413518363871
G_D7_29	0.9999864366319444	9.47316659922471	28.682463559121146
K_24h_1	0.8603484320557492	18.165914071123986	15.686500061507903
F_D28_4	0.8373318793166121	29.673725204436135	3.219991796257989
B_24h_90	0.8778434588839714	22.821255824459396	1.4683551663447267
G_D7_72	0.9235196023934866	23.870992419360675	1.0804153660890101
B_24h_80	0.9999898274739584	10.392304845413264	28.513671808107574
D_24h_404	0.8992873859423072	25.80662849155058	6.1687838382430575
D_24h_267	0.9382356176438236	22.552551682216652	2.337883282413282
I_D3_148	0.9039522519811415	19.58926659204126	1.765607715623363
G_D7_78	1.0	nan	0.0
I_D28_43	0.8190162798753031	19.49191429239374	14.590667333682429
L_D21_67	0.9999906751844618	8.913464649389297	27.581167944728385
L_D3_57	0.9160460011631616	23.980984515985547	2.1923773750628563
F_24h_53	0.8910018854430791	26.94874463403457	5.651791664900387
C_24h_3	0.509998020194021	22.110446392055472	1.9713988876477408
D_24h_405	0.9117676682894075	26.33647539579708	2.1892431670628207
F_D28_20	0.9112115221688788	21.444626957965045	2.3290554977756006
F_24h_22	0.6618456917171942	21.819722370739658	5.082480103640963
C_24h_52	0.8058525604952167	18.265531189364015	1.8528970665049098
I_D28_79	0.8337590803863655	21.622810134415374	2.1923773750628563
B_24h_93	0.5956738768718802	14.059859154929578	1.0804153660890101
D_24h_300	0.9268377707089633	26.126148192976704	5.173532825307214
F_D28_52	0.9014204168326032	24.61685474417623	2.2541465697271104
I_D28_70	0.9122512854907221	25.676801385395134	1.7421174313263874
B_24h_70	0.9167189624516264	25.0785128079742	5.729018700740774
B_24h_74	0.6959937156323645	18.691843205695676	1.0804153660890101
D_24h_450	0.8273439610915969	21.294955016049347	2.1255887281894985
D_24h_424	0.7814091680814941	17.98439966369882	1.875
I_D28_54	0.7242570836212854	20.68485843871912	2.109375
D_24h_384	0.7384136858475894	17.790764418702214	1.415981950030614
F_D3_24	0.6864771748492678	15.315102016389908	2.1798135044224543
F_D14_7	0.9999771118164062	10.523401398889561	27.374257534880055
L_D3_44	0.9310759187187259	21.312076063014487	2.532443295114177
A_24h_34	0.9999923706054688	7.858914441495733	25.511909845115724
F_D28_67	0.9446815363555842	22.264049804050135	1.0546875
A_2h_30	1.0	nan	0.0
F_D3_29	0.9297964631297965	19.85433242961825	1.3361430762880522
F_D14_53	0.907273994887288	22.93760698278963	5.469029010739703
D_24h_445	0.7495583038869258	18.387929247038034	1.88595432883958
B_24h_106	0.9304015492981885	24.879740519406518	6.364910444062627
C_24h_1	0.9250346184680417	19.89675535068721	1.875
D_24h_233	0.9329100026705439	25.311769462194906	2.308326047295962
L_D3_72	1.0	nan	0.0
F_24h_30	0.8763192488262911	21.89066741361197	2.005926886948089
I_D3_132	0.8913515702661905	20.396436988784398	2.507922018636644
I_D28_80	0.26251072347726623	21.539748881498777	3.5890764447922394
D_24h_449	0.8266666666666667	17.398125242730707	1.0546875
F_D28_32	0.9364840032040711	21.90193732711285	1.4304557362187933
D_24h_371	0.8863247092761201	26.99662529333626	3.3352147197088375
A_2h_6	0.750520038829566	22.909293499027402	2.1735043348818057
F_24h_67	0.9368500429651193	24.078166578790132	2.2541465697271104
A_24h_31	0.9999932183159722	8.485281374238571	25.63220411309399
H_24h_39	0.8878969821456786	25.43068695436773	2.430051721093092
H_24h_30	0.8512247037519458	21.40091978897488	1.7262796714050275
D_24h_444	0.9999923706054688	9.0	28.1120575689813
L_D21_26	0.9061122820463691	25.208823427618647	13.5563196963976
D_24h_286	0.7458628841607565	16.854278314923253	1.8230096702465677
H_24h_25	0.8585199491917663	26.10473520971288	1.8895916597574725
I_D28_134	0.48426777159135054	28.208474230036366	4.163043672265221
B_24h_111	0.9096003809384272	25.64441945730831	7.448554022845642
F_24h_13	0.8931176001653429	26.40669655363231	3.324904912291666
G_D7_19	0.9040912667191188	20.409711643753024	2.112627700467181
I_D28_8	0.9042512990080303	25.120815566267524	2.8537021082545126
L_D3_45	1.0	nan	0.0
L_D21_12	0.9999949137369791	7.3484692283495345	15.823784341266355
F_24h_31	0.8836559568948313	21.28585125137443	4.448496772523979
D_24h_367	0.8498531003556518	17.364005837970016	1.4542586303895535
L_D3_39	0.9294031131266086	21.491409436463243	1.0804153660890101
D_24h_428	0.9146266375082274	21.804226396751176	2.112627700467181
K_24h_12	0.8353323338330835	23.172425591239794	3.3187036543374133
J_24h_31	0.8071969226951234	29.325130581470518	3.9998550388771905
D_24h_243	0.9407140860816099	22.415881785890466	2.1352578701119453
I_D3_20	0.8640521014982739	24.07472720545375	1.6448049430802576
H_24h_52	0.8741127544479534	23.34901299220188	2.449751362542993
F_D14_42	1.0	nan	0.0
D_24h_269	0.8101331940454427	18.055657612994043	2.6876589705889957
F_D28_56	0.8147755156177465	29.85634800711596	2.5727927812617364
L_D21_51	0.8822347059733031	29.234734396319688	3.0242549766946736
D_24h_418	0.8842334969994544	21.47302050133684	2.217291554112246
C_24h_61	0.8938214793259796	25.97084566596642	6.068909707605024
C_24h_64	0.928757701676458	25.717890445113245	2.4044864682050617
G_D7_20	1.0	nan	0.0
D_24h_244	0.8390191897654584	19.569997817068025	15.406479777698245
H_24h_24	0.8768052774178349	26.195156310627148	2.1255887281894985
J_24h_4	0.902028198312724	24.043524800057703	1.4589726091393045
D_24h_429	0.7325786163522012	20.418852079897444	1.640625
F_24h_21	0.931218605387019	23.349038524102014	1.2943782442016323
I_D28_74	0.7433426257799017	29.60526646462406	2.8609114724375866
F_24h_8	0.0	10.190623314402623	6.181015778550279
F_D3_48	0.9999160766601562	10.182541327000205	27.829008881948393
B_24h_84	0.5818656229615133	18.236066731019353	5.2734375
D_24h_434	0.896385974352076	27.368419636325434	3.19859626498973
I_D28_71	0.40125467487031	20.51929866033742	4.356475850494009
L_D21_2	0.9999949137369791	7.3484692283495345	25.052374337793566
K_24h_2	0.8633458455919651	18.515819026023106	1.381620248736515
I_D3_126	0.8718867586454041	15.965499632234222	1.117897501660483
B_24h_69	0.8386787171078941	23.336707574981	2.109375
E_D35_6	0.9099900570411847	23.81591285925606	2.1512765332834944
F_D14_50	1.0	nan	0.0
L_D3_7	0.6677074088726838	35.7767643410847	6.395045460769806
I_D3_54	0.7636185819070904	22.46164690146726	1.3915244633247559
B_24h_81	0.6993782179332076	34.80143544038031	4.508293139454221
C_24h_31	0.8613854993866615	24.024788175226487	2.535153240560618
E_D35_77	0.9169171904892047	20.645943728434602	1.2065191571469143
I_D28_38	0.37296470331111353	18.943945849711348	3.895493001233124
D_24h_433	0.7246003094378546	18.36281536702777	1.267576620280309
J_24h_1	0.916846614039435	23.65152524370271	1.3361430762880522
D_24h_256	0.9181972124527811	24.79602817866629	1.4589726091393045
D_24h_250	0.9153670523586549	26.319626922091434	1.7421174313263874
D_24h_391	0.8815082371597216	25.767366702450072	2.768205893207277
C_24h_32	0.9173106772322522	23.78054413897248	5.247331213415182
G_D7_49	0.9084724971423792	23.41089434055075	1.2290728689493964
A_24h_41	1.0	nan	0.0
F_D3_15	0.889397560055339	21.904705253885258	1.7926240477474635
D_24h_295	0.9206716299699034	24.757812683298347	4.831764405020696
I_D28_138	0.8646416986139782	26.967480989840357	2.3728660232011625
H_24h_50	0.772093023255814	21.78574687650101	2.0161699844631156
I_D3_43	0.9269469895287958	17.212174229031987	1.9644204626062747
L_D21_25	0.9999660915798612	14.72339198707072	28.598072163090166
D_24h_385	0.9999906751844618	9.9498743710662	27.88200694059085
K_24h_4	0.9032167783239168	26.03362358955444	14.016526413320545
I_D3_68	0.8488218728834706	22.244918740247776	2.3699705175183614
F_D3_2	0.9205618623970363	20.8699652751785	2.654238668649873
F_D14_65	1.0	nan	0.0
I_D3_86	0.7443037974683544	14.691749596968585	1.4111243647022222
G_D7_90	0.9273684210526316	22.665726639171307	1.5413609106991295
D_24h_313	0.7889485801995395	19.541117105220806	1.117897501660483
F_D3_30	0.9868409898546007	21.80599582441248	33.003420565798464
F_D3_17	0.9999576144748263	10.134131303863722	27.7506829255071
F_24h_56	0.7861582137650579	17.2794307097475	2.4044864682050617
F_D28_47	0.9986784193250868	33.02433361198853	29.85568621739783
B_24h_113	0.9294380877885507	26.692171706824332	1.3101960805662831
L_D21_59	0.9454928880377009	21.63613521163156	1.0611779458754786
I_D3_9	0.7934491978609626	18.095895023095135	1.2065191571469143
D_24h_366	0.6367521367521367	16.562097158017306	1.8528970665049098
C_24h_8	0.8940701604699242	22.844143837167035	5.811129500726924
J_24h_3	0.8807887892550755	26.18789804826561	3.790069131749116
F_24h_11	0.8417087059129192	31.500478014720013	7.434713402607141
C_24h_4	0.8933588761174968	25.312132705034962	2.959999439136349
I_D28_87	0.6838629797771357	25.320668764366662	2.4914404248596838
F_D28_44	0.999955071343316	13.37578516750743	27.823333344837902
B_24h_108	0.9025809002089569	28.316507154780474	2.320194125768359
L_D3_12	0.9999906751844618	9.9498743710662	29.183687602328675
D_24h_395	0.77226745620528	16.50097091074431	1.0546875
J_24h_28	0.8870742385195765	25.598146150975435	5.379148789466485
F_D3_31	0.8683164508270291	25.35307075315258	1.9921875
D_24h_462	0.8680939022589694	25.337855686448844	2.0499440255315506
D_24h_340	0.9277320153761669	23.908275718875846	1.9956312147570003
C_24h_45	0.9399007354747826	21.377134694263084	1.939798284052365
F_D3_43	0.8966835349564537	22.87264359073781	2.201753229850305
G_D7_70	0.8738068898093596	23.342937813408803	15.641787856372112
I_D3_87	0.6043370067543548	21.96428882482616	1.415981950030614
F_D28_15	0.9009481037924152	22.69958025250743	2.154465973927762
C_24h_37	0.6586826347305389	13.230003885872328	0.7861176483397698
I_D28_141	0.8352236097514386	20.071655466920735	3.0401066650951982
F_D3_25	0.8988734736464565	22.89273634800213	2.2541465697271104
L_D3_80	0.9212547910052475	22.98115924561461	7.929879923773672
C_24h_43	0.9260374357372113	25.1621156286102	2.275369668626672
D_24h_372	0.44254658385093165	20.824910225491667	3.9375697538464314
F_D3_56	0.766446249763839	32.30513157647446	2.7855150759386045
F_D28_65	0.999924553765191	16.677466470581102	26.993091971098018
D_24h_387	0.56006628003314	19.194542884741583	1.1777197993501043
D_24h_248	0.9217166144385105	25.114870769967652	2.281397148507631
I_D3_80	0.8301021869926464	18.409630149281124	1.2065191571469143
L_D21_43	0.9433609404221213	22.260135340283668	1.171875
I_D3_138	0.8768153526970954	21.821774059796518	2.4385139117208765
D_24h_298	0.8356728429721131	18.55919032913304	2.8585103713243285
