# Supplementary material for: RatLesNetv2: A Fully Convolutional Network for Rodent Brain Lesion Segmentation
Source: Front Neurosci. 2020 Dec 22;14:610239. doi: 10.3389/fnins.2020.610239 (PMC7783408; doi:10.3389/fnins.2020.610239)
Supplement: Supplementary file 1 [file Data_Sheet_1.ZIP › 3G-enlargingTrainingset/heterogeneous_7.csv]

I_D28_150	0.8287753039536949	18.223579054631525	2.2541465697271104
I_D28_76	0.8376421368804977	21.190648663338596	1.6448049430802576
G_D7_86	0.7659971975712284	24.858418741357735	2.745790901685933
F_D14_67	0.9104826587986417	25.295200668974882	2.036501624646418
F_D28_7	0.9999559190538194	13.101510145165058	26.804447271948877
B_24h_91	0.9999762641059028	12.597375820027773	26.61085327844696
I_D28_148	0.7974471339078263	18.425310301529723	2.4886828806556993
D_24h_312	0.7267953667953668	24.29794792084029	2.5242960033442987
I_D3_76	0.9146928250525028	20.455339224610057	1.2566959329801102
L_D21_72	1.0	nan	0.0
F_D14_45	0.6601982704070871	21.470176491320924	2.308326047295962
L_D3_11	0.9999711778428819	14.01794861976401	27.66692392007501
B_24h_78	0.7943127962085308	19.436183279466057	2.1892431670628207
D_24h_422	0.8953239436619719	28.334684824253607	6.898154368481924
H_24h_22	0.7957032149159825	39.30568106252397	6.782716935228647
L_D3_42	0.9090909090909091	22.271262487634885	13.043131948102994
D_24h_252	0.9293838985918426	24.496832496107857	5.196046705639538
D_24h_459	0.7511880789367701	18.805146735530727	2.9784996157356645
B_24h_103	0.8739051176025966	26.958529423542323	2.167176797918781
A_24h_13	0.9402843248681784	23.49781602967374	2.109375
J_24h_30	0.7634766622408334	28.133257917508892	4.3925776907792144
L_D3_23	0.9263165755035749	24.728513011808285	12.640506701393294
D_24h_311	0.8310671777284648	24.122138427890235	2.430051721093092
H_24h_21	0.8774155289992394	26.46166429085557	4.807544882054534
F_D3_53	0.8728921638089839	22.4199812046343	2.1798135044224543
B_24h_122	0.8682884806262524	28.389678312343676	5.492832021214672
F_D14_60	0.913541419416093	23.225765402322107	2.5701225233743723
C_24h_46	0.8878857981154432	28.08169776326481	6.172122226061106
F_D28_59	0.9347667638483965	21.50384518820081	1.2943782442016323
L_D3_63	0.683008356545961	28.01690531988806	2.026361304584834
I_D28_96	0.4804575786463298	22.978978967101323	3.424602936609951
D_24h_454	0.0	5.196152422706632	2.702944358125968
I_D3_79	0.8957792448631408	23.038429120743892	2.349602069034776
L_D3_53	1.0	nan	0.0
I_D3_150	0.8722894051517417	20.911442402743056	4.508293139454221
F_D3_32	0.8776769006861183	31.335682855694376	2.1384712020579677
C_24h_30	0.7295456665733744	18.9547704502452	2.5701225233743723
F_24h_41	0.7397754611066559	26.69507394532672	17.9862771175911
F_24h_45	0.7138226882745472	23.564041924479387	4.141546182907568
B_24h_110	0.9224557001724949	24.709773871495866	5.807583606264313
D_24h_260	0.9101059112015443	24.047086093236754	4.1015625
D_24h_411	0.7917117984514783	30.47289254331806	11.497521174760344
I_D28_44	0.6813773035887488	17.62897575634129	3.5486727960297
F_D3_18	0.9999966091579862	6.0	28.431194570524664
D_24h_453	0.9352135201217918	24.294188024872163	1.8565991622368976
F_D14_18	0.9999915228949653	9.486832980505138	27.547538589213715
B_24h_97	0.8933348022474386	24.761619856044472	2.1512765332834944
D_24h_287	0.9999983045789931	4.242640687119286	26.29312515042252
L_D3_76	0.8968771062682543	23.852410859923367	3.1640625
L_D21_74	0.9251492603158731	23.281300337262056	1.267576620280309
H_24h_58	0.9183434756214928	24.010452090457957	2.109375
A_2h_39	0.9999864366319444	10.293250365478329	27.51611410872784
G_D7_10	0.9238083846659889	23.249081408672843	1.5765965680164504
C_24h_77	0.9311959227213464	22.749548872615904	3.0128812809802596
D_24h_283	0.906788508542442	25.805452116660305	5.767244437202007
I_D3_91	0.8787154501440215	18.995481292885305	1.5324254098385182
F_D28_41	0.5844370860927153	34.40519734759705	8.072339109044309
F_D14_48	1.0	nan	0.0
B_24h_72	0.9180431351920042	23.01369317583695	1.482317653203928
L_D3_25	0.9999720255533854	16.628020357301875	22.493285130824322
F_D3_29	0.9256215050865728	19.46168475085798	1.3716445207874561
C_24h_20	0.8582995951417004	32.69141499790612	2.1608307321780202
L_D21_14	0.9999296400282118	19.871690118812538	29.253248767898626
D_24h_426	0.929547614966262	23.145662838436138	2.472073020671366
I_D28_157	0.832547109671826	20.686650273095967	15.712741924599362
L_D3_83	0.8684056945795384	25.90289150150338	11.285953291557552
D_24h_460	0.9240697574030907	25.11599409566569	1.1361749665819523
F_D14_41	0.8436254980079682	14.986583891554911	1.0611779458754786
I_D3_151	0.9004127372086053	21.0710214248623	2.096313728906053
C_24h_48	0.944538156175885	21.638535709779717	4.517422328296027
D_24h_284	0.5511669658886894	22.029104136206712	2.112627700467181
L_D3_35	0.8219400162118347	29.82536761786074	10.049468706805476
D_24h_445	0.7969543147208121	16.44979485781502	1.5939223252424348
I_D28_9	0.6188895037815901	30.933966973313527	3.241246098267031
C_24h_17	0.8981369119851524	23.86891256965388	4.387885600042748
D_24h_413	0.9286770400619587	24.224917397923	11.866066232413809
F_D28_9	0.9999432033962674	21.041710320370438	29.820247003464882
G_D7_81	0.9138729598588443	24.87753491220222	1.3915244633247559
H_24h_54	0.824894241959618	28.49536602355763	6.228601062149209
L_D21_81	0.9999932183159722	7.278427133880636	27.4080995046543
G_D7_59	0.8670212765957447	22.203524897759067	2.1640060913225847
H_24h_38	0.8945192339496577	26.499632841790227	12.9612765552397
I_D3_157	0.490776623779259	38.5528468845278	5.018581196569654
C_24h_10	0.9309168319141491	23.969799277619476	2.395904097686821
H_24h_53	0.9073690350109745	20.752880074495074	6.369224175797434
F_D3_58	0.9092709916494476	22.465933203830982	2.5540423497308637
L_D3_29	0.8568864342423197	32.31582658598091	3.8189462664375764
J_24h_38	0.7479338842975206	19.32808349739333	1.7262796714050275
D_24h_324	0.7638302599422351	17.529983974473943	1.1361749665819523
D_24h_374	0.8012483281319661	21.878138294847457	3.498002708577961
B_24h_123	0.7153846153846154	33.95056671652398	6.185457759560928
B_24h_89	0.8890393154987545	26.838554559226917	5.142915997849615
C_24h_15	0.6496913580246914	19.485498887656572	1.2457202124298419
F_D14_4	0.903014173423284	26.040857535198366	1.8932220025082238
L_D21_70	0.7070635483108906	29.8949860500262	2.8537021082545126
L_D3_33	0.9181373672549469	23.376220728131656	1.6448049430802576
D_24h_407	0.9434242807226229	23.41307789411717	1.5098553195381008
I_D28_20	0.8597236786430451	24.96465473262372	2.1640060913225847
D_24h_369	0.8595549613217458	28.54504891620261	4.818957467566896
L_D21_11	1.0	nan	0.0
G_D7_33	0.8775786539227399	24.259076359526034	1.315426425037714
C_24h_24	0.9463706118014531	22.824330868677922	1.939798284052365
G_D7_105	0.4601063829787234	23.684512998500676	2.26326655263609
L_D3_62	0.9318240492503227	24.148549292420277	2.0897524804836336
I_D3_70	0.9227924730862136	23.403565160847744	1.7926240477474635
L_D3_34	0.9117969289891958	25.974343088150153	2.109375
J_24h_34	0.8748426164638168	27.5190493904686	10.400679463418784
G_D7_71	0.7932931621692428	18.86185890407086	3.113749278653068
C_24h_23	0.8154072826773311	18.62499163920306	2.1608307321780202
H_24h_51	0.9357109091864069	22.79402070979273	2.073258517143062
I_D28_114	0.27636926649893556	36.06955353860264	2.251098364722486
D_24h_319	0.9223590783944355	26.43670184355148	5.279943902844755
F_D28_29	0.9339105339105339	21.220183834333508	0.9375
D_24h_392	0.7326516929265839	28.55756071342619	1.6572815184059708
C_24h_21	0.9070937041416747	26.79916272145443	5.8710820546290705
D_24h_240	0.9229955434480752	25.5971665686551	12.554386080700294
F_D28_20	0.9003227960819234	22.732002001470338	2.398768299663131
D_24h_294	0.9120185036918423	25.358644934872203	9.41665550388811
L_D21_33	0.9330754110636174	21.90407641140069	1.154163023647981
A_24h_34	0.9999491373697916	12.177746096876877	27.88890160116621
J_24h_58	0.9131375903362078	24.044015081294702	1.5939223252424348
L_D3_3	0.7924429931674121	28.82569372020711	4.523498218504402
D_24h_447	0.8460358056265984	22.429951351210267	2.109375
J_24h_54	0.9132215911457972	21.645576009264715	3.219991796257989
F_24h_20	0.8860443775147651	24.59406383863093	1.4111243647022222
I_D28_71	0.4555478180129991	24.904438129898786	2.894317742631672
H_24h_36	0.8761524370101205	27.104351682199706	6.097129471560264
L_D3_77	0.9999457465277778	14.996871157249346	27.54355016626794
F_24h_49	0.9099974147800717	24.997143620294086	2.1061172760482143
B_24h_69	0.8356873627966699	25.452280192583157	3.243363867913605
G_D7_60	0.8925736461457047	27.086472433104827	1.3412722432335467
I_D28_48	0.0695714541868388	30.801865128971908	15.60706979036764
D_24h_375	0.7286854709952102	19.853461281930123	3.790069131749116
G_D7_47	0.9999974568684896	5.196152422706632	27.28682691064614
F_D3_42	0.9999847412109375	11.114183388693043	28.484277504290088
F_D3_26	0.7006369426751592	23.651602495374608	1.5809458081912549
D_24h_437	0.8963255390221683	24.062340324553738	1.9539060938124686
I_D28_132	0.8621369530598316	25.484759978038117	2.005926886948089
L_D3_81	0.9999728732638888	13.972956080932214	19.05008881315419
F_D14_32	0.9179827502485721	23.04241083590692	1.6448049430802576
G_D7_91	0.8847837753862667	26.615934527311307	1.4111243647022222
B_24h_95	0.8467068383386375	28.966848794198025	6.005216238430761
D_24h_246	0.9012581666714217	24.641834801684038	4.845954639406719
L_D21_43	0.9476897215279467	22.4900815971858	1.40625
I_D3_24	0.8679682329583057	16.11293856078454	1.5234375
D_24h_401	0.7695446860607474	28.79609782785716	2.109375
F_D3_49	0.9363458613947425	20.700397672989034	2.26326655263609
I_D28_24	0.7548119632810186	20.746573559156438	2.266298391306295
F_24h_1	0.7643738239598579	18.95313720623373	1.5413609106991295
L_D3_21	0.9218873668188736	22.87356695585358	1.527938063719371
L_D3_22	0.746740815024159	43.28777627554992	12.778274600188107
D_24h_364	0.8950296678739308	30.274984511011233	2.1255887281894985
B_24h_75	0.8769924195861504	29.529398419064794	8.133352827872173
I_D3_73	0.6526237068428269	29.6004731879589	8.130819730641402
F_D14_5	0.6885775862068966	19.314692279791327	1.2065191571469143
F_D28_58	0.9329424854501883	20.429047253633993	1.2234734190129553
I_D3_54	0.7638862378316472	21.61325184969265	1.4915533665653737
A_24h_11	0.9999805026584201	10.238953504733075	26.065461134615596
D_24h_441	0.6219627642789524	23.027712236981376	2.3349443959185088
G_D7_53	0.893681526906911	23.539009707768276	2.1892431670628207
D_24h_241	0.9415522351944831	21.337964782090975	5.745773752561529
D_24h_446	0.7400672069578969	22.642376825243854	2.109375
G_D7_74	0.9149649286479389	26.063946144659234	1.2890625
D_24h_297	0.8983724306563765	24.975139511047935	6.272542355190298
H_24h_49	0.9207606707061213	24.602175187993943	1.171875
G_D7_11	1.0	nan	0.0
D_24h_261	0.9163769870718276	22.742451856339503	1.8230096702465677
I_D28_151	0.8194431511313902	21.069804614346	2.112627700467181
F_D28_17	0.9999635484483507	10.460190884830345	27.615999576643745
K_24h_13	0.9229924028379481	22.995002899433086	1.9956312147570003
F_D3_41	0.456254700426172	26.07644645319662	13.12552314805609
B_24h_100	0.8863970588235294	24.542782976027283	2.251098364722486
G_D7_87	0.9108946871138891	22.782168704102634	2.109375
I_D3_22	0.8207562094605284	17.40399565924024	1.6153182131355728
J_24h_32	0.787982886230911	31.948460368639296	5.789821559547949
J_24h_35	0.7033294528521536	25.845478691612684	3.6328125
I_D3_126	0.7828282828282829	16.712690275582244	2.109375
L_D3_14	0.9997711181640625	31.925872506975807	32.53636599721437
I_D28_104	0.8615041782729805	23.771400882969242	2.154465973927762
L_D3_13	0.9999957614474826	6.708203932499369	27.2556056985015
G_D7_97	0.8099029609355561	25.539378217805385	2.1892431670628207
F_D28_42	0.9999813503689237	9.840602906567172	28.43699025126923
C_24h_49	0.9150264440526807	24.71103618804345	1.4304557362187933
I_D3_148	0.9051053671808824	20.49713127966598	2.1061172760482143
D_24h_461	0.9085406363032406	24.351853129006784	2.2265625
D_24h_235	0.9006819215032581	24.79036038846033	14.305517367380933
C_24h_76	0.16515880654475457	27.211995879325404	3.241246098267031
C_24h_58	0.7974861848520967	30.772100518585354	3.1269525150296094
I_D3_162	0.7912366297616814	38.769408426578224	2.019572805423526
B_24h_102	0.6930979978925185	25.083978865243928	3.1835338376264355
H_24h_15	0.8819566459346132	28.638072231815457	4.292966972815829
C_24h_59	0.8729069049435182	23.999714087926332	2.167176797918781
F_D28_22	0.4840085287846482	32.43441592582037	3.558334324380229
L_D3_73	0.9193409098759888	21.9143015208652	2.3815314179181533
D_24h_399	0.8093826524036603	22.202179276489996	2.1512765332834944
G_D7_108	0.91385847418589	23.13066571897473	1.0804153660890101
D_24h_281	0.8994961209309765	25.808494820302297	5.729018700740774
D_24h_431	0.6972789115646258	19.747203697060378	0.9943689110435824
L_D3_78	0.7397406559877956	21.91982773911429	13.877691884144495
F_D3_1	0.7557312252964427	15.969416185733676	3.0083197624203364
H_24h_41	0.8081468093980259	18.14037792164894	3.31663399173865
L_D21_52	0.9999805026584201	12.952858405622282	27.51137238219065
J_24h_55	0.8723684696781188	33.617485041039146	2.2571906583115107
C_24h_4	0.8683305492777832	25.953192339904792	2.6876589705889957
F_D3_8	0.9999542236328125	9.078041227540039	26.660349415509003
E_D35_128	0.9441599477010242	20.073867578812255	1.0611779458754786
D_24h_428	0.9170779861796644	22.851648032232116	2.079871798745959
F_D28_31	0.8735472122542981	21.275770151970764	1.9112702848007919
D_24h_409	0.8991031730375271	30.40946967248039	6.387525035114833
F_24h_18	0.9999754163953993	8.492447577658622	26.840031074244422
D_24h_218	0.8652449164162558	23.456576449798547	5.0878812529904085
D_24h_262	0.8886241994864338	29.46075943875021	5.093276674711109
L_D3_2	0.9999923706054688	7.858914441495733	27.209211427813145
D_24h_268	0.8189636163175303	17.270983871941038	2.109375
H_24h_37	0.9283523836074714	21.817232344511304	2.3053494811999222
L_D21_23	0.940501282409406	24.608944352226352	1.4111243647022222
D_24h_243	0.9418042760298975	22.61466403631432	2.115875400617319
D_24h_314	0.9240954992309236	25.824505368610044	2.1923773750628563
G_D7_30	0.7473505722763883	27.480383130620528	1.640625
B_24h_94	0.8165550334899531	19.53731143932467	2.109375
D_24h_227	0.8994087094049352	27.95072262420743	2.167176797918781
F_D3_55	0.8675365624580705	28.998984931597537	2.2541465697271104
D_24h_328	0.931742580513278	23.28751211881606	1.93625527053027
C_24h_47	0.8691179496223144	28.692828760565927	5.286442297799982
F_D28_21	0.9220438190310101	22.899136183876628	2.2541465697271104
F_D14_56	0.7559786394241932	34.30008927093401	2.463726098628356
F_D28_18	0.9999737209743924	13.077306894074319	28.426363933924197
H_24h_43	0.8985122123255089	25.81868861352509	5.007623582630038
F_D28_50	0.9999957614474826	6.708203932499369	27.81000361865369
G_D7_34	0.9999974568684896	5.196152422706632	25.412130315805875
G_D7_54	0.9132322264193494	25.889345173430545	1.9921875
J_24h_29	0.836001400337354	31.781821733949435	2.112627700467181
F_D3_47	0.9999338785807291	16.89148777924649	28.00290882804912
B_24h_112	0.8239665777927068	31.533811519226806	6.067778187187321
B_24h_76	0.9999889797634549	8.934494283799134	28.404374164548802
C_24h_65	0.9999610053168403	15.884016648100275	30.32802538140517
B_24h_71	0.9050372415165193	27.956656815916954	5.596853407621666
I_D28_83	0.729419503371156	25.43508436837634	4.559783544924309
L_D21_77	0.9999872843424479	9.85925925925926	27.174869102576878
L_D3_74	0.9120110172330368	23.451945435482752	14.422634646163605
I_D3_74	0.8289569550899076	34.687950682421246	2.9367103326894535
I_D28_22	0.26113437381043014	22.168963358497397	2.4969463772651386
L_D21_19	0.7985667363392057	23.62559675130273	1.7578125
F_24h_24	0.6769653278407141	18.059524467347003	1.3361430762880522
D_24h_383	0.75	15.92349566711151	2.109375
D_24h_436	0.7069965870307168	28.98422904395374	8.746773261064263
D_24h_237	0.9237601955611492	23.77648507447822	12.469322707712015
J_24h_60	0.9199896461997467	22.798451911755105	1.632233001232514
K_24h_8	0.9093095395768708	24.187867764327883	3.4044935264845195
C_24h_70	0.9153371529308065	25.527548126610977	1.950388708253114
B_24h_101	0.9063746774904033	23.355071573926608	2.3699705175183614
D_24h_450	0.8223954060705496	20.446804383566715	2.3023690669205275
B_24h_114	0.924224008127279	24.94321641117663	1.5634762575148047
D_24h_271	0.8984213944819407	28.163627466035095	1.9818204521821596
B_24h_105	0.9403632915086081	21.938578800628797	1.7262796714050275
L_D3_61	0.9128262076624097	21.71638190223701	5.557455797521582
F_D3_11	0.7601240192356365	33.756182887390615	2.415882202510348
F_D3_45	0.5859312549960032	20.381298830856696	3.36799403043748
D_24h_388	0.7889076242993209	29.227033188619803	2.05329087514866
F_24h_42	1.0	nan	0.0
G_D7_52	0.9113972544429073	26.793996374467568	2.2265625
C_24h_7	0.685745307895145	41.959012683651615	6.660127611741948
I_D3_44	0.8222088474270238	19.84344643388874	3.4940745740333377
F_D3_3	0.894823918695344	24.243289037371746	2.349602069034776
F_D14_52	0.9364006864006864	22.330225331615924	2.1512765332834944
F_24h_48	1.0	nan	0.0
D_24h_301	0.7438623326959847	19.679488779935056	2.9320303132492507
K_24h_17	0.9264782435618704	23.95569763308241	2.532443295114177
G_D7_79	0.7211895910780669	21.279641870522507	3.2071716054853145
L_D3_49	1.0	nan	0.0
L_D3_1	0.885074320158915	24.45437946250509	2.349602069034776
I_D28_160	0.49680275454992623	37.2611429427825	4.141546182907568
F_D28_2	0.9065957841379737	24.187577075361258	2.583446213091633
K_24h_7	0.8566260078561092	29.231609231661018	6.121855259347958
I_D3_12	0.4908896034297964	46.754852405287316	2.578125
H_24h_26	0.9040918228389858	27.357768485127973	5.457717666653915
A_2h_20	0.9999898274739584	8.43855382587287	27.016738789215243
K_24h_6	0.8778034524942232	18.8105298359693	2.275369668626672
D_24h_415	0.5463247863247863	24.781977037811362	3.418582534175349
F_24h_50	1.0	nan	0.0
L_D3_40	0.6797179593529655	28.61264358480309	5.055387799247576
F_24h_3	0.9319433097716051	22.376728524999358	1.5634762575148047
D_24h_410	0.9307751165778798	24.358678384348377	11.8359375
D_24h_289	0.9191077355673763	28.94390271221392	5.330421288536325
G_D7_65	0.9237142688051133	24.063832945764908	2.141679712792625
D_24h_430	0.6595121951219513	22.857427367207812	1.8968453972154664
F_24h_26	0.8020658179197694	18.97357091966303	1.632233001232514
L_D3_18	0.9142279597555933	23.11948723054282	11.871273058246008
D_24h_435	0.8446271436829598	20.93601375563417	1.765607715623363
D_24h_416	0.8995633187772926	28.924775908586888	2.4886828806556993
F_D14_17	0.9999669392903646	13.41999528946296	27.7506829255071
I_D3_8	0.9348859143178438	20.791830969910986	1.4683551663447267
C_24h_25	0.9400083001583178	23.643997312366892	2.2141926126200606
K_24h_18	0.8433536644399264	19.9254330590566	1.4304557362187933
L_D21_53	0.9999559190538194	20.19367821966686	30.168669519975
C_24h_14	0.9099797967335482	25.356480379254368	6.651874662336739
D_24h_370	0.8683572216097023	22.19707267753373	1.6655473129162377
L_D21_18	0.8925215905855557	26.8369430769895	14.486290073640532
D_24h_389	0.9999754163953993	13.62678407178691	27.174869102576878
I_D3_88	0.9172834795879435	21.270998419851487	1.496149843922309
D_24h_423	0.8934754631765535	25.508477606466663	4.099888051063101
I_D28_68	0.8559310851821832	23.324428971997754	2.2048696549484506
G_D7_82	0.9009455200360198	24.15344360830621	1.396450229040584
C_24h_57	0.9156631641765596	25.317007112529865	6.320524950075844
H_24h_45	0.8961552791725068	25.466715881729655	1.5765965680164504
C_24h_9	0.9157792533199699	25.93540627028986	1.8267723361078003
D_24h_345	0.867911985641162	28.52366503928091	6.054183446760698
D_24h_338	0.3146067415730337	14.145745855006496	1.602514960684845
G_D7_21	0.9131881356332145	25.13419520229322	1.632233001232514
F_24h_44	1.0	nan	0.0
J_24h_5	0.8991525549503554	27.165153588082173	2.141679712792625
C_24h_2	0.937317709665865	21.21351026630866	1.5234375
F_24h_4	0.860302868633808	30.107469249062916	3.2178586447842146
F_D14_13	0.8811150587592238	26.921825857828363	1.939798284052365
F_D14_43	0.9279095907889541	19.957535817545057	1.0546875
L_D3_80	0.9225697992550351	22.55262461888841	2.0499440255315506
I_D3_42	0.8153640452169685	20.014542296092934	2.580786977993583
A_2h_7	0.9999983045789931	4.242640687119286	14.96608715223981
L_D21_13	0.9998796251085069	21.303061198160638	30.13656052494109
D_24h_432	0.8109696376101861	18.40890323445113	1.8528970665049098
F_D28_1	0.9999762641059028	10.31079531365064	28.172323467728262
I_D28_98	0.8289514224093664	23.855544317037566	1.9327057620082784
E_D35_132	0.6961950059453033	23.529243650558165	3.1640625
J_24h_49	0.9110733318076307	21.757282427583416	1.6153182131355728
I_D3_139	0.8524234386303352	16.756520224205183	1.2290728689493964
A_24h_23	0.9999720255533854	11.515487718328268	27.21123021483387
D_24h_393	0.6733921815889029	13.727665568287707	1.154163023647981
B_24h_119	0.8532067659237071	27.85950886311896	4.631501448133478
L_D3_65	1.0	nan	0.0
H_24h_18	0.8248976636273626	31.224915085678532	12.821726384557921
D_24h_368	0.8802673312188491	27.96676988913527	2.275369668626672
L_D3_58	0.9999881320529513	11.224972160321824	26.37864334470276
K_24h_11	0.9052371077324962	26.597605677812133	3.084948417442543
I_D3_17	0.678407350689127	17.530492782282707	1.0546875
L_D21_45	0.9999957614474826	6.708203932499369	25.19313217310238
L_D21_3	0.7678991724242654	32.651158984290184	2.578125
G_D7_43	0.9062767649577879	23.22916196444575	2.2993847894939745
B_24h_67	0.9012570770559447	27.01539845780816	2.1512765332834944
I_D28_159	0.03518550775126285	21.434066659255283	5.357404429998028
F_24h_7	0.0	10.526639131806077	6.364910444062627
G_D7_69	0.9999635484483507	12.695090439276486	28.49199041952679
D_24h_263	0.7641573800318399	17.924823709517316	2.112627700467181
C_24h_44	0.6663125332000125	25.396845354256808	4.826076628587657
D_24h_265	0.7805265480217679	26.003142436174354	11.390721450208938
H_24h_28	0.8417715114514116	18.232773907895876	2.266298391306295
B_24h_84	0.49555099247091033	18.365892926172062	1.5939223252424348
F_D28_5	0.6425902864259029	23.60130476416703	2.596701539784415
F_24h_43	0.9274183559720903	21.155967313867976	1.6572815184059708
I_D28_82	0.3502957041658543	28.01431966173098	3.337272859194877
H_24h_55	0.923141621948963	23.82479228214781	1.5809458081912549
I_D28_73	0.4279500756429652	30.379250518950037	3.243363867913605
F_D3_13	0.8660038106217077	31.39035509794886	2.5242960033442987
H_24h_40	0.8868976976026585	28.213160616945196	6.516299425527114
D_24h_239	0.9058353152035294	26.50879925400462	13.257216305834627
D_24h_425	0.8267872280305171	18.383005450823713	2.238864043891734
D_24h_254	0.7154663518299882	19.436873120593464	14.256956309909077
I_D3_40	0.7058038692461641	18.450391044068727	1.0867521674409029
H_24h_44	0.7195894959251434	22.19392003512692	1.1777197993501043
I_D28_65	0.7994020501138952	20.999788443319538	2.894317742631672
I_D3_38	0.7218203896309593	22.37402647295115	2.3290554977756006
B_24h_83	0.7055144968732234	23.870283465910624	1.6655473129162377
A_24h_33	0.9999847412109375	11.911940973384281	28.144768443223267
F_24h_15	0.8565373811049234	23.9780624921293	1.9327057620082784
L_D21_62	0.9150593106167647	24.135529160546714	1.1361749665819523
I_D3_160	0.8015405527865881	18.52934726575526	1.381620248736515
L_D3_71	0.8706140350877193	27.593261240415504	2.4609375
I_D28_139	0.4930329469983071	43.54000820043109	2.4044864682050617
F_24h_59	0.8905757535401962	26.323841974606147	2.3699705175183614
I_D3_98	0.8906790888499508	23.077006313029806	1.5809458081912549
I_D28_21	0.8049424491783947	23.765294589227715	2.115875400617319
L_D3_60	0.8437389652099343	30.609250997048953	2.2419288831690225
D_24h_361	0.9014354066985646	22.5252633000217	1.486942680521428
F_D3_59	0.8970092843644729	23.723902908573177	2.76324049747303
L_D21_48	0.9492561181073131	20.757869392702773	1.3361430762880522
B_24h_99	0.9146796452408309	22.44472738611644	2.654238668649873
D_24h_299	0.7416015979662248	19.956228673244777	1.486942680521428
J_24h_36	0.9010089327834675	25.520245500715482	6.316177958536812
L_D3_64	0.8754693803481441	26.883866927545853	2.748290484271541
D_24h_414	0.2553455649055042	24.585771412852846	8.281434255025665
D_24h_362	0.8794530406621087	17.461608663856417	1.4111243647022222
F_24h_47	0.9999957614474826	6.708203932499369	28.906381967604165
D_24h_440	0.7653446647780925	23.08455898715225	1.1660009028593203
I_D3_48	0.7507291900381422	23.04305244439714	2.34375
H_24h_8	0.8323166936387402	24.556496972346675	5.173532825307214
H_24h_19	0.9109764360460739	25.206423893559514	2.4130383142938285
F_24h_65	1.0	nan	0.0
F_D28_27	0.9999983045789931	4.242640687119286	27.23645242722173
E_D35_156	0.9027413798180266	24.4419391583849	1.1777197993501043
F_D14_9	0.9999109903971354	21.996363335788033	30.43808553081567
F_D28_43	0.9214784534150912	20.013497483911095	1.6819570423133583
I_D3_159	0.6720430107526881	18.863980331853114	1.1777197993501043
A_2h_51	1.0	nan	0.0
F_24h_32	0.8996701612029051	24.093377837636595	1.7262796714050275
G_D7_70	0.8620072600848714	24.622553580224945	15.132622933763624
I_D28_17	0.5856508530030381	29.123376828023904	2.6256277151259466
F_D3_52	0.8880703422053232	24.222526415477546	2.3023690669205275
B_24h_85	0.9089066296424853	22.509139971368956	2.109375
L_D3_55	0.9355953502984605	21.918035450976394	2.42722443482906
F_24h_46	0.9031967852216158	22.604294394586972	1.267576620280309
J_24h_27	0.8600684090510436	28.263054177739946	4.091505527366271
G_D7_48	0.9999906751844618	7.915770493635308	28.139156593420893
J_24h_56	0.9124821079075746	24.678425757415376	8.752266726486488
I_D28_18	0.7170426746398478	20.134228492428097	2.5701225233743723
L_D3_17	0.9976687961154513	36.35955494852895	32.84032023748827
H_24h_31	0.9167773161434017	23.120526456444065	2.7879790437586682
L_D21_73	0.921817315707991	23.74719319417609	1.9644204626062747
C_24h_26	0.9094350866737946	23.795781656585806	2.2571906583115107
L_D21_40	0.51	20.744528815126092	2.4748490721026806
D_24h_231	0.9301808171653752	23.35315021316278	14.249248284037872
D_24h_277	0.9413970229837652	22.660583783749782	1.0993161937086164
C_24h_73	0.9455688287754632	23.188608908196194	1.8342745127927964
D_24h_348	0.8947320033097361	25.705668472296175	1.6280207800136488
I_D28_87	0.6980715724839298	28.902742260552372	2.311298780076096
B_24h_82	0.8675324675324675	18.469624189014432	2.1223558917509573
D_24h_419	0.9440542007009722	24.6958725420647	4.373779126528482
H_24h_11	0.7785165580014202	20.502042462011655	2.109375
F_D28_3	0.9359462981632202	21.94150515643405	1.0867521674409029
L_D21_60	0.8614010412811213	25.57532265338119	2.063298850975665
C_24h_39	0.8805788271134806	17.381361570847183	2.109375
L_D21_65	0.9999864366319444	10.293250365478329	28.314546826882445
F_24h_58	0.9301127527216174	23.940040198526415	2.112627700467181
D_24h_376	0.9321682630370246	25.900094488172144	2.0331271374489224
L_D3_31	0.8915645319063237	22.276018041322676	2.7953579160648196
F_D14_44	0.9999991522894965	3.0	28.14867167887601
F_D14_24	0.7217321571772254	17.64491885155905	1.2943782442016323
D_24h_315	0.9118289151258632	28.057443216805126	2.580786977993583
D_24h_455	0.8907681465821	27.296788687692022	8.753051225813703
D_24h_242	0.9065780265920224	23.13560251830264	2.1352578701119453
I_D28_97	0.866959549071618	25.224103542714584	2.1923773750628563
F_D28_11	0.906192474780944	25.765772146961904	2.311298780076096
D_24h_306	0.631769648845546	45.967368726971905	2.7657243096576436
A_2h_52	1.0	nan	0.0
L_D21_76	0.9411680160973507	24.568430698956725	1.7772364321995822
I_D28_86	0.0	14.787743635682414	5.38807684339343
F_D3_67	0.9196966983103468	22.45052862200052	1.7617144193405752
G_D7_98	0.8640268778497721	21.286980174707704	1.4542586303895535
F_D14_8	0.9999974568684896	5.196152422706632	27.24829880190057
F_D28_26	0.37117117117117115	16.794593404662244	1.0867521674409029
D_24h_448	0.5714285714285714	23.837605440909368	8.452135743870452
K_24h_9	0.8669255079006772	28.734166972153012	2.311298780076096
I_D3_110	0.3858196141803858	39.70678448568932	3.2071716054853145
F_D3_48	0.9999940660264757	7.937253933193771	28.13378768963797
H_24h_6	0.9239536202825522	22.702852014502152	2.2234764798058917
C_24h_32	0.8905144387072098	27.525873541240887	5.226352293979162
F_24h_55	0.881593915558878	27.51980753816024	3.5641186700966134
I_D28_47	0.5514256619144603	32.36011363905433	2.5701225233743723
F_D28_60	0.9425830344385151	19.03626246804132	1.4111243647022222
L_D21_17	0.9991183810763888	33.75675642508395	32.48631115712672
L_D21_49	0.9999974568684896	5.196152422706632	25.51056407440908
D_24h_363	0.9025908923011978	24.042266257704092	3.1748946525337653
I_D28_42	0.6089604872966258	18.604056024402844	3.795500329851948
A_2h_27	0.9999347262912326	14.65635681269108	28.264789322223642
H_24h_34	0.9087164496412437	23.922173478809547	6.197656791645634
L_D3_51	0.9324368161844938	22.090543528431674	2.109375
I_D28_88	0.8521500098173964	24.459081871234694	2.073258517143062
E_D35_120	0.9999635484483507	13.159112553202156	28.668096225786208
G_D7_31	0.9999796549479166	9.812330442035863	15.998561794492263
D_24h_451	0.8822462227513678	29.911493686034905	5.00625219452199
L_D21_63	0.6062523731173269	27.52291517094206	2.4859222776089562
B_24h_107	0.8372704436895605	26.72749438426314	4.417518005852523
D_24h_377	0.5775022143489814	27.339181460550556	2.720668773338414
B_24h_121	0.7076696436792193	19.148843854097542	3.1640625
C_24h_18	0.945108486601228	23.958088567588558	1.6655473129162377
L_D21_83	0.8861375193455671	25.70138723973515	2.337883282413282
L_D3_43	0.9103137482503157	24.14789906448044	2.005926886948089
I_D3_92	0.9006000719329131	22.704399619113307	2.109375
F_D14_47	0.9998897976345487	22.160027627636065	29.411261071773705
J_24h_2	0.8212059801934769	30.21551122303011	6.188787153051981
D_24h_351	0.5169811320754717	26.225839133532602	2.154465973927762
L_D21_32	0.9999966091579862	6.0	25.99159574394012
I_D3_21	0.8837696765443261	22.574538288112524	3.166231895181163
C_24h_13	0.9072402904451248	24.521464020406523	2.34375
I_D28_162	0.8497662815762067	27.139594191557148	2.664566484586423
F_D14_25	0.9160766587486451	24.554207877950454	1.4111243647022222
H_24h_12	0.7962923043759431	17.86811981710249	2.109375
H_24h_50	0.7805269328068118	17.59728761783507	1.9644204626062747
L_D3_59	0.9204724010340108	23.02146342969492	12.567505707459665
F_D28_25	0.9239771535143956	23.34372733858764	1.8342745127927964
L_D3_54	0.9292377448247668	22.5444902877125	1.5234375
A_2h_48	0.9999762641059028	14.478446918439424	28.08224288981662
F_D28_53	0.9192239270624861	24.087806694605025	2.238864043891734
F_D14_21	0.8880656369040144	25.901044376771022	2.2541465697271104
J_24h_41	0.8896602064681435	26.749120350105287	2.1320396951554983
D_24h_321	0.9172519421025761	21.91968303914027	6.320524950075844
D_24h_275	0.9103188917456541	23.874844182168324	13.217274684958932
A_2h_37	1.0	nan	0.0
D_24h_379	0.8310043332222251	25.6381920622597	3.8225405696015837
L_D21_29	0.8849328866408286	22.715082278130875	1.7460544248927352
L_D3_52	0.9999525282118056	10.72495647347926	15.984392182908653
F_D3_5	0.5780590717299579	19.086272187846856	2.415882202510348
H_24h_42	0.8937463976945245	24.698098790991146	5.120168501942222
J_24h_39	0.9248182647392134	21.613249207450167	2.415882202510348
I_D3_97	0.922661763833699	22.672487429972175	1.3101960805662831
L_D21_66	0.9337733329974557	22.73890354704511	1.315426425037714
G_D7_92	1.0	nan	0.0
D_24h_279	0.9366836093348636	22.0223108553667	4.691892473242406
F_D14_29	0.921784544133225	23.003236660005932	1.2234734190129553
A_24h_24	0.9999881320529513	7.699607172920184	27.52734125558737
G_D7_107	0.8986669443865861	24.497906076835505	3.2071716054853145
D_24h_404	0.8999647717338831	27.594190099640027	7.3613900505653485
H_24h_17	0.8712442424427295	27.350097673011717	2.697858851536251
B_24h_120	0.8511893361933581	23.41815027038106	2.112627700467181
G_D7_100	0.8421812928855182	26.872313404439538	2.3583529450193095
J_24h_9	0.8572497941462685	24.597651522513914	2.0765677906253144
D_24h_316	0.5892098555649957	23.079626952826658	1.8267723361078003
I_D3_104	0.8093652668886263	30.00707788052382	13.37683891418064
I_D3_83	0.8587236874947999	24.187938136656157	3.575659289623209
D_24h_357	0.8325665313486694	20.225180672418528	4.042544135311017
J_24h_59	0.8935510824154956	25.315641378369858	4.200808202094122
A_24h_42	0.9999974568684896	5.196152422706632	27.48740167743329
D_24h_273	0.9222681608141732	22.96547520058763	1.351472179062984
D_24h_412	0.8755259669145196	31.793983749927065	7.221070548283076
L_D21_47	0.9197063546685019	23.75827082580882	1.5939223252424348
L_D21_58	0.9999703301323785	10.642936566823655	28.11743062203864
L_D21_16	1.0	nan	0.0
I_D3_71	0.823258491652274	23.23328737178265	1.5234375
F_D3_60	0.9091835194687594	22.34144424399905	2.8990586430124172
J_24h_37	0.9013423262580176	23.8443942573168	1.7578125
L_D21_54	0.9430645201798227	22.086526052767713	1.0676289350559727
D_24h_350	0.9013222262600286	25.047992159360334	1.9818204521821596
D_24h_403	0.9399486740804106	21.535186756203515	1.2566959329801102
H_24h_7	0.7466174198168318	22.62212814202418	5.888598996750521
A_2h_9	0.9999618530273438	18.57983330822203	27.393063790814935
F_24h_2	0.9137899973669988	25.72263620511607	1.9220179062722726
A_2h_8	1.0	nan	0.0
D_24h_452	0.8666855043797683	25.368159043448813	1.415981950030614
D_24h_292	0.6962864721485411	18.282577651173167	1.154163023647981
D_24h_386	0.6821384169084128	21.238521517382814	3.2071716054853145
D_24h_313	0.794935737579129	17.20669491775331	1.2621480016721494
L_D21_22	0.9352971383222072	23.268289045081854	1.1600970628841796
D_24h_456	0.9082707746421534	27.734911209071647	5.79930142108998
L_D3_9	0.8583783455726164	24.559165408809783	10.709680930121122
C_24h_27	0.8916289272572884	28.046400264783408	13.563409027715894
F_D3_4	0.8621139625924314	31.363411438972143	2.337883282413282
B_24h_115	0.8942043002752771	24.912298064816838	1.950388708253114
I_D3_149	0.84943688596608	24.689396268793438	13.886100658712879
A_24h_15	0.9999703301323785	11.65614340218692	29.07903385535595
C_24h_54	0.8995828441535733	26.755356347954812	5.024051041459223
L_D3_67	0.9999932183159722	7.278427133880636	25.65148450336866
D_24h_291	0.8993258561030903	25.944846075048858	6.425039138377874
K_24h_19	0.9275219934801054	24.349769656405016	2.2419288831690225
D_24h_429	0.7501259445843829	18.938614991819378	1.567861893780428
L_D21_71	0.7796260702428796	21.949706613445453	2.5297304466706527
C_24h_31	0.8686205045625336	23.320171584807362	2.2993847894939745
C_24h_19	0.9376539173263951	21.107247975820627	5.684499766703861
D_24h_358	0.7726566545831176	19.51007900340194	1.3101960805662831
D_24h_373	0.8692732070040777	28.96973913398906	2.109375
L_D3_75	0.9999313354492188	18.71658599724007	27.96880455651104
D_24h_280	0.8707482993197279	25.18221177614792	3.1835338376264355
K_24h_14	0.8656531039400143	25.732007503869646	2.102854505264808
F_D3_9	0.9999915228949653	9.486832980505138	27.940311572031323
C_24h_66	0.6655935378131586	37.462511726438485	7.721936020094798
F_D3_22	0.6360489268405262	21.483827075646808	4.436131225956492
E_D35_3	0.8754309235914587	20.736828959640928	1.669664865090821
D_24h_274	0.8035487959442332	18.01437042594139	1.315426425037714
L_D3_19	0.8083861770633634	31.638801967255798	11.812709261539295
G_D7_72	0.921599689631761	23.925873712048787	1.8078806977197084
K_24h_5	0.8725063527762362	21.45908728605554	1.9644204626062747
D_24h_353	0.8116929610152335	31.097841917292893	4.067942568213231
E_D35_140	0.4796191609639988	33.81612364267913	5.902575121623295
D_24h_309	0.8048166786484543	20.763172504821224	2.430051721093092
G_D7_45	0.8974526881016306	22.733606142104403	2.1892431670628207
L_D21_21	0.9404904397998957	22.96855304981076	1.2996722468448536
F_D3_65	1.0	nan	0.0
G_D7_85	0.9235572008730005	23.251620789791154	1.2121969257174143
L_D21_44	0.9314846844836244	23.122683525029892	3.2833419670598203
D_24h_232	0.9038147095709047	29.48966579967437	13.411186536485362
G_D7_38	0.6812674743709226	17.4929107711095	1.669664865090821
C_24h_6	0.6306499063920834	21.23428310977286	2.2904086272295388
K_24h_16	0.6983675558841932	40.20069664151111	7.82352737365993
J_24h_44	0.9335947152529529	22.50011075252535	2.1223558917509573
F_24h_17	0.9999966091579862	6.0	28.048235081925164
E_D35_131	0.46661031276415893	25.20725776159552	5.73141527842382
D_24h_310	0.8491753103213739	22.47232789298391	2.326105457962407
G_D7_28	0.4065528567373586	23.33245497859417	7.191532496515434
B_24h_68	0.8881804444772049	30.00124112630036	5.215831191625286
L_D21_57	0.9095387111729254	22.72842433712853	1.5939223252424348
D_24h_255	0.8907754803961843	27.81523436289919	6.996986830560084
B_24h_116	0.8923603362344714	24.761838336806818	2.1735043348818057
L_D3_47	0.8900948736969507	23.882406226635	2.026361304584834
C_24h_34	0.9208733376004552	25.684539005803842	2.966950523712226
D_24h_334	0.8620010368066355	19.17796619781593	2.320194125768359
C_24h_8	0.8760224744281346	24.694200594712946	6.683798077312125
D_24h_288	0.7153967419863374	21.64137862469493	2.6516504294495533
D_24h_276	0.44475524475524475	26.847601361384157	8.836590244457277
I_D3_65	0.7295311127086828	43.907803699870584	2.266298391306295
H_24h_27	0.8142731542041044	31.21769661862873	13.29238962979616
I_D28_110	0.7912822569862281	23.88924140214168	2.251098364722486
H_24h_33	0.696848768405119	17.60564091552743	1.2457202124298419
C_24h_60	0.8803115766854687	25.60351351284408	1.2729820888125252
G_D7_24	0.8724533893073219	30.66252632256113	2.1255887281894985
C_24h_16	0.8769609567358424	30.985540366459798	7.266569999028514
E_D35_71	0.9291997815931566	21.732205862509897	2.3349443959185088
F_D28_24	0.5426621160409556	16.97898373354893	2.1608307321780202
I_D28_12	0.8215078177408535	20.953520300711816	1.6489742905629243
H_24h_47	0.8576231146647283	22.94778218549783	12.050385553673687
I_D3_141	0.9157648817867489	22.731774439930643	1.8968453972154664
I_D28_134	0.4662641113153059	28.029764506317246	2.7781100604210227
G_D7_61	0.9999932183159722	8.485281374238571	27.764535756982887
I_D3_134	0.8106973146204001	19.791361667984997	1.7578125
F_D28_8	0.9999737209743924	8.727978324445669	26.624783367296505
F_D14_59	0.927040010316923	22.520525402019857	1.0611779458754786
B_24h_87	0.6201456310679612	22.679305061795954	1.4542586303895535
H_24h_23	0.882804503582395	30.83997141325251	4.995267535768855
F_D3_27	0.9999779595269097	11.369359147118784	27.23140985364488
C_24h_75	0.7749265926209626	19.851869532956094	3.1225576393298975
D_24h_406	0.8109116758485871	19.868506648314252	1.7302527023711016
F_D3_46	0.8922315413172006	20.43608968297049	1.3412722432335467
D_24h_442	0.904350834158844	26.229101995225676	6.310740008360747
I_D3_47	0.7886629698089956	19.63641003341323	2.6256277151259466
B_24h_73	0.8892635336994384	27.408508606331704	6.534188371617492
L_D3_66	0.923171644895582	22.634141051116927	2.4969463772651386
F_D3_44	0.9999906751844618	9.9498743710662	28.037216521151066
F_D14_27	0.9999983045789931	4.242640687119286	25.736733583856484
H_24h_32	0.8805170963053622	24.700026321597484	2.483158605517628
I_D3_82	0.7642154766994442	25.63457017868262	2.1512765332834944
D_24h_365	0.891521177235463	26.78128285686812	3.5641186700966134
C_24h_42	0.9416194364075938	21.448108984775025	1.5765965680164504
K_24h_15	0.9099141479477831	26.203936555718304	2.036501624646418
I_D3_96	0.8309178743961353	17.1894481010823	0.7503661215741619
A_2h_47	0.9999830457899306	10.411010316125383	28.283003441844826
A_24h_4	1.0	nan	0.0
B_24h_77	0.792361484669177	19.68768648874179	3.1640625
F_D3_50	1.0	nan	0.0
J_24h_18	0.9238741907236474	20.32010690607975	4.643346739724754
C_24h_41	0.8262640207075065	31.52315279010316	7.214411236697524
G_D7_57	0.9122250842084406	24.404931003073216	1.2943782442016323
F_D3_20	0.7634429347077144	40.93726960032706	2.0499440255315506
L_D21_9	0.9338313767342583	25.21004293295912	2.308326047295962
I_D3_18	0.8748691597678181	18.626557185070418	1.8267723361078003
D_24h_318	0.5318352059925093	15.522075400760434	3.153193136032901
C_24h_40	0.9018653020798943	24.409183819255883	1.3361430762880522
I_D3_114	0.7669172932330827	15.96586965559869	1.7578125
L_D3_48	0.8691017750423691	27.81260467279495	7.340840514077731
G_D7_44	0.9247794227605802	23.245008236369646	1.0804153660890101
J_24h_53	0.8267764979321188	29.648099191083613	6.263778756980985
F_D14_3	0.9170506912442397	22.874873851533923	1.9956312147570003
F_D3_21	0.901121563526183	25.500387691571365	2.349602069034776
G_D7_99	0.872649230657306	24.26841245877056	2.472073020671366
C_24h_56	0.7314970957466742	19.95224128922649	1.1055446639128832
C_24h_38	0.9270129167793332	24.686917937699043	1.6364343801291727
F_24h_29	0.9342098902692513	23.00253581681507	1.2890625
C_24h_11	0.8721506442021804	24.336770111283673	2.7657243096576436
I_D28_40	0.16293222683264177	37.195339075881684	3.0804936159597456
F_D3_7	1.0	nan	0.0
H_24h_20	0.898655326285526	30.20077686882852	6.145364344746982
F_24h_27	0.9999949137369791	7.3484692283495345	26.793173487062194
G_D7_13	0.9332701072209489	22.740907629725424	1.4495293215062086
D_24h_307	0.8451404424558787	20.28905505292835	1.3565433870457295
F_24h_25	0.9421809972818158	23.33480746604278	1.4208229280838447
D_24h_247	0.9266626388437049	24.92567387093757	2.9507058543783216
B_24h_86	0.3914590747330961	12.958427390485054	1.2943782442016323
F_D28_45	0.6273647162340519	30.0333393841525	3.3741046989581176
L_D21_75	0.999969482421875	11.475506210984939	27.741773881033748
H_24h_57	0.9398325615627587	21.711580390688162	1.632233001232514
D_24h_337	0.884561191626409	27.37277191930412	2.540564459610797
D_24h_402	0.7643647049725466	22.4803180492658	2.1640060913225847
C_24h_53	0.9146093286662867	23.48580579202159	2.0765677906253144
G_D7_58	0.8841205618948038	22.35387098132659	13.828621548288218
G_D7_29	0.9999796549479166	9.369711585684087	28.973054140199608
K_24h_1	0.832543332154227	18.829639175226355	3.251821154416783
F_D28_4	0.8343406261332044	29.232131281956846	2.314267694312285
B_24h_90	0.8794102159031069	24.12822520842305	1.5234375
F_D14_53	0.9118531735916391	23.05162570998743	1.315426425037714
F_24h_30	0.8799969571336199	21.341276943301374	1.5722352966795397
D_24h_234	0.8940875848092343	27.35603824842253	11.770782920706942
D_24h_267	0.9339190063753907	21.731220134186916	2.337883282413282
G_D7_78	1.0	nan	0.0
I_D28_43	0.8293197900022826	20.80510606385259	15.104918713317772
L_D21_67	1.0	nan	0.0
D_24h_449	0.8366673140415615	19.659405699466795	2.0499440255315506
L_D3_57	0.9061846656783366	25.438892994008352	1.7617144193405752
F_24h_53	0.8690240633178018	26.99644546118285	5.9130355366607175
C_24h_3	0.5840643274853801	23.98032430381952	1.796450357432331
D_24h_405	0.8967801597309794	27.813836482421383	1.8192392222179716
J_24h_23	0.9115388010947294	23.305688193452546	5.034972904439258
F_24h_22	0.6061570035915854	29.271018946328134	7.461448771749191
C_24h_52	0.7945551501543643	15.86458387320185	1.527938063719371
I_D28_79	0.8378802630794603	21.96928013589709	2.1320396951554983
B_24h_93	0.5427286356821589	14.725797010907423	1.1361749665819523
D_24h_300	0.9167016335566391	26.379920960815323	5.642063961192527
F_D28_52	0.8905824714207947	24.992037763361726	2.2541465697271104
I_D28_70	0.9061378013335613	25.946885343224647	1.5939223252424348
B_24h_70	0.918108389786347	25.440548988328928	6.899149701344544
B_24h_74	0.5818505338078291	17.313975167363797	1.171875
B_24h_118	0.8567868894355174	28.828776071053387	7.62529616484255
D_24h_424	0.757285510495211	18.798408953951835	2.601984763028264
I_D28_54	0.751324118330965	22.091910804684332	3.1640625
D_24h_347	0.8758205410906623	24.843950998944443	6.433583077176939
D_24h_384	0.766729205753596	17.649345053948586	2.3699705175183614
F_D3_24	0.7224108658743633	15.634099341247133	2.1798135044224543
F_D14_7	0.9998338487413194	16.625403505440953	29.57910928433592
L_D3_44	0.9315307140912803	21.56961911273021	2.596701539784415
C_24h_22	0.5092592592592593	36.57709369355776	7.750338639274899
F_D28_67	0.9493190921228304	22.13369106396868	1.5765965680164504
A_2h_30	1.0	nan	0.0
F_24h_52	0.873957654164236	25.81284705084781	2.238864043891734
I_D28_126	0.26802751275793213	24.91207101737364	2.407340459082907
A_24h_14	0.9999932183159722	8.485281374238571	27.114158889862093
B_24h_106	0.90698477367676	28.801293646670754	5.307183691042619
C_24h_1	0.9277478080060488	20.298228613157544	1.7578125
D_24h_233	0.9316586074224891	25.362146664629055	2.308326047295962
L_D3_72	0.9999991522894965	3.0	23.944707119182674
B_24h_80	1.0	nan	0.0
I_D3_132	0.8881953368826877	20.41248659575988	2.4886828806556993
I_D28_80	0.26974622184203023	23.022361684096207	3.498002708577961
L_D3_70	0.5816461267605634	26.568562053763113	6.135300052832074
F_D28_32	0.9327963283847703	21.949773667647975	1.690102160373745
D_24h_371	0.8818381938253862	28.780800314961468	3.1835338376264355
A_2h_6	0.7594579333709769	21.01634535206103	2.2541465697271104
F_24h_67	0.9168048645660586	25.634205209111563	2.217291554112246
A_24h_31	0.9999643961588541	11.477060080581545	27.58539984607743
H_24h_39	0.8883126209331551	27.963596085352677	4.308931947855524
H_24h_30	0.8401734852408079	21.866799283080464	1.415981950030614
D_24h_444	0.9999711778428819	15.723378299340615	27.765772280841794
L_D21_26	0.9016617418104407	25.054231774719767	13.369650653392183
D_24h_286	0.6612193588937775	15.549089957295436	1.8305272677906221
H_24h_25	0.8569849335829545	27.765087702900573	13.27946909015591
G_D7_5	0.9157803441822249	25.661832150506285	2.85129493607729
B_24h_111	0.897615960818208	28.298965265424226	6.831136707088909
F_24h_13	0.8737163312012206	27.5916904940741	3.0491277729510204
G_D7_19	0.8989096573208722	21.24859057479141	2.1384712020579677
I_D28_8	0.8875265050244308	23.052844912444712	2.8537021082545126
L_D3_45	0.9999949137369791	7.3484692283495345	29.171214884403277
L_D21_12	0.9999898274739584	9.398494793826018	27.086287899738124
F_24h_31	0.8786407766990292	21.769688831194564	4.299360076838471
D_24h_367	0.8142184414400729	19.44397396879121	3.1640625
L_D3_39	0.9262572383304623	22.696320991690957	1.117897501660483
G_D7_56	0.9999779595269097	13.944988608214068	28.377044469641852
K_24h_12	0.7956682137331905	28.494276145198235	6.353032578951469
J_24h_31	0.8055609756097561	27.323460552220418	6.390749158329366
I_D28_149	0.7901279596364852	21.700641666847375	2.4859222776089562
I_D3_20	0.8558176904535827	25.388195762402884	1.7926240477474635
H_24h_52	0.8635468057941774	24.480102062612286	2.0765677906253144
F_D14_42	0.9999898274739584	9.398494793826018	26.571603449232814
H_24h_9	0.8099039518497828	34.34117796215075	6.739045472967129
D_24h_269	0.8431670088369186	18.944280643723506	2.109375
F_D28_56	0.7988279949390691	29.19067734121303	1.9818204521821596
L_D21_51	0.8690769230769231	30.01905979741752	2.2265625
D_24h_418	0.8783472502159516	22.689174026836067	1.5939223252424348
C_24h_61	0.8541505564334465	28.893283406451726	6.174346815149762
F_D3_25	0.8937693881591974	23.5036338784703	2.2110893278257664
G_D7_20	0.9999983045789931	4.242640687119286	25.68144745071941
D_24h_244	0.8856658504426446	19.200928188062957	15.572274321339915
H_24h_24	0.872872402864186	26.461112650124893	13.892527463925976
J_24h_4	0.9020059814720257	24.144150097284466	1.7302527023711016
D_24h_236	0.9406008540056934	22.756219300805547	2.3612626968292836
I_D28_74	0.7109151767491224	33.20529415185009	3.192149641845993
F_24h_8	0.0	12.605542594899488	5.999496438829784
L_D3_26	0.4724274343453601	22.30583367372615	3.084948417442543
D_24h_434	0.8993315266485998	29.315166415150355	5.649361309309664
A_24h_44	0.9999813503689237	10.51032671501517	29.32732792270611
L_D21_2	0.9999737209743924	13.660938501227411	27.428384644008613
K_24h_2	0.8376782077393076	18.743007714822312	2.5133918659602204
J_24h_43	0.8853960018312224	27.262324148822994	5.034972904439258
F_D28_13	0.8723684494634336	30.150581114019904	2.8728868762807647
E_D35_6	0.9117395944503736	24.087238420318908	2.2541465697271104
F_D14_50	1.0	nan	0.0
L_D3_7	0.6558323207776428	40.37874885578404	6.453829599850483
C_24h_62	0.9198749945744172	26.981845276525906	1.4111243647022222
B_24h_81	0.7142497693533507	36.50020163775649	5.290337503263615
G_D7_103	0.896887707855216	21.420888061192997	2.2110893278257664
E_D35_77	0.9085989989628894	21.67174564710174	1.4111243647022222
I_D28_38	0.3815173614890606	19.893059440069973	4.108253471005805
D_24h_433	0.7322154471544715	21.693825304154185	1.2729820888125252
J_24h_1	0.9221149194632074	23.64594307474416	2.109375
D_24h_256	0.9246237789316202	25.138084880184792	12.957567656404981
D_24h_250	0.9114429016828366	27.873531171532402	1.8267723361078003
D_24h_391	0.8792021171890378	24.910950718807555	2.3583529450193095
H_24h_29	0.7759496242128783	22.317747275467095	2.112627700467181
G_D7_49	0.9144962872658761	23.336814652074633	2.109375
A_24h_41	0.9999974568684896	5.196152422706632	28.219567575365588
F_D3_15	0.8749126846557835	25.333809204202687	1.753901900050285
D_24h_295	0.9042243832275414	28.357278237910773	6.353032578951469
I_D28_138	0.8836689844003315	25.34762750327678	2.3583529450193095
F_D14_58	0.9195452241291912	22.688092629069452	1.9433348380988673
L_D3_16	1.0	nan	0.0
F_24h_9	0.0	nan	31.040754539521302
I_D3_43	0.9298720625012917	18.055814888139857	2.036501624646418
L_D21_25	0.9999889797634549	9.860596008437323	29.545430003336072
D_24h_385	0.9999881320529513	10.302672552711508	27.468160056591547
K_24h_4	0.9061085972850679	25.41433955650378	2.112627700467181
I_D3_68	0.8592297956969807	25.3898250757549	2.449751362542993
F_D3_2	0.912896920941563	23.10787392591648	1.3412722432335467
F_D14_65	0.9999932183159722	8.485281374238571	28.275719201935765
I_D3_86	0.7079856972586412	15.321421991419854	1.5413609106991295
G_D7_90	0.9201987875003252	23.028249925302383	1.4495293215062086
D_24h_248	0.9062235825681387	27.87721574584024	2.3612626968292836
F_D3_30	0.9874157375759549	21.273357315529836	33.05892400025578
F_D3_17	0.9999898274739584	10.392304845413264	27.986229916539422
F_24h_56	0.8136707699365395	18.42441898293601	2.415882202510348
F_D28_47	0.9991251627604166	36.77121560083295	29.78730140840745
B_24h_113	0.926536841911697	25.124743889607043	1.267576620280309
L_D21_59	0.9452448332046994	21.435306176132865	1.0611779458754786
I_D3_9	0.7932686689260254	17.69271043265676	2.109375
D_24h_366	0.5308254963427377	18.110500407470667	1.9818204521821596
D_24h_457	0.7775765087234245	23.721666135948066	2.5701225233743723
J_24h_3	0.8475049305994865	26.979447596968395	3.1640625
F_24h_11	0.81029507782388	33.49111822902737	6.82208417710682
L_D3_32	1.0	nan	0.0
F_D28_44	0.999969482421875	14.616003968816543	28.126220676635196
B_24h_108	0.8919451362301603	27.180184888289574	2.1798135044224543
L_D3_12	0.9999703301323785	12.699606293110035	27.62867733054111
D_24h_395	0.794194622888413	16.97608642067524	1.0546875
J_24h_28	0.8788869654420722	25.725408204545353	5.838243143944289
F_D3_31	0.8632322259669395	26.150586491232165	1.9220179062722726
D_24h_462	0.8843416370106761	26.26387517122871	1.8342745127927964
D_24h_340	0.9298844489877878	23.51224278156305	1.632233001232514
C_24h_45	0.9340208563285614	22.15479685657971	1.4111243647022222
F_D3_43	0.8571947922110381	26.179651531470864	1.8528970665049098
D_24h_421	0.9224338277728386	24.989586775902698	2.1798135044224543
I_D3_87	0.5527156549520766	19.79030092262984	2.3554395987002086
F_D28_15	0.9049857310726876	23.025508880005933	1.2065191571469143
C_24h_37	0.6216696269982238	14.237589110240952	1.1055446639128832
I_D28_141	0.8440492799545981	20.21496429042249	3.0037513167131946
C_24h_64	0.9173353931539573	25.008593868123448	2.251098364722486
F_24h_21	0.9249658574099365	22.619651813703356	2.086464118917757
C_24h_43	0.9154783000028127	26.325290792738016	2.4859222776089562
F_D28_46	0.9023409789548357	23.763319376188157	2.109375
D_24h_372	0.31960461285008235	15.933471604103847	3.1640625
F_D3_56	0.7432941357313043	35.502169521860104	2.7805805900870326
F_D28_65	0.9999745686848959	12.750831490679488	28.944126367397494
D_24h_387	0.6804860614724804	21.404433509863704	1.117897501660483
J_24h_57	0.8750372889445737	25.008790920946474	4.927452197256712
I_D3_80	0.837421033073207	18.084018220115592	1.171875
F_24h_60	0.8435831979577628	34.5019521205042	7.412514656657095
I_D3_138	0.8498583569405099	27.06669637271061	2.4044864682050617
D_24h_298	0.8667749021105912	18.784516062960325	2.1608307321780202
