# Supplementary material for: RatLesNetv2: A Fully Convolutional Network for Rodent Brain Lesion Segmentation
Source: Front Neurosci. 2020 Dec 22;14:610239. doi: 10.3389/fnins.2020.610239 (PMC7783408; doi:10.3389/fnins.2020.610239)
Supplement: Supplementary file 1 [file Data_Sheet_1.ZIP › 3G-enlargingTrainingset/heterogeneous_6.csv]

I_D28_150	0.7887216612688132	19.85957500396632	2.1320396951554983
I_D28_76	0.8014835164835165	20.88906625699957	2.109375
G_D7_86	0.7036952031214139	31.19724047227749	3.430612773821355
F_D14_67	0.9271334919069444	24.57221699495503	1.9433348380988673
F_D28_7	0.9999457465277778	13.941004760754886	28.19960807365614
B_24h_91	0.9999906751844618	9.9498743710662	25.96860192872948
I_D28_148	0.8114392001860032	19.650972802835625	2.3023690669205275
D_24h_312	0.7364214888264022	23.20964531897928	2.472073020671366
I_D3_76	0.8873384732327071	20.65059792806825	1.1361749665819523
L_D21_72	1.0	nan	0.0
F_D14_45	0.6970765083972631	21.035320766587024	2.559413632950182
L_D3_11	0.9999949137369791	7.3484692283495345	27.561244391043243
B_24h_78	0.8412863070539419	15.715001499334699	0.8203125
D_24h_422	0.8876989711069281	27.20998384629337	7.86466956354493
H_24h_22	0.766702805258165	38.37437391611257	7.890818376343324
L_D3_42	0.8955206193711487	20.99442794401487	1.4915533665653737
G_D7_75	0.6916167664670658	23.544282757079433	2.2541465697271104
D_24h_252	0.8790214618885899	26.96895218729547	7.056594945620905
G_D7_7	0.8156712628412952	32.1735713047139	7.434713402607141
D_24h_459	0.7397305022458146	17.61464909336194	3.1401002360095926
B_24h_103	0.8962713161608189	25.582762756268536	1.6941600345469876
J_24h_30	0.7628891410528393	37.53578421972398	4.035744224466225
L_D3_23	0.8980880547272408	22.829693544002176	2.096313728906053
D_24h_311	0.8391497196418111	24.880125631941862	2.2110893278257664
H_24h_21	0.8477932775716885	27.69971683830906	2.6722861525761044
F_D3_53	0.8689234718434141	24.22080165369361	12.098155084363587
B_24h_122	0.8733993015133876	23.379766060151486	5.59194388614382
F_D14_60	0.9147854130488713	21.942677530018933	1.351472179062984
C_24h_46	0.8908846161573544	29.014194152861563	7.07990975015307
F_D28_59	0.921540919144753	22.01368385420836	1.2290728689493964
L_D3_63	0.7211510791366906	33.00567575937633	2.2079816814160282
I_D28_96	0.45908922621251386	16.47152707733273	3.5718165595612903
D_24h_454	0.0	9.486832980505138	4.666947129314034
I_D3_79	0.8574924698795181	23.96666229536641	2.540564459610797
E_D35_64	0.8583131778107201	25.21403919263154	1.415981950030614
L_D3_53	0.9999949137369791	7.3484692283495345	28.961676169093483
L_D21_80	0.912600685121748	24.86187597042938	1.2512201076599192
I_D3_150	0.742898093736563	23.168725151852144	4.710879197400417
F_D3_32	0.7861410739287334	29.296515934693463	3.084948417442543
C_24h_30	0.7544261994312449	17.99140483938652	3.153193136032901
F_24h_41	0.7561488332982973	22.585483542886642	2.966950523712226
F_24h_45	0.7697242613040528	27.09530370544439	1.315426425037714
B_24h_110	0.9000511848603483	24.772123893103714	5.2643150262225475
D_24h_260	0.9180394851698457	24.474877316643305	6.342215216125692
D_24h_411	0.7924287098703066	33.433365205080804	12.212826749243241
I_D28_44	0.6408480093481346	20.90727956723891	15.137613380820223
F_D3_18	1.0	nan	0.0
D_24h_453	0.9227017249176304	25.024734301095386	1.8342745127927964
F_D14_18	1.0	nan	0.0
B_24h_97	0.8980321204404834	23.029813922110066	3.649783945874399
D_24h_287	1.0	nan	0.0
L_D3_76	0.833466722156417	26.315926277294537	3.2602565023227084
L_D21_74	0.9282172373081464	23.143006915075887	1.3361430762880522
H_24h_58	0.8797851765420456	24.786118162603	1.8528970665049098
A_2h_39	1.0	nan	0.0
C_24h_77	0.8980778600279755	23.093193930905194	2.308326047295962
D_24h_283	0.8856367128004768	28.571909106031228	5.657862986518739
I_D3_91	0.8403860430586488	20.3084826570997	4.3359375
F_D28_41	0.7327121137812653	18.43553923747433	1.0804153660890101
F_D14_48	1.0	nan	0.0
B_24h_72	0.9264779260223451	22.817797391045165	1.3666293503543674
L_D3_25	0.999924553765191	15.840388668144037	20.609346865503923
F_D3_29	0.9094165535956581	24.07485626743215	1.4495293215062086
C_24h_20	0.8761365845230125	29.166631262944055	2.1640060913225847
L_D21_14	0.9999737209743924	10.290177138055494	27.29512976497307
D_24h_426	0.9327709024061976	23.432496665260842	1.3766414208364137
I_D28_157	0.8398626817447497	20.991940814688235	2.6774202325302805
L_D3_83	0.8158239946029009	25.563464644682423	2.5727927812617364
D_24h_460	0.9206964110784576	25.343511107814354	1.171875
F_D14_41	0.8440709617180205	16.17400586317316	0.9152636338953111
I_D3_151	0.8980722613413367	19.564391010527093	4.331184049822577
C_24h_48	0.8851380973257343	27.49935862446274	7.012670765801803
D_24h_284	0.5983606557377049	22.912893475453437	1.415981950030614
L_D3_35	0.8625617544282443	24.236060516673312	1.9112702848007919
D_24h_445	0.7884719956498096	16.132300835409414	1.669664865090821
I_D28_9	0.6731283422459893	29.02592022375696	4.313709918587334
C_24h_17	0.8774829473052994	24.642611140359406	4.68310340688002
I_D28_35	0.7269643614291134	31.639146806555516	7.23247224572319
I_D28_83	0.7855062257930284	24.581868523968645	2.6256277151259466
D_24h_413	0.9227220725541573	22.81399643748812	1.9112702848007919
F_D28_9	0.999985588921441	10.711018503494588	26.931207120962615
G_D7_81	0.9177018198132518	23.221392351809843	1.1117382399029458
H_24h_54	0.8654527271969665	28.60453308556755	6.204300699351116
L_D21_81	1.0	nan	0.0
G_D7_59	0.832901554404145	25.771303221786322	1.8528970665049098
H_24h_38	0.8932956269830321	23.580253947984925	13.712940558812733
I_D3_157	0.6830305895063813	38.74621408161469	2.5727927812617364
C_24h_10	0.9109284796706443	22.78210614648955	5.827648480854542
H_24h_53	0.9038202918762763	21.643765589920807	7.668397569835728
F_D3_58	0.8547825768399457	23.182587071545832	2.483158605517628
L_D3_29	0.8265757464061924	30.113904023327084	2.415882202510348
J_24h_38	0.8045013239187997	18.815298911269323	1.5413609106991295
D_24h_324	0.8118424272082212	16.673583986348397	1.1117382399029458
D_24h_374	0.7994266602962256	21.580923006335468	2.6825444864670933
B_24h_123	0.7731233156283523	37.742418158724675	5.706201011221806
B_24h_89	0.8640978556144052	28.812607093865154	7.592809548246124
C_24h_15	0.6641584158415842	19.013073721561145	1.3412722432335467
F_D14_4	0.8872354497354498	25.61440915254673	1.8192392222179716
L_D21_70	0.7814851625727672	23.582144663842495	2.831963900061228
L_D3_33	0.91220809932013	21.614001848154626	1.2234734190129553
D_24h_407	0.9151756861137822	25.047655168247022	1.5765965680164504
I_D28_20	0.8221540820237639	25.51662689213794	2.167176797918781
D_24h_369	0.8432742900751095	25.548393441503737	3.902537298128136
L_D21_11	1.0	nan	0.0
G_D7_33	0.887786228494733	23.270932771449285	1.3361430762880522
C_24h_24	0.9231318249946471	22.5980665850857	1.6778696558526978
B_24h_93	0.49569707401032703	17.16845004755836	4.485388877110462
L_D3_62	0.922828133955621	22.334468877621806	1.5590782846464926
I_D3_70	0.746714626589266	31.242027787158378	3.185689973219106
L_D3_34	0.8888580064621477	24.82299652176613	2.407340459082907
J_24h_34	0.8620950253006506	30.55929326207744	2.1923773750628563
G_D7_71	0.7971139971139971	20.358878440709642	4.380054279147833
C_24h_23	0.8192287374537771	19.08716846470424	2.109375
H_24h_51	0.8766337802512859	23.97044525313593	2.109375
D_24h_319	0.8811084482676528	26.723178408690845	4.67135892843627
F_D28_29	0.9395870001735294	21.232301299315516	1.0546875
I_D3_8	0.9113068335457952	23.531034970599958	1.1361749665819523
C_24h_25	0.9274922541284697	23.912000418856657	2.1640060913225847
C_24h_21	0.8899307405434204	28.697706999287647	6.852212768457993
D_24h_240	0.9058958359862473	23.567238994243226	6.433583077176939
F_D28_20	0.901035802747129	23.99476297783982	2.3612626968292836
D_24h_294	0.8844718557264424	26.04455407299141	2.102854505264808
L_D21_33	0.923215782348011	23.238815858584598	1.1055446639128832
A_24h_34	1.0	nan	0.0
J_24h_58	0.9267178064305532	23.418281710956407	2.112627700467181
L_D3_3	0.7245560785348759	35.04337918625744	4.558277423150795
D_24h_447	0.8527782636580957	20.945536833763228	3.181376240741772
J_24h_54	0.8828775267538644	23.046805004462307	4.6654756025143085
F_24h_20	0.8902677007755817	25.462603069414534	1.5896085897949848
F_D28_45	0.6558533145275035	22.53394005868085	2.9390475478088565
I_D28_71	0.4214341811152057	23.168863645915888	4.088147705276346
H_24h_36	0.8802863961813843	26.952728259909446	5.878095095617713
L_D3_77	0.9999754163953993	9.562825416820301	27.41937087925364
F_24h_49	0.9283018867924528	24.68305864532644	1.602514960684845
B_24h_69	0.7981045018082055	26.287529079236815	3.8671875
G_D7_60	0.8747664948068445	29.5318627240756	1.2890625
I_D28_48	0.05913503971756399	25.567442682224055	17.204625700892553
D_24h_375	0.7941680960548885	22.352512997441735	3.8225405696015837
G_D7_47	0.9999762641059028	8.640987597877148	28.575974239051547
F_D3_42	1.0	nan	0.0
F_D3_26	0.7713328177365301	19.870138008041096	1.1777197993501043
D_24h_437	0.9108217054263565	24.751995391388142	2.109375
I_D28_132	0.8094517054510679	25.729249702148625	2.2541465697271104
L_D3_81	1.0	nan	0.0
F_D14_32	0.8850249096414965	24.9196023958215	1.6448049430802576
G_D7_91	0.8689907139595068	29.801547008424052	1.3565433870457295
B_24h_95	0.8768280198888564	27.453411539478942	7.495420965444086
D_24h_246	0.9095836947094535	25.786605743568618	5.2643150262225475
I_D3_35	0.7079530638852672	27.16760633199155	7.970473159280603
L_D21_43	0.9321952884943667	23.29453697103986	1.3258252147247767
I_D3_24	0.8870038412291933	17.11077866961056	1.3716445207874561
D_24h_401	0.81462258828839	29.87822155307805	2.5540423497308637
F_D3_49	0.897943223586455	23.55274244637994	1.8342745127927964
I_D28_24	0.8074029491423412	15.820336213278548	1.5765965680164504
F_24h_1	0.7038387304310529	20.439852485189643	1.4495293215062086
L_D3_21	0.912513468404707	23.650788160075727	1.4111243647022222
D_24h_347	0.8266466258141596	31.202245261695815	7.767153553033844
L_D3_22	0.7905938051318698	36.137744235260186	2.3728660232011625
B_24h_75	0.8739517934758748	25.973340827136848	7.008753072330787
I_D3_73	0.5606093113065865	31.80141708128136	5.418575635170418
F_D14_5	0.780195865070729	16.62109208201663	1.0611779458754786
F_D28_58	0.9052940261702175	22.00305120436623	1.5939223252424348
I_D3_54	0.7102803738317757	20.546703158808487	1.8192392222179716
D_24h_441	0.7643548055155381	19.18515266533474	1.6489742905629243
G_D7_53	0.8919451335181672	24.635048637326324	1.602514960684845
D_24h_241	0.8871402759957056	25.35081834810145	5.4778105746188634
D_24h_446	0.7815384615384615	22.24934184331375	5.37787214324239
I_D28_93	0.8171868478412094	23.078317025886307	1.950388708253114
D_24h_297	0.8814815862820277	28.791577886871053	5.945461356546479
H_24h_49	0.9050119331742243	24.21495055258636	2.0699439530455894
G_D7_11	1.0	nan	0.0
D_24h_261	0.9086511395150024	25.125033450787424	2.3612626968292836
I_D28_151	0.7798591822233706	21.21408909011357	2.005926886948089
F_D28_17	1.0	nan	0.0
K_24h_13	0.9229310401203283	22.547619032455668	1.5722352966795397
F_D3_41	0.6558251133031192	21.80201626208448	14.153514067157271
B_24h_100	0.9000386600104214	26.516133270936123	2.3290554977756006
G_D7_87	0.9128797961744686	24.434399446864827	1.6153182131355728
I_D3_22	0.7785817655571635	18.735860567744687	3.51367133216366
J_24h_32	0.6673663278833407	39.95441765370446	10.004957877417889
J_24h_35	0.7382338431179082	27.063865496689136	4.622597560152192
D_24h_234	0.892810415802406	29.588946623521014	7.549276597690503
L_D3_14	0.9999881320529513	11.224972160321824	27.433641305757586
L_D3_13	0.9999974568684896	5.196152422706632	27.195833178727145
G_D7_97	0.8473879781420764	23.023445320089298	2.908517260779107
F_D28_42	1.0	nan	0.0
C_24h_49	0.9020935025490834	24.150426774120024	1.7302527023711016
I_D3_148	0.8844854535370342	20.3746118754342	1.88595432883958
D_24h_461	0.898046468616345	23.96807863035906	2.2904086272295388
D_24h_235	0.8929332163889236	25.386486758738798	14.020444927910187
C_24h_76	0.11909650924024641	23.09622468965049	5.051311420840385
C_24h_58	0.7615100204884252	28.750713378838732	13.214676899072296
B_24h_102	0.7616463138851198	19.457545842620043	2.3349443959185088
H_24h_15	0.7290518191841234	30.747480405960488	4.946922871688773
C_24h_59	0.8586458255053732	26.51133021244674	2.311298780076096
F_D28_22	0.509927797833935	26.934957015652692	3.533159398050313
L_D3_73	0.9031387586990485	22.19163682039914	1.5007322431483239
D_24h_399	0.7565738889743195	18.17275788061514	1.6153182131355728
A_24h_5	0.820347394540943	20.425219512245402	1.950388708253114
D_24h_281	0.8893813091343955	24.788230261517445	6.206513754780638
D_24h_431	0.6384479717813051	19.256720620548677	0.7503661215741619
L_D3_78	0.7371315106155492	20.292890657176212	2.235795003320966
C_24h_37	0.6345975948196114	12.337080616217628	1.0546875
F_D3_1	0.6612968183648812	14.067891044445402	3.0401066650951982
H_24h_41	0.8427136767574597	18.226100396863824	5.4020768304450515
L_D21_52	0.9999889797634549	7.17627624575246	24.96121258651235
J_24h_55	0.7403502376512485	40.086108214763854	2.831963900061228
D_24h_434	0.8991258606018411	24.187428403076396	5.480317008323401
C_24h_4	0.9140802700124734	24.660831378215157	1.950388708253114
F_D3_8	1.0	nan	0.0
D_24h_428	0.9191352385923702	24.176013959253023	2.201753229850305
G_D7_48	0.9999966091579862	6.0	27.911543494653
D_24h_409	0.9124499305158179	25.702849334699266	5.4400754945789815
J_24h_1	0.9346197837877726	23.174987545441525	1.5413609106991295
F_24h_18	0.9999788072374132	9.764444444444445	28.78760490713082
D_24h_218	0.8924643839040239	21.67822639440131	1.8932220025082238
D_24h_262	0.8716421927301475	32.96696987869448	7.05562182351111
L_D3_2	0.9999618530273438	17.076737962030933	26.049123281417145
D_24h_268	0.7579283595710701	19.661842770692434	2.1255887281894985
H_24h_37	0.8481270195875055	26.874233430115545	12.414133790701529
D_24h_243	0.9367609625764989	22.437829389563298	1.396450229040584
D_24h_314	0.928639931801229	23.554636594465325	1.1361749665819523
G_D7_30	0.7348674882757117	27.63393921815294	1.527938063719371
B_24h_94	0.8685102196961416	18.850646232171474	1.0867521674409029
D_24h_227	0.8968075241753874	27.73652956216035	2.1892431670628207
F_D14_3	0.9247512579403929	22.11181585349338	1.2729820888125252
F_D3_55	0.8483924306448649	30.695722680722135	2.2541465697271104
D_24h_328	0.9174725486418802	23.87358392684735	1.93625527053027
C_24h_47	0.8866394787723203	29.595874733624758	5.2734375
F_D28_21	0.9397285144292681	24.01529498233269	2.3023690669205275
F_D14_56	0.7304055137041192	30.867098932833247	2.251098364722486
F_D28_18	0.9999847412109375	8.114408259335795	29.233055488660863
H_24h_43	0.8915645533652993	23.792573092872278	13.71594459854912
F_D28_50	1.0	nan	0.0
C_24h_19	0.9009803198938601	22.843003102746117	6.790810872398634
G_D7_54	0.896247369651625	26.846131670299275	1.939798284052365
J_24h_29	0.7236600812931279	44.932418731316865	5.73261319154766
F_D3_47	0.9999983045789931	4.242640687119286	29.011658528364183
B_24h_112	0.8623230787226576	28.901795838349894	6.247313875903988
L_D21_35	0.9252269125486241	21.941787616353537	1.2943782442016323
C_24h_65	0.9999966091579862	6.0	28.092266107223576
B_24h_71	0.8593752126863132	27.710295067205408	2.674854424339061
K_24h_7	0.8853976871304801	23.772837241233997	6.961568784505849
L_D21_77	0.9999601576063368	14.301011575772613	27.404842466706498
L_D3_74	0.8747866374055109	24.515565985913863	14.67279225367589
I_D3_74	0.8161354759846159	27.499887953396126	2.483158605517628
I_D28_22	0.2994752623688156	16.21823141003321	2.5486597465935406
F_24h_24	0.7219852656068243	16.6516334316956	1.1117382399029458
D_24h_383	0.7144886363636364	20.968347720660258	4.806116403377315
D_24h_436	0.7429544164932854	35.67688016464781	13.48318451436594
B_24h_74	0.610079575596817	17.456134275662976	1.4111243647022222
J_24h_60	0.9132618790339068	23.481630255197963	2.1892431670628207
K_24h_8	0.9129818181818182	22.207186516995055	4.700665106280839
C_24h_70	0.9073730004078489	24.26665488963939	2.308326047295962
C_24h_66	0.678511452945523	40.65728113045148	7.710367570123116
B_24h_101	0.8349338030569918	31.38132549485156	2.7357697335770514
D_24h_450	0.8316104868913857	22.46526167575085	2.1512765332834944
B_24h_114	0.9245104352107875	25.5938762418654	1.5765965680164504
D_24h_403	0.9075822444112848	22.245096169717144	2.029747040119778
B_24h_105	0.9300073202319951	21.298130933716667	1.7262796714050275
L_D3_61	0.8834733716596121	22.983194103424985	2.2265625
F_D3_11	0.8352117332371592	28.06543383431632	1.8786585400642264
G_D7_74	0.9148418491484185	25.56352717069933	1.1117382399029458
D_24h_388	0.7651936349693251	32.181061649310145	2.182961251194979
I_D3_61	0.7398036635968019	27.130079414319997	4.491508100797688
F_24h_42	1.0	nan	0.0
G_D7_52	0.8754732196859389	29.765116112691036	2.109375
C_24h_7	0.7939763488543976	36.79178209112595	6.337883101401544
I_D3_44	0.8117131910235359	21.115977231985962	2.6799835842256106
F_D3_3	0.8667977259444238	22.80813871172441	2.266298391306295
F_D14_52	0.9098683658925127	22.642918457893067	1.1117382399029458
F_24h_48	1.0	nan	0.0
C_24h_61	0.8645738306054914	24.55349630589077	6.712501636696728
D_24h_301	0.729816685372241	20.784004762532625	2.337883282413282
K_24h_17	0.9249972279862508	22.541603975566613	2.5701225233743723
G_D7_79	0.7903289734443123	18.75512493874843	1.3361430762880522
L_D3_49	0.9999915228949653	7.36169599353536	25.094547776857823
L_D3_1	0.8393167131041123	25.007738071013147	2.483158605517628
I_D28_160	0.6626248216833096	22.2354831181743	5.203969526056528
F_D28_2	0.9209012464046021	26.24565432239601	2.4886828806556993
F_D3_65	1.0	nan	0.0
H_24h_26	0.9138019849582747	24.39471368298055	5.922318172731224
A_2h_20	0.9999474419487847	9.265579432385994	27.103267278466056
K_24h_6	0.8530680395157924	19.86994345131258	2.4044864682050617
D_24h_415	0.6435385949696444	22.463007626523982	4.653686637108933
F_24h_50	0.9999983045789931	4.242640687119286	26.500962725731778
L_D3_40	0.7290748898678414	24.402507698863612	3.6195574714407424
F_24h_3	0.9350672873159335	23.562105061929024	1.486942680521428
G_D7_93	0.8808764220790947	27.381885198676965	1.415981950030614
D_24h_410	0.8818936902962398	25.838740181528696	6.784741324748498
D_24h_289	0.8717200241139702	28.099375380160378	4.18114752536983
G_D7_65	0.9073695934657509	23.466727510706733	1.4111243647022222
D_24h_430	0.7770290067389394	16.280156456559634	1.0546875
F_24h_26	0.8340996644712315	17.27922400937785	1.632233001232514
L_D3_18	0.8728578158249541	25.7817960807543	2.115875400617319
D_24h_435	0.847862585561152	19.594841742333475	2.4385139117208765
D_24h_416	0.8127192334054592	34.063503506629715	2.4469468380259105
D_24h_392	0.7055276381909548	28.356970758431974	1.5722352966795397
I_D28_95	0.8166757961123366	27.852401720447286	2.824680654654832
K_24h_18	0.8264018005675702	20.728012186282523	1.8565991622368976
L_D21_53	0.9999957614474826	6.708203932499369	26.684548422480727
C_24h_14	0.9048102094240837	22.72870318461992	7.0876643086113
I_D3_7	0.8505051076714112	21.342738650970826	3.1748946525337653
D_24h_370	0.8350918615804619	22.20190558078201	1.773368666065026
D_24h_364	0.8833814234679858	28.999842543422094	2.6876589705889957
D_24h_389	0.9999771118164062	7.711859493426209	26.2031354818852
I_D3_88	0.8753844017221197	23.575137524407218	2.115875400617319
D_24h_423	0.8955112776357906	26.83556533597863	2.4130383142938285
I_D28_68	0.8080182914810581	23.776592154563414	2.3023690669205275
G_D7_82	0.8790421612771183	25.85809808740446	1.0867521674409029
C_24h_57	0.9158191719703431	25.819116862650876	6.516299425527114
H_24h_45	0.8931142558647545	23.695416072714046	1.5634762575148047
C_24h_9	0.8927225723603062	24.107655936642303	2.8728868762807647
D_24h_345	0.8366701791359326	26.187566388747747	3.243363867913605
D_24h_338	0.0	8.963860216638265	3.7076465670835255
G_D7_21	0.8437303087586642	31.288434829158096	1.5765965680164504
F_24h_44	1.0	nan	0.0
I_D3_43	0.919973156614378	18.17538767713388	2.1320396951554983
C_24h_2	0.9233318058444077	22.403305791712544	1.939798284052365
G_D7_64	0.9148224723689921	24.15451257381203	1.8342745127927964
F_24h_4	0.8751634136831724	32.64821439246597	3.5117165774464913
H_24h_12	0.8426779171755301	16.04941289347543	2.1384712020579677
F_D14_43	0.9220606826801517	21.823249003932595	1.1660009028593203
L_D3_80	0.8636806749499282	26.135002014630544	2.112627700467181
I_D3_42	0.7654369698165319	19.088199139535945	2.4385139117208765
A_2h_7	0.999969482421875	14.928082945161421	28.49994217716174
F_D14_49	0.8930726087615583	24.72023073850345	1.396450229040584
L_D21_13	0.9999177720811632	17.215185043906338	29.631062720221284
D_24h_432	0.8157765801077903	16.869203392424467	1.117897501660483
F_D28_1	1.0	nan	0.0
I_D28_98	0.8368578528322937	23.547925931413303	1.8968453972154664
F_D14_30	0.8858939802336029	22.320832697055852	1.2890625
J_24h_49	0.897957750188772	24.659234910231692	2.0995866641213574
I_D3_139	0.8484309490534875	15.286156729212633	1.0546875
A_24h_23	0.9999949137369791	7.3484692283495345	26.3121822093339
D_24h_393	0.5207100591715976	15.077718377712412	5.4173082803091654
B_24h_119	0.7137127289238686	36.57048792340463	4.576318169476555
L_D3_65	1.0	nan	0.0
H_24h_18	0.8149522799575822	29.250042531973783	7.202980950294989
D_24h_368	0.8807651684074639	28.582007427591762	1.8968453972154664
L_D3_58	1.0	nan	0.0
K_24h_11	0.8380909735437889	30.820534829196717	4.121602826969291
I_D3_17	0.5724572457245725	15.861460701556405	5.3201059981950785
L_D21_45	0.9999805026584201	8.963860216638265	25.986047375526834
G_D7_43	0.9172638853340158	20.758507255080676	1.2008145428858903
I_D28_159	0.03722386502000348	21.037710643900237	5.125529936397431
F_24h_7	0.0	3.0	6.581306757233893
G_D7_69	0.9999974568684896	5.196152422706632	27.54230366565109
D_24h_263	0.7911473500291205	17.521138361390346	1.5098553195381008
C_24h_44	0.5976116999865826	26.2744211917949	2.8609114724375866
D_24h_265	0.7602011945928954	25.292747300441246	5.789821559547949
H_24h_28	0.8382327660305999	19.363869699771023	2.34375
B_24h_84	0.6207349081364829	19.94066005742453	1.2943782442016323
F_D28_5	0.7856677524429967	15.504188955353447	0.9447958298787362
D_24h_271	0.8965018373310958	26.53707581065827	2.6671421898611816
I_D28_82	0.3416468725257324	24.364425031674617	4.398826026357061
H_24h_55	0.8913132756003929	23.673892223436773	1.8932220025082238
I_D28_73	0.1872541306058222	23.229898042525022	4.247945850091842
F_D3_13	0.8518748999875541	35.15386555268304	2.2234764798058917
H_24h_40	0.8922295498300086	26.256045036577408	13.16470000310964
D_24h_239	0.9096289127926452	28.287412539387013	11.688828989446773
D_24h_425	0.8326482677627716	16.141185792496128	1.0012504389043981
D_24h_254	0.7507481829841812	18.565288081322198	13.950235475583154
I_D3_40	0.7287468149177669	15.454951676900535	1.3361430762880522
H_24h_44	0.7310493660642029	19.254421661448436	1.1777197993501043
I_D28_65	0.7809074410163339	22.070252915318164	2.9390475478088565
I_D3_38	0.6981748113258042	23.643169239264353	2.636067627937967
B_24h_83	0.7614533965244866	23.423248495098218	4.831764405020696
A_24h_33	0.9999677870008681	11.766699857627128	29.384400507140903
F_24h_15	0.8522639864622327	23.67858194572598	1.8454705954715183
F_D28_53	0.918721408637109	22.589832745928955	2.4044864682050617
I_D3_160	0.8229268292682926	15.467743129681478	1.4111243647022222
L_D3_71	0.7858897709359955	28.050392295750047	3.452559342810055
L_D3_67	1.0	nan	0.0
F_24h_59	0.9001830865141718	24.831348786188506	1.9433348380988673
I_D3_98	0.9008719886831493	20.860527134232825	1.9539060938124686
L_D21_61	0.8980915945141732	27.73925339462081	2.217291554112246
I_D28_21	0.7713596479601305	23.339886973289936	2.415882202510348
L_D3_60	0.8148316175187577	29.974518101273564	2.7781100604210227
D_24h_361	0.9133462379647552	23.16098169955308	1.4111243647022222
F_D3_59	0.8719191389962233	21.847385888986434	2.4665115445135766
L_D21_48	0.9486019259774916	21.327791647662053	1.171875
B_24h_99	0.8659384025851469	28.43121389501247	2.6851029462631875
D_24h_288	0.711864406779661	20.665215072644095	2.7282297015990977
L_D21_34	0.9274175702589068	27.39446792866091	3.1640625
J_24h_36	0.8537509056181255	24.477363813418812	2.2110893278257664
L_D3_64	0.7757819758439145	33.74265511810319	2.8728868762807647
D_24h_414	0.2998949721272184	24.650858871572364	8.564313933090686
D_24h_362	0.8809160305343512	15.668283748490506	1.0676289350559727
F_24h_47	1.0	nan	0.0
D_24h_440	0.7810536491058483	20.68094065468083	1.0611779458754786
H_24h_8	0.8276092587950197	26.129852494365384	4.384754750125713
H_24h_19	0.914247317140655	24.719096767802	2.2265625
F_24h_65	1.0	nan	0.0
F_D28_27	1.0	nan	0.0
F_D14_9	1.0	nan	0.0
F_D28_43	0.9175713023905178	20.348830767759022	1.5007322431483239
I_D3_159	0.7429926692539888	18.385250548292497	1.0546875
A_2h_51	0.9999991522894965	3.0	27.615999576643745
F_24h_32	0.8556473350143465	26.1940997463887	3.558334324380229
G_D7_70	0.8477068129760826	25.20139332317576	15.144869277405055
I_D28_17	0.5040606388738494	24.146591018861645	3.1640625
F_D3_52	0.9014094833116443	23.800283400060707	2.2141926126200606
B_24h_85	0.8892734605429483	23.85187392295427	2.05329087514866
L_D3_55	0.9122903190439645	24.47328312706737	2.5024402153198384
F_24h_46	0.9069492808478425	22.870736820241355	1.2890625
J_24h_27	0.8735197442478274	27.96292703526919	1.351472179062984
J_24h_56	0.9015364102882126	22.706711713862223	8.001426569583545
I_D28_18	0.7177489177489178	19.181472920804644	2.831963900061228
L_D3_17	0.9989217122395834	28.479047263262743	32.63961149096677
H_24h_31	0.8766113019635035	23.36798511452547	2.594055893106874
L_D21_73	0.9235326452085751	22.910947594384403	2.1608307321780202
I_D3_93	0.8742193598750976	23.646569626383275	1.9539060938124686
C_24h_26	0.9002329623192693	25.684751600761803	2.05329087514866
L_D21_40	0.48664222105814564	17.507680699858817	3.0491277729510204
D_24h_277	0.9266403314384816	23.601392121510084	11.9881151473097
C_24h_73	0.9054343625952858	24.112538563752533	2.4469468380259105
D_24h_348	0.8872027608377062	27.129615702360596	1.5324254098385182
I_D28_87	0.6360522372083066	22.258200015329898	2.2904086272295388
B_24h_82	0.8844695028190671	17.379367229992067	3.226382788578798
D_24h_419	0.8842185345442443	27.261270605770555	5.345856903729864
H_24h_11	0.7833119383825418	21.110466352602646	2.238864043891734
F_D28_3	0.9332671793599603	21.902449527055857	1.0867521674409029
L_D21_60	0.8345926077190117	26.03476533278237	2.102854505264808
C_24h_39	0.879869878398265	17.52605848548123	2.1223558917509573
L_D21_65	0.9999847412109375	8.834674778007715	26.66730244196533
F_24h_58	0.915413307664541	23.5373131187207	1.88595432883958
D_24h_376	0.9222928455158514	26.389963988696206	1.8565991622368976
L_D3_31	0.859258587598797	25.507492430687492	3.084948417442543
F_D14_44	0.9999991522894965	3.0	28.071726889985545
D_24h_315	0.8058746890915551	31.690899617916983	2.5727927812617364
D_24h_455	0.9256056205481008	25.72742827330554	6.670429439417675
D_24h_242	0.9076356167693609	23.65710988385117	2.109375
F_24h_43	0.936907570233755	21.62476139147808	2.1608307321780202
I_D28_97	0.818297947317417	25.1196585340062	2.1923773750628563
F_D28_11	0.9206679035250463	24.63470798396665	2.9296875
D_24h_306	0.5484913340887154	49.61006462931509	3.575659289623209
A_2h_52	1.0	nan	0.0
L_D21_76	0.9429453153931613	24.634169201560535	1.7617144193405752
I_D28_86	0.0005837711617046118	12.406330413395812	4.678702682268077
F_D3_67	0.9090339294668227	23.555397696801823	1.8342745127927964
E_D35_65	0.9199230313795145	23.23665550640886	1.2234734190129553
G_D7_98	0.8658493870402802	21.11126013247963	1.2290728689493964
F_D14_8	1.0	nan	0.0
F_D28_26	0.25961538461538464	17.364353446155913	4.716705890038619
D_24h_448	0.6455813953488372	22.51984057266809	1.2065191571469143
G_D7_95	0.8732910892927604	26.695130811172753	1.632233001232514
K_24h_9	0.8515803433286672	28.99512955813634	2.3053494811999222
F_D3_48	0.9999126858181424	16.332301895650538	28.99153381942951
H_24h_6	0.8388006531096928	27.258908386550388	2.559413632950182
C_24h_32	0.8978265355251392	26.554970150183127	5.638411745493473
F_24h_55	0.8853957229025772	27.641548467823547	6.364910444062627
I_D28_47	0.5458581195063482	28.601537874013	2.8076129415728763
F_D28_60	0.9408682855040471	19.460357120478466	1.5324254098385182
L_D21_17	0.999908447265625	22.844116800038282	27.09515905181161
L_D21_49	1.0	nan	0.0
D_24h_363	0.9042056719962445	23.829868343827023	3.153193136032901
I_D28_42	0.5871019750100765	18.93886257387577	3.6946600243205734
A_2h_27	0.9999779595269097	8.975319443922967	27.778381680175887
H_24h_34	0.8649576189701336	27.34367324096937	2.266298391306295
L_D3_51	0.8915076575445644	24.857555969129276	2.551352467626239
I_D28_88	0.8039939886395476	25.91492626051244	2.036501624646418
E_D35_120	0.9999847412109375	12.727922061357855	28.058759886132822
G_D7_31	1.0	nan	0.0
D_24h_451	0.8909479238645643	27.359539914871856	6.670429439417675
L_D21_63	0.6874251497005988	30.417429194262763	2.1512765332834944
B_24h_107	0.7951444485500404	24.656095713709277	6.1687838382430575
D_24h_377	0.7737404580152671	26.38938436490369	2.2723499331639045
B_24h_121	0.7228985507246377	22.415518155213682	3.1640625
C_24h_18	0.9248894560346619	25.87385447930988	4.244711783501915
L_D21_83	0.8714318867486656	24.63532507700154	1.4542586303895535
L_D3_43	0.8742459230617762	26.256724883727465	2.5701225233743723
I_D3_92	0.8797231035477358	21.093595085180752	1.8267723361078003
F_D14_47	0.9999991522894965	3.0	24.796719930989614
J_24h_2	0.8526071353177116	27.50764841410719	6.124098108025275
D_24h_351	0.6374216651745748	16.544187999820494	1.567861893780428
L_D21_32	1.0	nan	0.0
I_D3_21	0.8658075935159404	21.309041288417315	3.166231895181163
C_24h_13	0.9356025917926566	23.221687006148162	1.2512201076599192
J_24h_5	0.8935089078233928	29.322080796764062	2.154465973927762
D_24h_316	0.6608187134502924	20.107244299756566	2.266298391306295
H_24h_50	0.8008731506184816	23.23632944621337	1.9220179062722726
L_D3_59	0.8881100499430474	25.837245734005585	12.424638548722704
F_D28_25	0.9269551792348145	25.568347495973978	1.1117382399029458
L_D3_54	0.9045796282119232	22.525672370667444	1.2943782442016323
A_2h_48	0.9999508327907987	13.41377832933619	28.576695093054518
L_D21_62	0.8884632187384481	26.00704011683204	6.607338449536148
H_24h_20	0.8556841054509156	29.170866212715747	5.6188931694079
I_D3_48	0.7217530244236475	18.746976380757978	1.3258252147247767
B_24h_116	0.9093964321303659	23.94619890590127	2.2079816814160282
D_24h_275	0.9075571031795382	24.61456013440373	7.22202137724872
A_2h_37	1.0	nan	0.0
D_24h_379	0.8753182069728832	23.491590953467234	2.3930364675775944
L_D3_52	0.9999796549479166	13.29147880332168	25.540692342456797
F_D3_5	0.47285886610373945	16.537933268428574	2.167176797918781
H_24h_42	0.8955351083474061	23.219530974321835	5.7981172860248344
J_24h_39	0.9113166802848138	22.350147761657176	2.2783854017840133
I_D3_97	0.8543371522094927	23.95034028863815	1.6448049430802576
L_D21_66	0.91195050302857	23.821589034461752	1.527938063719371
G_D7_92	1.0	nan	0.0
D_24h_279	0.9013242328783105	23.746922877214203	5.7421875
F_D14_29	0.9078432369237025	23.986099246773612	1.6819570423133583
A_24h_24	1.0	nan	0.0
H_24h_17	0.8412679845595976	25.900345153557712	2.1223558917509573
B_24h_120	0.8487221930639105	21.128585796871093	4.246329124685962
J_24h_9	0.8798903300643256	24.99261231345559	1.773368666065026
I_D3_83	0.8411616776182363	22.38146027493504	3.651664793175676
D_24h_357	0.8106405978286413	20.540775047640363	3.5019264369102974
J_24h_59	0.8867375618415213	22.789701915613236	3.517577582766477
A_24h_42	1.0	nan	0.0
D_24h_273	0.9241947390915802	24.4560736295484	1.773368666065026
D_24h_412	0.8715651513232874	30.254280540762416	5.939684014441025
L_D21_47	0.9153307347381378	24.73247375346448	2.1255887281894985
L_D21_58	1.0	nan	0.0
L_D21_16	1.0	nan	0.0
I_D3_71	0.7253801022017539	22.12708613576753	2.2874087456183365
F_D3_60	0.8857142857142857	21.81623760118282	2.1512765332834944
J_24h_37	0.8997769724003345	21.023020574322654	2.3612626968292836
L_D21_54	0.9341961123990523	22.187686463348577	1.267576620280309
D_24h_350	0.9039697073155591	24.483535244175567	6.918033817099426
H_24h_7	0.7462960836108878	24.058528005536687	3.795500329851948
A_2h_9	0.9997660319010416	18.241759863397224	29.480518179781672
F_24h_2	0.9025039798848437	26.40944521593575	5.497830049565579
E_D35_74	0.9293217655061667	23.179324148986247	1.1117382399029458
D_24h_452	0.8544556223584737	25.971236219603956	2.073258517143062
D_24h_292	0.6274509803921569	15.379054656291368	1.0676289350559727
D_24h_386	0.7788715486194477	17.247052601002988	3.53510229585899
D_24h_313	0.7823647294589179	16.23652141391026	2.4609375
A_24h_11	0.9999754163953993	16.155494421403514	29.798364130985657
D_24h_456	0.897361413701283	22.84778659270399	5.082480103640963
L_D3_9	0.8083762886597938	24.806933171942877	3.558334324380229
C_24h_27	0.9032172193489504	25.13469466294546	3.0219836620846
F_D3_4	0.7684507042253521	30.83067334092535	2.430051721093092
B_24h_115	0.9287055908564121	22.946131923688494	2.167176797918781
I_D3_149	0.8329782356589983	21.764387318910376	2.664566484586423
A_24h_15	1.0	nan	0.0
C_24h_54	0.8603659450401232	29.20112526139776	5.944306337330812
I_D28_139	0.28576169930302026	19.016494484354986	2.251098364722486
D_24h_291	0.8592431872277725	27.28679264259675	5.15225342272983
K_24h_19	0.9041461221198871	24.173699958038835	2.2571906583115107
D_24h_429	0.8095744680851064	18.793911500046736	1.0080849922315578
L_D21_71	0.7526016064108034	27.202213481617793	2.580786977993583
C_24h_31	0.8898856761668161	23.619087364654376	1.773368666065026
G_D7_34	0.9999923706054688	9.0	27.870676295489652
D_24h_358	0.7849607790100082	17.41333780335419	1.2621480016721494
D_24h_373	0.8715019988577956	26.396191795719027	2.76324049747303
L_D3_75	0.9999864366319444	7.902732010217014	27.05458146817224
D_24h_280	0.9148314329230642	23.02969565494046	2.390165396996618
K_24h_14	0.8789823515929407	28.31681760686442	1.9112702848007919
F_D3_9	0.9999974568684896	5.196152422706632	27.764041132019468
G_D7_46	0.8977603221556588	26.156547371296313	3.1640625
F_D3_22	0.6051520634100112	22.734217337034888	3.575659289623209
E_D35_3	0.8561169530648884	20.741326457010068	1.8192392222179716
D_24h_274	0.8135898977751053	17.85685203999443	2.1892431670628207
E_D35_67	0.9183889641581475	21.886221730167982	1.3101960805662831
L_D3_19	0.8041057475019739	22.43307677560394	11.186957149015376
G_D7_72	0.9159316053738635	25.59174447236509	2.1892431670628207
K_24h_5	0.861654630989123	23.822962980698858	1.9076742886054343
D_24h_353	0.8681164124202099	26.131220975227833	2.9784996157356645
D_24h_309	0.7859226615355968	18.830205982465227	2.6516504294495533
G_D7_85	0.9172777268560953	26.349627749051006	1.3361430762880522
L_D21_44	0.8970460720272848	26.88094988692494	3.594811324260461
D_24h_232	0.9136393374883784	25.626263025636117	6.753295094167457
G_D7_38	0.7259752616555661	14.804874751427416	1.351472179062984
C_24h_6	0.5898371018721128	22.24635090558206	2.308326047295962
B_24h_76	1.0	nan	0.0
K_24h_16	0.6971175743379531	33.66190580278195	7.194396317892576
J_24h_44	0.923728813559322	24.43534017020562	1.496149843922309
F_24h_17	0.9999542236328125	13.530828996529864	28.275719201935765
L_D21_78	0.7727161997563946	25.5165617569677	1.7262796714050275
D_24h_310	0.799061767005473	25.089832366069864	2.604622355964008
G_D7_28	0.43731039166855334	24.648896799821863	6.4718912210081605
B_24h_68	0.9052902205082567	25.31539740201347	5.296823146870089
L_D21_57	0.8946094349648698	24.086996417170237	1.2065191571469143
D_24h_255	0.8992151529550556	28.612354168127034	7.96271600594962
L_D3_47	0.8751774775871162	24.650292855968157	2.3699705175183614
C_24h_34	0.917702554365562	24.335504816758387	1.5939223252424348
D_24h_334	0.8628475851975748	19.820682689525913	2.8990586430124172
C_24h_8	0.8992849775353577	27.445620293786885	7.009732700971022
I_D3_95	0.6925133689839572	34.05111518951314	6.049645077722019
D_24h_299	0.7599722511272979	20.79379496308582	3.666676839178597
D_24h_276	0.5975331201461854	25.388499892897926	8.396711305159151
I_D3_65	0.8705045999442431	23.98415601166476	1.5722352966795397
H_24h_27	0.7971919255714529	28.47781644162504	8.396711305159151
F_D28_31	0.8696154047956346	21.424450678025615	2.109375
H_24h_33	0.7515425131677953	20.727029045048663	5.38297691149493
C_24h_60	0.8807402135231317	24.232146917261392	1.3766414208364137
G_D7_24	0.8890731909599834	26.721937416560024	2.063298850975665
C_24h_16	0.9112077112077112	24.699574878664944	7.859429361144008
G_D7_39	0.8953640404946019	25.202652204598365	2.109375
E_D35_71	0.917883546159956	22.37394788217882	2.26326655263609
F_D28_24	0.5041459369817579	17.319743736069885	2.9877067462457725
H_24h_47	0.8544609253929599	23.231143209830474	2.112627700467181
I_D3_141	0.8993311808118081	21.721453889114763	1.527938063719371
I_D28_134	0.40221352409232014	26.64197523521739	2.430051721093092
G_D7_61	0.9999932183159722	7.278427133880636	28.225893250784598
I_D3_134	0.8308184727937814	18.684501960318283	1.2943782442016323
F_D28_8	0.999983893500434	10.000182960605262	26.966878284556085
D_24h_247	0.801135913353586	30.181993276410193	12.268921233044749
B_24h_87	0.7134986225895317	19.4852532943628	1.267576620280309
H_24h_23	0.8686051935935313	27.274052405465206	4.8046875
F_D3_27	1.0	nan	0.0
C_24h_75	0.8034164099691963	16.958804905777694	2.266298391306295
D_24h_406	0.8360910503702349	19.899694207484874	1.3412722432335467
L_D21_42	0.8426954837394229	26.787070785509936	1.4495293215062086
F_D3_46	0.889425583884513	20.28335342519611	1.381620248736515
D_24h_442	0.8772323384566851	28.318301731331054	5.33685822034486
I_D3_47	0.8363431151241535	19.83826776248066	1.88595432883958
B_24h_73	0.777370057621174	39.732183868145086	7.183890058122236
B_24h_67	0.9050422318914768	23.11167946094849	1.267576620280309
F_D3_44	1.0	nan	0.0
F_D14_27	1.0	nan	0.0
H_24h_32	0.8819315574179387	22.560968640474734	2.4748490721026806
I_D3_82	0.7936777341678158	23.343165050049077	2.109375
D_24h_365	0.8501062632829104	26.493533780821508	2.6671421898611816
C_24h_42	0.9325329469399021	21.834057884440202	2.311298780076096
K_24h_15	0.9046306057902846	24.45485806249213	1.9956312147570003
I_D3_96	0.7486631016042781	15.311208033261124	1.1361749665819523
A_2h_47	0.9999847412109375	10.33507552019967	27.59983321429735
A_24h_4	1.0	nan	0.0
B_24h_77	0.8831248092767775	16.144737720869536	3.1640625
F_D3_50	1.0	nan	0.0
J_24h_18	0.867051284100171	26.65426582736061	11.279867578906067
C_24h_41	0.8753381813995433	30.297818063608034	7.603653842582032
G_D7_57	0.914350499879754	25.73281838293069	1.6448049430802576
F_D3_20	0.8126779385276858	31.121518619512024	2.036501624646418
L_D21_9	0.926832696858234	24.693238037180045	2.2993847894939745
I_D3_18	0.8744622991347343	17.134004242071036	2.109375
D_24h_318	0.683111954459203	11.933928104617697	3.7076465670835255
C_24h_40	0.892048491586667	25.4751663288686	1.3716445207874561
L_D3_48	0.8629819701167174	22.763137326974068	2.1608307321780202
G_D7_44	0.9004801511295358	25.104012112410388	6.2900329220248326
J_24h_53	0.8569414034957509	29.289997856242337	6.325954488874585
D_24h_321	0.8850727698851306	21.27687532254225	5.649361309309664
F_D3_21	0.7376541428598911	31.102645180533543	2.415882202510348
G_D7_99	0.906452367948818	23.260502732237985	1.4111243647022222
C_24h_56	0.7738918259455063	21.566641007960193	1.1660009028593203
C_24h_38	0.9213517068857692	24.806893485215184	1.7421174313263874
F_24h_29	0.9331915109152611	22.706486944204315	1.267576620280309
C_24h_11	0.8656452726017944	26.203675988101732	3.5660447003210014
I_D28_40	0.009799418159546778	16.064709609558392	5.287741018443037
F_D3_7	1.0	nan	0.0
A_2h_8	1.0	nan	0.0
F_24h_27	1.0	nan	0.0
G_D7_13	0.9004461795872839	25.470416978661866	1.425647468038645
D_24h_307	0.83727959697733	18.62636665629491	1.0546875
F_24h_25	0.9283626911216236	23.854773959767055	1.7578125
E_D35_75	0.9216563898713575	19.92394453954971	1.381620248736515
B_24h_86	0.2826552462526767	10.028310781294703	1.3666293503543674
L_D3_66	0.8702052370842179	25.118764915810207	2.1223558917509573
L_D21_75	1.0	nan	0.0
H_24h_57	0.9168684940734919	22.487356035490357	1.3412722432335467
D_24h_337	0.9124002900652647	24.513472485831475	2.2234764798058917
D_24h_402	0.7787954932317419	23.446606881154086	2.5701225233743723
C_24h_53	0.8639585883312934	26.401747122107004	6.663219832420078
G_D7_58	0.881831540029388	22.670635818168932	1.2943782442016323
G_D7_29	0.999892340766059	19.132155375526995	29.59697856431833
K_24h_1	0.8115147361206305	17.76626207009027	15.823784341266355
F_D28_4	0.8871026190084006	28.748386975904396	2.102854505264808
B_24h_90	0.8809199480470111	23.380236337875026	2.320194125768359
F_D14_53	0.8806430659304969	23.22067866550981	1.415981950030614
F_24h_30	0.8901808267511326	23.31716846402755	2.540564459610797
D_24h_404	0.8653410811356395	32.348838331182606	8.375422680565142
D_24h_267	0.9040534807858281	22.731428699193106	5.352275271876204
G_D7_78	1.0	nan	0.0
I_D28_43	0.8083666745116498	21.065934364560363	1.9644204626062747
L_D21_67	1.0	nan	0.0
D_24h_449	0.8259879991723568	17.570835819975855	1.0867521674409029
L_D3_57	0.8911925145109002	25.198743560489934	2.1735043348818057
F_24h_53	0.9060387202101041	27.166676954551818	5.530207131561055
C_24h_3	0.5394662123793299	22.68390943296496	2.1640060913225847
D_24h_405	0.9018785369469706	26.000891378896927	1.640625
J_24h_23	0.9270436385986478	22.10458760312105	1.425647468038645
F_24h_22	0.6112366984617081	31.592687242556547	4.79324093817599
C_24h_52	0.8524773203070481	16.40651812488656	1.7887895534148923
I_D28_79	0.8164467005076143	22.956685054823126	2.1640060913225847
D_24h_300	0.90625	25.89205684733713	5.6929489694489614
F_D28_52	0.9018505376931055	25.989261468362116	2.2541465697271104
I_D28_70	0.8248082638787854	27.211067614211238	1.8078806977197084
B_24h_70	0.8396610317819169	30.314999178269726	7.062430862493452
B_24h_118	0.9004398098886288	27.20104608577264	7.5991372672844415
D_24h_424	0.7590486039296794	16.73476989354013	1.195082698498309
I_D28_54	0.7537857543466069	18.033761509408453	1.4495293215062086
I_D28_7	0.7837765482777084	25.29869670052476	1.7926240477474635
D_24h_384	0.7618445988629186	16.141688698892562	2.1512765332834944
F_D3_24	0.6301838392475417	15.433233923614377	2.005926886948089
F_D14_7	1.0	nan	0.0
L_D3_44	0.9158353764668451	21.165624342926755	2.507922018636644
C_24h_22	0.572317510969286	37.069872575127626	8.517685387208708
F_D28_67	0.9390039474395717	22.53578468029005	1.0546875
A_2h_30	1.0	nan	0.0
F_24h_52	0.9057108863771565	23.756704811999608	2.415882202510348
B_24h_113	0.9184872683441314	24.15217878725536	1.5234375
A_24h_14	0.9999864366319444	7.902732010217014	27.136435071660344
B_24h_106	0.8759959517894931	27.739217760446753	7.331480774820493
C_24h_1	0.8869051341379526	23.085379417594364	1.769492445766582
D_24h_233	0.8884997633696167	26.528937091587636	2.201753229850305
L_D3_72	1.0	nan	0.0
B_24h_80	1.0	nan	0.0
I_D3_132	0.8607036717476751	20.93117273140398	2.6568243864268672
I_D28_80	0.2546601663320906	18.414053417377342	3.517577582766477
L_D3_70	0.6700719274470969	22.733190246038443	5.552511440851
F_D28_32	0.9389147595686929	22.033809187318603	1.154163023647981
D_24h_371	0.8686725104635552	28.5501618888254	4.993892754530277
A_2h_6	0.7615075687364844	22.617058261155698	2.5133918659602204
F_24h_67	0.9460040834184046	22.98989660920887	1.527938063719371
A_24h_31	0.9999983045789931	4.242640687119286	25.675832061508373
H_24h_39	0.8815604012934251	23.4319202327684	1.939798284052365
H_24h_30	0.8421737715587374	22.52721195776152	1.9112702848007919
D_24h_444	1.0	nan	0.0
D_24h_286	0.6117054751415985	13.327068777733947	1.7302527023711016
H_24h_25	0.8354666407691561	25.184063211513536	5.00625219452199
G_D7_5	0.833040332237764	32.88736341720495	3.226382788578798
B_24h_111	0.9044652733306165	27.16305368411392	8.140947390449254
F_24h_13	0.8809103139740327	28.326295523639118	1.9220179062722726
G_D7_19	0.9071135819502496	21.011553876970595	1.0676289350559727
I_D28_8	0.9041988595690059	23.61489169386555	6.575043815205721
L_D3_45	0.999955071343316	15.4070439245168	28.353805625648054
L_D21_12	1.0	nan	0.0
F_24h_31	0.8699041398925524	21.413821227134623	4.225255400934362
F_D3_45	0.5853140916808149	18.55885380048642	2.346677858730561
D_24h_367	0.8680904522613065	15.94384064213415	2.109375
L_D3_39	0.9065857885615252	23.076860585850433	1.7022467632422598
G_D7_56	0.9999669392903646	12.4296750667929	27.829008881948393
K_24h_12	0.8499771406178565	24.930575943843262	4.361201734201968
J_24h_31	0.8479272309059543	25.571404618612164	3.7298040147280194
I_D28_149	0.806727755003617	21.13638536089841	2.449751362542993
I_D3_20	0.8257254962899654	24.20593761928935	2.0765677906253144
H_24h_52	0.8043377226955848	24.733452870447827	4.624082732097389
F_D14_42	0.9999991522894965	3.0	25.120255207296115
H_24h_9	0.754179668933022	34.486913350802595	6.492018273967753
D_24h_269	0.8409485251590515	18.37755264633554	2.109375
F_D28_56	0.7922222222222223	27.79101376170576	2.8343874896362085
L_D21_51	0.8905705297168608	29.49152885374051	2.2265625
D_24h_418	0.8753719008264463	23.009288394493428	1.8342745127927964
I_D28_61	0.43143640726774085	38.3550776633233	2.9037918031321563
F_D3_25	0.8664022126792343	27.2270529724406	2.2110893278257664
G_D7_20	0.9999211629231771	12.018587151175714	27.54230366565109
D_24h_244	0.8680999418942476	17.743202482560722	1.3565433870457295
F_D14_59	0.9198822868101709	23.556728557086284	1.1117382399029458
H_24h_24	0.863385555227116	26.645813783825375	2.1320396951554983
J_24h_4	0.9077610601679321	24.592486657969044	1.5413609106991295
D_24h_236	0.8688683962002111	25.887879132258025	12.072018993446166
F_D14_46	0.8828488506011886	21.78507374350077	2.6876589705889957
I_D28_74	0.64606531434326	30.256166977428595	2.583446213091633
F_24h_8	0.0	nan	28.553378261709245
L_D3_26	0.47929838874158676	23.34003861585549	3.042364449784493
I_D3_39	0.9095624921198149	21.05705069948796	3.0648508196770363
A_24h_44	0.9999872843424479	8.198641528210224	28.05117263382785
L_D21_2	0.9999923706054688	6.770600440931532	26.58607065423605
K_24h_2	0.8492241840556447	18.608763965691967	1.0546875
J_24h_43	0.8882946579647087	26.331700145813144	5.0390625
F_D28_13	0.9278350515463918	27.669301343039088	2.9413829057838594
E_D35_6	0.9185689383248942	23.394387161965515	2.7781100604210227
F_D14_50	1.0	nan	0.0
L_D3_7	0.5770455972283581	45.210823952049935	6.539440513267362
C_24h_62	0.9110995404432571	27.58690201515155	1.765607715623363
B_24h_81	0.6520192508893073	43.15154121752754	6.172122226061106
F_D14_31	0.9020960181044237	21.662019217484357	2.0499440255315506
E_D35_77	0.9080319653257484	21.66567734480572	1.3361430762880522
I_D28_38	0.34570637119113573	19.042314856833503	4.46698091075295
D_24h_433	0.742914979757085	17.899844484084944	1.267576620280309
L_D21_55	0.9101913662661326	23.424902775858644	2.109375
D_24h_256	0.9204818175584558	24.85405273246131	1.7262796714050275
D_24h_250	0.9325645115118799	24.843493012586542	1.3258252147247767
D_24h_391	0.8904940899415787	23.69696447996497	2.3583529450193095
H_24h_29	0.8435830175847664	25.861008518649278	2.6799835842256106
G_D7_49	0.9123260894561342	24.149013539652337	1.1055446639128832
A_24h_41	0.9999957614474826	6.708203932499369	28.529079659716835
F_D3_15	0.8879216539717084	20.707291469804858	1.3412722432335467
D_24h_295	0.9225879834069316	24.18363522830521	5.656649243506486
I_D28_138	0.7705989110707804	30.04034071715353	2.3728660232011625
F_D14_58	0.8927023485535732	25.37338363459716	1.8932220025082238
L_D3_16	0.9999991522894965	3.0	25.092905982848272
F_24h_9	0.0	nan	31.040754539521302
J_24h_41	0.8670433024106827	29.317535553914382	2.141679712792625
L_D21_25	1.0	nan	0.0
D_24h_385	0.9999593098958334	11.550227285336662	28.132079187193597
K_24h_4	0.9110145135795373	23.787125820311502	3.2242538653588135
I_D3_68	0.8277030517159445	29.679491548093775	2.346677858730561
F_D3_2	0.8307413167444272	29.60397604008613	2.733258700708735
F_D14_65	0.999969482421875	11.981202809996674	28.94175395635711
I_D3_86	0.7185929648241206	15.395337384295594	2.2265625
G_D7_90	0.9340659340659341	23.93107751054564	1.2065191571469143
D_24h_248	0.8904542975142211	24.59086401192249	12.097019906778694
F_D3_30	0.9880311754014757	19.861531217974818	32.8426201042563
F_D3_17	0.9999991522894965	3.0	27.337108568442503
F_24h_56	0.806446335078534	17.34429804612855	2.3728660232011625
F_D28_47	0.9996134440104166	28.327306630054004	29.17215640765448
D_24h_231	0.9261137128923637	21.990133218295878	2.2234764798058917
L_D21_59	0.9275952054491574	22.38371858727947	1.1055446639128832
I_D3_9	0.7959843064851142	18.451084483031867	2.201753229850305
D_24h_366	0.6094316807738815	17.542935938884437	2.063298850975665
L_D21_64	0.910608977606647	25.45750440971729	1.6448049430802576
D_24h_457	0.7793824459032337	25.792089609511304	1.9112702848007919
J_24h_3	0.9143729607629884	25.547694479264273	3.3741046989581176
D_24h_237	0.8502660315522709	29.05425512329621	11.974934148109647
F_24h_11	0.830443934627847	28.126257102811245	7.392107244332887
L_D3_32	0.9999940660264757	7.937253933193771	24.89758686184203
F_D28_44	0.9999304877387153	13.586984110534198	28.511504411185715
B_24h_108	0.9152218484384019	25.15524707615008	1.2290728689493964
L_D3_12	0.9999949137369791	7.3484692283495345	26.820068998312045
I_D28_39	0.7356713645799191	23.609288329998375	3.243363867913605
D_24h_395	0.7462291611537444	17.462619605439926	0.9152636338953111
J_24h_28	0.8488009426115886	30.871565712812632	5.033608967558092
F_D3_31	0.8534844811691195	21.91119809741741	2.9854076256696085
D_24h_462	0.8849722282558103	25.325074472187918	1.7617144193405752
D_24h_340	0.9157830029199324	25.995355254115807	1.6153182131355728
C_24h_45	0.9274305377227672	22.651060491890977	1.4111243647022222
F_D3_43	0.8827470686767169	23.236029482221337	2.2234764798058917
D_24h_421	0.9126426107720881	22.97259465561993	1.5722352966795397
I_D3_87	0.7288324066719619	22.439974656291376	3.0491277729510204
F_D28_15	0.9029766153071078	22.15830668561225	1.2457202124298419
F_D14_17	0.9999983045789931	4.242640687119286	27.64656543888239
I_D28_141	0.8292963967640492	20.840753229154984	3.166231895181163
C_24h_64	0.9171825793071664	22.874942643676757	1.5634762575148047
F_24h_21	0.8786117260587017	26.8772573088211	1.7578125
C_24h_43	0.9032337770639651	24.275145192519012	6.5004741789181235
F_D28_46	0.8765070055392636	22.815894909295423	2.2904086272295388
D_24h_372	0.6408706166868199	16.587195791288508	3.2686700814800047
F_D3_56	0.7663335895465027	28.48445377347737	2.2541465697271104
F_D28_65	1.0	nan	0.0
D_24h_387	0.39399293286219084	20.049137138540402	1.3412722432335467
J_24h_57	0.8467471221077797	25.355901886900522	4.907904279227795
I_D3_80	0.8148587235724165	19.2115601852158	1.6941600345469876
F_24h_60	0.8887844075910412	27.537743410012013	6.503642308833566
I_D3_138	0.7800060957025298	24.910244631616457	2.4969463772651386
D_24h_298	0.843333022301017	18.50459165104637	3.084948417442543
