# Supplementary material for: RatLesNetv2: A Fully Convolutional Network for Rodent Brain Lesion Segmentation
Source: Front Neurosci. 2020 Dec 22;14:610239. doi: 10.3389/fnins.2020.610239 (PMC7783408; doi:10.3389/fnins.2020.610239)
Supplement: Supplementary file 1 [file Data_Sheet_1.ZIP › 3G-enlargingTrainingset/heterogeneous_5.csv]

I_D28_150	0.8170776591829223	19.590262355405514	2.346677858730561
I_D28_76	0.8548128203800549	21.538527705352163	3.1640625
G_D7_86	0.7196149217809867	34.06839635166433	3.3741046989581176
F_D14_67	0.9144155376388774	25.369399887980155	2.535153240560618
F_D28_7	1.0	nan	0.0
B_24h_91	0.9999601576063368	14.301011575772613	27.35619136602695
I_D28_148	0.8317287211382807	18.46242003019394	2.3290554977756006
D_24h_312	0.7229851574420862	24.403458387164	3.7020864841245267
I_D3_76	0.9051538824516332	19.844763876914257	1.5765965680164504
L_D21_72	0.9999906751844618	8.913464649389297	27.22258310230164
F_D14_45	0.6959446092977251	23.348073107243472	2.3699705175183614
H_24h_58	0.9096433808523182	22.207233061350866	2.0499440255315506
B_24h_78	0.775018085362913	16.334498028576494	1.0546875
D_24h_422	0.8813917949923592	29.408108818073806	7.791867285880917
F_D3_41	0.5587515299877601	21.08398177357168	12.510005761014861
L_D3_42	0.902243895005524	22.056945498210816	1.6448049430802576
G_D7_75	0.6556350626118068	27.37822943701542	2.3612626968292836
D_24h_252	0.9083166928946429	24.57631748384918	6.852212768457993
I_D28_24	0.8386825508058865	16.97796291298555	1.3101960805662831
D_24h_459	0.7683898172731533	17.635150489028202	2.5701225233743723
B_24h_103	0.8820455560518088	24.601151506046744	2.201753229850305
J_24h_30	0.7173996869825572	34.0063189633045	5.359967168451221
F_24h_1	0.7264284272158288	19.227454746009006	1.640625
D_24h_311	0.8229720360526924	22.7184022489437	2.8464744847244807
H_24h_21	0.8721982439863929	25.237486629302644	4.696280838167316
F_D3_53	0.8919124325727102	21.154762713941057	1.9220179062722726
B_24h_122	0.8719354465078568	24.42968754223366	5.203969526056528
F_D14_60	0.9114482429733838	21.39132550177815	2.109375
C_24h_46	0.87948689096433	27.835267984214642	7.39024923066917
F_D28_59	0.9275131338173661	21.561641758329362	1.2890625
L_D3_63	0.7207911683532658	29.531689597726675	1.6655473129162377
I_D3_73	0.5746619353601228	30.69796214540904	7.221070548283076
D_24h_454	0.0	nan	30.387059961206145
D_24h_348	0.9055480258626436	24.073048152170976	1.1600970628841796
L_D3_53	0.9999991522894965	3.0	26.531777959632084
L_D21_80	0.9282758620689655	22.824311148764373	1.0867521674409029
I_D3_150	0.7756450511945393	25.25419148394136	3.1027036628610296
F_D3_32	0.7873846153846153	29.527194149342556	1.9112702848007919
C_24h_30	0.746759174730692	18.780813781444678	2.8076129415728763
F_24h_41	0.7389114855704048	22.45199428027894	5.489080513420486
F_D28_21	0.9307945807396558	24.339169731951735	2.3023690669205275
B_24h_110	0.899555391860251	26.11335738115317	6.753295094167457
D_24h_260	0.9173159174401476	22.54049970319772	6.707385009962899
D_24h_411	0.8256261102110133	27.41218868169058	3.1835338376264355
I_D28_44	0.6676144441285187	20.853637322668778	3.6778956624551284
F_D3_18	0.9999821980794271	10.111585933770328	29.271786132364834
D_24h_453	0.9303422756706753	22.754567789607194	1.602514960684845
F_24h_48	0.9999872843424479	10.727071762000365	29.447658851195733
D_24h_287	0.9999974568684896	5.196152422706632	27.8832382550151
L_D3_76	0.8700828474992329	23.208451050621587	3.2602565023227084
L_D21_74	0.9363615534425478	23.057150313079525	1.2457202124298419
L_D3_11	1.0	nan	0.0
A_2h_39	0.999983893500434	12.282016081157744	28.78760490713082
C_24h_77	0.9153645442821582	21.535665488879506	2.154465973927762
F_D14_5	0.7673024523160763	19.008586464642725	1.1117382399029458
I_D3_91	0.8301664803811989	18.398267962445562	2.34375
F_D28_41	0.6288280930992242	16.218508613509112	1.2065191571469143
F_D14_48	1.0	nan	0.0
B_24h_72	0.9193629295209431	21.89723304992391	1.632233001232514
L_D3_25	0.9999966091579862	6.0	20.080822715167045
F_24h_52	0.8886284537254067	23.006319550057793	1.7578125
C_24h_20	0.8805839297000836	28.994191165818215	1.6655473129162377
L_D21_14	0.9999279446072049	17.322900279925673	27.987211304130167
D_24h_426	0.92889779057395	21.71405923624597	1.9539060938124686
I_D28_157	0.8583440498565634	20.51156208776029	2.594055893106874
F_D3_50	0.9999915228949653	8.40184430076641	27.88914780751982
L_D3_66	0.8906536970274131	21.470035967545154	1.7421174313263874
L_D3_83	0.8678051423677264	24.56938369430131	2.217291554112246
D_24h_460	0.9159905449434613	23.358117159595245	1.2621480016721494
F_D14_41	0.7736170212765957	17.162416717398568	1.486942680521428
I_D3_151	0.917168473170079	18.238807279831786	4.454666673925362
C_24h_48	0.9207161125319693	23.32085677433385	6.172122226061106
J_24h_54	0.8955369459500885	20.289161847116528	3.3021100320950088
D_24h_284	0.6046121593291405	22.406976104531022	1.1777197993501043
L_D3_35	0.8716859122401848	22.494837544469036	1.7617144193405752
A_24h_14	0.9999915228949653	9.486832980505138	27.17411106203327
I_D28_9	0.597828087612737	31.345294781033456	6.749226843741529
C_24h_17	0.8891312900110868	23.425133926938088	4.564298928316511
I_D28_35	0.7786694825765575	32.20590664767813	2.4609375
I_D28_83	0.8278008919752162	23.00476362758077	2.7557756288214486
D_24h_413	0.9195798114717033	22.48139097175403	2.2234764798058917
F_D28_9	0.9998584323459201	17.309431055815715	27.80432420210816
G_D7_81	0.9242613174301979	23.245255260020045	1.154163023647981
H_24h_54	0.8463802920556223	27.44035001278421	7.51006404844318
L_D21_81	1.0	nan	0.0
G_D7_59	0.7609813427354194	24.302143819139403	1.8230096702465677
H_24h_38	0.9043898563199364	23.391749722199688	6.333548023533591
I_D3_157	0.7468998410174881	31.417780935118085	2.4385139117208765
L_D3_43	0.8985750496677399	22.7112341552357	2.3290554977756006
H_24h_9	0.8072723200119463	32.571307209300734	7.153238654077431
D_24h_241	0.91701244813278	23.46401589601829	5.963911242187253
L_D3_29	0.8250790870583189	30.921112510579295	2.3612626968292836
J_24h_38	0.7110444402775173	20.540617046233777	2.917945218278609
D_24h_324	0.7547918043621943	16.838207438030295	3.406509809472336
D_24h_374	0.7770343580470163	23.272492390718128	4.362775891168661
D_24h_279	0.9208562424110127	22.27844965299334	6.177682196764313
B_24h_89	0.8902495671635489	27.49099719037438	6.749226843741529
C_24h_15	0.6053584359160029	18.26072010879406	1.267576620280309
F_D14_4	0.8956634018832866	25.40849833091108	1.7772364321995822
L_D21_70	0.7445166033574316	21.807610609536486	2.9014261882359254
I_D28_93	0.866252459813828	22.409406819200616	1.7926240477474635
D_24h_407	0.9305262518783868	23.075005498399303	1.2457202124298419
I_D28_20	0.8556774940715822	24.815870683357247	1.8676614199815502
D_24h_297	0.8956926905461573	26.336012877414735	6.613570809151154
L_D21_11	0.9999889797634549	10.816653826391967	29.29078061611815
G_D7_33	0.900019719976336	22.380821137585524	1.154163023647981
C_24h_24	0.9374233463247118	21.048346537023956	1.482317653203928
B_24h_93	0.4418604651162791	17.979354000058372	1.2065191571469143
L_D3_62	0.9298495082355729	21.559107475265893	1.0611779458754786
C_24h_19	0.9180927388961783	22.513853777904554	6.5320863325180225
H_24h_27	0.7761645493042952	25.95289829459876	7.134014650886448
L_D3_34	0.9088377399006845	22.411984621649346	2.4215599593482606
J_24h_34	0.8740679370339686	26.281446242725767	1.8676614199815502
G_D7_71	0.7804347826086957	24.10006906883764	3.9584404111065314
C_24h_23	0.795556889822876	17.861816137232957	2.2265625
H_24h_51	0.9132493996842538	21.744952952473955	1.6737722879397305
E_D35_74	0.9399046242150918	22.433973856535214	1.0804153660890101
L_D3_70	0.6712901580826109	22.669424393268656	5.522752344350709
D_24h_319	0.8976174557831399	26.339308132991324	6.425039138377874
F_D28_29	0.9315206204073817	20.224822689455287	1.0867521674409029
D_24h_392	0.7518305031936439	27.854361794469263	1.939798284052365
C_24h_25	0.9381969903821079	22.62990843304211	2.167176797918781
C_24h_21	0.9092812482074227	26.178626860054955	6.484610311995433
H_24h_6	0.8956343034881138	23.922825030154787	3.8972552691365365
J_24h_23	0.908224992974516	21.21819413836913	1.9433348380988673
D_24h_294	0.8972352791001517	23.856675567688704	1.8002685346567049
L_D21_33	0.9301873176241724	22.69545715031424	1.0867521674409029
A_24h_34	0.9999966091579862	6.0	27.870676295489652
F_24h_55	0.8873874629067682	28.68770425066705	3.31663399173865
L_D3_3	0.7600818688686569	32.99319120853299	4.7021256205638
D_24h_447	0.8309502859656841	20.867334319094116	2.430051721093092
G_D7_5	0.8764006708636154	30.75443158832648	6.4655222925626825
F_24h_20	0.8785228377065112	23.24763097899541	1.8565991622368976
H_24h_36	0.884556816982526	25.552471859915816	7.401390316236622
L_D3_77	0.9999974568684896	5.196152422706632	26.9729886044875
F_24h_49	0.9209429783400278	23.099071274802878	1.8528970665049098
F_D28_13	0.9190404130318676	27.230311499063085	2.7805805900870326
G_D7_60	0.9027492523330811	25.547705541862744	1.2065191571469143
I_D28_48	0.10242376856919469	29.85025751992447	17.099740437997152
D_24h_375	0.7112345151644597	22.43544845088888	5.082480103640963
G_D7_49	0.9121876308809158	24.154376619646737	2.1223558917509573
F_D3_42	0.9999940660264757	7.937253933193771	28.840031839847846
F_24h_9	0.0	7.937253933193771	5.052670579057054
D_24h_437	0.8878295497485684	22.340657810851383	2.1512765332834944
I_D28_132	0.8561435523114356	24.34427399203742	2.154465973927762
L_D3_81	1.0	nan	0.0
F_D14_32	0.9033468728473361	23.32489441873765	1.5634762575148047
G_D7_91	0.8940657042437622	26.666230133650675	1.1777197993501043
B_24h_95	0.8467959293683334	30.01735816433427	7.248593950402554
D_24h_246	0.9137463126843658	24.054107859892156	5.063530711047258
I_D3_35	0.6895375871867735	23.516853735864757	8.788281215274692
L_D21_43	0.9345868644067796	22.04099140410137	1.4304557362187933
I_D3_24	0.8875829962603984	17.675663531333853	2.308326047295962
D_24h_401	0.8514851485148515	21.82985155810897	1.7617144193405752
F_D3_49	0.9240340291571413	20.847325347679234	1.351472179062984
G_D7_7	0.8448282117331205	30.52823383420604	5.542609495493188
L_D3_23	0.9238935434352401	22.28590017273869	1.267576620280309
L_D3_21	0.9212248525490829	21.33469423512031	1.1777197993501043
B_24h_75	0.8775946711209794	26.843310098494396	8.290549760542497
I_D28_96	0.5001557147306135	22.038160332002104	3.192149641845993
D_24h_283	0.9056481308119578	24.982268025517552	6.680715381440262
F_D28_58	0.9271150691352238	20.581600327618087	1.4683551663447267
D_24h_441	0.6900605012964564	23.263874222950953	3.6573015314829456
G_D7_53	0.9048741593288497	21.905105376433042	1.0611779458754786
F_D3_58	0.8931524860731462	20.37861416292641	2.314267694312285
D_24h_446	0.6995430312261995	24.466610671570653	5.37787214324239
G_D7_74	0.9170475475816904	24.953790547285383	1.1361749665819523
D_24h_369	0.8660144456758513	23.70884761322583	4.276942404115935
H_24h_49	0.9202681691271128	22.699471786770328	1.5098553195381008
E_D35_75	0.9173526106369407	18.17580872226196	1.267576620280309
G_D7_11	1.0	nan	0.0
D_24h_261	0.9197892618244243	21.668945309008087	2.154465973927762
I_D28_151	0.8074596774193549	21.43135186272301	2.005926886948089
F_D3_26	0.7619738751814223	17.885251464989967	1.1600970628841796
K_24h_13	0.9041780339024614	22.91955432882545	1.7887895534148923
A_24h_11	0.9999643961588541	14.79019945774904	27.684291266170355
B_24h_100	0.892705629076173	23.342831734886218	4.387885600042748
G_D7_87	0.9239701613199574	22.525887055171943	2.109375
I_D3_22	0.7205314382820949	20.929803174180797	3.6328125
J_24h_32	0.7564622361821125	30.790521603593287	5.745773752561529
J_24h_35	0.7081425536936512	24.12001720041711	5.963911242187253
D_24h_334	0.8271241498325043	17.331562255831543	2.320194125768359
H_24h_15	0.7795324736501207	28.081791414267663	4.678702682268077
L_D3_13	1.0	nan	0.0
G_D7_97	0.8520365049856347	21.522129445417725	2.6256277151259466
F_D28_42	0.9999923706054688	7.858914441495733	28.462332478508987
C_24h_49	0.8993118138620351	24.424722538184152	1.6819570423133583
L_D3_22	0.8581673633308745	26.36976247475294	2.036501624646418
D_24h_461	0.9127942342076644	22.769674325146752	2.2234764798058917
D_24h_235	0.8977490069148154	22.59210392147672	1.2729820888125252
C_24h_76	0.07237243342142712	31.87124668130856	4.731241227699925
C_24h_58	0.791696269982238	28.286308356273597	2.604622355964008
B_24h_102	0.7706217832800111	20.173967782953188	4.906505019248044
L_D3_14	0.9999516805013021	15.477729166895674	27.984267038108328
C_24h_59	0.863703288228283	23.442563917759752	2.1255887281894985
F_D28_22	0.43644922663080027	28.32748305704311	3.9532330765858594
L_D3_73	0.9227595143909426	20.780857183814756	1.267576620280309
D_24h_399	0.8007107709130673	20.005992905148062	2.4243938514348287
A_24h_5	0.7569316761050232	20.326228505129794	1.6655473129162377
D_24h_281	0.8889564368790696	24.7254532034849	7.225823441938123
D_24h_431	0.601526717557252	20.576806122753435	3.434613489785823
L_D3_78	0.7319071461083295	21.64660192330138	2.483158605517628
F_D3_1	0.6883425852498017	16.652588946678488	3.1878446504848696
H_24h_41	0.8065916180659162	16.69891581142949	5.357404429998028
L_D21_52	0.9999677870008681	14.142394369100293	28.78760490713082
I_D3_79	0.8745340868101479	21.933948501596124	1.950388708253114
I_D3_42	0.8058608058608059	20.806455902815866	2.4385139117208765
J_24h_55	0.8288755564157151	30.119195306181815	2.1798135044224543
L_D21_77	0.9999771118164062	11.119783233636705	27.823333344837902
F_D3_8	0.9999889797634549	8.934494283799134	28.708306639667683
D_24h_428	0.9113823848012665	20.57405657179125	1.2065191571469143
G_D7_48	0.9999940660264757	7.937253933193771	27.466410149916527
D_24h_409	0.9108185108185108	27.207770986063245	6.898154368481924
F_24h_18	0.9999440511067709	10.322401932554289	29.064862555180998
F_D14_8	1.0	nan	0.0
D_24h_262	0.8870320333609258	31.25884051389412	7.9203493353355325
L_D3_2	0.9999949137369791	7.3484692283495345	25.860496104851943
D_24h_268	0.8149111400086693	17.575183626072132	2.109375
H_24h_37	0.8927943760984183	25.249101634781184	3.8972552691365365
I_D28_149	0.8300201418688151	20.557946515728162	2.4886828806556993
D_24h_314	0.9368129534294987	22.996363970076246	1.4111243647022222
G_D7_30	0.7179541149231741	28.945913245153083	2.141679712792625
B_24h_94	0.8379854368932039	18.98705953025114	2.112627700467181
D_24h_227	0.9107766972709658	25.168850482045166	2.1255887281894985
G_D7_92	1.0	nan	0.0
D_24h_328	0.9357479441929225	21.863374512567933	1.4111243647022222
C_24h_47	0.8898132631074934	30.07951264226698	5.274739422621984
F_24h_45	0.8082006099627245	24.319252504555795	1.88595432883958
F_D14_56	0.7658617069146543	28.667625382263253	2.3612626968292836
F_D28_18	1.0	nan	0.0
H_24h_43	0.8916723424755386	25.86762834921368	7.756537848456053
G_D7_34	0.999969482421875	13.389903427345136	27.097693133263785
F_D28_50	0.9999432033962674	11.23329664738967	28.49705088565635
C_24h_13	0.9146006405358391	21.855213073303467	1.5634762575148047
C_24h_66	0.6565390096728221	35.11551927171707	7.710367570123116
J_24h_29	0.7851726185427093	35.84250854349731	5.667563573129882
F_D3_47	0.9999635484483507	16.056988095781342	28.2073988278397
G_D7_38	0.705187684521299	21.54619814455595	2.463726098628356
F_D28_17	0.9999991522894965	3.0	27.105800601892046
C_24h_65	0.999908447265625	14.111255912869705	30.478438964277988
F_D14_47	0.9999830457899306	11.138409521411335	24.804472193947454
K_24h_7	0.8655355874044677	27.456881030338568	7.809472069474752
L_D3_74	0.9107173186887845	22.22330203047019	14.851406331372502
I_D3_74	0.8279744631456761	24.284663281443656	3.0128812809802596
I_D28_22	0.2952328363703295	23.622628032234484	2.449751362542993
F_24h_24	0.696028880866426	17.656142679208244	1.2943782442016323
D_24h_383	0.6516572858036273	23.2712418799096	4.934414829240773
C_24h_11	0.8421872565820221	23.79095232947224	2.9413829057838594
D_24h_237	0.9005221214619401	23.964645233781606	12.251559411267305
J_24h_60	0.918079978274153	20.950169837689963	2.109375
K_24h_8	0.8974952425037288	22.373259051915355	3.6554235844880205
C_24h_70	0.9173899768831508	22.701315004193855	2.266298391306295
B_24h_101	0.8676844110487882	29.2454761171459	2.745790901685933
B_24h_118	0.8567597619203349	28.733687084980275	7.62529616484255
B_24h_114	0.9251955612152083	24.468808885922062	1.1117382399029458
D_24h_271	0.884868600032646	25.7399277167769	1.773368666065026
B_24h_105	0.9394433591999857	20.69142587966289	1.4542586303895535
K_24h_15	0.9120484717505403	24.7396314377423	1.9220179062722726
L_D3_61	0.9062706468856988	20.541066175714572	1.9818204521821596
F_D3_11	0.8670741872742428	23.677270950868788	1.7849468216868536
F_D3_45	0.6028649801889667	17.718812564272188	3.585248095494927
D_24h_388	0.7809147248939337	27.890420007633356	1.7772364321995822
L_D21_51	0.8996367185381988	28.172594330273196	1.6778696558526978
F_24h_42	1.0	nan	0.0
G_D7_52	0.9051274842672088	26.66235558025928	1.9921875
C_24h_7	0.7188184695285239	37.46773473193755	5.8710820546290705
I_D3_44	0.8325809840161258	19.179714582459233	3.2028868051679176
F_D3_3	0.8876352138458978	21.765515502869288	2.349602069034776
F_D14_52	0.9149931972789116	22.30124609894625	2.109375
F_D14_18	0.9999254014756944	12.865349990756357	28.18231464742949
I_D28_61	0.4493006993006993	39.549566074228515	3.0265245867527244
D_24h_301	0.7440597420230821	20.41602829892635	2.7282297015990977
K_24h_17	0.9222424233317806	21.690741753748693	2.483158605517628
G_D7_61	0.9999889797634549	8.039350950672995	28.303389340227987
G_D7_79	0.7404470079307859	21.18273301814966	2.1640060913225847
L_D3_49	0.9999821980794271	12.248848662336068	27.0804567032003
F_D28_46	0.8562457950213053	21.898691659146024	2.201753229850305
I_D28_160	0.5207855138995154	33.81178251075665	5.203969526056528
F_D28_2	0.8946841341535695	25.405498303819506	2.346677858730561
F_D3_65	1.0	nan	0.0
H_24h_26	0.9046602632515119	24.594431512156692	7.449475816552884
A_2h_20	0.9999991522894965	3.0	28.89260129631752
K_24h_6	0.8378395902223951	20.464297605393615	3.185689973219106
D_24h_415	0.6135739505688506	24.198650727502915	4.517422328296027
F_24h_50	1.0	nan	0.0
L_D3_40	0.7173793212063942	28.57026910208743	3.918340663429802
F_24h_3	0.9266895761741123	22.15723564363482	1.567861893780428
G_D7_93	0.8874481941977501	26.919974800993444	5.5127969467214415
B_24h_97	0.8693650894195646	22.465315788656028	1.8528970665049098
D_24h_289	0.8947756145230399	27.912360001575593	5.376595193884904
G_D7_65	0.919610795783621	22.60377727573793	1.415981950030614
D_24h_430	0.7040687389436442	19.426532240470344	2.824680654654832
F_24h_26	0.8392317912791399	16.342841336195267	1.7062757553001213
L_D3_18	0.9069333785387353	22.052868264573494	2.1061172760482143
L_D3_26	0.4685553354495334	20.786057863328715	3.0083197624203364
D_24h_435	0.8299451046630875	23.404014705367963	2.3023690669205275
D_24h_416	0.8769545375196389	30.24966532987406	2.5378602923094977
F_D14_17	0.9999703301323785	12.174147877498855	28.476803625522344
I_D3_8	0.8888557028187418	24.2091185366351	1.8192392222179716
I_D28_95	0.8534756314478833	24.949345720039698	2.824680654654832
K_24h_18	0.8329352255163692	18.087500920374648	3.3021100320950088
L_D21_53	0.9999415079752604	19.926869326337847	30.31624996939811
C_24h_14	0.9155676113865245	23.614880075256398	6.6796875
I_D3_7	0.835597682991048	19.335409076396605	2.5486597465935406
D_24h_370	0.8487794493329549	20.988090494979808	1.9921875
D_24h_364	0.9083652410928678	26.766315830253536	2.398768299663131
D_24h_389	0.9999754163953993	9.562825416820301	26.137804315839634
I_D3_88	0.897130142066526	22.37920322455329	2.1320396951554983
D_24h_423	0.885801877754359	23.29091422001707	2.6722861525761044
I_D28_68	0.8367510903665162	23.521670843788907	2.251098364722486
G_D7_82	0.8950191570881226	24.39066475780765	1.4730240339816252
C_24h_57	0.9113856068743287	26.39392731859188	6.487786188593629
H_24h_45	0.902720214287007	22.582069335872657	1.669664865090821
C_24h_9	0.9209139965733135	22.15865744855609	1.527938063719371
D_24h_345	0.8630438611942928	25.79911727758825	4.844537486389309
D_24h_338	0.08333333333333333	8.377830705631538	2.745790901685933
G_D7_21	0.8804728437678496	26.601924115219035	1.527938063719371
F_24h_44	0.9999889797634549	8.934494283799134	28.392768304485344
I_D3_43	0.913373829714721	17.264596952035266	1.9644204626062747
C_24h_2	0.923038119419549	20.3689449849427	1.8192392222179716
G_D7_64	0.9252591917649666	22.371540790030174	1.496149843922309
F_24h_4	0.8897654768063459	27.076891409206603	2.9320303132492507
H_24h_12	0.8183157894736842	17.2341270500287	2.1384712020579677
I_D3_93	0.8890418110198851	21.527944795267214	1.773368666065026
F_D14_43	0.9187654547119699	20.403294631090628	1.0611779458754786
D_24h_403	0.9336954361793733	20.850561161291196	1.2121969257174143
A_2h_7	0.9999440511067709	13.367129735046264	28.275719201935765
F_D14_49	0.8881985722393142	23.927172579710376	1.4304557362187933
L_D21_13	0.9997177124023438	25.73656292070236	29.148138064664074
D_24h_432	0.7987975091260469	19.59025491304288	1.2943782442016323
F_D28_1	0.9999813503689237	11.19458998873182	28.687969129129833
I_D28_98	0.8736630205427954	23.399420767430616	1.8968453972154664
F_D3_48	0.9999398125542535	18.183404062412652	28.158915098272498
J_24h_49	0.9060028993147075	21.829780687609038	11.21944091709509
I_D3_139	0.8463328027427452	15.60686273839102	1.1117382399029458
A_24h_23	0.9999915228949653	8.40184430076641	24.51908660432024
D_24h_393	0.5339105339105339	17.71683649982389	4.993892754530277
B_24h_119	0.8254738472753782	28.08316178102934	4.18114752536983
L_D3_65	1.0	nan	0.0
C_24h_44	0.6344756638590625	21.68863834837637	3.7020864841245267
F_D28_5	0.7095652173913043	21.481886679903088	1.3412722432335467
L_D3_58	1.0	nan	0.0
K_24h_11	0.8788886250296841	29.130249956312973	3.1835338376264355
I_D3_17	0.5094339622641509	20.16020612246747	1.2566959329801102
L_D21_45	1.0	nan	0.0
L_D21_16	0.9999677870008681	13.116780469801212	26.548853341896542
G_D7_43	0.9219432996128387	21.213000181804777	1.171875
I_D28_159	0.019010737546206653	24.35605776397228	4.902304842973099
F_24h_7	0.0	17.3117069843245	6.06098462858707
G_D7_69	0.9999821980794271	12.248848662336068	28.26843308501607
H_24h_53	0.907349425464641	20.761672358210784	7.3828125
H_24h_18	0.852076002814919	27.077348662766433	6.033733903995
D_24h_265	0.8046572551302577	24.062718498449104	2.7582661631108953
H_24h_28	0.8176795580110497	16.638151355103986	2.109375
J_24h_39	0.9098145062450941	20.26255566366414	2.1061172760482143
D_24h_368	0.8675245606752456	26.332842014110618	1.8968453972154664
F_24h_43	0.9169851207415237	21.11303249875449	1.4542586303895535
I_D28_82	0.419740777666999	23.795480062212352	3.6573015314829456
H_24h_55	0.9060732931894381	22.504427945018136	2.1735043348818057
I_D28_73	0.3277033985581874	28.338369922713323	3.585248095494927
F_D3_13	0.838881673388475	33.56325604772144	2.326105457962407
H_24h_40	0.8838485240035782	27.384360180399906	6.188787153051981
D_24h_239	0.9048965882976843	27.045293924728806	6.353032578951469
D_24h_425	0.8653950953678474	17.947439882372127	3.3741046989581176
D_24h_254	0.7167010309278351	19.7943844790811	1.3412722432335467
I_D3_40	0.7163920208152645	19.003212580042348	2.0499440255315506
H_24h_44	0.7130008176614882	20.78924883116224	1.154163023647981
I_D28_65	0.7980120695775648	21.894896795335672	6.3183518281446425
I_D3_38	0.7181804927832045	19.675287342124527	2.535153240560618
B_24h_83	0.7250075964752355	25.62245144730369	4.7297897040493515
A_24h_33	0.9999440511067709	18.5967079054794	29.08753332145169
F_24h_15	0.8428536996866715	21.747627468639894	2.4385139117208765
L_D21_62	0.9059076682316118	25.05748889430688	1.2943782442016323
F_24h_2	0.9230855729225234	22.91977027693139	5.953540216819002
L_D3_71	0.8275330366683349	25.01637968076483	3.277062059556929
I_D28_139	0.3388043969281735	25.60963878227021	2.1892431670628207
F_24h_59	0.8929676941186729	23.608844112368203	2.109375
I_D3_98	0.914510436623979	19.124109665245896	1.1600970628841796
L_D21_61	0.8801997021249817	25.641074419403065	2.8343874896362085
C_24h_42	0.9402146007504444	20.601182581978634	1.6655473129162377
L_D3_60	0.8554660300407838	27.19530222617854	2.5727927812617364
F_D3_59	0.8887135292285329	21.16831291914728	2.4609375
L_D21_48	0.9432444594442569	20.515131061689072	1.3101960805662831
B_24h_99	0.9009016229212583	24.81200725173166	2.674854424339061
D_24h_288	0.7113257516747157	20.338830111475456	2.6516504294495533
G_D7_39	0.9052913975078541	22.414575003982616	2.115875400617319
L_D3_64	0.8233309867417576	30.12563244475715	2.745790901685933
D_24h_414	0.2691361597453335	24.188448606862615	8.528963893560357
D_24h_362	0.8895587832282817	17.182059592858096	1.0611779458754786
F_24h_47	1.0	nan	0.0
D_24h_440	0.7762412151439583	22.848119569001575	1.0546875
H_24h_8	0.8228571428571428	23.739253594375427	3.19859626498973
H_24h_19	0.9206779150913229	23.22035679370435	2.3612626968292836
L_D21_60	0.852887704530172	24.62081210028475	2.079871798745959
F_24h_65	0.9999940660264757	6.651835354264785	27.679330279236005
F_D28_27	0.9999966091579862	6.0	27.5310826204475
F_D14_9	0.9999254014756944	12.294817381126965	28.437956083224517
F_D28_43	0.8958631297730524	19.231668852266658	1.5722352966795397
I_D3_159	0.7649958915365653	17.799742623890296	1.2729820888125252
A_2h_51	0.9999542236328125	18.34705716446691	29.349795952628657
F_24h_32	0.8887118798361402	24.468933656597667	1.8267723361078003
C_24h_62	0.917662768409037	24.967739046992925	1.3361430762880522
I_D28_17	0.5364991159383683	26.07498814868298	3.1640625
F_D3_52	0.8741181892303874	23.975874359148303	2.664566484586423
B_24h_85	0.9044525608498062	21.65931457704772	1.6448049430802576
L_D3_55	0.9347366230883933	20.572440384094783	2.337883282413282
F_24h_46	0.8811298776936517	20.925153095817983	1.2457202124298419
J_24h_27	0.8435053094497479	26.895339542586555	4.7181614388743895
J_24h_56	0.9150257542310523	21.290978693901348	7.523766055909932
I_D28_18	0.7073389915127309	20.8736544200111	2.6516504294495533
L_D3_17	0.9989607069227431	29.631840082377423	32.313589878258846
H_24h_31	0.8984110985948894	21.92113453146753	2.115875400617319
L_D21_73	0.9197582078938011	23.028611142367257	2.636067627937967
D_24h_263	0.8196042337781868	16.695028053851328	1.315426425037714
C_24h_26	0.9155368691097611	23.393329078055753	2.154465973927762
L_D21_40	0.4891139240506329	20.28167055949017	3.042364449784493
D_24h_231	0.932344036182858	21.680915957629683	1.632233001232514
D_24h_277	0.9401112927218968	21.45963165969921	1.0804153660890101
L_D3_33	0.9180136392750838	21.64931811112912	1.5634762575148047
C_24h_73	0.9169567871697989	22.584532541449875	2.3728660232011625
L_D3_32	0.9999983045789931	4.242640687119286	24.485738534942385
B_24h_82	0.8758460645909882	18.562220068414483	3.2327611462813413
D_24h_419	0.9064458437908595	24.113150506217448	5.146919825624472
H_24h_11	0.7976899051211032	24.025006049120428	2.748290484271541
F_D28_3	0.9251447876447877	21.24554593908617	1.0804153660890101
F_D3_56	0.802688498802331	26.011936741256108	1.669664865090821
L_D21_35	0.9264352609407095	21.776298954747396	2.4609375
L_D21_65	0.9999618530273438	9.410868745289994	27.99628750848606
F_24h_58	0.9259056159478727	22.1330749028684	1.5809458081912549
D_24h_376	0.9294544920943542	24.661020443995486	4.693355717461122
L_D3_31	0.8856421720631715	21.9455882969427	3.0128812809802596
F_D14_44	0.9999703301323785	10.642936566823655	28.37051046875633
D_24h_315	0.8718359651190195	28.444669127979093	1.9921875
D_24h_455	0.9041462191768335	26.717533134092967	6.977332334345717
D_24h_242	0.8826692946642264	21.96563396339975	1.7617144193405752
I_D28_97	0.8295488818992632	24.711477922570023	2.1923773750628563
F_D28_11	0.8962240560140035	23.68540397958402	3.1748946525337653
D_24h_306	0.5835138524683616	42.115195605568005	3.324904912291666
A_2h_52	1.0	nan	0.0
L_D21_76	0.9314344996699048	25.36120678541932	2.281397148507631
I_D28_86	0.0	19.975724789268018	4.752960888439042
F_D3_67	0.911885863558726	21.438570913803236	1.5324254098385182
E_D35_65	0.9275769023205612	21.798333882439735	1.0611779458754786
G_D7_98	0.8592081640366626	20.155033876747314	1.2566959329801102
D_24h_218	0.8815959202039898	21.316114529023956	2.109375
F_D28_26	0.1897018970189702	14.247178835320815	4.826076628587657
D_24h_448	0.6415094339622641	22.690540626596373	1.2729820888125252
G_D7_95	0.8920281174423073	25.83687569833209	1.4304557362187933
K_24h_9	0.8609050576752441	27.11426624803687	2.251098364722486
D_24h_240	0.9098175072969803	25.53859922487246	6.097129471560264
H_24h_29	0.8530078143061913	23.850345556696226	2.115875400617319
J_24h_58	0.9044412241070667	22.365187791875957	2.109375
I_D28_47	0.592302034812454	26.610385991628842	2.251098364722486
F_D28_60	0.9351408672723625	19.201020472806228	1.669664865090821
L_D21_17	0.9999330308702257	15.772007977616449	27.610777633089334
L_D21_49	0.9999932183159722	8.485281374238571	27.937116581890773
D_24h_363	0.8844027125717266	20.549488183732922	2.594055893106874
I_D28_42	0.6201084624088018	19.39453251628728	3.5660447003210014
A_2h_27	0.9999847412109375	11.911940973384281	27.95333352179072
H_24h_34	0.9055069267351299	25.724459229731355	6.538390422451557
L_D3_51	0.9205941245031529	21.882635047151528	2.1255887281894985
I_D28_88	0.8530725172313368	25.496687279043954	2.073258517143062
E_D35_120	0.9999796549479166	12.606605595069183	28.860738031225594
G_D7_31	0.9999779595269097	13.28475494707918	29.607416656874168
D_24h_451	0.8893517237361453	29.25521515207313	7.311786323346795
L_D21_63	0.6394366197183099	27.14121627981683	3.87605517387685
B_24h_107	0.819364369664405	22.214029446	5.800485314420898
D_24h_377	0.748070392096326	23.87334583367061	3.382235083514487
B_24h_121	0.7235543018335684	19.032259711229802	3.166231895181163
C_24h_18	0.930648769574944	23.580990556806423	1.602514960684845
L_D21_83	0.888135593220339	23.830312875016126	1.3361430762880522
C_24h_10	0.9213280351658588	22.322521967860958	6.501530393756343
I_D3_92	0.9003450227276876	19.18877360577231	4.292966972815829
B_24h_71	0.8932381136202793	25.02548292114539	3.6704202570388653
J_24h_2	0.8262231385298549	28.40552231649545	5.9130355366607175
D_24h_351	0.6473429951690821	21.44027622617772	2.109375
L_D21_32	0.9999991522894965	3.0	24.942499792491482
I_D3_21	0.8691409507923269	19.358264340512445	3.168399804983385
J_24h_5	0.8911841986046933	25.727921066108607	1.9921875
D_24h_316	0.6979575805184604	21.25562691827302	1.8565991622368976
F_D14_58	0.915312522703606	23.723894605435575	1.6280207800136488
L_D3_59	0.9189015523013967	23.225351947535174	2.44132812374996
F_D28_25	0.9303229735110196	24.902844858557494	1.2729820888125252
L_D3_54	0.9156068057204229	21.945926966019517	1.4304557362187933
A_2h_48	0.9998796251085069	16.849250505900645	28.275719201935765
F_D28_53	0.9215806146834881	22.436378844022368	2.4044864682050617
E_D35_67	0.9328542876177787	20.761531583206718	1.2065191571469143
I_D3_48	0.6659459459459459	17.743685044733628	1.8528970665049098
F_D14_3	0.9241768911642687	22.368847381563743	1.3361430762880522
D_24h_275	0.9150565504241281	21.731446007934885	1.8528970665049098
A_2h_37	1.0	nan	0.0
D_24h_379	0.8205271443806815	23.287076308188688	3.5486727960297
L_D3_52	0.9999898274739584	8.43855382587287	24.820799393241373
F_D3_5	0.5381700054141851	20.103088081464428	1.9818204521821596
H_24h_42	0.9030791122064281	23.882058599726548	5.410967053413373
I_D3_97	0.8718789525460252	25.10304068654109	1.5634762575148047
L_D21_66	0.9261771747805267	22.666625246649332	1.2290728689493964
L_D3_1	0.8701311370319272	25.04728655079562	2.697858851536251
B_24h_123	0.735515905241421	35.39814102251936	6.230805486589896
F_D14_29	0.915931486987934	22.812879448267424	1.2008145428858903
A_24h_24	0.9999711778428819	12.917800899380634	27.658732674583312
H_24h_17	0.8864689455044698	23.818166806920456	2.102854505264808
B_24h_120	0.8060030898256455	21.561169480434014	5.733810854402376
J_24h_9	0.8484641471686144	23.28869645331606	2.112627700467181
I_D3_83	0.8397610854001029	20.261954615491508	3.293781872473874
D_24h_357	0.830055817947617	21.6701567974703	2.966950523712226
J_24h_59	0.8930032952716683	20.467933320343153	3.3352147197088375
A_24h_42	1.0	nan	0.0
D_24h_273	0.932942647580299	21.901711370435052	1.2566959329801102
D_24h_412	0.8658673829209369	31.277888138056337	7.157077258407408
L_D21_47	0.9207799252048303	22.933739595667163	1.5765965680164504
L_D21_58	0.9999966091579862	6.0	28.49705088565635
D_24h_347	0.8632235798574193	26.065725683889397	6.462335474513549
I_D3_71	0.7938233763229425	25.38134309932248	2.4914404248596838
F_D3_60	0.8991447663205471	21.234326137478977	2.109375
J_24h_37	0.8935494541845849	20.74767798037769	2.217291554112246
L_D21_54	0.9353970722555481	21.919194742907695	1.0804153660890101
D_24h_350	0.916117825866686	23.758330226694795	5.878095095617713
H_24h_7	0.7649766218585622	22.299302405501034	4.6654756025143085
A_2h_9	0.9999025132921007	18.39475233810575	29.65214280206249
I_D3_160	0.8281740690892777	18.447287562738193	1.2065191571469143
A_2h_8	0.9999889797634549	7.17627624575246	27.60406225412643
D_24h_452	0.8263143989431968	27.139199995311767	2.1735043348818057
D_24h_292	0.6899930020993702	17.563638586766565	0.9447958298787362
D_24h_386	0.764692636793515	18.901270342686352	3.6797621409627146
D_24h_456	0.9105936117458311	25.15929673850566	6.68893274663922
L_D3_9	0.8588973757846177	21.418860994068748	3.4940745740333377
C_24h_27	0.8932401602385615	26.053097918426907	2.463726098628356
F_D3_4	0.7738472184361174	26.338713286581346	2.973885361042856
B_24h_115	0.9084105759003192	23.048601026026798	1.5634762575148047
I_D3_149	0.8501633732690214	22.009810237652427	2.109375
A_24h_15	0.9999915228949653	8.40184430076641	27.85835514993942
C_24h_54	0.9048426025779284	26.559358277329427	6.534188371617492
L_D3_67	1.0	nan	0.0
D_24h_291	0.8866016396385614	26.621565904782663	5.71221450325966
K_24h_19	0.9207116640379711	22.791941023071935	2.217291554112246
D_24h_236	0.9133202870189172	23.64693406417215	2.700402801985058
L_D21_71	0.7649825411529965	24.192254545931004	6.121855259347958
C_24h_31	0.8740437452860683	22.626483265850343	1.7578125
L_D21_55	0.9254808375237933	23.058737085504937	2.109375
D_24h_358	0.7397192809652795	20.58931596310435	2.109375
D_24h_373	0.8727688311688312	25.08289967564798	6.503642308833566
L_D3_75	0.9999864366319444	11.13572144283742	26.936560806930583
D_24h_280	0.8966172919320796	24.465347604934625	5.4790639347942
K_24h_14	0.8819270822010131	26.85615715697472	1.9112702848007919
L_D3_16	1.0	nan	0.0
G_D7_54	0.906294584260686	24.964780450571713	1.0804153660890101
F_D3_22	0.6620187935738102	21.931119893569914	3.2178586447842146
E_D35_3	0.8399860814236715	19.948005319232646	1.6489742905629243
D_24h_274	0.8221737776393647	16.348773841961854	2.167176797918781
L_D21_34	0.9220182505930374	27.784989073574316	3.1640625
L_D3_19	0.8191019317714755	21.749848948017206	10.853612454860938
K_24h_5	0.8724433505898328	20.15890899455248	1.527938063719371
J_24h_57	0.8580289561359066	25.61319728731374	5.0458711269400744
D_24h_353	0.8182926525839118	26.993335444420875	3.1835338376264355
E_D35_64	0.832381864388052	24.219269091119397	1.4589726091393045
D_24h_309	0.8038277511961722	21.956766580805972	3.277062059556929
G_D7_85	0.9273471193188101	24.191572384551492	1.2621480016721494
L_D21_44	0.8917748917748918	26.259877141478025	2.7582661631108953
D_24h_232	0.8881715546327537	30.205514731440978	7.7804028153271085
B_24h_112	0.8387739198198978	31.85087867622625	6.65393885933362
C_24h_6	0.48582105957353267	22.5741907862181	2.3349443959185088
B_24h_76	0.9999966091579862	6.0	26.330182365831966
K_24h_16	0.6495501927745252	33.43746291458553	7.746794006736754
J_24h_44	0.9191710013534006	23.035046874991387	1.4111243647022222
F_24h_17	0.999894036187066	17.7847886842439	28.719067726411645
L_D21_78	0.7872907559441304	24.601716947814804	1.5007322431483239
D_24h_310	0.7987623328857493	24.137605760727634	2.3349443959185088
G_D7_28	0.4196489434219496	24.172112538843923	6.974379382671802
B_24h_68	0.8991837968561064	28.073019602369033	5.596853407621666
L_D21_57	0.9117258795844573	22.293764579691604	1.1117382399029458
D_24h_255	0.8882101967525093	27.40416910861736	7.450397496212031
B_24h_116	0.9000074316290131	24.9925889494802	5.033608967558092
L_D3_47	0.8873672994198666	22.361050966057174	2.1640060913225847
C_24h_34	0.9203512338359027	23.22123710953258	1.9220179062722726
D_24h_234	0.8944315371355767	28.950937023498287	7.703239888849122
D_24h_457	0.8045112781954887	25.187142477848585	1.7302527023711016
I_D3_95	0.7113892081329191	27.018755598061052	2.9831067331307475
D_24h_299	0.7990422438857534	19.378933970736732	1.2065191571469143
D_24h_276	0.4772117962466488	19.548300335884676	8.283921296751995
I_D3_65	0.8650530614977737	21.579698440515486	1.4589726091393045
I_D3_70	0.7890170976164407	30.785754812206466	2.238864043891734
F_D28_31	0.8224308300395257	20.792640120025684	2.036501624646418
H_24h_33	0.6608469055374593	19.8484969459315	4.334353595837562
C_24h_60	0.8668117519042438	22.994348948201882	1.8528970665049098
G_D7_24	0.9018199426980348	23.275333224324743	1.2943782442016323
C_24h_16	0.8739727968262964	27.495037783513357	7.2542754096291375
J_24h_36	0.8518300248138958	23.65172087990814	2.505182616378744
E_D35_71	0.9103101424979044	23.48888049187005	2.26326655263609
F_D28_24	0.6420664206642066	16.655823183022154	2.0765677906253144
H_24h_47	0.8501670309729039	21.723994476400197	2.109375
I_D3_141	0.9014361524473967	20.26863046519427	2.463726098628356
D_24h_410	0.912141434407758	24.40208686239368	6.82208417710682
I_D3_134	0.8382544507164568	17.934593889756236	1.2065191571469143
F_D28_8	0.9999508327907987	14.69785298308416	29.35728147471999
F_D14_59	0.919458120153168	22.160900025512614	1.5098553195381008
B_24h_87	0.6879454601797335	21.397525234980424	1.4304557362187933
H_24h_23	0.8914632554496802	26.515729636139813	4.069630161137188
F_D3_27	0.9999974568684896	5.196152422706632	27.05838820163375
C_24h_75	0.7808843453627294	18.469390941024656	4.996641938748713
D_24h_406	0.8254494242399139	20.21256832300695	2.1608307321780202
L_D21_42	0.8728549141965679	25.996868231564136	1.3361430762880522
F_D3_46	0.8579517156413012	18.856500977039833	1.6489742905629243
D_24h_442	0.8857351041632167	28.909758339300865	6.96846972530555
I_D3_47	0.7977938056851931	19.946710663323504	3.0037513167131946
B_24h_73	0.7636754718093022	35.402002365525625	6.696114668982025
B_24h_67	0.9244680678669238	23.392513684109684	2.109375
F_D3_44	1.0	nan	0.0
F_D14_27	0.9999974568684896	5.196152422706632	27.77467362755479
H_24h_32	0.9005023589861135	21.652751398368256	2.483158605517628
I_D3_82	0.7931883463274518	23.32743450566337	3.1640625
D_24h_365	0.8702357347433355	25.02350683838956	2.4581457378987928
I_D28_21	0.7951962809917356	22.089863594121358	2.22964424887974
D_24h_361	0.8965811763031152	21.463137581531363	1.6778696558526978
F_D3_55	0.8254403201672946	27.86801959528227	2.079871798745959
I_D3_96	0.8321732405259087	15.918426719869917	1.0546875
A_2h_47	0.9999126858181424	12.169486224896353	27.864762825551175
A_24h_4	0.9999830457899306	7.671142011010252	26.227494537728198
B_24h_77	0.849560075003606	17.199968508718843	1.0676289350559727
H_24h_22	0.7458184720118565	34.132104390541166	7.088633031954663
J_24h_18	0.8977202891340611	22.470783598763806	4.840283537827355
C_24h_41	0.8392346832090333	30.051758348318852	7.6180888889742215
G_D7_57	0.9133837378962727	24.419288177268864	1.5634762575148047
F_D3_20	0.8048494983277592	33.47056535564999	2.674854424339061
L_D21_9	0.9254754232287932	24.096624651517164	1.8192392222179716
I_D3_18	0.8715161649944259	17.160748100955075	2.115875400617319
D_24h_318	0.4621212121212121	16.224400355259128	2.7357697335770514
C_24h_40	0.9007646207894193	23.919787379418008	1.154163023647981
L_D3_48	0.8913216817878155	20.027559302628887	1.9818204521821596
G_D7_44	0.9175775178985451	23.48837430065353	5.612779694450647
J_24h_53	0.850975420804282	29.487550081328234	6.6415440540491035
D_24h_321	0.9081613018499683	20.5560828479808	5.066242106535301
F_D3_21	0.7843914390718455	28.40581399766339	2.3554395987002086
G_D7_99	0.8950411385368023	22.84516617701251	2.109375
C_24h_56	0.7920250195465207	20.686644163338737	1.4111243647022222
C_24h_38	0.9241575935375906	24.564541167084375	1.6819570423133583
F_24h_29	0.9419149755972258	21.74446783800017	1.527938063719371
D_24h_436	0.6762938230383974	30.663056981231456	8.622643190225228
I_D28_40	0.09911350094463015	28.2859873941503	4.011853773896178
F_D3_7	1.0	nan	0.0
H_24h_20	0.8888683659647827	27.492113825048033	6.518406555550022
F_24h_27	0.999983893500434	9.274964417531706	28.407033172990914
G_D7_13	0.9207763111722946	23.762714268523112	1.2457202124298419
D_24h_307	0.8708636960936567	17.242908651578688	1.1117382399029458
I_D3_39	0.9250480461242793	20.075060870378817	2.0499440255315506
F_D3_9	1.0	nan	0.0
F_24h_25	0.9357074936351646	22.711650091197935	1.4495293215062086
D_24h_247	0.8435033017228539	26.692380133900958	3.0037513167131946
B_24h_86	0.2597402597402597	11.981636536731308	1.1777197993501043
F_D28_45	0.5966213432220849	23.858723308727146	3.804535097050295
L_D21_75	0.9999991522894965	3.0	27.399329674310692
H_24h_57	0.9366288566935865	20.56104721703487	1.5634762575148047
D_24h_337	0.9028740821507062	25.656900658062646	4.241475250981373
D_24h_402	0.7854780401507576	23.091554760393688	2.5486597465935406
C_24h_53	0.9084183306996121	23.116242034156055	4.895296540829396
G_D7_58	0.9038347544571611	20.290823386132192	1.0804153660890101
A_24h_44	0.9999906751844618	7.915770493635308	28.05117263382785
G_D7_29	0.9999160766601562	18.728028771010003	29.18415816655716
K_24h_1	0.8064708612345024	18.349477006019423	2.311298780076096
F_D28_4	0.8454334724153918	28.71693983032722	2.26326655263609
B_24h_90	0.8802836105808562	22.624845093034796	2.320194125768359
G_D7_72	0.9189881734559789	24.065223287810742	2.112627700467181
B_24h_80	0.9999872843424479	8.198641528210224	27.555015326232468
D_24h_404	0.8856911883589329	30.01047729737612	7.7821676793206205
D_24h_267	0.9284364929436604	22.152320265624205	4.978745106151876
I_D3_148	0.8884213546273938	18.81948531063745	2.1640060913225847
G_D7_78	0.9999974568684896	5.196152422706632	28.537502309871783
I_D28_43	0.8465644137311085	22.369567250196543	1.9921875
L_D21_67	0.999985588921441	9.912186527359736	28.408966840993287
D_24h_449	0.778129068253673	17.51270862009351	1.0804153660890101
L_D3_57	0.8924998119310915	22.81896499652694	2.079871798745959
F_24h_53	0.8693759788970407	27.092215015563426	6.4378507944470496
C_24h_3	0.5435514018691588	21.86925845086693	4.158092577939884
D_24h_405	0.9198560680405626	24.952648885617744	1.6941600345469876
F_D28_20	0.8619509111977246	22.762557574164546	3.1640625
F_24h_22	0.6068255740569931	28.364901405712992	6.414343210970629
C_24h_52	0.8664299371756351	16.217787675578784	1.8342745127927964
I_D28_79	0.8453189938742146	22.29852661909712	2.141679712792625
D_24h_300	0.9090508504450515	25.723303673696265	5.33685822034486
F_D28_52	0.8857462240361869	26.030686197702465	2.326105457962407
I_D28_70	0.8551184263348053	26.81890391086405	1.8932220025082238
B_24h_70	0.8702124445543059	27.815051030890587	6.79485422546448
B_24h_74	0.6140089418777943	16.067255441999475	1.154163023647981
D_24h_450	0.8434994272623139	19.881830201286423	2.0499440255315506
D_24h_424	0.7621102176897431	16.618052762052546	1.1777197993501043
I_D28_54	0.8255329885202473	18.31471063328516	2.109375
I_D28_7	0.8003159689020081	25.123024577483882	2.005926886948089
D_24h_384	0.7004608294930875	18.22123384571948	3.9270928312771964
F_D3_24	0.651372388365424	14.91953290137254	2.1320396951554983
F_D14_7	0.9999304877387153	13.151059212065315	28.139400610162593
L_D3_44	0.9231370181637399	20.76975805639438	2.5754602706057708
C_24h_22	0.5266629245018243	35.66645458937409	7.681817164018305
F_D28_67	0.9356333272256105	21.523505921019215	1.5809458081912549
A_2h_30	0.9999915228949653	9.486832980505138	28.78760490713082
F_D3_29	0.9169438633791708	19.93525650984962	1.3361430762880522
F_D14_53	0.8935126582278481	23.038199384198325	1.9921875
D_24h_445	0.8258852258852258	15.778920110599143	1.0546875
B_24h_106	0.8899212002339906	27.704818317060514	7.065347013273216
C_24h_1	0.9128347129348691	19.975729822250006	1.7421174313263874
D_24h_233	0.9119056618036133	24.766927963336226	2.0995866641213574
L_D3_72	0.9999940660264757	7.937253933193771	27.80234848092311
F_24h_30	0.8814629847238543	22.756776748079936	2.1384712020579677
I_D3_132	0.8772116584685412	19.153718398908445	2.8585103713243285
I_D28_80	0.3286817504403197	24.163769585349808	3.042364449784493
D_24h_421	0.9189080129747179	23.563814440626313	2.1384712020579677
F_D28_32	0.9432526119312535	22.18324419747588	1.0546875
D_24h_371	0.8847551609156644	25.087236957104395	1.9220179062722726
A_2h_6	0.7377070227243548	21.786182167616992	2.308326047295962
F_24h_67	0.9304892913111614	23.859779913294116	3.4723904039130593
A_24h_31	0.9999889797634549	9.860596008437323	27.911543494653
H_24h_39	0.8982516025322987	23.14051939994168	3.5660447003210014
H_24h_30	0.8304411457244407	20.61782592922192	2.115875400617319
D_24h_444	0.9999991522894965	3.0	26.702811858169778
D_24h_286	0.6741996233521658	15.630731302162395	1.9887378220871648
H_24h_25	0.8594026851767285	25.049205617291356	6.448507730717627
I_D28_134	0.578359096313912	25.252682499067582	1.4542586303895535
B_24h_111	0.8899698271921002	26.33797176707318	8.160323605572039
F_24h_13	0.8929114231868198	26.897461903371997	2.697858851536251
G_D7_19	0.9078025109758916	19.975661601020246	1.154163023647981
I_D28_8	0.8942691927977058	22.995454066440512	2.7781100604210227
L_D3_45	0.9999966091579862	6.0	25.205938892823454
L_D21_12	0.9999983045789931	4.242640687119286	26.415060706515632
F_24h_31	0.8993526361557538	21.437317086032845	3.3434396760204153
D_24h_367	0.8355022664132183	16.41275317257557	2.109375
L_D3_39	0.925743500218218	21.547825606198188	1.2890625
G_D7_56	0.9999813503689237	11.893090106717487	28.489339340439038
K_24h_12	0.8084349904983755	27.434300428632646	5.7230228658163025
J_24h_31	0.8309553196741545	23.356723288249214	4.001571346632158
D_24h_243	0.9352593108249216	21.524610896624264	1.3309941435469392
I_D3_20	0.8421777570963239	22.55442511468907	2.201753229850305
H_24h_52	0.8168475213562453	26.426751128493464	4.367494957871302
F_D14_42	0.9999906751844618	7.915770493635308	26.844379812896825
D_24h_269	0.8425253991291727	17.273746342469135	4.417518005852523
F_D28_56	0.7846580406654344	25.784618316570427	2.8076129415728763
I_D3_61	0.7858407079646018	24.709996495871334	4.312117849915804
D_24h_418	0.8614613080727171	22.264448154082327	1.5765965680164504
C_24h_61	0.8551707803962038	28.755754409202844	7.30802898171978
C_24h_64	0.92894280762565	23.00868377564551	2.112627700467181
G_D7_20	0.9999567667643229	14.943355119825709	28.303389340227987
D_24h_244	0.8331606217616581	18.16433330021996	16.837523489682948
H_24h_24	0.8821191444390838	22.81694805613619	14.009176244268211
J_24h_4	0.8969997810059128	22.448682030183868	1.4111243647022222
D_24h_429	0.7806529625151148	19.36295555558798	1.3258252147247767
F_24h_21	0.9008969769562672	26.187286572516975	1.415981950030614
F_D14_46	0.8583784728289359	21.259103051455984	2.7657243096576436
I_D28_74	0.6935363321799308	29.59847172374149	2.115875400617319
F_24h_8	0.0	11.273638669075654	6.273636944214456
F_D14_30	0.8644431441388727	22.09451938200201	1.5324254098385182
B_24h_84	0.5811170212765957	21.918952165797272	1.3361430762880522
D_24h_434	0.8932800500911585	25.64568235435955	6.33029476690758
I_D28_71	0.448863299103698	22.507049965344912	3.6271377048145688
L_D21_2	1.0	nan	0.0
K_24h_2	0.8304058747643148	19.061724124726844	2.1892431670628207
J_24h_43	0.8695162153785466	25.40871195896045	5.448903720732502
B_24h_69	0.7792725850606179	26.797164799193567	3.0060364074329673
E_D35_6	0.9255749574105622	22.561803580145426	2.636067627937967
F_D14_50	0.9999974568684896	5.196152422706632	29.129757734051466
L_D3_7	0.6210290228634553	38.74386686533128	6.638441736688382
I_D3_54	0.7935720662632675	21.22748170067676	1.7421174313263874
B_24h_81	0.6790803341625088	37.85802524916636	5.752939550921989
F_D14_31	0.8957426097648445	21.788871500962852	1.9644204626062747
E_D35_77	0.9014776165212435	21.244161623362622	1.2566959329801102
I_D28_38	0.3852083445636354	17.653081390420137	4.361201734201968
D_24h_433	0.7034380410586198	18.712848896030472	3.4085248997458564
J_24h_1	0.9073589117176653	22.69055468943844	1.1660009028593203
D_24h_256	0.9209577195498196	24.31713443803096	1.40625
D_24h_250	0.9123275478415666	25.062260592720364	2.109375
D_24h_391	0.8753316794304822	22.2741364299132	2.4665115445135766
C_24h_32	0.9016425498631209	26.020662525530863	5.622558063700854
G_D7_47	0.9999660915798612	14.21779255018162	29.69865127737811
A_24h_41	0.9999991522894965	3.0	28.30460232356767
F_D3_15	0.8713278197777665	19.93367885886021	1.527938063719371
D_24h_295	0.9158485053173943	26.845179311359896	6.291124467876351
I_D28_138	0.8211459443007153	29.016152594568283	2.483158605517628
H_24h_50	0.7687326023973187	22.201189353891742	2.109375
J_24h_41	0.8875805914580621	24.917823077665705	2.2541465697271104
L_D21_25	0.9999872843424479	10.727071762000365	27.97960464994435
D_24h_385	0.9999864366319444	9.47316659922471	26.19055420174478
K_24h_4	0.9044640269989261	23.896878324362934	2.0765677906253144
I_D3_68	0.8260179799048123	27.254165213841073	2.3023690669205275
F_D3_2	0.8374019316725534	26.957180155870375	2.22964424887974
F_D14_65	0.9999728732638888	11.176150788648894	28.65084591560409
I_D3_86	0.6888604353393086	14.773837301085418	2.2541465697271104
G_D7_90	0.9338536060279871	22.84647903471006	1.154163023647981
D_24h_313	0.8107596135631748	16.911209989763595	2.2993847894939745
F_D3_30	0.9865019056532118	18.170014280856176	32.937401787685644
F_D3_17	0.9999601576063368	12.53054637197508	28.303389340227987
F_24h_56	0.8082376237623763	18.985352693187835	2.34375
F_D28_47	0.9987411499023438	35.052825931771615	28.957408277341138
B_24h_113	0.9152640532812104	23.98276310433488	1.5458092919851079
L_D21_59	0.9465516144762228	22.549935785770202	1.8528970665049098
I_D3_9	0.7853833192923336	18.111858382011423	2.112627700467181
D_24h_366	0.6284658040665434	18.356874962277743	2.2571906583115107
L_D21_64	0.9179050977504796	25.44304341175881	2.415882202510348
C_24h_8	0.8864018272289746	26.23845977671167	7.345515911350697
J_24h_3	0.8651824248531285	27.106950666729194	4.21875
G_D7_46	0.9139593174587872	23.015339722890783	2.115875400617319
F_24h_11	0.8021390374331551	30.851969416929144	7.093474664260104
C_24h_4	0.8891460861573026	26.438586980603827	6.255002880507431
I_D28_87	0.6863605342692796	25.833159903035483	3.3000299625770446
F_D28_44	0.9999601576063368	13.851113055860479	27.435143024119743
B_24h_108	0.893312281493177	25.29054914260436	1.527938063719371
L_D3_12	0.9999949137369791	5.96695863368239	26.878122547523432
I_D28_39	0.7733699092635578	24.887229490576114	3.1748946525337653
D_24h_395	0.7824370991613222	17.602728946106946	1.0546875
J_24h_28	0.8851808967912826	23.210862717266256	5.409697916054902
F_D3_31	0.8543695322884788	21.92825676956152	2.2571906583115107
D_24h_462	0.889174815577286	23.2056644465917	1.8895916597574725
D_24h_340	0.9182383060915833	23.627366304687406	1.602514960684845
C_24h_45	0.9347851040453897	20.933874649229505	1.315426425037714
F_D3_43	0.8657201543913505	22.02308258389798	1.5007322431483239
G_D7_70	0.8459167950693375	24.75443316431558	15.679056881937486
I_D3_87	0.7741642716684314	21.18310838198886	3.1748946525337653
F_D28_15	0.8801546391752577	21.896235604751585	2.1892431670628207
C_24h_37	0.7228915662650602	14.352089352875014	1.4542586303895535
I_D28_141	0.8547183409666845	20.00167296206908	2.8609114724375866
F_D3_25	0.8809947327519213	26.501091755631123	1.690102160373745
L_D3_80	0.9001848742346377	22.850207841296438	1.602514960684845
C_24h_43	0.9212500179270584	23.24759034534201	6.600059925154089
D_24h_372	0.6296743063932448	17.47777322872178	3.067090389445875
F_D28_65	0.999953375922309	14.319714203713461	29.983515979096747
C_24h_39	0.8980483761585412	15.893505818283133	2.109375
D_24h_387	0.45077298616761596	26.91445819828401	2.578125
D_24h_248	0.9117721689030852	24.679337437432725	5.813492228818342
I_D3_80	0.8034660766961652	18.65085489428846	2.1798135044224543
F_24h_60	0.8660485616152792	29.112394452009138	7.532886881244467
I_D3_138	0.8100800937683141	25.707429959633192	2.5486597465935406
D_24h_298	0.8644564088032493	18.860419068462136	2.2571906583115107
