# Supplementary material for: RatLesNetv2: A Fully Convolutional Network for Rodent Brain Lesion Segmentation
Source: Front Neurosci. 2020 Dec 22;14:610239. doi: 10.3389/fnins.2020.610239 (PMC7783408; doi:10.3389/fnins.2020.610239)
Supplement: Supplementary file 1 [file Data_Sheet_1.ZIP › 3G-enlargingTrainingset/heterogeneous_4.csv]

D_24h_312	0.6687871663670308	22.997446409850387	2.1223558917509573
I_D28_76	0.8610953388736902	21.052694400890474	1.5939223252424348
G_D7_86	0.6952186721051439	29.007154882154882	11.691178502835214
F_D14_67	0.894010206822455	25.485013055125883	2.3023690669205275
F_D28_7	0.9999610053168403	11.805608868505837	27.01190940144215
B_24h_91	0.9994922214084201	27.94090522560682	32.117927693063805
I_D28_148	0.8289706301682349	19.791600009207418	1.7342166312830558
I_D28_150	0.8182069134742201	20.23960267401434	2.1384712020579677
I_D3_76	0.8940978609344615	19.962155114883984	1.2457202124298419
L_D21_72	0.999922858344184	12.68021237256801	29.411261071773705
F_D14_45	0.6294326241134752	21.132421491610057	2.5486597465935406
H_24h_58	0.89762389274599	24.278309668406823	5.140245046748745
B_24h_78	0.7738869434717359	15.54733193535581	1.3258252147247767
D_24h_422	0.8684892086330935	29.96503185971422	8.755404302040398
H_24h_22	0.784477733737468	35.31714344298763	8.691647644119683
L_D3_42	0.9064152764117506	21.866123110958156	1.8528970665049098
G_D7_75	0.6013698630136987	24.134063506800707	2.1255887281894985
D_24h_252	0.9016930495859105	26.93630926260789	7.43194218548809
G_D7_7	0.8372547600086875	31.624244200383803	6.220879424993905
L_D3_31	0.8873589651455264	21.777065841980654	2.824680654654832
B_24h_103	0.84774902516838	27.405976352954323	2.7382784638002944
J_24h_30	0.7314721426554243	33.12250516728161	6.0234830980764364
F_24h_1	0.7209866558835423	16.13346688031785	1.2621480016721494
D_24h_311	0.807123707391804	24.802691538773715	2.9037918031321563
H_24h_21	0.8736737794807425	25.971901789042764	5.700181175163426
F_D3_53	0.8900975379817977	21.35073593102182	2.1255887281894985
B_24h_122	0.8167009098914001	30.396865752435247	6.367067675252871
F_D14_60	0.8792101188911284	24.644788955722607	2.337883282413282
C_24h_46	0.8248563372238283	32.886672612884176	8.313707765877163
F_D28_59	0.9136114622840287	22.654946555233067	1.3565433870457295
L_D3_63	0.7773040917681185	31.052515633348843	2.1255887281894985
I_D3_73	0.48703119523308797	32.47840144425567	7.569260279041473
D_24h_454	0.0	12.402387901242005	2.5161223304981117
K_24h_19	0.9230974434975917	22.493300640570027	2.217291554112246
E_D35_65	0.9105292071049258	22.65500025090018	1.315426425037714
L_D21_80	0.9199544419134397	24.689679147248466	1.6819570423133583
I_D3_150	0.7786106946526736	23.73755929616846	3.0491277729510204
F_D3_32	0.8272214009653232	28.943574567222367	7.549276597690503
C_24h_30	0.7635948344021787	20.417573656056533	2.9037918031321563
F_24h_41	0.6904297781490764	28.237278942894022	6.67145874726107
F_D28_21	0.8946702514629131	25.475416798928688	2.3290554977756006
B_24h_110	0.8893517855515486	28.679792739587377	8.025418906998718
D_24h_260	0.8803736406095524	24.435511942484872	9.66779119155133
D_24h_411	0.8337357709555019	30.41444015496339	2.7054835267066863
I_D28_44	0.6271876442691064	21.414710411702515	3.790069131749116
F_D3_18	0.9998592800564237	10.837256773803281	28.97376511503823
G_D7_52	0.8989091225172758	26.658844110278704	1.9921875
F_D14_18	0.9998270670572916	12.00220781518157	27.979359239572148
D_24h_287	0.9999448988172743	11.385419237039795	28.76565258350117
F_D3_65	0.9998914930555556	10.98366466556937	28.303389340227987
L_D21_74	0.9209691375829248	24.37752115901191	3.19859626498973
L_D3_11	1.0	nan	0.0
A_2h_39	0.9997846815321181	16.59451969285085	28.849315763454968
C_24h_77	0.9105035288535674	24.710321706171978	7.66212704919259
D_24h_283	0.8829588695799704	28.50474130652426	7.476158394251523
I_D3_91	0.7908916323731139	19.894789330118453	4.187711340282571
F_D28_41	0.7	22.999684395840998	5.800485314420898
I_D3_42	0.7987228146273871	21.80974976932091	4.035744224466225
B_24h_72	0.911210687909717	22.24629117093453	1.6489742905629243
L_D3_25	0.9999254014756944	20.347255403840975	27.77467362755479
F_D3_29	0.9110412865734171	19.462326948967668	1.3361430762880522
C_24h_20	0.874934903657413	29.960490954229254	1.8528970665049098
L_D21_14	0.9999703301323785	12.699606293110035	26.90799550631687
D_24h_426	0.915684865152036	23.55060250158665	8.045926825205564
I_D28_157	0.8288257192869998	22.252966221305247	2.578125
L_D3_83	0.8882385157801054	23.130038140226883	2.384412884692477
D_24h_460	0.9136277211647332	24.705638579085072	1.2008145428858903
F_D14_41	0.6968898260411176	18.642173345645197	2.415882202510348
I_D3_151	0.9158952483563843	18.643497167144947	1.2943782442016323
C_24h_48	0.9194997848264689	23.974776396044565	7.032226494692577
F_D14_48	0.9999593098958334	10.32690518190931	28.53678046583862
D_24h_284	0.6305841924398625	20.619540600260166	1.4304557362187933
L_D21_76	0.9310704327797309	25.86243530962476	1.8968453972154664
A_24h_14	0.9999169243706597	9.516045115406293	26.986222884759876
I_D28_9	0.6157630620879662	28.458639838155023	4.312117849915804
C_24h_17	0.8883520337860812	23.77181200854116	4.477728087783468
I_D28_35	0.7803292096922605	35.38219500161206	7.369780164154746
B_24h_106	0.8811491801093188	33.21732289441315	8.0288405310753
F_D28_9	0.9997482299804688	12.583533791256919	27.9186768069054
F_D3_67	0.9073248091981366	21.753045493006493	1.3412722432335467
H_24h_54	0.8156430776054854	29.534254301465495	8.083389544209625
L_D21_81	0.9999847412109375	8.834674778007715	28.271347757118093
G_D7_59	0.7441427463149728	25.325425206458217	2.109375
H_24h_38	0.8920743094918253	25.03282143018101	7.5991372672844415
I_D3_157	0.8071729829778196	26.141713654029456	2.115875400617319
L_D3_43	0.9064122163052061	21.879134527219122	2.275369668626672
H_24h_53	0.8768945950420687	23.090925563127637	8.11729652838231
D_24h_241	0.9161035349223	24.050203129990393	6.609416555720426
L_D3_29	0.8752646315645701	26.54022838126842	2.3612626968292836
J_24h_38	0.7202082171407325	19.410262913912284	1.640625
D_24h_324	0.7671994440583739	16.21793782977496	1.0611779458754786
D_24h_374	0.7628455073217225	21.66302675148921	3.519529082269033
B_24h_123	0.6781219124532841	36.86324205494172	6.459147084150314
B_24h_89	0.8641811654239161	30.38291030163204	7.878626397174192
C_24h_15	0.6075009283327144	19.46936814472615	4.051027972838345
F_D14_4	0.8802471042471043	30.328076778662478	2.073258517143062
L_D21_70	0.7329241217186888	22.762759781941874	2.4044864682050617
L_D3_33	0.9019835764370617	22.68592257993008	1.7302527023711016
D_24h_407	0.9314914951303374	23.571029998510127	1.3766414208364137
L_D21_73	0.9146330508728329	23.545147931370114	2.1384712020579677
D_24h_297	0.8763767687542572	30.385145990284624	7.51006404844318
L_D21_11	0.9999940660264757	7.937253933193771	27.20113478144685
G_D7_33	0.8976738580209714	23.25698761115765	1.171875
C_24h_24	0.9337493471149353	22.323610241582724	2.063298850975665
B_24h_93	0.4731774415405777	18.113986202193434	6.4453125
L_D3_62	0.9329077236409212	21.88468218286324	1.3361430762880522
H_24h_27	0.7624614172194129	33.97547151602229	8.16789309057498
G_D7_24	0.8896095898846422	24.913531426362617	1.415981950030614
J_24h_34	0.8725598526703499	27.067827592827765	2.1640060913225847
G_D7_71	0.7809684684684685	19.50263968529377	3.3984375
C_24h_23	0.7789162561576355	20.844692166121934	2.1061172760482143
H_24h_51	0.9076823072126928	22.957203557681378	3.838673286131062
L_D3_70	0.7161798616448886	23.894232950056274	5.536411786414554
D_24h_319	0.9027678994784258	28.488471989308323	7.472483703248372
F_D28_29	0.9388343912290825	20.519437993446896	1.0546875
H_24h_20	0.8886546276774528	28.35139854684225	7.262789265162266
C_24h_25	0.9306032029290956	23.058811071100777	1.9713988876477408
C_24h_21	0.8880549816587258	30.25731003332367	7.911675201383554
G_D7_11	0.9999983045789931	4.242640687119286	26.734678640151774
D_24h_240	0.9079835435209336	25.977779894034438	12.212826749243241
F_D28_20	0.8516940345042611	21.693404600634363	2.3349443959185088
D_24h_294	0.899492812340566	25.00453965678398	6.559360298042123
L_D21_33	0.9113220952011885	24.978356586304237	1.8528970665049098
C_24h_22	0.5026407316758985	36.35215005364156	7.986824630338471
F_24h_55	0.8790983606557377	26.652991598441606	7.511892426814381
L_D3_3	0.7979707959141702	26.511044972991307	5.192080761767747
D_24h_447	0.8282303526030729	25.32575106184081	2.415882202510348
G_D7_5	0.8688381137578999	36.31738231755167	6.994042177207863
I_D28_8	0.8800018600757981	23.167210618233145	2.700402801985058
H_24h_36	0.857894429181037	30.498208437837825	7.79979435576269
L_D3_77	0.9999983045789931	4.242640687119286	30.97365607424265
F_24h_49	0.9162809003504695	24.99317936782933	2.2541465697271104
F_D28_13	0.8919638796855713	31.458308721133715	5.9765625
G_D7_60	0.8834002188982123	29.542770126696997	1.3565433870457295
I_D28_48	0.04172300560169983	24.280161066882165	18.140231342627978
D_24h_375	0.7267841788478074	22.81286847224891	5.213197598328568
G_D7_49	0.9116136236739252	25.22339167889517	2.141679712792625
F_D3_42	0.9999508327907987	13.139846743295019	28.615114329081514
F_D28_17	0.9999915228949653	9.486832980505138	27.541057108617967
K_24h_4	0.90568895774163	24.034882606136108	14.52841454190933
I_D28_132	0.8798709630118406	22.99914037638828	2.3349443959185088
L_D3_81	0.9999381171332465	11.767921604131672	27.506380208025146
F_D3_47	0.9999126858181424	12.570858686213338	28.393977469579156
F_D14_32	0.9045857637406933	25.043118841570582	1.7617144193405752
G_D7_91	0.8946381702287214	26.30027087452469	2.109375
B_24h_95	0.78411491339248	32.99370812824509	8.261510968131828
D_24h_246	0.891039160918885	27.556048667255478	7.289213221914369
I_D3_35	0.8431522237005693	30.196434592689847	8.076591065677865
L_D21_43	0.9393709230631757	23.045164467907554	1.0676289350559727
I_D3_24	0.8652952886529529	16.64614662886935	2.4044864682050617
D_24h_401	0.8300505310920904	25.053368431081182	2.3290554977756006
F_D3_49	0.9178540083285093	20.70366764659879	1.7617144193405752
I_D28_24	0.7529514648010495	17.624021153217093	1.6941600345469876
F_D3_5	0.4848322147651007	17.77240351351165	1.9644204626062747
L_D3_23	0.927161461248554	22.528490970179327	1.5939223252424348
L_D3_21	0.9200097154191799	22.72760539598654	1.3361430762880522
B_24h_75	0.8471856056961417	30.922209158214308	8.139260322274376
I_D28_96	0.5235673109528654	17.72354738453563	2.562095051844779
F_D14_5	0.729903536977492	17.016426419875327	1.154163023647981
F_D28_58	0.9297269646396829	21.50304650377234	1.527938063719371
D_24h_441	0.7426721812623629	20.829970001113747	3.51367133216366
G_D7_53	0.9014536201066685	22.936522464716038	2.9014261882359254
C_24h_58	0.80072395142791	30.357329985483442	3.1640625
F_D3_58	0.8982730799601744	20.70346220329962	2.3930364675775944
D_24h_446	0.7217258662017869	20.67069636874038	5.4020768304450515
I_D28_93	0.8821800579158923	22.25183183874268	1.7262796714050275
D_24h_369	0.8482107175295186	31.938727907424322	5.4790639347942
H_24h_49	0.913135557890173	23.22359647951495	1.640625
I_D28_134	0.40068992968024414	26.985010831703494	2.1384712020579677
D_24h_261	0.9144298254188579	23.34680288271537	2.046591702723396
I_D28_151	0.7934163191238738	22.325255942747322	1.9818204521821596
F_D3_26	0.6824925816023739	16.68311960089922	3.0060364074329673
K_24h_13	0.9064955595852513	22.648731274956816	1.7772364321995822
F_D3_41	0.5010399815114398	27.50848385765641	9.084865989053581
I_D3_79	0.8873368920521946	22.79819156536058	1.7022467632422598
G_D7_87	0.9157933579335793	23.757873108094184	1.2890625
I_D3_22	0.7305464224205417	17.8573537376086	4.225255400934362
J_24h_32	0.8101222455812505	28.063999927022536	5.703793839205292
J_24h_35	0.670912764649038	29.118259374393297	6.009788158574103
D_24h_334	0.8167208912550528	18.083270245160296	2.326105457962407
H_24h_15	0.8002711459362577	29.682895627667104	5.680874832909761
L_D3_13	0.99993896484375	9.674830603332042	27.22258310230164
G_D7_97	0.843819145827245	23.82624262283462	1.669664865090821
F_D28_42	0.9998745388454862	10.951088075906544	28.971869143363122
G_D7_82	0.8916750250752257	25.674885578779943	2.1352578701119453
L_D3_22	0.8742341180264431	26.231728020639345	2.109375
D_24h_461	0.9025346793521679	27.198194655843174	2.2541465697271104
D_24h_235	0.8860065002832692	22.74399695120908	2.109375
C_24h_76	0.185122089721749	25.647679780227982	4.254406607969846
F_D3_55	0.8509485094850948	26.87053739984667	2.275369668626672
L_D3_53	0.9999737209743924	13.660938501227411	27.196843087494205
B_24h_102	0.7605013083597301	19.252608793776826	3.918340663429802
L_D3_14	0.9999618530273438	11.076392396721022	27.80728752068084
C_24h_59	0.8614829714919886	23.512295859493523	3.2071716054853145
F_D28_22	0.42778057372924005	31.939410472948015	4.158092577939884
L_D3_73	0.9242913405790977	21.848553836849447	1.5634762575148047
D_24h_399	0.7954132289190323	17.50336579390572	1.2457202124298419
A_24h_5	0.7337501817653046	19.037772351657622	2.1255887281894985
D_24h_281	0.8739727726610227	26.909333592551548	7.969611626212173
D_24h_431	0.6076923076923076	16.90621457325533	1.0804153660890101
L_D3_78	0.7382075471698113	26.883475900726317	2.3053494811999222
F_D3_1	0.6791016368481158	15.848963576202538	3.146653495804114
L_D21_52	0.999922858344184	19.26158698975878	28.78760490713082
J_24h_55	0.8672154527485175	29.3248029015149	2.3699705175183614
C_24h_4	0.8704510930585827	30.384210336256356	7.300508497112119
F_D3_8	0.9998575846354166	11.88322670058761	28.139400610162593
D_24h_428	0.8999789960092418	24.66204427174495	2.1512765332834944
G_D7_48	0.999770270453559	18.294020497349727	29.226712860479303
D_24h_409	0.9024059072116192	28.620279557046622	7.581949743572725
F_24h_18	0.9998050265842013	12.913261111716995	32.313589878258846
F_D14_8	0.9998787773980035	14.14427184937437	28.89996764501325
D_24h_262	0.8443146291702749	34.26465642075985	9.099969683586176
L_D3_2	1.0	nan	0.0
D_24h_268	0.8089351550639774	16.993450941602287	2.109375
F_D3_59	0.8951239333604226	20.950928341090506	2.612519157375932
D_24h_243	0.9334076150350807	22.171337132744455	1.5098553195381008
D_24h_314	0.9173986514748448	25.722129771119725	2.3699705175183614
G_D7_30	0.7311108788797157	26.860813000042498	1.7421174313263874
J_24h_53	0.8210853122832513	29.566997805503924	8.004858449033469
D_24h_227	0.8987762174650734	27.271773488099097	7.183890058122236
F_D14_3	0.9244407294164229	21.552824262426324	1.3361430762880522
G_D7_92	0.999892340766059	11.874686949129947	27.91080546174613
D_24h_328	0.9328496335233583	22.819851279068615	1.4915533665653737
G_D7_31	0.9998075697157118	18.10156405907296	30.033855408573924
F_24h_45	0.82510478471504	26.569009387280182	2.109375
F_D14_56	0.725243410116362	30.67618221190838	2.4969463772651386
F_D28_18	0.9999889797634549	8.934494283799134	27.740041234564025
C_24h_62	0.9099305147138905	25.583199533160965	1.690102160373745
H_24h_43	0.8677619262797753	29.4297106976871	8.524132075274217
B_24h_113	0.9214771799292261	24.402200702677934	1.3361430762880522
F_D28_50	0.9998118082682291	11.795388303879331	28.476803625522344
C_24h_13	0.9073657847418444	24.31873560043164	2.1735043348818057
G_D7_54	0.9078303194951467	26.820844175623368	1.9783526972032188
J_24h_29	0.8238557119310257	32.420750524177365	5.978859852573796
E_D35_64	0.8349368610944077	26.151638498954945	2.109375
B_24h_112	0.7955620751637363	34.895556692528004	7.005813364516464
B_24h_76	0.9999830457899306	11.138409521411335	28.09251053126471
C_24h_65	0.999924553765191	19.226642780431227	29.22506825069554
F_D14_47	0.9999364217122396	14.18930225525849	27.75983646399619
I_D28_83	0.8316040548598688	25.387890216824687	3.5117165774464913
L_D21_77	0.9998931884765625	13.252959914753292	28.592549283191218
L_D3_74	0.9113428453111471	22.44198025099686	14.715782692534782
I_D3_74	0.8755237194215435	22.784298281256685	2.26326655263609
I_D28_22	0.2611827141774071	16.13054831584541	2.5486597465935406
F_24h_24	0.6614601018675722	17.19850037836434	4.806116403377315
D_24h_383	0.6175051688490696	23.7428833954282	4.993892754530277
D_24h_436	0.6494348272863806	31.281975593306715	8.686115840721762
B_24h_74	0.5788449059052563	18.144399040185018	3.9998550388771905
J_24h_60	0.9191423193387348	21.805615014716103	2.2541465697271104
K_24h_8	0.8905508753566425	25.271353219149695	6.900144890632279
C_24h_70	0.9114116066397955	23.544278189159858	2.337883282413282
C_24h_66	0.6526214307993308	39.713743196506975	8.715315603821743
B_24h_101	0.8921514145030177	24.167158089503936	2.4914404248596838
D_24h_450	0.8147366940870421	22.0901294155318	1.396450229040584
B_24h_114	0.9194782158826356	24.99377100070589	1.351472179062984
D_24h_403	0.9265157939368243	22.16101031521898	6.033733903995
B_24h_105	0.9329513307025605	21.561092950633707	1.5634762575148047
L_D3_61	0.914951641506341	21.569072796272355	2.1061172760482143
F_D3_11	0.8700262410967707	23.298530404480786	1.5809458081912549
G_D7_74	0.9169028689941238	24.49319682671046	1.154163023647981
D_24h_388	0.803579242145795	29.476982431237744	1.7926240477474635
L_D21_51	0.89086127547666	31.663159905146248	1.7617144193405752
L_D3_26	0.4486622348547133	21.490744021762644	3.388320069093975
D_24h_434	0.8803785197175332	29.110842396734412	7.379091324108359
C_24h_7	0.5911677052289352	43.018071720228114	6.273636944214456
I_D3_44	0.8363291248454171	19.564274708464417	3.181376240741772
I_D28_98	0.8745621874924515	23.447403722759187	1.9255871162290996
F_D3_3	0.8973090814433996	20.772220139330056	1.8932220025082238
F_D14_52	0.9238689292621143	22.98230924119089	1.7617144193405752
F_24h_48	0.9999177720811632	9.54439685835643	28.275719201935765
I_D28_61	0.4385568059718374	40.14674464825847	3.324904912291666
D_24h_301	0.7674992738890503	22.045007113729362	2.1352578701119453
K_24h_17	0.9252520359662135	21.944213524632985	2.2874087456183365
G_D7_61	0.9999321831597222	11.912105689586394	28.656597172787933
G_D7_79	0.7710645293875873	18.25685369320866	2.1255887281894985
L_D3_49	0.9999364217122396	14.85510262751739	29.802972386759304
L_D3_1	0.8961023026270943	22.23410001621063	3.2686700814800047
I_D28_160	0.6594632276054374	23.73780141087146	4.86151605766208
L_D21_13	0.9998669094509549	19.172009894902263	31.613052222156295
K_24h_7	0.839318646682091	27.090343356323828	8.638555075304115
L_D3_76	0.8866907289668816	23.623618484348256	3.166231895181163
H_24h_26	0.8867643048492918	28.203414863755103	8.845909906296384
A_2h_20	0.9999177720811632	18.329319614902374	29.69865127737811
K_24h_6	0.8078155818540433	20.444477586020525	3.237006402406203
D_24h_415	0.5902459358065861	21.92700765809401	3.531215431246726
F_24h_50	0.9999398125542535	10.600434864438139	28.14867167887601
L_D3_40	0.7461918341795925	31.914401726266025	3.1640625
F_24h_3	0.9137111769161903	23.54080277947131	1.5234375
G_D7_93	0.890485888856561	26.437386208141543	1.4542586303895535
B_24h_97	0.8609500771572757	23.062212834922796	2.0161699844631156
D_24h_289	0.9197967491410919	25.197282638145662	7.472483703248372
G_D7_65	0.9029235604578071	25.154359923608855	2.141679712792625
D_24h_430	0.7743375174337518	16.821017028859355	1.0546875
F_24h_26	0.8180940892641737	17.998091886532652	2.8343874896362085
L_D3_18	0.9179987480724896	23.609679092456325	1.7772364321995822
D_24h_435	0.8446180555555556	19.635121445924934	2.8076129415728763
D_24h_416	0.8884173861852434	27.143027343300503	5.082480103640963
I_D3_8	0.9164480804152834	21.11461627516498	2.0499440255315506
I_D28_95	0.8617647473991784	25.347850655726532	2.7953579160648196
K_24h_18	0.8215598203348305	20.163665958347188	3.3434396760204153
L_D21_53	0.9999287923177084	14.347370865578757	28.745594516404815
C_24h_14	0.9018937602050938	26.226435627907144	7.401390316236622
I_D3_7	0.8294463704170606	20.95227800315469	4.225255400934362
D_24h_370	0.8596712137110878	21.282651747044902	1.381620248736515
D_24h_364	0.9106148846487983	29.126014068313644	2.430051721093092
D_24h_389	0.9999118381076388	11.517384992280732	27.605057228165865
I_D3_88	0.9036216701586351	21.761241578210186	1.351472179062984
D_24h_423	0.8652304841324994	27.06734661261366	3.8972552691365365
I_D28_68	0.8460454666615894	25.635702286092243	2.1608307321780202
C_24h_49	0.8951548686117974	24.310876653349624	2.2541465697271104
C_24h_57	0.8878188917437132	29.32721409380172	7.503661215741619
H_24h_45	0.9007156281624982	22.30992801498713	2.22964424887974
C_24h_9	0.9086697551290536	25.346137694554272	4.9746059242479195
H_24h_41	0.7739215050275705	19.937439680046094	8.815584981963406
D_24h_338	0.34050179211469533	14.187899941826643	4.658110995551201
J_24h_49	0.9011592930426158	22.839747726431114	3.3536925049814497
F_24h_44	0.9999101426866319	11.684293127820387	28.465468517999465
I_D3_43	0.9080208979722562	17.959345090434688	1.7578125
C_24h_2	0.9166162939082544	21.8359551324365	1.632233001232514
L_D21_42	0.8590931574608409	27.791864283391586	1.415981950030614
F_24h_4	0.8667701990273408	32.05607959324324	3.3145630368119416
H_24h_12	0.784944089456869	17.576205245798885	2.1223558917509573
F_D14_43	0.9189138867339023	22.0627394485379	1.2065191571469143
D_24h_271	0.8738945125199787	27.976613608477997	2.2541465697271104
A_2h_7	0.9997007581922743	17.50540298053308	29.704893136813862
F_D14_49	0.8880329630956646	25.47334732733063	1.2943782442016323
F_D28_2	0.873508733493995	25.483066092661527	3.067090389445875
L_D21_55	0.9161591965136079	23.199741111049875	2.109375
F_24h_8	0.0	11.232822276538354	6.167670640753484
F_D28_1	0.9999109903971354	12.984811217703415	28.546884621303796
B_24h_100	0.8940212736135553	26.719487546296023	7.041008852718657
F_D14_30	0.880679117147708	21.931839598727763	1.2566959329801102
G_D7_21	0.882424122687872	27.91911635504168	2.238864043891734
I_D3_139	0.8015882863878894	15.155819205613083	1.3361430762880522
A_24h_23	0.9998931884765625	14.311132073459182	28.52330269072498
D_24h_393	0.5464949928469242	13.2122162077116	1.2234734190129553
B_24h_119	0.8363416491243786	27.620873857758127	4.8046875
L_D3_65	0.9999440511067709	15.168596525613676	27.286575269560785
C_24h_44	0.6227001813941435	26.101365759386706	2.7953579160648196
F_D28_5	0.7377153797064454	15.669749807544754	1.7302527023711016
L_D3_58	0.9999169243706597	17.334147315034848	28.01590168226453
K_24h_11	0.8963099673828511	26.810368944275048	3.069328325087999
I_D3_17	0.5442083618917066	15.727787885878408	2.005926886948089
L_D21_45	0.9998830159505209	11.568035840025189	26.79009799507903
G_D7_43	0.9120679957502656	22.335858661069068	3.181376240741772
I_D28_159	0.017581628991747398	13.514292237278141	3.9601746676677663
F_24h_7	0.0	32.175000723783995	8.976134128160004
G_D7_69	0.9998914930555556	10.145147473478753	28.123779270382897
D_24h_263	0.7293470510339207	21.489269540477995	4.091505527366271
H_24h_18	0.812823103847224	32.98090975798249	8.836590244457277
D_24h_265	0.8213676942189351	28.035405221875802	2.201753229850305
H_24h_28	0.8066241047412257	18.24669444247844	4.099888051063101
B_24h_84	0.5946969696969697	21.123978908696508	1.2290728689493964
I_D28_71	0.4215900802334063	22.26768003530225	3.277062059556929
F_24h_43	0.9144075540664027	22.725222480375287	2.141679712792625
I_D28_82	0.2596000830277451	21.586426832868014	4.406623986788242
H_24h_55	0.898852867830424	23.341335055826388	2.201753229850305
I_D28_73	0.3251552478876107	28.596802623992456	2.4969463772651386
F_D3_13	0.8901159760229346	26.929788471426306	2.3612626968292836
H_24h_40	0.841539502367887	30.188038616122654	8.11475841903003
D_24h_239	0.892686969131966	29.223320489991774	8.343387895934795
D_24h_425	0.8372361954322058	17.752476348676215	1.1117382399029458
D_24h_254	0.7273440564927423	19.80774804402142	3.1835338376264355
I_D3_40	0.7442366246193998	15.423870054446047	1.4111243647022222
H_24h_44	0.658102766798419	20.623064094112408	2.115875400617319
I_D3_82	0.7948118222411227	21.8525282222201	2.109375
I_D3_38	0.751984032694958	19.864124748002823	2.182961251194979
B_24h_83	0.7316392069254398	21.69367952029984	4.7297897040493515
A_24h_33	0.9999160766601562	13.578075486581866	29.59581854901022
F_24h_15	0.8266817357726448	23.307746905768017	2.046591702723396
F_D28_53	0.8929811238880452	26.191252250653303	2.1892431670628207
I_D3_160	0.8149641577060932	16.159015507231	1.2457202124298419
D_24h_347	0.8108504165272933	29.19410357088152	7.712148461143546
L_D3_67	0.9999991522894965	3.0	25.89048237551241
F_24h_59	0.8937740000862925	24.347003548035673	2.0765677906253144
L_D3_16	0.9999525282118056	14.581666571417687	26.469592804985098
L_D21_61	0.8781164599537523	25.468518761754304	2.8343874896362085
I_D28_21	0.8030498171140075	23.840268754827882	2.3699705175183614
L_D3_60	0.8737826693834331	24.921373541923582	3.0014644862966477
L_D21_48	0.940501996577296	20.689324603329794	1.315426425037714
K_24h_15	0.899112002291607	26.266723975802908	1.7421174313263874
D_24h_299	0.7543111440756536	17.481537706865105	3.804535097050295
G_D7_39	0.8911443229979924	25.8199118335445	3.9288409252125494
L_D3_64	0.8657515617695806	24.234669292350794	2.8343874896362085
D_24h_414	0.258523652262896	26.40603694440767	10.57678051832468
D_24h_362	0.8632128863735307	17.56552191597554	2.34375
F_24h_47	1.0	nan	0.0
D_24h_440	0.7293844367015099	23.50150600404184	1.7617144193405752
H_24h_8	0.7922907321523607	26.24581241626917	4.768825769384954
H_24h_19	0.9033864355379172	24.503602577258803	2.4130383142938285
F_24h_65	0.9999440511067709	12.323259116638459	28.692277099190274
F_D28_27	0.9999338785807291	9.974347988480757	28.407033172990914
F_D14_9	0.9992853800455729	33.2067192508931	32.69930251191338
F_D28_43	0.8893453700200011	19.444854462638727	1.396450229040584
I_D3_159	0.6070038910505836	14.928795145120754	1.7578125
D_24h_368	0.8556502612042892	26.173621598587058	1.8968453972154664
A_2h_51	0.9997965494791666	19.46192076732674	30.51513896502337
F_24h_32	0.8751363054506377	23.86206274496582	7.646877234879118
G_D7_70	0.8565929271672741	24.126240947526014	15.777285238347803
D_24h_373	0.8529660600098377	31.51532926808522	7.07020459171798
I_D28_17	0.4418468731735827	17.74373364445359	2.8076129415728763
F_D3_52	0.8825251974938709	22.069807159725546	5.060817862895902
B_24h_85	0.8898429936439786	22.598596731432174	3.517577582766477
L_D3_55	0.9295198486423836	20.97231311540772	2.6953125
F_24h_46	0.8696525406708174	21.136651980154657	1.2457202124298419
J_24h_27	0.8551923608600412	25.346495218508707	4.302553066566989
J_24h_56	0.9046991909923731	23.516153716790225	9.059131917228603
D_24h_392	0.7578963276409248	24.911815191594783	1.2890625
L_D3_17	0.9993040296766493	30.58265586944936	32.45247520563965
H_24h_31	0.9092126912940286	21.739900997837456	2.235795003320966
F_D28_45	0.62425959309812	22.93193996486442	4.236615816216848
I_D3_93	0.9037879313134114	21.856405015280096	1.5634762575148047
C_24h_26	0.9083974882037819	23.70531400408597	2.2571906583115107
L_D21_40	0.46071254270375794	17.266882364962907	3.337272859194877
D_24h_277	0.9291799202954188	22.615109177196253	1.4589726091393045
C_24h_73	0.9143953557020564	23.648867030989123	2.42722443482906
D_24h_348	0.9008310005069764	25.966988929422584	1.7926240477474635
L_D3_32	0.9999745686848959	13.943098159396959	29.249023421197332
B_24h_82	0.8554901960784314	20.890822943624432	3.19859626498973
D_24h_419	0.8993508915914348	25.043315703082254	6.600059925154089
H_24h_11	0.8149728919137156	22.82552721814021	3.0401066650951982
I_D28_38	0.3466754879259014	19.979587626019153	4.523498218504402
L_D21_60	0.8424681488883338	26.824524617317657	3.192149641845993
C_24h_39	0.8565763384005287	16.88289336697653	2.320194125768359
L_D21_65	0.9998626708984375	22.639432599977308	28.859786348246
F_24h_58	0.9238562144730198	22.886451336503438	1.5939223252424348
D_24h_376	0.9264032652460885	25.11544318802238	1.2729820888125252
D_24h_459	0.7237725471163957	17.38147589105462	2.5887564884032646
F_D14_44	0.9998889499240451	10.910501455655861	28.391559087894525
D_24h_315	0.871894530642704	28.939027226702315	2.311298780076096
D_24h_405	0.9071938871661327	27.12562584465178	1.9956312147570003
D_24h_242	0.8879091063252501	22.426259493095113	2.2110893278257664
I_D28_97	0.863199182157685	26.08035286985552	2.1923773750628563
K_24h_5	0.8498013692840842	23.336991078107726	3.3310946258324754
F_D28_11	0.8679297373779205	27.62253493789473	3.1748946525337653
D_24h_306	0.5970392985196492	43.601514489171095	2.959999439136349
A_2h_52	0.9998109605577257	15.544011512256022	28.610554744244954
L_D3_35	0.8688380875311889	22.245363664913302	2.792900458081168
I_D28_86	0.0	13.159112553202156	6.283479664900551
G_D7_81	0.9292129039259842	23.21745460493747	1.267576620280309
G_D7_98	0.8707355551173338	20.387161214351288	3.1618916163825097
D_24h_218	0.8673886028759098	22.80921746188878	2.1384712020579677
F_D28_26	0.0	12.0065768640274	4.3216614643560405
D_24h_448	0.5454545454545454	24.96957380251419	5.340716655518363
G_D7_95	0.8821217187005829	30.47825774913448	2.4215599593482606
K_24h_9	0.8715660056263675	29.94679722214596	2.311298780076096
D_24h_453	0.9268186820852258	24.87429110787269	1.3361430762880522
H_24h_6	0.906921045068225	25.111421600721904	5.4564594031981954
C_24h_32	0.8855691186808973	28.944212892024627	7.495420965444086
J_24h_58	0.899196903068068	25.088486041786663	4.350166685922793
I_D28_47	0.5153846153846153	27.599043886831563	3.135723787560856
F_D28_60	0.9119937037973972	20.061613610017552	1.939798284052365
L_D21_17	0.9999576144748263	15.115731156482697	26.79599237795703
L_D21_49	0.9999254014756944	16.15309725567928	27.00123084759575
D_24h_363	0.8737422258178692	25.65223399724896	3.0037513167131946
I_D28_42	0.5743355988767246	18.94331186126888	3.533159398050313
A_2h_27	0.999786376953125	17.352297631314865	28.811923801179955
H_24h_34	0.905430571603344	25.354612125366735	7.271293151947768
L_D3_51	0.9306317256099369	21.69294403695318	2.109375
I_D28_88	0.8494660194174757	26.591808583815503	2.026361304584834
I_D28_18	0.6771039165020013	23.37680634386178	2.7953579160648196
E_D35_120	0.9999186197916666	10.828310801543093	28.47198072708391
D_24h_451	0.8684503744658044	31.415045466037668	8.163688687614274
L_D21_63	0.6963385959019147	23.808404795250453	2.7855150759386045
B_24h_107	0.831974153878221	24.40695488434768	5.800485314420898
D_24h_377	0.7434149364735048	20.389705316382365	2.836809008650829
B_24h_121	0.714968738506804	18.799560451277735	3.1640625
C_24h_18	0.9322469121634223	23.280598719907314	4.688964614939661
L_D21_83	0.8632383560081002	26.88546079946498	2.109375
C_24h_10	0.9103008336353752	25.122514402729884	7.337098051171186
I_D3_92	0.8987167403755528	20.68083242928325	2.1255887281894985
B_24h_71	0.8925413108292486	25.51007839223814	5.1322238532323885
J_24h_2	0.8082443449305317	32.867064088278525	8.58433433053708
D_24h_351	0.44587628865979384	27.19706919979284	7.182934181588417
L_D21_32	0.9999262491861979	12.354410206524625	27.70710036515065
H_24h_37	0.8952064228721754	22.904070682589186	6.584435994318818
I_D3_21	0.8680240103828682	19.977245758422516	3.1640625
J_24h_5	0.8982283641595971	26.530103213761993	1.9921875
D_24h_316	0.6650850138394623	19.937891074191434	1.9644204626062747
H_24h_50	0.7478357380688124	21.865576396859144	2.2265625
L_D3_59	0.9229513929362396	22.204400702713688	11.256101860838081
F_D28_25	0.9276741351832756	24.647093613192045	1.4589726091393045
C_24h_8	0.8576028283721077	26.32676239224366	7.948906819739823
L_D3_54	0.9196431889983274	22.222386503684586	1.5234375
A_2h_48	0.9998931884765625	18.841827923534282	28.426605485250303
L_D21_62	0.8897366395609544	26.10056588483977	1.3412722432335467
E_D35_67	0.9301887703374693	21.078230957374195	1.1361749665819523
I_D3_48	0.640661938534279	18.184492017385068	1.2065191571469143
B_24h_116	0.8743940380580276	28.49236880219052	7.475239890851747
D_24h_275	0.9007517328907546	25.07145503072595	8.096969376620953
A_2h_37	0.9998889499240451	16.284143783816877	28.26843308501607
D_24h_379	0.7963675317719239	24.757399889394502	3.6573015314829456
L_D3_52	0.9999567667643229	14.510828439364444	28.408966840993287
B_24h_94	0.8220245827920456	19.357708417312036	4.806116403377315
H_24h_42	0.8809217117503936	24.23417165305522	7.652262992491176
J_24h_39	0.9145713378346658	21.1864115103512	2.4609375
I_D3_97	0.900468472839188	21.18735536612792	1.3361430762880522
L_D21_66	0.9177591770875353	23.64400319676337	1.527938063719371
D_24h_279	0.9107720633029635	24.765423278386834	7.48625449391458
F_D14_29	0.9257905138339921	22.84688412538111	1.0804153660890101
I_D28_65	0.7850413930916358	23.259391651773488	2.7432890415749123
A_24h_24	0.9998821682400174	17.95197736181302	28.65731599877955
D_24h_350	0.9055662461691968	27.638639249070053	6.924978141887887
B_24h_120	0.7990373963864166	25.50040981970621	4.302553066566989
J_24h_9	0.8513821460418112	23.81075967672437	2.5161223304981117
I_D3_83	0.8242759032547029	22.022777914134192	4.6654756025143085
D_24h_357	0.8153387302939923	20.58353280427861	2.275369668626672
J_24h_59	0.8887839073453215	21.508780703635914	3.3741046989581176
A_24h_42	0.9999033610026041	11.858674463937621	28.77686944982083
D_24h_273	0.9271933425383438	22.691248294248386	2.1640060913225847
D_24h_412	0.8661954310634997	32.835609268126305	9.008205487958257
L_D21_47	0.9150782894547133	23.85757772577521	1.7578125
L_D21_58	0.9999610053168403	11.805608868505837	29.029167503012705
L_D21_16	0.999953375922309	11.186939963746754	27.622960632444208
I_D3_71	0.7345618745423481	24.09701329938896	2.6825444864670933
F_D3_60	0.9089145074763155	22.364462370038563	3.634702129516599
J_24h_37	0.8969722455845248	22.141789513066964	1.7421174313263874
L_D21_54	0.9342269171358812	22.729141983231507	1.396450229040584
H_24h_17	0.8751033912324235	26.475008745530506	4.7817669757273045
H_24h_7	0.738073611161574	23.32056949758309	7.137863593519247
A_2h_9	0.9998982747395834	17.148388127270497	29.388139099414964
F_24h_2	0.9014903972094691	26.177317601733186	7.750338639274899
E_D35_74	0.9336148354518544	23.66669002094762	1.2290728689493964
D_24h_452	0.8110510253252664	26.768806988828953	3.918340663429802
D_24h_292	0.5782105903834449	19.699805532189345	5.79930142108998
D_24h_386	0.7640707558005972	16.626266769216432	1.40625
A_24h_11	0.9999499850802951	19.866579223994144	30.11787146596892
D_24h_456	0.8990660225442834	27.66631514891594	8.3203125
L_D3_9	0.8687148316432461	22.471178505047757	3.3331553093737245
C_24h_27	0.8862788300934645	26.53467724825417	6.278013391865097
F_D3_4	0.8205271677224676	26.615334472907666	2.2571906583115107
B_24h_115	0.8909552299627688	24.620173371397993	1.9076742886054343
L_D3_71	0.8424584576054538	24.296816179552003	2.7282297015990977
I_D3_149	0.8630849220103987	21.104056178501708	2.112627700467181
A_24h_15	0.9998787773980035	14.359430524343743	28.463297450538168
C_24h_54	0.8930558002567265	27.350691960988048	7.362322757575815
I_D28_139	0.29969020055437795	27.370919666097	2.472073020671366
D_24h_291	0.8691772850705738	28.603348442715724	7.7494526331400495
D_24h_429	0.7786039817702087	17.49102776657559	4.40350645970061
L_D21_71	0.7783975659229209	26.57530265097581	4.52198001130658
C_24h_31	0.8500953538571159	25.04258986189118	2.2234764798058917
C_24h_19	0.9194324662679093	22.520845890282693	7.117633424559475
D_24h_358	0.7622514701764211	19.429632097449826	1.7262796714050275
D_24h_295	0.8968171770416287	30.27196332651288	7.203934166861101
L_D3_75	0.999969482421875	15.16358024691358	26.734678640151774
D_24h_280	0.861992270108656	26.61891461078243	6.657033954714272
K_24h_14	0.8840848170505807	26.96224144421284	1.6655473129162377
B_24h_111	0.8653036466138586	32.34985768348902	9.281516331405998
G_D7_46	0.9102699081163859	24.11559692871214	3.1748946525337653
F_D3_22	0.6723900045991108	28.042340942344886	2.664566484586423
E_D35_3	0.8495414693137157	21.035122691486446	1.7022467632422598
D_24h_274	0.7820710973724884	18.670598121908657	5.671197015263841
L_D21_34	0.9051766151759795	28.25265078158937	2.109375
L_D3_19	0.8039343238531393	20.963836494813165	10.316494254878327
G_D7_72	0.9104629416975623	24.885726583284917	2.5133918659602204
C_24h_37	0.6563838903170522	13.77597466973647	1.2121969257174143
J_24h_57	0.846556712962963	26.18585600240402	5.399534078207003
D_24h_353	0.793855326105248	29.35570371772709	3.7609702818471593
D_24h_309	0.8221270686263163	21.88820171684788	3.3352147197088375
G_D7_85	0.9218815040932427	25.09783478768084	1.4495293215062086
L_D21_44	0.8819187148230901	27.655787152361743	2.7781100604210227
D_24h_232	0.8916776540483868	30.062060365591854	8.746773261064263
G_D7_38	0.7041057102406796	19.127781448380844	2.745790901685933
C_24h_6	0.5242857142857142	24.010938968918186	3.337272859194877
L_D21_35	0.9196060877350045	22.058171725660017	2.6151461255181325
K_24h_16	0.6235399820305481	40.89363740557613	8.409785211566792
J_24h_44	0.9125287840949632	24.110583585170076	5.60175862627365
F_24h_17	0.9998160468207465	12.621845860311721	32.080492826942844
G_D7_34	0.9999440511067709	10.322401932554289	27.898009789146474
L_D21_78	0.7617803895962564	22.262517039797125	3.339329730181642
D_24h_310	0.8066465256797583	21.498947507464607	3.4624890709439433
G_D7_28	0.41265971755211833	23.262439125188024	7.262789265162266
B_24h_68	0.8856866643562009	31.4655105020603	6.958609143423526
L_D21_57	0.8960349854227405	23.401326427527785	1.6655473129162377
D_24h_255	0.8626057479296451	29.54630799856136	8.497507964195297
L_D3_47	0.8964075416690642	23.625068618211312	2.005926886948089
C_24h_34	0.9123872188413369	24.29161847279293	3.900777416506228
D_24h_234	0.8781925629074647	29.68997012957688	7.969611626212173
B_24h_99	0.9038627406748849	23.601435761818202	2.594055893106874
I_D3_95	0.8151910665427363	27.96450358421207	2.976193382625069
D_24h_288	0.7264862689870234	21.73351033186797	3.2007422540033583
D_24h_276	0.5887480190174327	19.0107912199662	8.229032748778483
I_D3_65	0.8588003933136676	22.04026101286339	2.217291554112246
I_D3_70	0.8889234356781966	25.073579404747512	2.390165396996618
F_D28_31	0.8374464613501937	23.275804491972913	2.036501624646418
H_24h_33	0.6523594053005818	21.016096473425737	5.38807684339343
C_24h_60	0.8587439717649594	24.111833160544123	1.8528970665049098
L_D3_34	0.9182552290177389	22.381617720960453	2.4215599593482606
C_24h_16	0.8417578304438811	31.311730336546493	8.85987101786053
J_24h_36	0.8650282277859598	25.14296143188718	2.559413632950182
E_D35_71	0.8757270371436798	21.838855962074057	2.26326655263609
F_D28_24	0.2591362126245847	14.090826288134647	1.669664865090821
H_24h_47	0.8337060635469851	23.170483358466726	3.3536925049814497
I_D3_141	0.8932583272701461	21.58052497721286	3.087173407574881
D_24h_410	0.9073321223654239	25.672654336854674	7.78834155389684
I_D3_134	0.7993816937175665	18.71605160059668	1.195082698498309
F_D28_8	0.999847412109375	11.163845520558281	27.9186768069054
D_24h_247	0.8549599537407266	24.769033030609723	5.922318172731224
B_24h_87	0.6929879974731522	21.241324759793592	4.0238167297006395
H_24h_23	0.8833758698857062	27.329649144600832	6.6590965524259556
F_D3_27	0.999892340766059	10.584484040721296	27.716516037021478
C_24h_75	0.789835342927525	18.612300136371157	5.118827265900364
D_24h_406	0.8159812379596281	19.934970561877474	1.5722352966795397
G_D7_64	0.9249604273842501	22.969035723237695	1.6489742905629243
F_D3_46	0.8551007815713698	18.537498861881314	1.8192392222179716
D_24h_442	0.8941578997857577	27.539219149828288	7.152278681093966
I_D3_47	0.8220951740373298	19.539230237151514	1.5809458081912549
B_24h_73	0.8581881579121154	28.721102801638725	7.005813364516464
B_24h_67	0.9167012812729655	24.981210967076528	1.5634762575148047
F_D3_44	0.9999033610026041	10.70146074154101	28.331759540007617
F_D14_27	0.9998270670572916	12.16289910390052	28.642216864517707
H_24h_32	0.8906009829781582	21.79512349476223	2.5486597465935406
F_D3_17	0.9999042087131076	11.659611033462179	28.14867167887601
D_24h_365	0.8689083739580387	26.643578723221424	2.1798135044224543
C_24h_42	0.9388551318720426	20.58135261748099	1.486942680521428
D_24h_361	0.8936452001986614	23.950739163384995	2.109375
I_D3_96	0.8218876239441792	16.193556050540202	1.0546875
A_2h_47	0.9999287923177084	16.737012823724754	28.16232874344567
A_24h_4	0.9998762342664931	12.379616092668789	31.440556705583813
B_24h_77	0.8307205522795915	18.337729136995495	1.950388708253114
F_D3_50	0.9998999701605903	15.067322056318055	29.050684342063057
J_24h_18	0.9080372383916917	23.631507832816915	6.540490435488668
C_24h_41	0.8056247302188133	32.06637229712666	8.9898930065675
G_D7_57	0.9030851555790447	24.05261056620572	1.3716445207874561
F_D3_20	0.8206946184396406	30.313325721796986	2.7357697335770514
L_D21_9	0.9155654101995565	25.907877126279782	2.1512765332834944
I_D3_18	0.874248093591626	17.58029164288036	2.115875400617319
D_24h_318	0.312280701754386	14.926583573015243	2.8728868762807647
C_24h_40	0.8944644053346325	25.46545486638252	1.2943782442016323
G_D7_44	0.91538889732301	24.6021469453993	2.1512765332834944
I_D28_20	0.8675810746726006	26.47606120149177	1.9112702848007919
D_24h_321	0.9013800525864065	24.720634506161147	7.020499594101637
F_D3_21	0.8587896253602305	24.782244747935373	2.349602069034776
G_D7_99	0.8863862939851568	23.833503615173857	2.1352578701119453
C_24h_56	0.6549577590040018	23.92194190967804	2.109375
C_24h_38	0.9097031166591385	26.123307231121167	2.1384712020579677
F_24h_29	0.9221014778480513	23.49219008963702	2.1384712020579677
C_24h_11	0.8276911962018784	26.631372397737383	4.417518005852523
I_D28_40	0.04069329314242653	14.545157270973059	5.537651883145622
F_D3_7	0.9999152289496528	12.985788766052805	28.275719201935765
A_2h_8	0.9999008178710938	11.521857843768583	28.071726889985545
F_24h_27	0.9998533460828993	12.33076783630064	31.823689169906316
G_D7_13	0.9197676919767692	23.452972712525497	4.827499200948276
D_24h_307	0.8171610920694953	19.06591152292705	2.9296875
F_D3_9	0.9998406304253472	19.055213071934354	32.54543942615319
F_24h_25	0.9307641562984214	24.0621961679532	5.169549609401432
E_D35_75	0.906194154172346	19.059039404796238	1.4542586303895535
B_24h_86	0.3050847457627119	15.96584574176246	5.447643421485684
L_D3_66	0.917807762785274	21.097817179611116	1.6572815184059708
L_D21_75	0.9998991224500868	18.038867717645363	28.97376511503823
H_24h_57	0.9240646651270208	21.66791340166818	1.5413609106991295
D_24h_337	0.8868321694677403	27.50386043457752	7.549276597690503
D_24h_402	0.7752105710532416	25.626838637734718	2.636067627937967
C_24h_53	0.8975627112613414	25.676919810585417	6.584435994318818
G_D7_58	0.8998643655582059	21.22073816052659	1.1361749665819523
G_D7_29	0.9999008178710938	19.583864233624254	30.034998505974766
K_24h_1	0.7811202656958549	19.334874846749727	16.239667688737505
F_D28_4	0.826568041955922	29.93129348758109	2.2541465697271104
B_24h_90	0.8846361185983828	23.33472012766783	1.351472179062984
F_D14_53	0.882511258560503	24.262001478408674	9.506644083917376
B_24h_80	0.9998279147677951	16.510001709216098	28.849315763454968
D_24h_404	0.8739684236600915	31.893973276096705	8.754620013571762
D_24h_267	0.9304177689594356	21.992631434962775	7.423622327208681
I_D3_148	0.8751338616406082	18.61943635849297	2.154465973927762
G_D7_78	0.9999974568684896	5.196152422706632	28.55842785010287
I_D28_43	0.8319351709182218	21.396594812175085	2.022969902535008
L_D21_67	0.9999025132921007	17.855639695488307	29.559603204399792
D_24h_449	0.8031403336604515	17.735984544302863	3.0083197624203364
L_D3_57	0.8944469690084522	22.768916622109245	2.0499440255315506
F_24h_42	0.9999601576063368	12.965826807419743	27.464160106073354
F_24h_53	0.8575953416943947	28.850537233187985	8.163688687614274
C_24h_3	0.5689684863096263	21.275916282886374	5.3714843607964875
J_24h_23	0.9123196448390677	21.947177540006884	2.4385139117208765
F_24h_22	0.6108832649794939	30.922456302692453	5.490331300838662
C_24h_52	0.8177339901477833	19.60403001252591	5.703793839205292
I_D28_79	0.8407484407484408	22.843579257985756	2.112627700467181
D_24h_300	0.8958264397416162	28.539792288226444	7.778637550910668
F_D28_52	0.8687798742138365	24.061341415375146	2.326105457962407
I_D28_70	0.8715708269374581	27.75639633052049	1.6778696558526978
B_24h_70	0.8650323885024142	29.16644346853732	7.9047290409562745
B_24h_118	0.8209350007043025	32.74853409785719	8.978428738770916
D_24h_424	0.7408412483039348	15.541226804236953	1.195082698498309
I_D28_54	0.8008474576271186	18.829425466145846	1.4542586303895535
I_D28_7	0.7652741402258383	25.011308733762544	1.8528970665049098
D_24h_384	0.728739913097455	17.74979591643863	5.352275271876204
F_D3_24	0.6691697955778055	16.016005314680786	3.546737332130052
F_D14_7	0.9997075398763021	23.82030135943231	31.95138194359469
G_D7_47	0.9998465643988715	19.00615593560967	29.990385422222197
L_D3_44	0.9149692969261534	21.39555566184235	2.674854424339061
A_24h_34	0.9998346964518229	15.744982156646735	28.484277504290088
F_D28_67	0.9165171723474508	23.001875878083055	1.7022467632422598
A_2h_30	0.9999160766601562	12.510455268171325	28.692277099190274
F_24h_52	0.8645621532205259	29.331970019259007	6.844191445522893
F_D28_15	0.882388787324802	23.08185352983008	2.109375
D_24h_445	0.8155634158665993	17.125505224008307	1.6153182131355728
D_24h_413	0.9151357896557689	23.519109385816215	2.308326047295962
C_24h_1	0.9107850330154071	20.760014469629887	1.7578125
C_24h_47	0.8763816467922555	30.689584911925063	6.568774901831961
D_24h_233	0.9120754491732824	24.771688769594117	2.266298391306295
L_D3_72	0.9999745686848959	15.170370370370371	30.316476462761756
F_24h_30	0.8636115855652869	24.994522163157853	2.3612626968292836
I_D3_132	0.8830921005256714	20.812125102500936	2.1798135044224543
I_D28_80	0.29430110575559965	19.038596810781467	3.466452997909931
D_24h_421	0.9179453387304277	23.448454947189774	4.624082732097389
F_D28_32	0.9376650434866876	23.02465634280641	1.195082698498309
A_2h_6	0.7611185086551265	23.189188237998522	2.1512765332834944
F_24h_67	0.9224170599786405	24.820536403131097	5.307183691042619
A_24h_31	0.9997829861111112	23.028707855915783	32.17303793733485
H_24h_39	0.8639550111701718	27.781827399549865	2.6876589705889957
H_24h_30	0.7959802580721889	24.072783587804604	3.3434396760204153
D_24h_444	0.9998906453450521	11.383753735405893	28.89996764501325
D_24h_286	0.5783619817997978	15.966566825071698	1.7772364321995822
H_24h_25	0.8423240077627218	28.844119361823232	7.237217651552115
J_24h_54	0.8929321009104176	22.690713389035587	5.376595193884904
F_24h_13	0.8777475556862456	29.949636713056492	8.583534411201557
G_D7_19	0.9060647693817468	21.583180580575817	1.1117382399029458
F_24h_20	0.8648061226849175	24.96071944398151	1.5896085897949848
L_D3_45	0.999908447265625	17.127939831876574	29.124099914002173
L_D21_12	0.9999440511067709	9.682134327207445	27.404090787591024
F_24h_31	0.889200739937488	22.6034694957942	3.251821154416783
F_D3_45	0.5734308348567947	21.994488722040728	2.2541465697271104
D_24h_367	0.7832667047401485	15.427262973243382	2.109375
L_D3_39	0.9149634218409308	22.275067375601616	1.9327057620082784
G_D7_56	0.9998838636610243	10.177182515581533	28.123779270382897
K_24h_12	0.7843514896178152	26.93980275849575	5.9130355366607175
J_24h_31	0.8017562910155328	29.140381697183976	4.0238167297006395
I_D28_149	0.8132029915788234	21.88331660857486	2.415882202510348
I_D3_20	0.8464568351823076	22.273100937228882	2.346677858730561
H_24h_52	0.8541329011345219	22.335034330386332	2.583446213091633
F_D14_42	0.9999737209743924	9.759952718763238	26.8492393343281
D_24h_455	0.8864635349699489	29.752917731546187	7.6072651720863185
H_24h_9	0.7892166508649219	39.30937418055948	7.857681850425099
D_24h_269	0.8120946538124453	19.10125286705855	4.607719512032227
F_D28_56	0.7265912305516266	30.289238360644912	2.9320303132492507
I_D3_61	0.8387327725076069	24.032829728508336	4.491508100797688
D_24h_418	0.8393046210594625	21.71308848269351	1.8895916597574725
C_24h_61	0.8601644736842106	30.812777659295367	8.221519554745491
F_D3_25	0.8778714988421035	24.367200258002015	2.2541465697271104
G_D7_20	0.9999440511067709	11.643230428657454	27.30871080873567
D_24h_244	0.7574923052000648	20.61359014672016	14.10832377728437
F_D14_59	0.9014147336222279	24.568208030401653	1.9818204521821596
H_24h_24	0.8624603648729379	24.286734694693425	2.1608307321780202
J_24h_4	0.9054651574106827	23.07891443630714	1.7262796714050275
D_24h_236	0.9108452031839128	24.16265080228128	4.3753487584205795
F_24h_21	0.9128232686236314	22.80026179253366	6.13418077889175
F_D14_46	0.8799854967367657	21.728294920407773	1.3412722432335467
I_D28_74	0.6807235663082437	35.656152816680105	2.1255887281894985
D_24h_432	0.824501701507049	18.612917377506257	2.4044864682050617
F_D3_48	0.9998745388454862	11.73048048048048	28.048235081925164
I_D3_39	0.9251770152505446	20.759821544237514	2.112627700467181
A_24h_44	0.9999304877387153	18.391283445603698	29.375051944767904
L_D21_2	0.9999788072374132	8.576597500836682	26.34869142934925
K_24h_2	0.7619136089177891	21.734435698245388	2.109375
J_24h_43	0.8644773293611572	30.174203753346276	6.160987231919491
B_24h_69	0.7240483451937196	30.456518511393693	3.9288409252125494
E_D35_6	0.8834996638916179	26.953150851973863	3.1640625
F_D14_50	0.9999508327907987	12.010134542067362	27.823333344837902
L_D3_7	0.6606310369817525	42.176897732103996	4.453125
I_D3_54	0.7315265720940081	21.031131406714294	1.6448049430802576
B_24h_81	0.7085024063414174	38.69065601735819	5.403347757843048
F_D14_31	0.9095096038101219	20.898674736653	2.112627700467181
E_D35_77	0.9095450004540914	21.963213787058944	2.109375
F_D28_3	0.9187232802176448	21.242208314666293	1.3361430762880522
D_24h_433	0.752607055691147	21.235044805753837	2.275369668626672
J_24h_1	0.9165398364775422	23.128371401894576	3.4465877741842363
D_24h_256	0.9199792826621779	25.087862514520484	1.3258252147247767
D_24h_250	0.9063661799087808	26.24032110345298	1.9921875
D_24h_391	0.8681503163875856	22.884287326091904	2.5701225233743723
H_24h_29	0.82310997348935	25.87649810738579	3.0333232278620588
D_24h_371	0.8792368581286787	29.08791868102627	5.255176716744999
A_24h_41	0.9999457465277778	15.696835640110853	29.598602509372167
F_D3_15	0.8756783063633046	19.79448544415405	1.3412722432335467
L_D3_48	0.8978326876766831	20.334345897773016	1.669664865090821
I_D28_138	0.8603419746276889	28.791210693725226	6.260489244934257
F_D14_58	0.9118060606060606	24.537275240649873	1.6448049430802576
F_24h_9	0.0	9.825205401067704	4.362775891168661
J_24h_41	0.8943946053344572	24.991247953285807	2.395904097686821
L_D21_25	0.999894036187066	11.716523716529574	27.972977814186475
D_24h_385	0.9999423556857638	9.573563435668271	27.79345599757365
D_24h_437	0.8815973843998132	23.728467048553693	1.9433348380988673
I_D3_68	0.8522200860569441	22.66441407210525	1.8192392222179716
F_D3_2	0.9033032859230535	24.941635319115157	1.2943782442016323
I_D3_98	0.9170721938520076	20.038339638245837	2.109375
F_D14_65	0.9999440511067709	14.027371140311724	28.41670019720193
I_D3_86	0.5755208333333334	14.446241330824645	5.713416442147924
G_D7_90	0.9260974354808135	24.089296475652024	2.1223558917509573
D_24h_313	0.7597629009762901	17.711189563897722	1.5234375
F_D3_30	0.985154045952691	20.3650405619387	32.99717839055759
F_24h_56	0.8025151374010246	17.60730912343107	2.831963900061228
F_D28_47	0.9993209838867188	30.175031881110527	28.64077843657754
D_24h_345	0.8416394569513662	31.517041838023363	4.389450187576885
D_24h_231	0.9221413915314307	22.17865681134186	1.8267723361078003
L_D21_59	0.9292985338995711	23.080752752884223	1.8676614199815502
I_D3_9	0.7538818076477405	17.39716505658809	2.109375
D_24h_366	0.4438149197355996	19.762452344791985	2.1798135044224543
L_D21_64	0.9073301950235373	26.04723627684705	1.9921875
D_24h_457	0.7997691863819966	29.216114378007763	2.112627700467181
J_24h_3	0.853190372647522	27.837203858615716	3.533159398050313
D_24h_237	0.8995943837753511	24.70144304227707	2.1352578701119453
F_24h_11	0.7900570630978283	34.78601362747888	7.548366991494335
I_D28_87	0.6607849102525098	28.72667148655635	3.3187036543374133
F_D28_44	0.9998584323459201	13.203740531881687	27.90391621330351
B_24h_108	0.8658149297317028	30.233486712843998	2.507922018636644
L_D3_12	0.999985588921441	8.377830705631538	26.0090257677353
I_D28_39	0.8090301962551727	25.854020855382732	3.3741046989581176
D_24h_395	0.7916359163591636	18.313939455628105	1.602514960684845
J_24h_28	0.8854787133989592	24.635750576320167	6.005216238430761
F_D3_31	0.8286037241953715	21.365692455884687	3.31663399173865
D_24h_462	0.8787463156973181	25.213028830614082	1.4915533665653737
D_24h_340	0.9067779620550767	26.801318273781103	5.15625
C_24h_45	0.9318946970816705	21.7833866341208	1.2890625
F_D3_43	0.8785115394588988	20.770052235703893	1.4304557362187933
I_D3_87	0.6842452208305867	21.568348877877437	1.7262796714050275
F_D14_17	0.999892340766059	11.656233613674349	28.463297450538168
I_D28_141	0.8522285232225711	20.504999240566587	3.1225576393298975
C_24h_64	0.9273900942777624	24.609558689167606	3.7445028067196384
L_D3_80	0.9072504708097928	23.274009350619664	2.326105457962407
C_24h_43	0.9014664991743002	28.535922650942812	7.646877234879118
F_D28_46	0.8682989572327622	23.78900993097616	2.266298391306295
D_24h_372	0.37950138504155123	15.090102456166203	3.2327611462813413
F_D3_56	0.8847595978365465	26.901338603265863	2.109375
F_D28_65	0.9999627007378472	8.693748743645106	28.2073988278397
D_24h_387	0.36801242236024845	17.86873469194519	2.3728660232011625
D_24h_248	0.9018485460956287	27.0866131110311	6.818056972401026
I_D3_80	0.8072960967772422	16.888703546512982	2.167176797918781
F_24h_60	0.8331952707282175	32.44270144589648	7.668397569835728
I_D3_138	0.8345244430928306	21.715787514427678	2.4044864682050617
D_24h_298	0.8608889715454715	18.465948913777385	2.3053494811999222
