# Supplementary material for: RatLesNetv2: A Fully Convolutional Network for Rodent Brain Lesion Segmentation
Source: Front Neurosci. 2020 Dec 22;14:610239. doi: 10.3389/fnins.2020.610239 (PMC7783408; doi:10.3389/fnins.2020.610239)
Supplement: Supplementary file 1 [file Data_Sheet_1.ZIP › 3G-enlargingTrainingset/heterogeneous_3.csv]

I_D28_150	0.837106134726991	17.55865437719617	2.6438705092215185
I_D28_76	0.8618086581420429	20.073899667520973	1.5634762575148047
G_D7_86	0.7053481331987891	21.96963646074082	3.422597312463336
F_D14_67	0.8973180895394807	23.762150254986253	2.612519157375932
F_D28_7	0.9999432033962674	9.626900238909604	27.08882281106107
B_24h_91	0.9997363620334201	21.00510168487178	32.289356436177236
I_D28_148	0.8324440303774597	18.611746101933793	2.275369668626672
D_24h_312	0.6620731894043791	24.689207815304187	2.1384712020579677
I_D3_76	0.8869616741630532	19.027350982258604	1.3361430762880522
L_D21_72	0.9999898274739584	7.513722014988212	27.79345599757365
F_D14_45	0.5948575399583044	18.11899264269309	2.9037918031321563
L_D3_11	0.9999881320529513	9.4071157726741	24.641719815563807
B_24h_78	0.7581493165089379	15.242475499717159	1.0546875
B_24h_72	0.917924728896449	21.823241119002994	1.567861893780428
H_24h_22	0.7415852692713834	37.801778610573216	6.705337266056235
D_24h_376	0.9281143304912405	24.511856131279078	2.3728660232011625
G_D7_75	0.6351891003053793	22.71171768666469	2.9390475478088565
D_24h_252	0.8935696619950536	23.851898018926864	2.1512765332834944
G_D7_7	0.8261601166660435	33.72204370537617	6.007502633426389
D_24h_459	0.7665769900300681	16.79340322161847	2.8585103713243285
B_24h_103	0.8736793111473121	25.399708116830954	1.9644204626062747
J_24h_30	0.7290761656530553	34.66808786203711	3.974021474487462
L_D3_23	0.915622325758296	22.2674559966724	1.5053006928123198
D_24h_311	0.7966108312834329	24.857575821913727	2.4243938514348287
H_24h_21	0.8692234202265593	25.872405504399907	4.361201734201968
F_D3_53	0.8782219119101646	20.305278538635257	1.7772364321995822
B_24h_122	0.8546633376288659	25.776354301672797	5.38807684339343
F_D14_60	0.8963690476190476	21.131208029127574	2.346677858730561
C_24h_46	0.8947110195270337	25.987235417581438	6.204300699351116
F_D28_59	0.9109727164887307	21.131634737272993	1.4111243647022222
K_24h_6	0.838339164301274	20.777651930505083	3.237006402406203
I_D28_96	0.5547206795164978	17.655601553734087	3.2178586447842146
D_24h_454	0.0	8.80148308080811	3.113749278653068
I_D3_79	0.8617006476744006	24.64864031146366	2.5540423497308637
E_D35_64	0.8071037218968449	23.865803134458577	1.527938063719371
D_24h_405	0.8929714182994787	25.301605921359428	3.617659931351515
L_D21_80	0.9176066366780442	23.618013095172625	1.9713988876477408
I_D3_150	0.7510255774896065	22.627580399625653	3.243363867913605
F_D3_32	0.7726757147885946	29.50371106614855	2.1923773750628563
C_24h_30	0.7379310344827587	17.23010453662833	3.4940745740333377
F_24h_41	0.6613838422883649	23.5475594501426	4.53259678261259
F_24h_45	0.6591740373744763	19.293161787845623	4.4884495317669275
B_24h_110	0.8979286926994907	24.177413752307192	2.238864043891734
D_24h_260	0.9242284576527414	22.683716700277927	6.831136707088909
D_24h_411	0.8103434408429181	32.285945171149166	3.2028868051679176
D_24h_237	0.873186103839996	26.952991309962584	11.745672199992962
F_D3_18	0.9999423556857638	9.884522706784011	28.827886813040404
D_24h_453	0.9299626236023277	23.196087814990292	1.567861893780428
F_D14_18	0.9998864067925347	11.254367481638083	27.898009789146474
D_24h_287	0.9999677870008681	8.394618191571588	28.682224162539352
F_D3_65	0.9999143812391493	10.641917702649925	28.565639999380704
L_D21_74	0.9352336072639503	22.531051107353804	1.267576620280309
H_24h_58	0.891305702711125	22.980635738700865	1.4304557362187933
A_2h_39	0.9999398125542535	13.905451034463574	28.447853970164648
C_24h_77	0.9050092707519269	21.728021313376537	2.201753229850305
D_24h_283	0.9116690277559159	23.687480724331678	4.840283537827355
F_D3_26	0.5515320334261838	13.631195737226902	2.115875400617319
I_D3_91	0.8270784701023524	17.16622397624946	1.9818204521821596
F_D28_41	0.6288032454361054	21.23781669295605	3.2178586447842146
F_D14_48	1.0	nan	0.0
D_24h_422	0.9111251624688236	24.939208493925545	6.996986830560084
L_D3_25	1.0	nan	0.0
F_D3_29	0.898236531305614	19.725145335161116	1.4304557362187933
C_24h_20	0.866801835449792	29.334925874418104	1.8528970665049098
L_D21_14	0.9999660915798612	12.255355657179052	26.98291492322329
D_24h_426	0.9353550702381145	22.450952649663243	2.3349443959185088
I_D28_157	0.8566242291625223	19.34423930099908	2.2234764798058917
L_D3_83	0.8542098153984692	24.492057715529253	2.745790901685933
D_24h_460	0.9220189494826005	23.69358099353867	1.171875
F_D14_41	0.616822429906542	13.698289452964874	1.2065191571469143
I_D3_151	0.9033771320565664	18.40327411831011	1.2457202124298419
C_24h_48	0.9011995933581837	23.041087201876763	2.1255887281894985
D_24h_284	0.40937350549976087	20.196814021341996	3.9809268167491476
L_D21_76	0.9229492650545282	24.444930832229485	1.8078806977197084
A_24h_14	0.9999940660264757	7.937253933193771	26.88144340454431
I_D28_9	0.5863496257155438	28.859771967924452	4.312117849915804
C_24h_17	0.8823304784245267	22.993840209088532	4.622597560152192
I_D28_35	0.7848995449917933	30.782699559164236	2.8076129415728763
B_24h_106	0.8844630201708159	26.84961705556364	2.7657243096576436
F_D28_9	0.9998541937934028	11.103001216764321	32.08648534046548
G_D7_81	0.9111441634991462	22.974088356440166	1.1777197993501043
D_24h_448	0.45768566493955093	21.448400840095488	4.877027823441753
L_D21_81	1.0	nan	0.0
G_D7_59	0.7161270040867652	21.861817736274148	1.7302527023711016
H_24h_38	0.8962949108160038	23.28277678154664	2.2541465697271104
I_D3_157	0.6496012259255389	40.27187183334803	2.5701225233743723
C_24h_10	0.9102679319431539	22.675294302694006	1.8895916597574725
H_24h_53	0.901856081320166	19.806086102066544	2.0499440255315506
F_D3_58	0.8651973162109516	21.136671100830693	2.2904086272295388
L_D3_29	0.7899070985735014	26.527576593380733	2.6722861525761044
J_24h_38	0.7479043140462073	18.334451031004335	2.430051721093092
D_24h_324	0.7679197994987469	16.770593435756805	1.154163023647981
D_24h_374	0.7647492625368731	22.04290975586135	3.464471601350269
D_24h_279	0.910437903804738	22.55096380198123	3.8671875
F_D14_53	0.8985260921524366	22.380617983593314	1.4208229280838447
B_24h_89	0.8802409494841057	24.7035196269123	5.4564594031981954
C_24h_15	0.6471623405191377	16.598008779820685	2.697858851536251
F_D14_4	0.8488202383848212	24.850439789005282	2.102854505264808
L_D21_70	0.7775648396575955	22.05092555894826	2.4609375
L_D3_33	0.8872549983289756	21.856596125447194	1.6819570423133583
D_24h_407	0.9231960119517595	23.50638844284967	1.875
I_D28_20	0.8521170955000185	25.73966446670002	1.7617144193405752
D_24h_369	0.8671155696028583	23.933279184442572	4.244711783501915
L_D21_11	0.9999898274739584	7.513722014988212	27.679330279236005
G_D7_33	0.8780448524378951	23.56364356711844	1.2121969257174143
C_24h_24	0.9268566930904594	23.078341668581494	2.2541465697271104
B_24h_93	0.35988200589970504	12.238809549550972	1.4915533665653737
L_D3_62	0.9265831943244167	22.06414164146043	1.2729820888125252
I_D3_70	0.7821817869710754	26.333243703986913	2.1798135044224543
L_D3_34	0.8715269865198871	23.259114799877658	2.4914404248596838
J_24h_34	0.868844914864243	28.064638046130685	2.1320396951554983
G_D7_71	0.7948051948051948	18.051527523887508	1.2943782442016323
C_24h_23	0.7923010004349718	17.673179362881317	2.1512765332834944
H_24h_51	0.8967535486694199	22.351239704508835	2.3349443959185088
E_D35_74	0.9387409306165009	22.72459183398635	1.4111243647022222
D_24h_319	0.9005104794805756	25.749912808333807	2.2234764798058917
F_D28_29	0.9409459295996129	20.236791900043386	1.0546875
H_24h_20	0.8848961611076148	27.062865580773536	3.782815404273978
C_24h_25	0.9233615305557752	22.493142403036952	2.1640060913225847
C_24h_21	0.8984776146293126	24.421216150521065	4.4761943565900655
D_24h_240	0.9082152424044747	22.752825748860154	2.4243938514348287
J_24h_23	0.9190946377031749	21.85171075007401	4.292966972815829
D_24h_294	0.9038531998045921	24.551972411565362	1.838014118127905
L_D21_33	0.9233459447429498	23.15623560948762	1.6655473129162377
A_24h_34	0.9999211629231771	17.82310962199582	28.13329955666972
J_24h_58	0.9317898929549415	23.179617348217594	3.2242538653588135
L_D3_3	0.7270093498968438	33.91679665871014	4.9399778691464045
H_24h_30	0.79623330813807	24.84778152207551	2.4914404248596838
J_24h_54	0.8889445016929192	21.17106591473062	3.3331553093737245
I_D28_8	0.8826437918266908	21.274230351171127	2.7781100604210227
H_24h_36	0.8928977937163796	23.741040555775868	4.688964614939661
L_D3_77	1.0	nan	0.0
A_24h_44	0.9999813503689237	10.51032671501517	27.48740167743329
B_24h_69	0.7586149904966532	28.534950167638257	3.519529082269033
G_D7_60	0.8806697674418604	26.207752818720852	1.3361430762880522
I_D28_48	0.05077262693156733	17.108306752558548	11.294467780351859
D_24h_375	0.7601363262428017	21.416962707134168	4.838864723920916
G_D7_49	0.9111505013017227	22.92453484547526	1.2457202124298419
L_D3_48	0.8839285714285714	21.89653120238791	1.669664865090821
F_24h_9	0.0	7.3484692283495345	4.123268457599808
D_24h_437	0.8961856192776834	22.61726296893195	2.112627700467181
I_D28_132	0.8682855591544812	21.909811558560662	1.9255871162290996
L_D3_81	0.9999881320529513	6.889560899122385	27.036301686560588
F_D14_32	0.8945001563138782	22.468708711310843	1.9539060938124686
L_D3_57	0.8649916637586755	22.80123384107058	2.1223558917509573
F_24h_3	0.9233700254022015	23.477660403148626	2.3554395987002086
G_D7_91	0.8835281929850526	25.440064349632582	2.109375
B_24h_95	0.8733149809075571	27.746255332060272	5.629880695061397
D_24h_246	0.9191385367343822	22.995364925582244	4.688964614939661
I_D3_35	0.6765760067467848	26.730252904870213	7.796272208662451
L_D21_43	0.9378601742238106	22.350704896499266	1.1600970628841796
I_D3_24	0.8775708502024292	16.482200570728846	1.4495293215062086
D_24h_401	0.8105174285369678	25.18572841766	2.5701225233743723
F_D3_49	0.8951946160809162	20.445930868418213	1.4304557362187933
I_D28_24	0.7014115092290988	17.26085007204664	2.1384712020579677
F_24h_1	0.7441631850577537	16.110145174763332	3.738997531299332
C_24h_45	0.9317568479287546	21.65534071189871	2.718143790174188
L_D3_21	0.9123414785029385	21.833474208378988	1.415981950030614
B_24h_75	0.8632734530938124	24.637520176775638	6.025762561960519
I_D3_73	0.6188940092165899	23.979320336157613	5.73261319154766
F_D14_5	0.7282051282051282	17.079349361041107	3.2071716054853145
F_D28_58	0.9142671714440238	21.169935066040306	1.5939223252424348
I_D3_54	0.6717065036131183	19.309647528530224	2.109375
D_24h_441	0.6989986255645003	23.16963426091902	3.8831347326048964
G_D7_53	0.9124283794298649	22.034975838593358	1.9433348380988673
C_24h_58	0.7383626112483109	31.35802089994325	3.166231895181163
D_24h_241	0.8959103526793138	23.318932422019568	2.238864043891734
D_24h_446	0.6496439970537687	20.74027272932501	4.373779126528482
I_D28_93	0.882557540364136	20.426806068296486	2.036501624646418
D_24h_297	0.878557659598594	24.0806359081371	3.75
H_24h_49	0.913089041213558	23.223730748588608	1.2890625
G_D7_11	0.9999991522894965	3.0	23.909983623886724
D_24h_261	0.9130540082344394	22.647560857525878	1.5939223252424348
I_D28_151	0.8014517910683289	21.607242369138284	2.201753229850305
F_D28_17	0.9999771118164062	9.938079899999066	28.4234651578943
K_24h_13	0.9167133549967185	20.902679367396058	1.5234375
F_D3_41	0.28970331588132636	17.872224020933576	9.124083590541437
G_D7_87	0.9134450651769087	22.923301642353533	1.154163023647981
I_D3_22	0.571113155473781	24.061191747362642	4.29136720865638
J_24h_32	0.8156079218647929	28.50375528188298	5.9130355366607175
J_24h_35	0.7514977471901768	22.449459075595403	2.7657243096576436
D_24h_234	0.9210931669128039	23.351164620135616	5.600532724382119
H_24h_15	0.7622099064773121	27.429669987432902	4.40506549903418
L_D3_13	1.0	nan	0.0
G_D7_97	0.8286235186873291	21.11145840181336	2.4243938514348287
F_D28_42	0.9999881320529513	8.539125638299666	28.754192544169754
G_D7_82	0.886126406107489	24.604051956925158	1.2621480016721494
L_D3_22	0.8336524143799192	28.85526850665008	2.1512765332834944
D_24h_461	0.9080176144560018	23.632048806247187	2.3583529450193095
D_24h_235	0.8876261863023636	23.17148614867773	1.8932220025082238
C_24h_76	0.0850715746421268	25.18963368296101	4.222003953434021
F_D3_55	0.8212617688486915	26.506217133536108	1.7062757553001213
L_D3_53	0.9999771118164062	8.80148308080811	27.313990502093198
B_24h_102	0.7446178686759957	18.376899366285347	3.7057941330098196
L_D3_14	0.9999711778428819	12.379069007036389	25.376979506379154
C_24h_59	0.8418236226016547	24.23105089111488	3.185689973219106
F_D28_22	0.2953617810760668	33.24734994606107	4.384754750125713
L_D3_73	0.9081757062737311	21.295266191769755	1.4589726091393045
D_24h_399	0.7329115877179447	17.197055200628228	2.664566484586423
A_24h_5	0.7520982281628846	19.40182981989355	2.112627700467181
D_24h_281	0.9092586896339587	22.779998164136657	6.077954287448409
D_24h_431	0.5923664122137404	12.814796092272337	0.9375
L_D3_78	0.7036803032696256	22.324795622807347	5.5685645486797135
F_D3_1	0.5121212121212121	12.692444731007042	3.293781872473874
L_D21_52	0.9999610053168403	12.488389669737645	28.433126595369025
I_D3_42	0.7546637604974678	18.439792089143026	2.472073020671366
J_24h_55	0.8097394343819511	34.649938786304006	2.6876589705889957
L_D21_77	0.9999779595269097	11.369359147118784	27.671390850154808
F_D3_8	0.9999092949761285	9.978870004893169	28.004380019792773
G_D7_56	0.9999491373697916	9.050966799187808	27.979359239572148
G_D7_48	0.9999983045789931	4.242640687119286	28.17329837294415
D_24h_409	0.9150962965326865	23.084521594846958	4.754405337914249
J_24h_1	0.9265922993882691	22.399289672330646	1.1361749665819523
F_24h_18	0.9998779296875	10.25272456386644	28.622072295012767
F_D14_8	1.0	nan	0.0
L_D3_80	0.8849209090281136	23.127131032862813	1.5939223252424348
G_D7_98	0.8270513263844291	18.832148634563723	1.8491875591475977
D_24h_268	0.7566287878787878	16.115113363078105	1.267576620280309
H_24h_37	0.8740012608880254	25.33527013145022	2.463726098628356
D_24h_243	0.935034220804816	22.300999425298787	1.6572815184059708
D_24h_314	0.9235304317669499	23.852826003402875	3.4004573738781816
G_D7_30	0.6963678261823768	27.136183237379562	2.1223558917509573
F_D3_5	0.3281306715063521	11.725491547216526	2.463726098628356
D_24h_227	0.902488182051376	26.485544157453155	2.1223558917509573
I_D28_98	0.8717800707121726	19.80767382825762	1.7022467632422598
G_D7_92	0.9999304877387153	10.637492860662544	27.9597194307191
D_24h_328	0.92375	22.138984642516064	1.7421174313263874
G_D7_31	0.9999279446072049	15.904575163398693	29.395381268855935
F_D28_21	0.8963834213474156	24.736680971672982	2.3023690669205275
F_D14_56	0.714881098308409	25.016869360157322	3.8600786934376417
F_D28_18	1.0	nan	0.0
H_24h_43	0.8930574490482682	23.684035382453903	5.056745861810488
G_D7_34	0.9999771118164062	10.523401398889561	27.81543501894171
F_D28_50	0.999863518608941	10.55122010480382	28.252397013558316
C_24h_19	0.9078652344036227	21.75637437455978	2.238864043891734
G_D7_54	0.9015657379691457	24.67206535808058	1.2512201076599192
J_24h_29	0.8354932513068765	28.7927796162915	5.922318172731224
F_D3_47	0.9998703002929688	11.758069440858462	27.995061166338452
G_D7_38	0.7317279256442755	17.97769604545947	1.486942680521428
L_D21_35	0.9168493247542954	19.97956905733548	2.4609375
C_24h_65	0.99993896484375	12.811523549135496	28.462332478508987
I_D3_148	0.8770756007032624	18.67302253817712	2.2541465697271104
F_D28_3	0.9238201592542241	20.22389640049742	1.117897501660483
I_D28_83	0.8331341856852671	23.08009934285595	1.8267723361078003
L_D3_40	0.6392661845122597	23.013743093028925	3.770087798940331
I_D3_74	0.803868726793628	27.440148367024186	2.4886828806556993
I_D28_22	0.12949640287769784	13.818295721542485	3.1027036628610296
D_24h_383	0.5581727337615988	21.034665357774355	4.806116403377315
C_24h_11	0.8424247307496039	24.17362586480228	3.055876127438742
F_24h_67	0.9340690536176857	23.121626521061803	2.2874087456183365
J_24h_60	0.9185406019307212	21.84130169332515	2.036501624646418
K_24h_8	0.901510037306804	21.90163081828206	2.3290554977756006
C_24h_70	0.9054342035162494	23.275353218006728	1.7022467632422598
C_24h_66	0.6196910529771573	30.517265420794384	6.116244539390573
B_24h_101	0.8431940306818498	28.285945033982067	2.42722443482906
B_24h_118	0.8982103301571674	24.394849467290562	5.822933554127271
B_24h_114	0.9247064588476979	24.215584685965915	1.0676289350559727
D_24h_271	0.8761457634697072	24.952603311903918	2.26326655263609
B_24h_105	0.932980763859146	21.041244302023223	1.7262796714050275
K_24h_15	0.9099942595855025	23.556919890951136	1.9112702848007919
L_D3_61	0.9069831716005404	21.33899936291116	1.7617144193405752
F_D3_11	0.8510000576402098	23.650686759576008	1.9112702848007919
G_D7_74	0.904968644476604	23.163757877958716	1.5634762575148047
D_24h_388	0.7963064545620772	32.33811795689999	1.8078806977197084
L_D21_51	0.8920481927710844	27.909996636744236	1.669664865090821
L_D3_26	0.46562176548868844	21.295447867178556	3.19859626498973
G_D7_52	0.8954943952545035	27.612625765920143	1.6778696558526978
K_24h_2	0.7788933988464003	18.091344904618243	1.2457202124298419
I_D3_44	0.7851893548487976	18.807134629421267	3.533159398050313
L_D3_2	0.9998982747395834	15.415145848688917	26.129133709672978
F_D3_3	0.8907297159380847	21.49044509207811	1.9468649678714238
F_D14_52	0.9122193696400284	21.809204328417888	1.0676289350559727
F_24h_48	0.9999830457899306	9.700173410693793	28.827886813040404
C_24h_61	0.867061932995214	25.98484224640092	5.022684138688322
D_24h_301	0.7391534792155675	19.36946538332796	2.7805805900870326
J_24h_31	0.833948895756388	24.316630469508066	3.6778956624551284
K_24h_17	0.9192648354536039	22.613221361810634	2.532443295114177
G_D7_79	0.747896084888401	17.080202394957027	1.4304557362187933
L_D3_49	1.0	nan	0.0
L_D3_1	0.837120278402088	26.5061591132665	2.483158605517628
I_D28_160	0.6486308149125701	25.726894610578043	5.118827265900364
F_D28_2	0.8784941252342853	23.31009040306866	2.633461529794246
K_24h_7	0.8698966502968555	24.157281080762306	4.966317211035256
L_D3_76	0.835537729392478	26.93709495463154	3.2178586447842146
H_24h_26	0.9095633922473388	23.765067735948584	2.4130383142938285
A_2h_20	0.9999966091579862	6.0	28.80453493653658
L_D3_63	0.6143379366368806	20.84163627733196	2.697858851536251
D_24h_415	0.5499075785582255	21.851007313709705	4.231750801234638
F_24h_50	0.9999957614474826	6.708203932499369	28.397362857933768
E_D35_65	0.9022491036181232	19.879608074049994	1.690102160373745
G_D7_93	0.8899408284023669	25.23796991041595	1.315426425037714
B_24h_97	0.8680171336783866	22.46115741517141	2.34375
D_24h_289	0.888096120583148	27.166187888552827	2.1512765332834944
G_D7_65	0.9054682441579845	23.048641213785363	1.496149843922309
D_24h_430	0.7411255411255411	17.511050376299423	3.6271377048145688
F_24h_26	0.7886859462201928	18.793398861159048	2.1223558917509573
L_D3_18	0.8871470872325938	21.82779214558867	1.8192392222179716
D_24h_357	0.8077448747152619	17.973773157105242	3.585248095494927
I_D3_8	0.9091596130592503	21.08177453728439	1.154163023647981
D_24h_435	0.8362861329425869	17.566563630030927	2.472073020671366
D_24h_410	0.9000333525363088	23.209526016106235	2.34375
D_24h_416	0.8536829155774258	28.644138887151513	2.594055893106874
D_24h_392	0.7197009215788559	22.878834018583234	3.2327611462813413
I_D28_95	0.8297085152996823	26.8165187258336	2.748290484271541
K_24h_18	0.8321366194449835	19.80504825854476	2.311298780076096
L_D21_53	0.9999237060546875	15.534986449729967	28.95669690089248
C_24h_14	0.912066290211636	21.71143571748272	2.326105457962407
I_D3_7	0.8396700641541922	20.92724777213951	3.192149641845993
D_24h_370	0.8290462267293386	21.87060777170463	2.201753229850305
D_24h_364	0.8878792468070069	26.279426982346898	2.3023690669205275
D_24h_389	0.9998872545030382	10.658468687166527	27.955789813239605
I_D3_88	0.8804443488294772	20.575445567676372	1.9818204521821596
D_24h_423	0.8868313255932326	24.78955779547397	3.1640625
I_D28_68	0.8410438230304417	23.33815619465258	2.217291554112246
C_24h_49	0.9029672220590087	23.696332643357458	1.381620248736515
C_24h_57	0.9117458142422815	23.908730052039697	5.795748290099175
H_24h_45	0.8913889452426181	23.33041189787365	1.425647468038645
C_24h_9	0.9033446147720485	23.00640015806952	1.8078806977197084
H_24h_41	0.8313405542270361	16.697072700937866	5.418575635170418
D_24h_338	0.18834080717488788	12.584799607684255	2.702944358125968
J_24h_49	0.9065061563260967	22.001091955230265	2.4665115445135766
F_24h_44	0.9999983045789931	4.242640687119286	28.31818418726848
I_D3_43	0.9130354162803634	16.806368413017303	2.0499440255315506
C_24h_2	0.9260886106595649	21.305894963851742	2.1512765332834944
G_D7_64	0.9097864362982292	22.112932320413947	1.6489742905629243
F_24h_4	0.8719508013076975	30.370830697195473	2.3699705175183614
H_24h_12	0.8145231846019247	18.070083140190647	4.220377290320885
F_D14_43	0.9097040089921319	19.907300479186265	1.267576620280309
D_24h_403	0.9171591979361461	21.433981253795817	1.6448049430802576
A_2h_7	0.9999796549479166	11.273638669075654	28.462332478508987
F_D14_49	0.8820958083832335	23.89734710509758	1.4304557362187933
L_D21_13	0.999924553765191	11.40485162007531	27.277011188095162
D_24h_432	0.7686116700201208	21.12891310563728	4.9162914757975855
F_D28_1	0.9999864366319444	10.293250365478329	28.610554744244954
B_24h_100	0.8987565434219	24.280901672136444	4.035744224466225
F_D14_30	0.8732057416267942	20.642548032123766	1.415981950030614
G_D7_21	0.8690905397857107	26.693535618465113	1.5007322431483239
I_D3_139	0.6899114032580738	13.794861774330046	1.4111243647022222
A_24h_23	0.9999966091579862	6.0	24.023723321470435
D_24h_393	0.4789915966386555	11.683149319730692	1.8342745127927964
B_24h_119	0.7766698114334165	29.80472266008108	5.125529936397431
L_D3_65	1.0	nan	0.0
H_24h_18	0.8575904346297095	24.37655541224173	5.222409364489967
F_D28_5	0.6824842986741103	15.727787885878408	1.2566959329801102
L_D3_58	1.0	nan	0.0
K_24h_11	0.8538768494075757	28.84591837862524	3.209311860381833
I_D3_17	0.3401869158878505	14.018368688565	1.8676614199815502
L_D21_45	0.9999355740017362	10.362951068476846	27.206940113361355
L_D21_16	1.0	nan	0.0
G_D7_43	0.9223690346650085	20.442294868389425	1.171875
B_24h_67	0.9150536921649212	22.635579009326545	2.1798135044224543
I_D28_159	0.0	nan	30.591773868443276
F_24h_7	0.0	19.41299383528242	9.357405364536154
G_D7_69	0.999969482421875	8.599095559676288	28.192789397706598
D_24h_263	0.7633587786259542	16.932862645006733	2.3053494811999222
C_24h_44	0.5970557799512635	22.304918784855758	3.258149712763557
D_24h_265	0.7594826514115159	28.769715190195594	2.6203921611325662
H_24h_28	0.8262833109249491	16.146111173882414	2.398768299663131
B_24h_84	0.5194174757281553	18.794975208654908	4.426834398638462
D_24h_368	0.869448333800056	25.910707719586952	1.7772364321995822
F_24h_43	0.9249729369639437	21.166353774894816	1.9539060938124686
I_D28_82	0.2560299417798725	17.939789482444684	5.2329172410389315
H_24h_55	0.8991420799330404	23.15634589315308	2.1384712020579677
I_D28_73	0.4215546018121125	23.58136721799236	2.7080203144432837
F_D3_13	0.8501744616360625	29.893850367501198	2.266298391306295
H_24h_40	0.8702488572879634	27.659616554143657	3.1488348849713446
D_24h_239	0.9115045874933349	27.155256156842476	1.8230096702465677
D_24h_425	0.8066666666666666	16.576908150049796	1.0611779458754786
D_24h_254	0.703118671526934	17.275720018131366	3.241246098267031
I_D3_40	0.5054514956667598	11.629427185534048	2.046591702723396
J_24h_43	0.8756160004735619	25.06908986515095	4.40506549903418
I_D28_65	0.7851612903225806	21.11176666002004	3.113749278653068
I_D3_38	0.6459776383965095	18.839016090941456	2.6876589705889957
B_24h_83	0.6122326001807773	29.82607123026166	5.772004854386602
A_24h_33	0.9999796549479166	11.273638669075654	29.08753332145169
F_24h_15	0.846526574778439	22.68823943137288	2.337883282413282
F_D28_53	0.8916857566365719	24.232065164502615	2.5242960033442987
I_D3_160	0.7380208333333333	16.306758469132866	1.5007322431483239
L_D3_71	0.786795591012883	28.53622093961566	2.7657243096576436
L_D3_67	0.9999991522894965	3.0	26.01113770422141
F_24h_59	0.9106219067027971	23.094912003767853	2.1640060913225847
I_D3_98	0.9033682820110625	19.429183533953317	1.171875
L_D21_61	0.8811423950286237	24.489060943517938	2.6953125
C_24h_42	0.9349198443998762	20.70409597462215	2.0025008778087963
L_D3_60	0.848730352689108	26.22031861565528	2.733258700708735
F_D3_59	0.8801917610623223	20.83453310846283	2.922647792189045
L_D21_48	0.9367009132420091	20.62392404164921	1.6655473129162377
B_24h_99	0.8871347883690119	25.238074184960745	2.636067627937967
D_24h_299	0.644700944386149	19.718245067097012	1.6655473129162377
J_24h_36	0.8553274524665775	24.475244773648335	2.026361304584834
L_D3_64	0.764549353535986	31.460341327351173	2.908517260779107
D_24h_414	0.2813585688358828	22.981274736771088	7.817381287574024
D_24h_362	0.8794711581997645	17.10615651286752	2.34375
F_24h_47	0.9999465942382812	9.860132971832693	29.410794141126463
D_24h_440	0.6406879871002419	16.01753786412501	1.3666293503543674
H_24h_8	0.8098474059003052	24.167742987465594	4.304148673173505
H_24h_19	0.9142691527388658	23.35546366408426	1.4915533665653737
F_24h_65	0.9999601576063368	10.025627618757742	28.9018683334497
F_D28_27	1.0	nan	0.0
F_D14_9	0.9997728135850694	29.75508552420905	32.95803384046
F_D28_43	0.8963783234365805	18.568436105451408	1.7578125
I_D3_159	0.41201000834028356	12.366485085131028	1.8565991622368976
A_2h_51	0.9999805026584201	10.897385760192698	26.9880039268752
F_24h_32	0.898446634374478	21.84207557548386	1.9220179062722726
G_D7_70	0.8450014480924672	23.719706681522112	15.2456388647551
D_24h_373	0.8711762544047388	26.921018462150673	5.309770668379309
I_D28_17	0.4743150684931507	17.758602671845917	3.4485794459911316
F_D3_52	0.8731131987024432	23.413390016071848	2.7855150759386045
B_24h_85	0.8881223277049062	22.1045955079241	2.578125
L_D3_55	0.9236936443745917	21.10845854985893	1.9921875
F_24h_46	0.8784701885908399	22.1370248324123	1.351472179062984
J_24h_27	0.8740893079834599	25.340998774716375	4.53259678261259
J_24h_56	0.9156659388646288	21.816111088402813	7.857681850425099
D_24h_449	0.7166599108228617	17.13189109100625	3.5602634838195266
L_D3_17	0.9996219211154513	34.100813371382095	26.688407936107062
H_24h_31	0.8768229611567553	21.67786533902106	6.763455014300661
L_D21_73	0.9159941633661892	21.41610715252706	2.1384712020579677
I_D3_93	0.8771853569013812	21.885798958292998	1.7022467632422598
C_24h_26	0.8999872826699126	23.511939372020297	2.2571906583115107
L_D21_40	0.4770547057298418	14.886434147221003	2.5727927812617364
D_24h_277	0.9345164085754116	22.426145372518643	1.0804153660890101
C_24h_73	0.9079638723857275	23.034812479270133	2.036501624646418
D_24h_348	0.9072179171744579	27.650131485788368	1.6448049430802576
I_D28_87	0.6399838693416675	30.777056806535413	3.3021100320950088
B_24h_82	0.804578735691451	21.426213522197788	3.226382788578798
D_24h_419	0.8928957028719499	23.833759346562385	2.415882202510348
H_24h_11	0.7643986070184838	19.227349324362557	2.748290484271541
E_D35_71	0.8874384451761415	20.58646350890375	2.3290554977756006
L_D21_60	0.8473754514421412	24.812037722211457	1.9112702848007919
C_24h_39	0.8616068009496821	18.310832010210895	3.2178586447842146
L_D21_65	0.9999686347113715	8.943577705637233	26.311399314493304
F_24h_58	0.9151423277749705	23.033219964796327	1.9327057620082784
L_D3_42	0.8915194210262924	20.70416687602248	1.7617144193405752
L_D3_31	0.8602911413279762	21.83564236949068	3.0265245867527244
F_D14_44	0.9999923706054688	6.770600440931532	28.24510488043957
D_24h_315	0.8513183279742765	28.484669900608523	2.5378602923094977
D_24h_455	0.928134238913304	23.390744054764532	5.542609495493188
D_24h_242	0.8969041884509193	21.66142928112135	1.7578125
I_D28_97	0.8628893182904278	23.927184684860382	1.7062757553001213
K_24h_5	0.8321342925659473	21.483554997735624	2.112627700467181
F_D28_11	0.8953229398663697	26.372425783838377	3.1748946525337653
D_24h_306	0.5831878075885061	45.85712473748527	2.562095051844779
A_2h_52	1.0	nan	0.0
L_D3_35	0.7979847149880738	24.258700462795495	2.398768299663131
I_D28_86	0.0	9.92938027233284	6.1687838382430575
F_D3_67	0.8937522061418991	22.28102172202447	1.9112702848007919
D_24h_218	0.8880557378073547	22.391748062135683	2.109375
F_D28_26	0.0	9.059115178924854	5.940839932329645
H_24h_54	0.861318407960199	27.100529794601957	4.919084030112974
G_D7_95	0.8728727807929353	26.002288642180574	3.5660447003210014
H_24h_6	0.8790428117405122	23.95483163916559	2.2234764798058917
C_24h_32	0.9076649445244347	23.974885210175763	4.607719512032227
F_24h_55	0.8736326588975477	30.039118787597722	3.243363867913605
I_D28_47	0.4821150855365474	27.20001198755022	3.084948417442543
F_D28_60	0.9223186119873817	18.665875565026315	2.112627700467181
L_D21_17	0.9999881320529513	7.699607172920184	26.786765813623457
L_D21_49	0.9999559190538194	10.716564382920387	27.321279829886606
D_24h_363	0.8958697229462822	21.774822802211716	2.6876589705889957
I_D28_42	0.6070894807434375	18.489311884188087	3.558334324380229
A_2h_27	0.9999923706054688	9.0	28.552175847130613
H_24h_34	0.8862143164538804	25.212844059422522	3.0037513167131946
L_D3_51	0.9027625841640602	22.327762200821947	2.1735043348818057
I_D28_88	0.875	21.887647874060278	2.109375
I_D28_18	0.6687580918235235	19.82388273108181	2.697858851536251
E_D35_120	0.9999160766601562	9.24937826004877	28.75323733471698
D_24h_451	0.9082079279892356	24.329344545022135	4.8175323729127655
L_D21_63	0.5911581093132883	21.50389177338525	3.804535097050295
B_24h_107	0.8098650359634708	23.116893007115113	6.0325957857345704
D_24h_377	0.5143961352657005	26.785870670948807	2.384412884692477
B_24h_121	0.695011655011655	16.350580366338182	3.1640625
C_24h_18	0.9203503348789284	23.238193715309666	1.7772364321995822
L_D21_83	0.8802313526490969	25.085847983067303	2.969263935778108
L_D3_43	0.872823873195785	23.00917827077902	2.4581457378987928
I_D3_92	0.8821279818250662	20.251499820341166	2.109375
F_D14_47	0.9999109903971354	14.590492729655098	27.193055736224963
G_D7_5	0.8367870332375872	35.90324909547922	3.6384784444359433
J_24h_2	0.8550152775248386	24.514235236409625	4.780330793993236
D_24h_351	0.2857142857142857	16.608361272336733	5.899084194681197
L_D21_32	0.9999898274739584	7.513722014988212	27.56348650976902
I_D3_21	0.8707421513567017	19.346323539051742	2.112627700467181
J_24h_5	0.8897942805994105	26.43358152427507	1.9818204521821596
D_24h_316	0.5877099723580693	19.817442103831038	2.34375
F_D14_58	0.9114322368261806	21.4697209713545	1.9433348380988673
I_D28_44	0.6920925101453843	18.288544278561655	3.6195574714407424
L_D3_59	0.897208891352934	21.45063950662162	1.6941600345469876
F_D28_25	0.9195864714412687	23.61730209657377	1.5634762575148047
L_D3_54	0.9093675122656221	21.27745612878543	1.3412722432335467
A_2h_48	0.9999482896592882	13.54612625456163	28.104240385335427
L_D21_62	0.8888961484433701	23.907987547344845	1.415981950030614
I_D3_48	0.40619954794962865	15.715485060818509	3.243363867913605
D_24h_321	0.8901571197068978	21.426909235957705	2.6671421898611816
D_24h_275	0.9068210237586221	24.23986083669215	4.027228190024902
A_2h_37	0.9999983045789931	4.242640687119286	24.52412690174655
D_24h_379	0.8547561590071335	22.20305371887835	2.9390475478088565
L_D3_52	0.9999728732638888	13.972956080932214	25.50841069359832
B_24h_94	0.7851599872435421	17.373710990881857	2.109375
H_24h_42	0.9022345939129232	22.47947330003699	2.2265625
J_24h_39	0.9185809786453746	20.922514072144086	2.3699705175183614
I_D3_97	0.8304325067067984	23.68876467747435	1.8267723361078003
L_D21_66	0.9174688418279461	23.515811810601797	1.5098553195381008
B_24h_123	0.785765636232926	32.76899468889615	5.33685822034486
F_D14_29	0.9163122683976225	22.196378690316067	1.0804153660890101
A_24h_24	0.9999991522894965	3.0	27.153383092699634
D_24h_350	0.9142495517350491	23.34584281576784	5.259095079449267
B_24h_120	0.8220036487665583	19.79408078350108	4.46698091075295
J_24h_9	0.8634703312983729	24.10437161880828	1.7849468216868536
I_D3_83	0.8155193992490614	21.558537773812095	3.185689973219106
C_24h_47	0.9109867263713417	24.88548433499381	5.286442297799982
J_24h_59	0.8977538416885693	20.81958519124556	3.1027036628610296
A_24h_42	0.9999974568684896	5.196152422706632	27.555015326232468
D_24h_273	0.9282256367080615	22.49193254332751	1.8040786310555452
D_24h_412	0.8848860204503993	26.226485026900786	5.022684138688322
L_D21_47	0.9221916867055995	22.65576629941622	1.6448049430802576
L_D21_58	1.0	nan	0.0
F_D3_2	0.833006329113924	27.145079362650915	2.326105457962407
I_D3_71	0.706973199542741	18.25688082418387	2.415882202510348
F_D3_60	0.8853729415563448	20.990629701431136	1.9539060938124686
J_24h_37	0.8975838994738724	20.649518942256435	2.1320396951554983
L_D21_54	0.9387254901960784	21.350861913518457	1.3666293503543674
H_24h_17	0.8600045379404233	24.774263991533918	2.664566484586423
H_24h_7	0.6973371191773463	20.777452019919814	4.0965370999098125
A_2h_9	0.9998211330837674	19.39529844011884	29.16297525933461
F_24h_2	0.91171904747957	23.41992364127929	2.1798135044224543
A_2h_8	0.9999652438693576	11.165375128085417	28.252397013558316
D_24h_452	0.7627192167069468	21.54866753982336	2.1892431670628207
D_24h_292	0.5587044534412956	14.259914559775192	1.2121969257174143
D_24h_386	0.7581976881339939	16.658672620771416	1.4495293215062086
D_24h_313	0.7672932330827068	17.41775614217953	1.3412722432335467
A_24h_11	0.9997897677951388	19.871580766663175	29.959002137621862
D_24h_456	0.9010841020806679	24.255460830532492	4.713793444012211
L_D3_9	0.8379616643291258	21.964881285445593	3.4004573738781816
C_24h_27	0.8977404563283796	23.87211601675329	2.022969902535008
F_D3_4	0.7632560965026469	27.81186931458398	2.3699705175183614
B_24h_115	0.9255134481480759	22.286895082325195	1.2621480016721494
I_D3_149	0.8372949013712123	22.78386790350303	2.7282297015990977
A_24h_15	0.9999906751844618	8.913464649389297	27.698673103584202
C_24h_54	0.8757367586683468	25.30559581889396	4.3784863341256415
I_D28_139	0.3059462915601023	21.191663686048642	2.154465973927762
D_24h_291	0.8810474922325788	23.03169943204873	2.630852850075428
B_24h_71	0.8848212653732669	24.205327796074698	2.6825444864670933
K_24h_19	0.9122535403670142	22.558551299334678	2.2419288831690225
D_24h_429	0.7215521761929733	20.011262372529046	2.235795003320966
L_D21_71	0.7740248498728654	25.772070800551372	3.1313412224736066
C_24h_31	0.8770898728822992	22.221674425644387	1.6489742905629243
C_24h_13	0.9287773444124131	21.840773116727124	1.4730240339816252
D_24h_358	0.5606320851940914	22.07332450964291	1.3101960805662831
D_24h_295	0.9220657276995305	24.661074215288295	4.945534651408404
L_D3_75	0.9999898274739584	8.43855382587287	26.52116498917068
D_24h_280	0.91265482823586	24.115446811974643	5.295526653607033
K_24h_14	0.8835101729513897	27.048729834838056	1.8565991622368976
L_D3_16	1.0	nan	0.0
G_D7_46	0.9119168479574571	22.46733065997268	2.1384712020579677
F_D3_22	0.5441775773866296	18.42256764612369	3.5718165595612903
E_D35_3	0.829613607314915	20.962088923772225	2.266298391306295
D_24h_274	0.8135483870967742	14.572442660570028	1.2290728689493964
E_D35_67	0.9284583273355406	20.874951756815864	1.4915533665653737
L_D3_19	0.8091079226450405	20.804319130597413	10.485498496062908
G_D7_72	0.9176703514271572	23.2815895304905	2.3023690669205275
F_D14_17	0.9999720255533854	8.957676903790558	28.028643534756323
D_24h_353	0.840384116273034	25.539301321244007	5.950079191305986
D_24h_309	0.8123953098827471	20.669082517447553	3.172731180628332
C_24h_75	0.8078868854585549	19.351400490983703	4.022109914468089
F_24h_49	0.9186908471558248	24.20848995139798	1.7772364321995822
G_D7_85	0.9197878687437853	23.726082883345995	1.3361430762880522
L_D21_44	0.8658707109820372	25.820926211100794	2.882431377245823
D_24h_232	0.9160841545333651	24.42731531381541	5.542609495493188
B_24h_112	0.8486432885603534	29.024537184795626	5.226352293979162
C_24h_6	0.5095619987661937	22.082683617809533	2.1384712020579677
B_24h_76	0.9999906751844618	8.913464649389297	27.75983646399619
K_24h_16	0.6554303508940897	30.954736684580613	6.928943202700538
J_24h_44	0.932570536108376	22.766505949319583	1.9220179062722726
F_24h_17	0.999892340766059	10.584484040721296	28.61343456656877
L_D21_78	0.7416211076776801	24.70033264348046	2.4969463772651386
D_24h_310	0.7799214214507711	21.560554304583473	2.4243938514348287
G_D7_28	0.4252912954078136	21.41794819039996	14.303117233584302
B_24h_68	0.9105322763306908	24.775713168427608	4.630018655891815
L_D21_57	0.8963682627804765	21.94963033709246	1.2290728689493964
D_24h_255	0.9161722644438997	23.393348401926833	6.979300274685046
B_24h_116	0.9075297733384556	24.235944472277424	5.252562851019134
L_D3_47	0.8729139922978177	23.425953243206664	2.2571906583115107
C_24h_34	0.9177186489767857	23.410752920926857	3.0037513167131946
D_24h_334	0.8071428571428572	17.822219024656082	2.326105457962407
D_24h_457	0.7528588328075709	19.40102132412834	2.398768299663131
I_D3_95	0.6293736106458784	31.200011394136205	4.412852433694391
D_24h_288	0.7043551976263643	20.265647555951567	2.6774202325302805
D_24h_276	0.5447004608294931	19.496386176963316	8.588332809644648
I_D3_65	0.8431771894093686	23.379468140093472	2.4748490721026806
H_24h_27	0.7507510441345285	27.661436926998622	5.885099779448306
F_D28_31	0.7915785425879639	19.35311372570282	2.201753229850305
H_24h_33	0.6912065439672802	21.688865143787982	4.337520825778534
C_24h_60	0.8572060490448149	23.482488524412553	1.8078806977197084
G_D7_24	0.8764457806171447	25.22794718512186	1.5234375
C_24h_16	0.8981816837903762	23.474180540163033	6.9467579696619985
G_D7_39	0.8803031975567576	23.02589262489544	2.449751362542993
L_D3_74	0.8894862838978063	22.42805870115266	2.1384712020579677
F_D28_24	0.43458980044345896	17.07306667605933	2.0499440255315506
H_24h_47	0.7497646394276031	23.58154255429324	3.1027036628610296
I_D3_141	0.9060005634331862	21.116315608372194	2.398768299663131
G_D7_61	1.0	nan	0.0
I_D3_134	0.5703797825780037	17.33572156238447	1.9818204521821596
F_D28_8	0.9999330308702257	9.367750005159325	27.649794002821025
D_24h_247	0.8294555844685954	26.398780521270726	3.478317674919335
B_24h_87	0.6694975230007078	20.33979552343892	3.585248095494927
H_24h_23	0.8609050697516162	27.486916769325873	1.9818204521821596
F_D3_27	0.9999169243706597	11.258858945821498	27.6398587549247
D_24h_345	0.8528038463316536	23.984650274867263	4.88687331140462
D_24h_406	0.7945941108028283	18.130286101607787	2.1892431670628207
L_D21_42	0.8670606089960928	25.32525412411763	1.5324254098385182
F_D3_46	0.8655430910734223	18.32428361724081	1.415981950030614
D_24h_442	0.8898116161530215	25.81973175261023	7.050754198355308
I_D3_47	0.7532935266799355	18.376303104230686	2.9037918031321563
B_24h_73	0.7872973091740029	32.933089077442425	2.7407848977015234
L_D3_66	0.8918634899305735	21.31709590993915	2.1512765332834944
F_D3_44	0.999985588921441	7.643513506971596	28.256771390138173
F_D14_27	0.9999728732638888	8.595757341318642	27.9186768069054
H_24h_32	0.8949651585042693	21.982682001304823	2.5486597465935406
I_D3_82	0.7378366637706343	21.70999778217793	3.2686700814800047
D_24h_365	0.8731430136236051	23.326947400240677	2.6953125
I_D28_21	0.7986929449904802	21.787998819951437	2.281397148507631
D_24h_361	0.8981686407082229	22.709871006494712	2.109375
I_D3_96	0.8022944550669217	15.885895958186753	3.0491277729510204
A_2h_47	0.9999432033962674	12.920267740345624	28.048235081925164
A_24h_4	0.9999440511067709	9.682134327207445	27.870676295489652
B_24h_77	0.7561331775700935	17.63200572267075	3.1640625
F_D3_50	0.9999338785807291	8.851929334853816	28.48259002566853
J_24h_18	0.8889602839483508	23.16434158714823	2.7432890415749123
C_24h_41	0.8993354664041349	24.714479300418223	6.62601794213774
G_D7_57	0.8990648607274785	24.500426796935077	1.5634762575148047
F_D3_20	0.7283859906931178	33.69795645408776	2.559413632950182
L_D21_9	0.923063155775297	23.854898438929776	1.8528970665049098
I_D3_18	0.8541181041181041	16.9762755214768	2.1255887281894985
D_24h_318	0.3867768595041322	12.969010963952655	2.831963900061228
C_24h_40	0.8943332631135454	23.96006292272697	1.1361749665819523
G_D7_44	0.9096075847994006	23.989540424198555	1.2065191571469143
J_24h_53	0.887951942091713	25.187378286016607	5.120168501942222
F_D14_3	0.9188301018731515	19.747099767992015	1.6819570423133583
F_D3_21	0.739156855298139	24.249134421949304	3.069328325087999
H_24h_44	0.6933867735470942	19.608981734098485	1.1777197993501043
G_D7_99	0.8967628719710264	21.63309491018745	1.7302527023711016
C_24h_56	0.6248595189930322	23.54924949471283	1.415981950030614
C_24h_38	0.9172290844263339	24.21556617957932	1.5765965680164504
F_24h_29	0.9363665023976637	22.192729426563194	1.7578125
D_24h_436	0.7384966631541974	29.085366949076906	7.48625449391458
I_D28_40	0.02109124254928932	11.091014054330824	6.724765657220424
F_D3_7	0.99993896484375	9.377592234209756	28.617273878862264
F_24h_27	0.999892340766059	10.374299580954537	28.323033274477993
G_D7_13	0.9094101508916324	23.219634366097758	1.3101960805662831
D_24h_307	0.788676923076923	17.787880208612	2.1384712020579677
F_D3_9	0.9999313354492188	10.402876164463596	28.26211693093723
F_24h_25	0.9293165212176685	22.951246929358454	1.9644204626062747
E_D35_75	0.9092376199157228	18.401794933253043	1.267576620280309
B_24h_86	0.0	11.487581699346405	2.792900458081168
F_D28_45	0.6239067055393586	19.76743064680299	3.270770094598327
L_D21_75	0.9999991522894965	3.0	27.387548627509887
H_24h_57	0.9208346506481189	21.18224312037591	1.40625
D_24h_337	0.9172265044904887	23.8565691004499	2.2234764798058917
D_24h_402	0.7242513984863442	17.209100796846712	2.5701225233743723
C_24h_53	0.8637141661700752	22.762022687684606	3.484234862652775
G_D7_58	0.8775519826488755	20.51023068976317	2.3554395987002086
G_D7_29	0.9999491373697916	10.402479392117502	28.622072295012767
D_24h_340	0.9136871561194199	23.907127329645295	4.921875
F_D28_4	0.8280815153963551	27.42161363711789	2.3699705175183614
B_24h_90	0.8743728107545204	24.03562880292143	2.266298391306295
B_24h_113	0.9244184965509548	23.97999179726119	1.40625
B_24h_80	1.0	nan	0.0
D_24h_404	0.9015280618041355	24.622159239028573	6.4718912210081605
D_24h_267	0.910232464584351	22.408030016115706	2.4665115445135766
G_D7_78	0.9999983045789931	4.242640687119286	28.397362857933768
I_D28_43	0.8286267365064905	21.118574971615846	2.109375
F_D3_43	0.830820612931298	21.810044872097468	1.6280207800136488
I_D3_39	0.916353049776326	20.577898606552512	1.2065191571469143
F_24h_42	0.9999457465277778	9.798653714028575	27.615999576643745
F_24h_53	0.9133335662137143	24.151128392155254	5.5931716705226835
F_D28_20	0.8512447195727836	22.137991302200437	2.3349443959185088
F_24h_22	0.6173716499838553	25.30120859835418	4.047636571680596
C_24h_52	0.7197187599872163	16.843704017359144	2.115875400617319
I_D28_79	0.8438408160844553	22.03629590751404	2.0897524804836336
D_24h_300	0.9183984398805534	23.701689792833672	4.6698887918370175
F_D28_52	0.8661667002214617	23.098945184898252	2.326105457962407
K_24h_1	0.8021749345505806	19.205760034704365	16.064948819289974
I_D28_70	0.8572228443449048	26.113518979546413	1.7143053326165383
B_24h_70	0.8705975464978235	24.75210567540003	4.618139178571414
B_24h_74	0.5497942386831276	17.507532401544523	3.6195574714407424
D_24h_450	0.8156131663268279	19.216977750039405	2.311298780076096
D_24h_424	0.7756278303828736	16.539693014708405	3.418582534175349
I_D28_54	0.7674669544105746	16.889338338059133	2.109375
I_D28_7	0.780947814273156	22.85831732353898	2.1320396951554983
D_24h_384	0.742948717948718	17.03712715693741	1.486942680521428
F_D3_24	0.6004098360655737	13.851320957565312	5.860546757835931
F_D14_7	0.9999576144748263	8.995764160954097	27.9186768069054
G_D7_47	0.9999872843424479	8.198641528210224	28.385754131212654
L_D3_44	0.9175816132337872	20.185578544690408	2.6876589705889957
C_24h_22	0.544325415308182	32.849315586713516	6.960582377305077
F_D28_67	0.9283540516841182	21.902758057778435	1.6489742905629243
A_2h_30	0.9999474419487847	15.315466289442734	28.048235081925164
F_24h_52	0.9006632223077204	22.949735427728008	2.7855150759386045
C_24h_3	0.537166635142803	20.07449631789882	4.2024424399315095
D_24h_445	0.7036104114189756	14.43839014883147	2.109375
D_24h_413	0.9177427154037645	22.9649312240825	2.311298780076096
C_24h_1	0.896412873082716	20.5358411937083	2.238864043891734
D_24h_233	0.9017211466122124	24.391187046088177	2.266298391306295
L_D3_72	0.9999957614474826	6.708203932499369	27.364222246935643
F_24h_30	0.8715234857849197	25.317878166361194	3.192149641845993
I_D3_132	0.8663751853033346	19.323719761982016	2.507922018636644
I_D28_80	0.2612197928653625	18.106112988663053	3.2875219076028603
L_D3_70	0.582603997839006	23.62736533969284	5.572262544360347
F_D28_32	0.9377985789460921	21.932008319903037	1.4111243647022222
A_2h_6	0.7623775660807729	21.43275047769439	1.4683551663447267
A_24h_31	0.9998703002929688	19.50988566636039	27.716516037021478
H_24h_39	0.89035350509287	24.08347261679864	3.4465877741842363
D_24h_447	0.8223403026452581	23.827367537823598	3.3352147197088375
D_24h_444	0.9999516805013021	9.576998050682262	28.833602757012844
D_24h_286	0.45585472761427676	16.14552701548292	3.237006402406203
H_24h_25	0.8616312865604651	24.14276517287571	2.7855150759386045
I_D28_134	0.2036697247706422	23.49410544868367	2.9390475478088565
B_24h_111	0.9003973509933775	24.479727912079333	6.139775108170189
F_24h_13	0.883868884224124	24.063461868298717	2.4243938514348287
G_D7_19	0.9069088037899724	20.04486472892508	2.109375
F_24h_20	0.8737366479858217	24.92026480180771	1.5896085897949848
L_D3_45	1.0	nan	0.0
L_D21_12	0.9999915228949653	7.36169599353536	27.323039031448577
F_24h_31	0.8746287583007976	23.57908296318305	3.293781872473874
F_D3_45	0.36811141793732743	16.327775738314756	4.369066847415761
D_24h_367	0.7226324237560192	17.59777981085557	3.1640625
L_D3_39	0.9072898996879647	21.91686698784789	1.4542586303895535
D_24h_428	0.9170574317057432	21.70928589260605	1.2290728689493964
K_24h_12	0.8020725388601037	26.74470958342732	4.450040049854889
D_24h_262	0.9036349111244258	26.35623490392305	4.928845510503068
I_D28_149	0.8326160422864736	21.1114134972151	2.4385139117208765
I_D3_20	0.835039689273526	23.03762199028332	2.022969902535008
H_24h_52	0.8216055007870102	23.90767744035886	4.2721233125527
F_D14_42	0.9999491373697916	10.058748725657974	27.457408868241963
H_24h_9	0.7959070357737765	30.514684416543307	4.225255400934362
D_24h_269	0.8202057998129093	17.41908314477676	2.604622355964008
F_D28_56	0.7656421514818881	23.95002556123425	2.326105457962407
I_D3_61	0.7718007559395248	26.856321558142213	4.6359469792623
D_24h_418	0.8544904558255971	21.146103854974015	1.5939223252424348
I_D28_61	0.4998912334130955	38.71541480149004	2.9296875
C_24h_64	0.9210660891014649	23.075356227381494	2.0765677906253144
G_D7_20	0.9999754163953993	10.67473931546022	27.36321851572038
D_24h_244	0.8129910948140388	19.93919083724309	3.31663399173865
F_D14_59	0.910184287099903	23.31029572739286	2.4044864682050617
H_24h_24	0.8608550071918697	24.866753367827396	2.1352578701119453
J_24h_4	0.9095069248719581	22.650773772236523	1.2621480016721494
D_24h_236	0.8890636440057489	24.336102268447494	2.7282297015990977
F_D14_46	0.8630709042155699	21.15244897557914	2.7282297015990977
I_D28_74	0.7215433054058381	30.286663184009203	2.26326655263609
F_24h_8	0.0	9.097176220802107	6.299850026116694
F_D3_48	1.0	nan	0.0
D_24h_434	0.8928998462677219	22.52199690294742	4.833185303273738
I_D28_71	0.43031668841181353	23.43344076628435	3.3862929554999743
L_D21_2	0.9999906751844618	9.9498743710662	26.39477723218589
C_24h_7	0.6708634623564441	36.70010701764987	5.800485314420898
F_24h_24	0.7676767676767676	15.311973304875927	5.563630064282447
F_D28_13	0.8978793672866331	27.950326256842324	4.436131225956492
E_D35_6	0.895370466053529	23.615205912004225	2.720668773338414
F_D14_50	0.9999737209743924	8.727978324445669	28.03746142510164
L_D3_7	0.5647611479854164	46.001912746915664	6.928943202700538
C_24h_62	0.9140283481255795	24.946867259921376	1.415981950030614
B_24h_81	0.6483839665596776	37.093658400165616	6.086985428072134
F_D14_31	0.8839383081476866	20.614013462622854	1.9921875
E_D35_77	0.8753493571827837	20.941206764597876	1.5324254098385182
I_D28_38	0.3589352784279571	19.46110680128217	4.585311924964183
D_24h_433	0.6709916589434661	19.72814024420937	1.4542586303895535
L_D21_55	0.9043563613268282	22.701802834286845	1.567861893780428
D_24h_256	0.9150586831111995	24.194565868965217	1.7926240477474635
D_24h_250	0.9280888995483072	24.260587688496987	1.9956312147570003
D_24h_391	0.8798642633643294	23.4978061601727	2.633461529794246
H_24h_29	0.7722792607802875	20.43131973188137	2.326105457962407
D_24h_371	0.8840136317868484	25.837132690095252	3.1027036628610296
A_24h_41	0.9999983045789931	4.242640687119286	28.352110381520767
F_D3_15	0.8619967300224811	20.06210277747037	1.8528970665049098
F_D3_42	0.9999932183159722	6.134928335279259	28.833602757012844
I_D28_138	0.8693371222471173	25.63155481969295	5.615225883145753
H_24h_50	0.7536125845985001	17.50328367873902	2.320194125768359
J_24h_41	0.886957055026601	25.454640277611226	2.251098364722486
L_D21_25	0.9999847412109375	9.575074968974631	27.75983646399619
D_24h_385	0.9999474419487847	11.634150216755941	27.995061166338452
K_24h_4	0.9089057094185209	22.572545438974284	2.0765677906253144
I_D3_68	0.8149565729427352	28.764630562023438	2.507922018636644
D_24h_347	0.8563760390651209	25.18285120589836	6.121855259347958
F_D14_65	1.0	nan	0.0
I_D3_86	0.4343015214384509	11.698469300360761	1.1600970628841796
G_D7_90	0.9298259857649319	22.565922310591088	2.036501624646418
J_24h_57	0.8677147487844409	23.678492038226025	4.225255400934362
F_D3_30	0.9873487684461806	19.524740026851642	33.13091872977425
F_D3_17	0.9999372694227431	9.001122674343893	27.80432420210816
F_24h_56	0.7877658748641515	18.317549340969475	2.415882202510348
F_D28_47	0.9994066026475694	27.383680240928445	28.76350417392292
D_24h_231	0.9265790928676289	21.519049723122503	12.602424606282366
L_D21_59	0.9359767266458355	21.675091650156517	1.3565433870457295
I_D3_9	0.7583041430124411	17.301727828364452	2.3554395987002086
D_24h_366	0.4377104377104377	15.482524659061903	1.527938063719371
L_D21_64	0.9183793305930711	24.961031723626483	2.4748490721026806
C_24h_8	0.9098310957124296	23.541924460053856	5.622558063700854
J_24h_3	0.9093529853624865	23.433923634832954	2.1923773750628563
F_24h_11	0.8200831119286055	27.024280423437148	3.0242549766946736
C_24h_4	0.9083357204239473	24.79733938250617	5.398262252944228
L_D3_32	0.9999991522894965	3.0	24.115866399676193
F_D28_44	1.0	nan	0.0
B_24h_108	0.8982567722169437	24.96922297630468	2.337883282413282
L_D3_12	1.0	nan	0.0
I_D28_39	0.816080524382572	25.365676272562226	5.7230228658163025
D_24h_395	0.7309322033898306	14.2850815306232	1.315426425037714
J_24h_28	0.8950555321698022	22.230069009799642	5.1535859595225055
F_D3_31	0.817929548496621	23.292238038651746	2.4859222776089562
D_24h_462	0.8819736642954442	25.3752564173918	2.3815314179181533
L_D21_34	0.9104458652665453	28.246526904775383	2.44132812374996
K_24h_9	0.8571634658732306	29.922351273447365	2.3053494811999222
L_D21_67	0.9999813503689237	13.331679381652945	28.031583139742793
D_24h_421	0.9188253398307258	22.165888027213484	1.5722352966795397
I_D3_87	0.5929774274453601	19.36514281254701	3.1291476381606302
F_D28_15	0.8384926514757118	21.658635652168325	2.1512765332834944
C_24h_37	0.5911330049261084	12.675435561221029	1.117897501660483
I_D28_141	0.8273420870105953	20.293484745385143	3.219991796257989
F_D3_25	0.8567657481738628	26.8089338430581	2.2541465697271104
F_24h_21	0.8795712573161272	23.620625813690594	1.5324254098385182
C_24h_43	0.9066073697585769	23.52984115551099	2.320194125768359
F_D28_46	0.8384391277478591	21.18343522532413	2.235795003320966
D_24h_372	0.16652360515021458	13.80134145252185	2.3053494811999222
F_D3_56	0.7986464852277689	32.85123762946584	1.4915533665653737
F_D28_65	0.9999889797634549	8.039350950672995	28.252397013558316
D_24h_387	0.21280432822362488	14.177552900675032	2.8440611951980306
D_24h_248	0.8963710609446028	23.225385184744795	2.1320396951554983
I_D3_80	0.8059610705596107	17.629660244459327	1.8565991622368976
F_24h_60	0.8895626723938265	26.81661820198958	5.939684014441025
I_D3_138	0.7741647745702238	24.186118146760947	2.507922018636644
D_24h_298	0.853499627699181	18.64263991974443	1.8528970665049098
