# Supplementary material for: RatLesNetv2: A Fully Convolutional Network for Rodent Brain Lesion Segmentation
Source: Front Neurosci. 2020 Dec 22;14:610239. doi: 10.3389/fnins.2020.610239 (PMC7783408; doi:10.3389/fnins.2020.610239)
Supplement: Supplementary file 1 [file Data_Sheet_1.ZIP › 3G-enlargingTrainingset/heterogeneous_2.csv]

I_D28_150	0.8310635834628157	18.338070832686665	2.430051721093092
I_D28_76	0.8656372436045172	20.090446516780162	1.3412722432335467
G_D7_86	0.6773218142548596	25.99407771397028	7.212507446919899
F_D14_67	0.8945388576154524	24.15720451749296	2.154465973927762
F_D28_7	0.9999813503689237	8.546087327623454	26.752394524471427
B_24h_91	0.9999779595269097	12.635282989093627	28.145744302883184
I_D28_148	0.8527346126195875	18.564795647160988	2.112627700467181
D_24h_312	0.6072340997714132	21.653640235055647	2.1892431670628207
I_D3_76	0.8895155497618984	18.885196764374705	1.486942680521428
L_D21_72	1.0	nan	0.0
F_D14_45	0.5846376113652781	17.444801140622097	3.2242538653588135
L_D3_11	0.9999728732638888	14.556854267761272	32.983441446701235
B_24h_78	0.7266149870801034	15.511949118533327	2.1255887281894985
B_24h_72	0.9044546341058572	20.33506250190722	1.6941600345469876
H_24h_22	0.7578320265689732	29.130475581614167	6.965513016428241
D_24h_376	0.9206000595592615	23.961728515575235	5.116143738971033
G_D7_75	0.6478810738850677	23.30521863561199	2.036501624646418
D_24h_252	0.8955146698601056	23.192393156920502	3.277062059556929
G_D7_7	0.7498354944842268	32.637137434474724	3.666676839178597
D_24h_459	0.7528915286026884	15.583639146473146	2.875275971809054
B_24h_103	0.8765911347837863	23.83968036087108	2.201753229850305
J_24h_30	0.6883007180064762	29.475256814777296	3.430612773821355
L_D3_23	0.9155877390859287	21.47524256415308	1.2121969257174143
D_24h_311	0.8073179312771197	22.108410723633224	2.251098364722486
H_24h_21	0.8639161719241608	25.50093835793265	2.532443295114177
F_D3_53	0.8652799266517678	21.865240295951256	2.3053494811999222
B_24h_122	0.8492743998906228	25.10496422629873	5.464004637597547
F_D14_60	0.8821381539566623	22.8141686869482	2.3053494811999222
C_24h_46	0.8841692222709004	26.276230882143775	6.026901970604902
F_D28_59	0.9016354303449923	22.465333472074942	1.315426425037714
K_24h_6	0.827638002253098	20.48754715255959	2.109375
I_D28_96	0.5065653075328266	16.382688661842558	3.51367133216366
D_24h_454	0.0	nan	30.387059961206145
I_D3_79	0.8464648335030707	23.594642904824322	2.505182616378744
E_D35_64	0.8222163368771518	25.79622473939156	1.632233001232514
D_24h_405	0.8931371151653363	27.113274793029284	1.3101960805662831
L_D21_80	0.9267770076743118	22.751710806933907	1.7302527023711016
I_D3_150	0.7263879798525938	20.688585810717797	3.51367133216366
F_D3_32	0.7968556860321384	25.60638882020488	2.1798135044224543
C_24h_30	0.7500674036128336	17.560245282747978	2.81737858129015
F_24h_41	0.6257813819902011	27.350185714378192	4.434583108224492
F_24h_45	0.6806995230524643	18.014009687900227	4.58231596781652
B_24h_110	0.9049340706082518	22.71915566998941	2.612519157375932
D_24h_260	0.9004478497814709	22.96208500436803	5.707404216509025
D_24h_411	0.7769616844166972	32.58646485948518	2.636067627937967
D_24h_237	0.8569199968799563	23.832093579696078	11.794675912580749
F_D3_18	1.0	nan	0.0
D_24h_453	0.9149615575396826	21.84964880137626	1.602514960684845
F_D14_18	0.999953375922309	8.665640964945025	27.555015326232468
D_24h_287	1.0	nan	0.0
F_D3_65	0.9999813503689237	9.185741347193543	28.21616085505676
L_D21_74	0.9248603119005921	21.754474585457547	1.154163023647981
H_24h_58	0.8959236773633998	21.322529653692786	2.109375
A_2h_39	0.9999796549479166	8.167244037707443	28.182071002262457
C_24h_77	0.8909798133542426	20.455773749915153	2.063298850975665
D_24h_283	0.8982878055156188	22.58832944582501	5.866402036304919
F_D3_26	0.5262828535669587	12.583397713638266	2.3023690669205275
I_D3_91	0.7970980847359257	16.700384669151532	2.1384712020579677
F_D28_41	0.6927194860813705	17.10552341745932	3.237006402406203
F_D14_48	1.0	nan	0.0
D_24h_422	0.8777552329916931	26.775395748059974	7.86466956354493
L_D3_25	0.9997889200846354	18.549406239024123	20.476985759646883
F_D3_29	0.889626526554956	20.829368335482602	1.4111243647022222
C_24h_20	0.8335745912806539	30.402206072379627	1.9818204521821596
L_D21_14	0.9999805026584201	8.963860216638265	27.072595277125956
D_24h_426	0.9175345848238311	21.4350955736445	1.7887895534148923
I_D28_157	0.8574552140532213	20.371018413169057	2.596701539784415
L_D3_83	0.8412390567508292	22.641656239703206	2.5727927812617364
D_24h_460	0.9019007141162003	23.324807124835658	1.875
F_D14_41	0.7050770108385624	13.84571420265331	1.154163023647981
I_D3_151	0.9083463426774362	18.73570887110701	1.415981950030614
C_24h_48	0.9058304334493287	21.795764816349312	5.824112643651177
D_24h_284	0.41565040650406504	17.057572583203683	3.984375
L_D21_76	0.8793574012026538	25.8804787863048	2.026361304584834
A_24h_14	0.9999821980794271	8.115507011064635	26.40101996098766
I_D28_9	0.6364173228346457	26.017008547927063	6.97339478756805
C_24h_17	0.8874077259370745	21.89715242686354	4.564298928316511
I_D28_35	0.8008102362520557	32.93340566055516	6.784741324748498
B_24h_106	0.8672813736523033	28.813107138959804	5.814673232838412
F_D28_9	1.0	nan	0.0
G_D7_81	0.9002016678476045	21.27599033357699	1.315426425037714
D_24h_448	0.4140550807217474	15.4591781229931	6.689959207590039
L_D21_81	1.0	nan	0.0
G_D7_59	0.7720075997466751	21.305770480377813	3.3434396760204153
H_24h_38	0.8836720511212435	24.404115534756308	1.6819570423133583
I_D3_157	0.571843356440315	34.565030538890454	3.406509809472336
C_24h_10	0.9258798302568639	21.442192536386916	2.532443295114177
H_24h_53	0.911408560311284	18.58197848510922	3.9636409043643193
F_D3_58	0.8943898969572911	19.305232085867303	1.7772364321995822
L_D3_29	0.81936284348429	25.485400317716554	2.4044864682050617
J_24h_38	0.7373504094058366	16.62321270382685	2.4969463772651386
D_24h_324	0.7424354243542436	14.835736042315915	1.4542586303895535
D_24h_374	0.7175652173913043	18.773518198106867	3.1640625
D_24h_279	0.9237596818086665	20.42908999442352	1.496149843922309
F_D14_53	0.8770429042904291	24.15222075895441	5.855858319679212
B_24h_89	0.8871160176520476	24.022942288426	3.9532330765858594
C_24h_15	0.5873727087576375	16.399937320650345	3.9445389093062895
F_D14_4	0.8522480002451807	25.64331484831149	2.073258517143062
L_D21_70	0.6963850528025995	23.984171514736698	4.373779126528482
L_D3_33	0.8972672638621159	21.978371318173235	1.6448049430802576
D_24h_407	0.8980304555751322	25.77087149102839	2.115875400617319
I_D28_20	0.8898802205908181	24.850380744164088	1.8342745127927964
D_24h_369	0.8490667074663403	25.684716134030058	3.8189462664375764
L_D21_11	0.9999872843424479	9.01619941282644	33.50025598228925
G_D7_33	0.8940953733286001	23.742755726930948	1.2065191571469143
C_24h_24	0.9261958616067689	21.91416823657463	1.5458092919851079
B_24h_93	0.2905405405405405	11.533074862060882	1.5939223252424348
L_D3_62	0.9301373402500348	20.77303649401127	1.3361430762880522
I_D3_70	0.8000404947103784	23.342088889607275	5.457717666653915
L_D3_34	0.890298163964609	24.252999221693106	2.1640060913225847
J_24h_34	0.7929440144738165	26.392523564947258	2.6953125
G_D7_71	0.7745796523225991	18.233494274880794	4.116601891464914
C_24h_23	0.7418979235396856	17.407291201388418	2.141679712792625
H_24h_51	0.9003545764631334	21.41769099949127	1.8528970665049098
E_D35_74	0.928365547643269	23.685889838397834	1.381620248736515
D_24h_319	0.8817730936143832	24.18332391185525	3.5718165595612903
F_D28_29	0.9282182278362354	20.82008196640293	1.2290728689493964
H_24h_20	0.8776844070961718	26.29784608173224	2.7432890415749123
C_24h_25	0.9105648129455065	21.44385610337969	1.415981950030614
C_24h_21	0.8989562646518643	22.680744498713942	3.6797621409627146
D_24h_240	0.8983363619715731	22.465612758777407	2.1735043348818057
J_24h_23	0.8924579134602504	22.22348132209429	5.255176716744999
D_24h_294	0.8914976551556124	22.332941546474032	1.8565991622368976
L_D21_33	0.9064968464882739	22.662228348181667	1.939798284052365
A_24h_34	0.9998914930555556	17.015673247382253	27.929250433643155
J_24h_58	0.9063512085364607	21.44750962268847	2.109375
L_D3_3	0.7164578554202694	31.0909463280201	4.661058234691721
H_24h_30	0.7892757491204658	21.529208204415227	3.2875219076028603
J_24h_54	0.8927054426006683	20.673833908521193	3.3083423937874463
I_D28_8	0.8826660600545951	20.191396053358435	2.559413632950182
H_24h_36	0.8825057248682128	24.871379609257122	4.864340057933733
L_D3_77	0.9999957614474826	6.708203932499369	26.69355308622641
A_24h_44	1.0	nan	0.0
B_24h_69	0.7760268023327956	24.23704624390068	4.108253471005805
G_D7_60	0.8570265067377462	27.767427383758747	2.7054835267066863
I_D28_48	0.03426395939086294	24.280040313110398	15.84329927243494
D_24h_375	0.7307101500649887	22.384415423943192	5.082480103640963
G_D7_49	0.9292232361451146	22.076050600151078	2.8076129415728763
L_D3_48	0.8699296977223836	20.66681882815509	2.079871798745959
F_24h_9	0.0	9.274964417531706	7.9246828418890845
D_24h_437	0.8832369252787883	22.948892048364012	2.4886828806556993
I_D28_132	0.8542645819679805	22.67733346363621	7.029296603657261
L_D3_81	1.0	nan	0.0
F_D14_32	0.88425092959098	22.435223786796165	2.063298850975665
L_D3_57	0.8753958049473219	24.057974902792857	2.109375
F_24h_3	0.9118714359771902	22.044748429883544	1.8895916597574725
G_D7_91	0.8547730357412155	23.710525214623104	1.2729820888125252
B_24h_95	0.869930489573436	25.561879040756985	5.977711286651648
D_24h_246	0.8983382654222627	23.225487971748908	5.0878812529904085
I_D3_35	0.6834410587873192	24.67969464689296	8.147692169891577
L_D21_43	0.9212183086608814	22.575792957171213	1.1055446639128832
I_D3_24	0.8006149116064566	18.27396546168203	2.612519157375932
D_24h_401	0.7323597068421335	19.91299808368046	2.6953125
F_D3_49	0.8705678643107315	20.87924438009283	2.1640060913225847
I_D28_24	0.7249505853732705	19.228121647674186	2.1608307321780202
F_24h_1	0.6718273516303073	16.043183364881028	1.3565433870457295
C_24h_45	0.9320323687102468	20.88910111214374	1.7578125
L_D3_21	0.9163893256018131	20.97016087342268	2.109375
B_24h_75	0.8778807072561844	26.539207756508596	5.724222535228037
I_D3_73	0.6274509803921569	25.222755613746507	6.8752219424402945
F_D14_5	0.666256157635468	14.237732169281152	1.1117382399029458
F_D28_58	0.934901895576987	19.833081356306273	1.154163023647981
I_D3_54	0.6461363636363636	18.518978811401695	2.109375
D_24h_441	0.7088901801278327	18.553613130379635	3.48817407800091
G_D7_53	0.9116069884103096	22.213034953445145	2.959999439136349
C_24h_58	0.7161066591686583	27.488697393410032	2.472073020671366
D_24h_241	0.9059649831990096	21.972177816674087	2.3023690669205275
D_24h_446	0.6908008926357551	18.778664757832797	5.37787214324239
I_D28_93	0.8846022094716108	20.68292450634043	1.939798284052365
D_24h_297	0.9096586862433572	22.464115455810695	4.40506549903418
H_24h_49	0.9111509674749078	22.56991219193642	1.1777197993501043
G_D7_11	1.0	nan	0.0
D_24h_261	0.9091199488899537	21.06208692416122	1.496149843922309
I_D28_151	0.8021912287882127	22.1983428266584	2.2079816814160282
F_D28_17	1.0	nan	0.0
K_24h_13	0.9077533424965638	20.101792769580367	1.4111243647022222
F_D3_41	0.5225828036132486	17.616368249828703	7.3948933895078905
G_D7_87	0.9104737070838765	21.347653751418722	1.496149843922309
I_D3_22	0.6474010133233252	18.07272182394388	3.424602936609951
J_24h_32	0.7105859557462415	29.280626053682496	5.947770722085712
J_24h_35	0.694458289908922	20.712917478104757	4.768825769384954
D_24h_234	0.9126734361677389	23.33634640368324	6.0768244511550815
H_24h_15	0.7612279774272471	26.130966299649437	4.46698091075295
L_D3_13	1.0	nan	0.0
G_D7_97	0.8221204937464236	23.948554442697	1.6778696558526978
F_D28_42	0.9999669392903646	9.170175006070888	28.756102867885932
G_D7_82	0.8891956499781152	23.506096152037472	1.939798284052365
L_D3_22	0.8060922541340296	31.101703236049726	12.299664153189307
D_24h_461	0.8965218047381922	26.465073564129266	2.1255887281894985
D_24h_235	0.877095462391387	22.900590886085705	2.1512765332834944
C_24h_76	0.005247048535198951	14.69785298308416	5.640846818699409
F_D3_55	0.8432671857697783	24.581553648093905	1.4495293215062086
L_D3_53	1.0	nan	0.0
B_24h_102	0.731767955801105	21.242839044318185	4.612187965817444
L_D3_14	0.9999601576063368	16.147800817881087	26.838496057071993
C_24h_59	0.8379813137032842	22.51437920293477	2.1512765332834944
F_D28_22	0.33305084745762714	27.948767887949046	3.4465877741842363
L_D3_73	0.9228375224112851	20.35497148006594	1.267576620280309
D_24h_399	0.7092088998763906	16.54617476497125	2.535153240560618
A_24h_5	0.7194679564691656	17.30614105414947	2.1223558917509573
D_24h_281	0.900685161550346	23.434633852010524	6.915055543093092
D_24h_431	0.5374149659863946	12.483148516476444	1.3361430762880522
L_D3_78	0.7273139403097847	19.587377886184164	5.428703822765845
F_D3_1	0.5024777006937562	12.997626324705184	3.146653495804114
L_D21_52	0.9999923706054688	9.0	28.02153821623478
I_D3_42	0.7446054750402576	17.75006412237087	2.535153240560618
J_24h_55	0.8085894113291373	29.825558897421192	2.601984763028264
L_D21_77	0.9999983045789931	4.242640687119286	25.533163608289048
F_D3_8	0.9999669392903646	9.615384615384615	27.948174607068484
G_D7_56	1.0	nan	0.0
G_D7_48	1.0	nan	0.0
D_24h_409	0.9079509029786569	24.277276308946163	3.36799403043748
J_24h_1	0.9005465633292912	22.568393187683817	2.1640060913225847
F_24h_18	0.9999669392903646	8.301147575058355	28.397362857933768
F_D14_8	1.0	nan	0.0
L_D3_80	0.8351672099263447	23.97739484438459	2.578125
G_D7_98	0.8201075520224457	18.936444747814342	3.1640625
D_24h_268	0.7531003382187148	15.316365407257486	1.351472179062984
H_24h_37	0.8714483623911964	22.204116435440177	2.601984763028264
D_24h_243	0.9389939976833164	20.77434951305036	1.9921875
D_24h_314	0.9192980043659865	22.582434611871392	2.046591702723396
G_D7_30	0.7456533055700156	22.137624558855176	1.496149843922309
F_D3_5	0.37641412410010283	12.559698776556093	2.337883282413282
D_24h_227	0.8825275812777187	24.01211604421534	2.109375
I_D28_98	0.8862785961256098	20.900178922631817	2.109375
G_D7_92	1.0	nan	0.0
D_24h_328	0.9312421439693825	21.459021379180022	1.2065191571469143
G_D7_31	0.9999432033962674	14.27435927596362	16.092280348552414
F_D28_21	0.8902494964200953	23.53843469481154	2.22964424887974
F_D14_56	0.7147985640207419	25.778783862613576	2.702944358125968
F_D28_18	1.0	nan	0.0
H_24h_43	0.8817204301075269	23.7449330395622	4.528049785866013
G_D7_34	0.9999940660264757	7.937253933193771	26.831843301223383
F_D28_50	1.0	nan	0.0
C_24h_19	0.9175919500346982	20.207260113978112	2.1512765332834944
G_D7_54	0.8920487188325865	22.227489599580295	1.9818204521821596
J_24h_29	0.7003729492384855	36.551334329221525	5.84294571671152
F_D3_47	0.9999847412109375	11.114183388693043	27.850959846214792
G_D7_38	0.6975973487986744	19.375037985147703	1.5098553195381008
L_D21_35	0.9067847229542181	21.41562031650326	2.238864043891734
C_24h_65	0.9999779595269097	10.148787194079006	27.727662039694223
I_D3_148	0.892540402049665	18.384102844731977	2.3612626968292836
F_D28_3	0.9181674110358738	20.834523844513164	1.0804153660890101
I_D28_83	0.7740330099533829	24.128581154380516	2.5378602923094977
L_D3_40	0.6116512922795645	21.562232261890646	5.248639611693443
I_D3_74	0.802307380137979	26.125619130822667	2.112627700467181
I_D28_22	0.1763415120686216	14.631816973473622	3.1225576393298975
D_24h_383	0.5764192139737991	18.359556100165328	4.187711340282571
C_24h_11	0.8407019381875327	23.874485326711298	3.1748946525337653
F_24h_67	0.9299325198419636	22.305002164730947	2.768205893207277
J_24h_60	0.9173056994818652	20.558165970350153	1.5234375
K_24h_8	0.9023104705618055	21.102992935797097	2.266298391306295
C_24h_70	0.9076449124953572	21.580906404787743	1.8968453972154664
C_24h_66	0.6139063125583878	26.409159463117337	4.006715858737209
B_24h_101	0.8368675673038047	27.398998354700492	2.3728660232011625
B_24h_118	0.8628787493429642	27.36133734833168	4.989766138135258
B_24h_114	0.9274186076676487	24.42871336850883	1.4111243647022222
D_24h_271	0.8679255477213172	23.18220386157929	2.3583529450193095
B_24h_105	0.9226597758043383	19.835153312244966	1.3565433870457295
K_24h_15	0.8965058362799894	23.7208388436051	1.9076742886054343
L_D3_61	0.8979536563346374	20.773558042776497	1.7849468216868536
F_D3_11	0.8420103542551335	25.181112962813742	2.0765677906253144
G_D7_74	0.8912228057014253	23.90196342991001	1.2065191571469143
D_24h_388	0.7251636952203449	27.473295494650632	2.3612626968292836
L_D21_51	0.8352488531544419	24.91946805158304	2.2541465697271104
L_D3_26	0.4557829604950024	20.969727996245528	2.9320303132492507
G_D7_52	0.8830355745365919	26.827580386801067	1.9644204626062747
K_24h_2	0.7864548863887051	17.837238819972534	1.632233001232514
I_D3_44	0.8197524887288572	17.11468871572775	3.2875219076028603
L_D3_2	0.9999788072374132	15.0	25.827550753598135
F_D3_3	0.8855734919286321	22.612747011116898	2.109375
F_D14_52	0.9085848387272827	23.02382689012467	1.3361430762880522
F_24h_48	0.9999889797634549	7.17627624575246	27.177648403677356
C_24h_61	0.8453713481168602	28.690571635507997	4.800398237874385
D_24h_301	0.708626018544535	18.86815227189514	2.9320303132492507
J_24h_31	0.8108760436420954	24.32428285348732	4.931630956054878
K_24h_17	0.914837682335091	20.93988244509366	5.60788411594003
G_D7_79	0.6622137404580153	17.336269213300163	2.4886828806556993
L_D3_49	1.0	nan	0.0
L_D3_1	0.8523121551675104	23.61024390444338	2.1320396951554983
I_D28_160	0.6680313886045718	23.23507712092545	5.070306481121236
F_D28_2	0.8698964408998928	23.104313041988025	7.400462533053255
K_24h_7	0.8460273013650682	23.197985021555738	4.288165889890309
L_D3_76	0.8274472813314362	24.128982891888125	3.1553700041803734
H_24h_26	0.9054327978154892	23.609125749352295	4.51286004233665
A_2h_20	1.0	nan	0.0
L_D3_63	0.6437684956095667	19.86795966625804	2.8076129415728763
D_24h_415	0.45955555555555555	20.873732329071803	4.517422328296027
F_24h_50	0.9999940660264757	7.937253933193771	27.674864630639455
E_D35_65	0.8887940538425976	22.896588861224515	1.3361430762880522
G_D7_93	0.884718812112709	25.755654655217455	1.415981950030614
B_24h_97	0.8692428041749716	22.199754989646426	2.1892431670628207
D_24h_289	0.8757020532179357	26.442879250443184	5.831182174042842
G_D7_65	0.9222299895141559	22.21948649966173	1.4111243647022222
D_24h_430	0.7155802396959953	15.159876691808849	1.2065191571469143
F_24h_26	0.7886699507389162	15.958090938033632	1.9644204626062747
L_D3_18	0.8777254766140331	23.317657607317315	2.086464118917757
D_24h_357	0.8076375289300338	16.39469740778196	3.4704123972564487
I_D3_8	0.8769654910162563	21.084121955437936	1.5098553195381008
D_24h_435	0.8084063950489944	17.432673977195712	2.3728660232011625
D_24h_410	0.9104895104895104	23.211914328159573	3.7609702818471593
D_24h_416	0.827284023281669	30.083882421428715	2.601984763028264
D_24h_392	0.6874887811882965	23.91138647783062	1.5098553195381008
I_D28_95	0.8654688377316114	22.84143688625554	2.6953125
K_24h_18	0.8203380201675898	18.097531453113447	1.3915244633247559
L_D21_53	0.9999957614474826	6.708203932499369	28.107660670694496
C_24h_14	0.9236596644623665	21.886468787381208	4.2024424399315095
I_D3_7	0.8317938616338808	18.938383666573028	4.21875
D_24h_370	0.8357354964872891	20.170905827081754	1.8305272677906221
D_24h_364	0.8501110225943692	28.55790841159337	2.217291554112246
D_24h_389	1.0	nan	0.0
I_D3_88	0.8724255386565273	21.203401369312356	1.496149843922309
D_24h_423	0.8758567799453578	23.943567980927448	3.0151594524067047
I_D28_68	0.879680864753571	23.456775117626783	1.6778696558526978
C_24h_49	0.9116416441053409	21.571592226332633	1.4915533665653737
C_24h_57	0.8975186947654656	25.37545983925645	4.9718445552179125
H_24h_45	0.8997874110361401	22.27334095900269	1.2234734190129553
C_24h_9	0.9112163076031301	23.0216026397737	2.3699705175183614
H_24h_41	0.7970327632392334	17.10748993047408	7.83930946890214
D_24h_338	0.10687022900763359	9.556047683916093	2.8728868762807647
J_24h_49	0.8905005832530304	21.2349413941332	1.2890625
F_24h_44	1.0	nan	0.0
I_D3_43	0.9062742368499552	17.59681537135522	2.109375
C_24h_2	0.9280021612859651	19.845708170849313	1.9076742886054343
G_D7_64	0.9235090859373057	20.576625160895333	1.632233001232514
F_24h_4	0.8346313662269249	31.948860021073795	2.9877067462457725
H_24h_12	0.7973939976503257	17.54044473335444	3.2007422540033583
F_D14_43	0.9008997828110457	20.302146489328692	1.2729820888125252
D_24h_403	0.9172336367694202	21.34388261226222	1.5765965680164504
A_2h_7	1.0	nan	0.0
F_D14_49	0.8783311891196471	24.01287551041225	1.773368666065026
L_D21_13	0.999953375922309	15.559359367012696	26.931207120962615
D_24h_432	0.7992134585973345	15.498250119851894	3.87605517387685
F_D28_1	1.0	nan	0.0
B_24h_100	0.8769633933948597	23.610964421536245	2.894317742631672
F_D14_30	0.8739932104107035	22.913066152006717	3.1835338376264355
G_D7_21	0.8802092244518858	24.761089968957325	1.5234375
I_D3_139	0.6630840423943872	14.385246950977752	1.5234375
A_24h_23	0.9999991522894965	3.0	25.568905351978554
D_24h_393	0.4116788321167883	12.297893003188488	5.367648042468181
B_24h_119	0.7630678807149396	29.146552926150157	5.296823146870089
L_D3_65	1.0	nan	0.0
H_24h_18	0.8446865624506553	25.233781251920515	5.69415497496391
F_D28_5	0.5757121439280359	14.583586590432237	1.1777197993501043
L_D3_58	1.0	nan	0.0
K_24h_11	0.8585515212883938	27.555399265992254	2.7855150759386045
I_D3_17	0.3455031166518255	12.197447956136319	1.8786585400642264
L_D21_45	1.0	nan	0.0
L_D21_16	1.0	nan	0.0
G_D7_43	0.9161290322580645	21.43772203923681	1.6778696558526978
B_24h_67	0.9224295586593083	22.694899974421784	1.2943782442016323
I_D28_159	0.012239020878329733	9.803328958124311	6.697140029170101
F_24h_7	0.0	14.200458351845365	11.416011448085207
G_D7_69	0.999983893500434	8.568177504189887	27.75983646399619
D_24h_263	0.6820044122281752	16.684659023442208	2.831963900061228
C_24h_44	0.6486401804737436	22.565970327959285	3.434613489785823
D_24h_265	0.727490774907749	23.13322028454493	5.011735495392913
H_24h_28	0.7926348956282001	17.134925729947184	5.640846818699409
B_24h_84	0.4070450097847358	15.896920399089641	2.8076129415728763
D_24h_368	0.8637785467128027	23.656797445743283	1.8342745127927964
F_24h_43	0.9044585987261147	20.168829692623802	2.115875400617319
I_D28_82	0.22271964185786233	22.082844228348165	4.941367650540941
H_24h_55	0.9012670332297394	20.422939626279135	1.5809458081912549
I_D28_73	0.3497586484312148	18.952753733242105	4.703585681341283
F_D3_13	0.8072852400896752	28.6677553601584	3.3000299625770446
H_24h_40	0.863583952924337	27.33682629971944	4.987013163504659
D_24h_239	0.8868061874431301	29.25749351134385	1.9644204626062747
D_24h_425	0.7711598746081505	15.082527538361258	1.3361430762880522
D_24h_254	0.613838422883649	15.129109087147873	2.346677858730561
I_D3_40	0.5074380165289256	11.7725922671332	2.1384712020579677
J_24h_43	0.8558612353086815	24.34991597372491	6.160987231919491
I_D28_65	0.7818774308840534	23.3754607375915	2.894317742631672
I_D3_38	0.6443159514084134	18.70620319286308	2.720668773338414
B_24h_83	0.6668773704171934	18.73795541488035	3.558334324380229
A_24h_33	1.0	nan	0.0
F_24h_15	0.8563248809122841	22.406530793833404	1.690102160373745
F_D28_53	0.8761828388131515	24.760462853751754	2.4044864682050617
I_D3_160	0.703887294547352	14.389371852461258	4.5778183557713925
L_D3_71	0.7781647934793339	28.722714332838876	2.7357697335770514
L_D3_67	1.0	nan	0.0
F_24h_59	0.9045409565695437	22.270858533909585	1.8676614199815502
I_D3_98	0.8766269323111916	19.446109052920903	1.4495293215062086
L_D21_61	0.8567733591981894	23.059974479592682	2.85610725162983
C_24h_42	0.9303919987094693	20.114392319963798	1.527938063719371
L_D3_60	0.8392812116525744	26.000465532118962	12.017862377032
F_D3_59	0.8907104970754104	20.247941602800672	2.3699705175183614
L_D21_48	0.9297306387868935	20.523710768470956	1.8342745127927964
B_24h_99	0.8851823332049942	25.503922176213905	2.636067627937967
D_24h_299	0.6510607168983175	14.897115437924516	2.346677858730561
J_24h_36	0.8333468916258562	22.012783495507794	5.846470164031135
L_D3_64	0.7719184530148001	28.316851850519974	2.7781100604210227
D_24h_414	0.26988977955911825	22.86674627306446	7.96444047072478
D_24h_362	0.8608051994944936	16.03736592974629	1.0546875
F_24h_47	0.9999940660264757	7.937253933193771	28.899017253916913
D_24h_440	0.6028309741881765	14.839369700691783	1.4495293215062086
H_24h_8	0.8142112125162972	22.04971268255336	3.6554235844880205
H_24h_19	0.9175884213553148	23.525173885597574	1.6572815184059708
F_24h_65	0.9999923706054688	6.770600440931532	28.687969129129833
F_D28_27	1.0	nan	0.0
F_D14_9	0.9999347262912326	17.706560751413747	33.28888281751554
F_D28_43	0.8977502932082312	19.340550148911056	1.2566959329801102
I_D3_159	0.4327390599675851	13.473948267668764	1.8078806977197084
A_2h_51	1.0	nan	0.0
F_24h_32	0.8915983299788752	21.171490363392653	1.9644204626062747
G_D7_70	0.8595626409355498	20.688382129243667	5.120168501942222
D_24h_373	0.8510629385275945	26.84765907575582	2.7582661631108953
I_D28_17	0.41342567927543955	25.596838283801713	5.469029010739703
F_D3_52	0.8626611000181521	22.738558945613473	2.22964424887974
B_24h_85	0.9014326324973965	20.422632906286267	5.612779694450647
L_D3_55	0.9290484140233722	20.932635981500752	2.4441390954626026
F_24h_46	0.8672105338485759	21.15601064648623	1.8932220025082238
J_24h_27	0.8600634949226578	25.43872241397172	4.658110995551201
J_24h_56	0.9101561355713742	21.591368423993533	7.229623507118991
D_24h_449	0.7451630735212825	15.292973593200049	4.108253471005805
L_D3_17	0.9984647962782118	22.986249453389377	20.54694926317378
H_24h_31	0.8994423621903281	20.9433045120378	6.62601794213774
L_D21_73	0.8690872751499	23.502813739161247	2.0499440255315506
I_D3_93	0.8880365905950736	21.164300154380406	1.7062757553001213
C_24h_26	0.8915742426750538	23.367826056836076	2.1923773750628563
L_D21_40	0.4456493674154402	15.986436271349643	2.5701225233743723
D_24h_277	0.9302196068239619	20.940886512637004	1.1055446639128832
C_24h_73	0.9096919256325928	21.042590865345915	1.7262796714050275
D_24h_348	0.9133022144547929	23.721144783663473	1.2890625
I_D28_87	0.6584510570083159	29.85879228862261	2.483158605517628
B_24h_82	0.7853890728476821	19.00458432999465	3.251821154416783
D_24h_419	0.8989267783390398	22.809133371174354	1.9539060938124686
H_24h_11	0.7412496759139228	17.38632913094012	2.2110893278257664
E_D35_71	0.8843042071197411	20.503138971854973	2.073258517143062
L_D21_60	0.839958437039364	28.970488498606173	2.0765677906253144
C_24h_39	0.8562056602334274	15.953757316801415	2.1384712020579677
L_D21_65	0.9999983045789931	4.242640687119286	27.182953553048417
F_24h_58	0.917018887861577	22.318341374956887	1.2890625
L_D3_42	0.914404379837644	20.87489961282087	12.935822751333069
L_D3_31	0.8864776809739211	20.39316401343643	2.8076129415728763
F_D14_44	0.9999991522894965	3.0	28.462332478508987
D_24h_315	0.8127778692573687	28.020441013491343	2.7781100604210227
D_24h_455	0.9220369961869347	23.576564524323317	4.833185303273738
D_24h_242	0.8684181044140713	20.107915391063116	2.112627700467181
I_D28_97	0.8783606018252076	23.567378304680098	1.6655473129162377
K_24h_5	0.8151618398637138	18.224730855367447	2.3023690669205275
F_D28_11	0.8890331890331891	25.112588896908893	3.20502992136969
D_24h_306	0.4800654567093127	41.054208488110355	4.67135892843627
A_2h_52	1.0	nan	0.0
L_D3_35	0.8412261509868962	21.129554458525142	1.9433348380988673
I_D28_86	0.0	nan	28.524747042658525
F_D3_67	0.9095981030944268	20.705909288511393	1.396450229040584
D_24h_218	0.8544161449152027	20.92551603118057	2.483158605517628
F_D28_26	0.0	nan	30.01029791516624
H_24h_54	0.8157065524763675	28.793679176821957	4.343848357699368
G_D7_95	0.8458429289843493	28.397484299470197	1.8968453972154664
H_24h_6	0.8831021634104529	22.208276031215863	2.9854076256696085
C_24h_32	0.8816412414518674	25.23259184888285	4.677234853939478
F_24h_55	0.8693615129441538	27.02420820544579	3.3862929554999743
I_D28_47	0.4730740463724757	28.729658164752546	3.53510229585899
F_D28_60	0.9089484582237395	20.958972718139133	2.562095051844779
L_D21_17	0.9998041788736979	24.497716798630858	15.703562260703182
L_D21_49	1.0	nan	0.0
D_24h_363	0.866607264531684	24.70345690669041	2.398768299663131
I_D28_42	0.6013964192378204	21.893926329851293	3.424602936609951
A_2h_27	1.0	nan	0.0
H_24h_34	0.8809853426006536	25.115529827837918	2.964635306407856
L_D3_51	0.8874767513949163	22.96882603995357	2.109375
I_D28_88	0.8773500023677606	22.18487601471251	2.109375
I_D28_18	0.6881019108280255	20.181462657972162	2.7054835267066863
E_D35_120	0.9999872843424479	9.01619941282644	28.53678046583862
D_24h_451	0.8918219461697723	25.01943699057498	4.462367054217134
L_D21_63	0.6032786885245902	21.217533363009657	2.2904086272295388
B_24h_107	0.8240393626991566	22.33328945616301	5.743383166332584
D_24h_377	0.6090145148968679	27.821002764830883	3.594811324260461
B_24h_121	0.6409142121358442	16.02191798308883	3.1640625
C_24h_18	0.918614162187427	22.217393917181866	4.21875
L_D21_83	0.8482928924200129	27.460591206844743	2.8464744847244807
L_D3_43	0.8766147935355387	24.27591397320869	2.201753229850305
I_D3_92	0.8771457804388192	19.9047100102407	2.154465973927762
F_D14_47	0.9999830457899306	11.138409521411335	27.097693133263785
G_D7_5	0.8275018106440898	31.3219578012734	6.778666342490424
J_24h_2	0.8306882558560006	26.051916578166853	5.263010524895067
D_24h_351	0.426550598476605	14.590752564722553	6.72068013700297
L_D21_32	0.9999974568684896	5.196152422706632	33.22301793784601
I_D3_21	0.8780497899550939	19.261981708199897	2.1892431670628207
J_24h_5	0.8769302907158487	25.4426733853101	1.939798284052365
D_24h_316	0.6620157885074353	21.547066857737903	2.1255887281894985
F_D14_58	0.905257172640906	21.349035923990535	2.073258517143062
I_D28_44	0.6929637526652452	18.47523724192675	3.6722905349982184
L_D3_59	0.9146800080585589	22.02577426416855	13.024693438240927
F_D28_25	0.9067939872983963	22.6595969017072	2.1255887281894985
L_D3_54	0.908740624357032	19.822468626732906	1.482317653203928
A_2h_48	0.9998703002929688	15.759246739002894	28.104240385335427
L_D21_62	0.88346779357152	24.740473408826208	2.4859222776089562
I_D3_48	0.4473761360304896	14.848262086145455	2.395904097686821
D_24h_321	0.909339318825022	19.457203427099042	2.4581457378987928
D_24h_275	0.9069557732508096	22.09967046234671	12.695793260127791
A_2h_37	1.0	nan	0.0
D_24h_379	0.8188451536344585	22.23062532649721	2.3583529450193095
L_D3_52	0.9999423556857638	17.129782472102317	26.529448646886962
B_24h_94	0.7472771278741428	18.087688392429552	3.5814156538912796
H_24h_42	0.8774104259572505	21.733054839968293	4.233373094106666
J_24h_39	0.9078441673348633	20.51950201334755	1.5634762575148047
I_D3_97	0.8568756143187799	21.50141214876697	2.601984763028264
L_D21_66	0.9012526354954732	23.854851411897336	1.351472179062984
B_24h_123	0.7604880494735082	29.724924936196608	5.3561226009498935
F_D14_29	0.9229870793488576	23.190064134005283	1.171875
A_24h_24	0.9999720255533854	9.451988080651553	26.99716171605186
D_24h_350	0.9129839742174738	22.581923747512203	5.5127969467214415
B_24h_120	0.8237730061349693	19.333543401105135	5.897920093200759
J_24h_9	0.8518046709129512	22.44938946964855	2.115875400617319
I_D3_83	0.7815299213591824	22.676388912426905	4.273730280189954
C_24h_47	0.8869075260827838	27.178909171649273	2.2265625
J_24h_59	0.8880894658637679	19.58820820066688	3.042364449784493
A_24h_42	0.9999949137369791	7.3484692283495345	27.055342857713658
D_24h_273	0.902243774775815	22.86778154871708	6.433583077176939
D_24h_412	0.8655634885597284	27.184066807399763	4.361201734201968
L_D21_47	0.9211977935382191	22.71181509055537	1.5765965680164504
L_D21_58	0.9997762044270834	24.084811084997117	34.08545044632543
F_D3_2	0.8302854908095424	23.90028931397953	2.674854424339061
I_D3_71	0.7170645446507515	18.595098681567816	3.1640625
F_D3_60	0.8886904053034814	20.312341396245245	1.7302527023711016
J_24h_37	0.895945478789076	19.02880293308672	2.275369668626672
L_D21_54	0.9338085539714868	21.00921756621733	2.109375
H_24h_17	0.8626532314999037	24.324818239264747	2.633461529794246
H_24h_7	0.7014311067477249	19.397322544044727	3.9270928312771964
A_2h_9	0.999710930718316	14.331121403078917	29.078797723612666
F_24h_2	0.9099309141361406	21.316818249569913	2.2265625
A_2h_8	0.9999762641059028	11.477399961513202	27.11390564626445
D_24h_452	0.7529722589167768	20.351467455766823	2.4044864682050617
D_24h_292	0.5618830675778284	13.188739701882898	1.2943782442016323
D_24h_386	0.6817113305124589	16.933639200739787	3.5814156538912796
D_24h_313	0.75122838944495	15.502897396248612	1.2621480016721494
A_24h_11	1.0	nan	0.0
D_24h_456	0.9135044187072219	22.45851703091974	4.666947129314034
L_D3_9	0.8428378776370654	21.44099719220279	3.0938387771353324
C_24h_27	0.8556435245287158	24.185167246997207	2.112627700467181
F_D3_4	0.7781784045571889	25.328728939979936	3.3207720270245518
B_24h_115	0.9089902230369692	22.551484771848823	1.8895916597574725
I_D3_149	0.8310676606392035	21.109795407237385	2.115875400617319
A_24h_15	0.9999788072374132	10.377350455156451	26.908761043541887
C_24h_54	0.8932018071483947	22.177641810586998	4.831764405020696
I_D28_139	0.3196490128486368	23.316172353129797	2.3349443959185088
D_24h_291	0.8693076171567237	22.54546839686506	4.919084030112974
B_24h_71	0.8750961651301978	23.83927024369173	2.697858851536251
K_24h_19	0.9126219393776424	22.66450498753698	2.112627700467181
D_24h_429	0.7612903225806451	16.864657572744438	1.3361430762880522
L_D21_71	0.7702203608475146	24.189628087835477	5.807583606264313
C_24h_31	0.8663852515506547	21.25977086620387	1.9539060938124686
C_24h_13	0.9141895126017132	21.843325506091258	1.2943782442016323
D_24h_358	0.64104013566987	18.40276616013301	1.2065191571469143
D_24h_295	0.9158251300074745	24.766461385342616	3.517577582766477
L_D3_75	0.9999957614474826	6.708203932499369	25.251119154498628
D_24h_280	0.9108609908609908	23.34634279534277	3.64036513289275
K_24h_14	0.8659465043681361	23.84269782535378	1.8932220025082238
L_D3_16	1.0	nan	0.0
G_D7_46	0.9076104129700299	23.351736719960716	1.9644204626062747
F_D3_22	0.5217391304347826	18.426608903738376	4.726885319554384
E_D35_3	0.8570990963394088	21.244989557851426	1.669664865090821
D_24h_274	0.7335359675785208	15.282916925252447	2.1255887281894985
E_D35_67	0.9264051099144462	21.15104166362816	1.396450229040584
L_D3_19	0.8022447613653916	22.619307037428865	11.924943801459559
G_D7_72	0.9027375625164517	25.6864788543391	2.395904097686821
F_D14_17	1.0	nan	0.0
D_24h_353	0.818026070763501	23.474495489672258	6.6848253266960915
D_24h_309	0.8252394366197183	20.23988046526519	2.6953125
C_24h_75	0.7780472239948947	17.12765544866297	1.4111243647022222
F_24h_49	0.9062577862961189	21.8880232425593	1.7926240477474635
G_D7_85	0.9178196725732934	23.246188821692968	1.1117382399029458
L_D21_44	0.8523311469597589	25.132768954945863	2.745790901685933
D_24h_232	0.9016952536225856	23.59146018307083	5.631100207844045
B_24h_112	0.8200124916542827	28.050377190753057	6.109504873939254
C_24h_6	0.4547260857223957	16.08807196778854	1.351472179062984
B_24h_76	1.0	nan	0.0
K_24h_16	0.6515435993720952	28.281869484612198	5.516532326221791
J_24h_44	0.9006722435499824	23.307739326030458	1.9921875
F_24h_17	0.9999627007378472	8.693748743645106	28.326911946586897
L_D21_78	0.6975620470019768	22.263566764969205	3.53510229585899
D_24h_310	0.7954241071428572	20.75752702573842	2.7657243096576436
G_D7_28	0.4213324332306654	23.427561940446108	5.418575635170418
B_24h_68	0.9019954291421	25.009059110282426	3.965372886489523
L_D21_57	0.8983343546320539	21.688005594133713	1.5098553195381008
D_24h_255	0.8946574787190921	24.153293735866473	6.99207838602014
B_24h_116	0.8895209750032965	24.727364895251498	5.4627478222531245
L_D3_47	0.8794430631526604	22.56590426723038	11.533298217484775
C_24h_34	0.9209711491159533	22.66425881544292	2.073258517143062
D_24h_334	0.8072276926200386	17.322191311240466	2.4859222776089562
D_24h_457	0.7486489142183355	18.27622048502256	2.337883282413282
I_D3_95	0.7196808359599057	26.729912637479597	3.4004573738781816
D_24h_288	0.7110796603315811	20.269805298681714	3.0760323629078177
D_24h_276	0.5560890440855522	15.864212513484357	8.808572096702875
I_D3_65	0.8119310617781456	23.354094922019335	2.0765677906253144
H_24h_27	0.7240732385000831	27.351737060548047	5.860546757835931
F_D28_31	0.822240016014413	21.421419161372906	2.073258517143062
H_24h_33	0.7123695976154992	19.905100210259477	4.128261317298875
C_24h_60	0.8622461875473924	21.552341430018313	1.2729820888125252
G_D7_24	0.8705166173083251	24.009443340747538	3.113749278653068
C_24h_16	0.8736984256725541	23.091209398754433	4.2024424399315095
G_D7_39	0.8777655273796399	23.967617143364993	1.3412722432335467
L_D3_74	0.8743505334549637	21.498343742982975	2.0499440255315506
F_D28_24	0.44398340248962653	13.582177277206851	1.669664865090821
H_24h_47	0.7503135597157059	19.696754399158287	2.4914404248596838
I_D3_141	0.8946303043686283	20.59261034442143	2.3349443959185088
G_D7_61	1.0	nan	0.0
I_D3_134	0.6378986866791745	16.50597136675417	3.166231895181163
F_D28_8	0.9999796549479166	8.167244037707443	27.36321851572038
D_24h_247	0.8174556289009324	23.917284783148933	5.00625219452199
B_24h_87	0.6261896947817526	14.844450568940301	2.154465973927762
H_24h_23	0.8763435492995242	27.466654724470796	2.6203921611325662
F_D3_27	0.9999906751844618	7.915770493635308	27.496393140595504
D_24h_345	0.8420166204986149	26.087190859307732	3.219991796257989
D_24h_406	0.7583802628050416	17.491356166762746	2.1608307321780202
L_D21_42	0.8612419299504102	27.699635002549616	2.449751362542993
F_D3_46	0.8602757057381586	18.237811598116362	1.9112702848007919
D_24h_442	0.849509138111858	28.75356044886597	6.825103021200485
I_D3_47	0.7578380457780343	17.499833481959097	2.4044864682050617
B_24h_73	0.8004082847786331	28.91986551295177	3.64036513289275
L_D3_66	0.901452862495126	20.4290546303872	1.8192392222179716
F_D3_44	0.9999754163953993	8.492447577658622	28.617273878862264
F_D14_27	1.0	nan	0.0
H_24h_32	0.893852175915266	20.58040371461717	2.235795003320966
I_D3_82	0.7389194435457781	22.225215019365645	3.3741046989581176
D_24h_365	0.8784809280246046	22.12368682155618	2.407340459082907
I_D28_21	0.8202688831585009	22.755411242089295	2.167176797918781
D_24h_361	0.887945348451065	21.51652798895494	2.112627700467181
I_D3_96	0.7206703910614525	14.97196314344476	3.3434396760204153
A_2h_47	0.9999728732638888	14.556854267761272	27.29512976497307
A_24h_4	0.9999932183159722	7.278427133880636	26.854609361249558
B_24h_77	0.6883570852379672	16.855831560640496	3.5718165595612903
F_D3_50	0.9999881320529513	7.699607172920184	28.476803625522344
J_24h_18	0.894494446283977	20.640434313470475	4.259245745012402
C_24h_41	0.8633693523823337	25.90528369159636	4.771704626133359
G_D7_57	0.9102726484901007	24.56462009213675	1.527938063719371
F_D3_20	0.8193953776866859	24.305078628422894	3.3331553093737245
L_D21_9	0.8891069266418938	25.04173430062139	1.939798284052365
I_D3_18	0.8677717443078975	16.24530540884428	2.1255887281894985
D_24h_318	0.28225806451612906	12.290322017346654	2.8343874896362085
C_24h_40	0.8768566905913221	23.1618410040628	1.7772364321995822
G_D7_44	0.9209656415907042	22.80910598688674	2.9320303132492507
J_24h_53	0.8758121337652911	24.39363451134317	4.7817669757273045
F_D14_3	0.9104458041958042	19.957326582599947	1.567861893780428
F_D3_21	0.7705854179714844	24.134846939744147	2.633461529794246
H_24h_44	0.6631509558338826	16.162111277678793	1.396450229040584
G_D7_99	0.8666834586736714	21.894264525829755	2.3023690669205275
C_24h_56	0.5621963070942663	17.371150366378423	1.527938063719371
C_24h_38	0.9175803715503331	23.53995558052662	1.773368666065026
F_24h_29	0.9397649203920164	20.533242414361386	1.0804153660890101
D_24h_436	0.713947576049794	26.298389255911804	6.693037645918892
I_D28_40	0.007780936705072572	27.076423830065686	6.108380873401007
F_D3_7	0.9999906751844618	7.915770493635308	28.123779270382897
F_24h_27	0.9999788072374132	8.00221203985899	28.18694350545457
G_D7_13	0.9115554232840021	23.01263788002528	1.1600970628841796
D_24h_307	0.7928015564202334	16.72927223972372	2.112627700467181
F_D3_9	0.9999864366319444	7.902732010217014	33.31486253788193
F_24h_25	0.9194010129927329	21.346814143313324	4.174573389974268
E_D35_75	0.9123038217323589	18.632401079716846	1.1055446639128832
B_24h_86	0.015384615384615385	10.871430384846162	1.9327057620082784
F_D28_45	0.6193323368211261	23.806510039235548	4.236615816216848
L_D21_75	0.9999677870008681	16.26928121653268	27.004282293870194
H_24h_57	0.9363207179694926	20.493559194607172	1.2065191571469143
D_24h_337	0.893174921565602	23.386816363309855	2.1061172760482143
D_24h_402	0.6735019366598314	16.817651651319974	2.700402801985058
C_24h_53	0.8806772138484746	22.300976658089006	5.403347757843048
G_D7_58	0.8738029771499004	20.51848482602244	2.4044864682050617
G_D7_29	0.9999313354492188	18.227065891318116	28.889036259723603
D_24h_340	0.9150080181114989	23.72650850885054	1.1117382399029458
F_D28_4	0.8453367056591843	28.093865949861094	2.26326655263609
B_24h_90	0.8718818414479973	22.026221707308466	2.109375
B_24h_113	0.9080183044493044	22.892024075703226	1.6489742905629243
B_24h_80	1.0	nan	0.0
D_24h_404	0.8852946170826965	26.160914067119734	4.503721605603665
D_24h_267	0.9278175969298493	20.147997916306956	3.31663399173865
G_D7_78	1.0	nan	0.0
I_D28_43	0.8719203695556533	20.004685328491266	1.7062757553001213
F_D3_43	0.8036122760198247	23.694386223723107	2.112627700467181
I_D3_39	0.9136757108153419	19.54500173886656	1.9818204521821596
F_24h_42	0.9999983045789931	4.242640687119286	27.166023980088045
F_24h_53	0.8766364465241102	23.19633218754888	4.348587964518627
F_D28_20	0.8468151216986017	20.804682353773195	2.1798135044224543
F_24h_22	0.6407451532546301	26.444082977517752	3.06036676340639
C_24h_52	0.762902019446522	14.924894546803769	1.9644204626062747
I_D28_79	0.872021588103577	22.98646131943783	1.8786585400642264
D_24h_300	0.9207302353651177	22.537834563763607	1.4304557362187933
F_D28_52	0.8751632480602289	24.79627113302104	2.251098364722486
K_24h_1	0.7797298154373058	19.720243322849687	15.14668270844519
I_D28_70	0.8973925082685947	24.781915113321208	1.5368996541332813
B_24h_70	0.8526509163925321	24.150318204276065	3.996420212104672
B_24h_74	0.5451688923802043	13.764568631157333	1.425647468038645
D_24h_450	0.8077852163710401	18.74073086471859	2.311298780076096
D_24h_424	0.7420137484836231	14.575638288416975	1.154163023647981
I_D28_54	0.7297668038408779	18.88238920985118	2.109375
I_D28_7	0.7688256173428495	22.537500429288897	2.2234764798058917
D_24h_384	0.7062628638635695	14.182467143705397	2.115875400617319
F_D3_24	0.596886741814278	12.808160137157428	6.462335474513549
F_D14_7	0.9999779595269097	7.850928662766596	27.84257612740165
G_D7_47	0.999983893500434	10.000182960605262	28.447853970164648
L_D3_44	0.9217357681424329	20.61629503774752	2.115875400617319
C_24h_22	0.5350638476030982	31.514566235400714	6.588605998533092
F_D28_67	0.9163054351450484	22.127477851619975	2.311298780076096
A_2h_30	1.0	nan	0.0
F_24h_52	0.8753912011223425	23.779572292262372	4.9204797129414874
C_24h_3	0.6164148351648352	17.544035986329842	1.9921875
D_24h_445	0.7466087900162778	14.809268706997177	1.315426425037714
D_24h_413	0.9107696645052157	23.03461559198022	1.4915533665653737
C_24h_1	0.9036843762652391	19.143153171151376	2.1384712020579677
D_24h_233	0.9014493196291941	23.62434096209995	2.0093470546268257
L_D3_72	1.0	nan	0.0
F_24h_30	0.8554873892297206	21.995098289796093	2.4581457378987928
I_D3_132	0.8698304212827721	18.991865929668332	2.4748490721026806
I_D28_80	0.24971558589306028	22.04227154811759	3.36799403043748
L_D3_70	0.6	18.79909580953925	6.404701604034238
F_D28_32	0.9139175621340733	23.267838992873855	1.5765965680164504
A_2h_6	0.7922190201729107	22.358162757714382	2.2265625
A_24h_31	0.9999440511067709	17.044424211284312	27.816175582265753
H_24h_39	0.8853990813081544	22.114044184701363	2.1892431670628207
D_24h_447	0.804926275351675	19.416303493200118	2.109375
D_24h_444	1.0	nan	0.0
D_24h_286	0.5102167182662539	12.445210091542004	2.154465973927762
H_24h_25	0.8330224576587332	23.538393723632286	3.7371606372895254
I_D28_134	0.17899199246349506	20.034142477460673	3.146653495804114
B_24h_111	0.8782428542617751	25.295982685949767	5.376595193884904
F_24h_13	0.8830579850988014	25.233138916688798	5.533930759273872
G_D7_19	0.9044204554408636	20.124672709028342	2.109375
F_24h_20	0.8667372491253913	22.726520238798493	1.425647468038645
L_D3_45	1.0	nan	0.0
L_D21_12	0.9999940660264757	7.937253933193771	26.763172364641886
F_24h_31	0.8905718289183959	20.116985082768462	3.7371606372895254
F_D3_45	0.4109985528219971	15.190832393984246	3.7445028067196384
D_24h_367	0.7007635787350526	16.107238755343307	3.1640625
L_D3_39	0.9158047122505927	21.0448254631427	1.1600970628841796
D_24h_428	0.893435088394365	21.0265405680788	2.109375
K_24h_12	0.7454584775086506	28.35305096934781	4.752960888439042
D_24h_262	0.8874645268617282	27.828877668349502	5.33685822034486
I_D28_149	0.8302093862815885	21.262452699189115	2.535153240560618
I_D3_20	0.8528654277297067	22.007876787229552	2.198632387417233
H_24h_52	0.7821160618588271	24.44388629734735	4.356475850494009
F_D14_42	1.0	nan	0.0
H_24h_9	0.7523355197773802	32.773154995219215	3.9235943069023143
D_24h_269	0.822901325478645	15.381521153523732	3.636590777152242
F_D28_56	0.7473780807551127	24.03885279638721	2.6876589705889957
I_D3_61	0.7505972288580984	24.606799534169532	4.304148673173505
D_24h_418	0.8500261278522906	21.39360705881966	2.1223558917509573
I_D28_61	0.527824756382379	33.84371143408247	2.9037918031321563
C_24h_64	0.9162407764702417	21.892773068390895	2.026361304584834
G_D7_20	1.0	nan	0.0
D_24h_244	0.8053380782918149	18.477066235578345	16.102944127404545
F_D14_59	0.9112352168199738	22.261602476083503	1.4304557362187933
H_24h_24	0.8621233059374015	23.367570713437292	13.565433870457294
J_24h_4	0.8913112787890749	22.632849917262547	1.4915533665653737
D_24h_236	0.8849538498743803	24.48551681716519	2.702944358125968
F_D14_46	0.8432487917539883	22.452286882795445	3.1640625
I_D28_74	0.6930600582449585	31.98421188678516	5.379148789466485
F_24h_8	0.0	8.406856245830093	6.281293726526904
F_D3_48	0.9999737209743924	8.226586511611067	27.70710036515065
D_24h_434	0.8868004496286878	25.231594417081045	4.264079390310997
I_D28_71	0.40452865606851646	25.098222253323808	3.422597312463336
L_D21_2	1.0	nan	0.0
C_24h_7	0.627638737758433	35.173082898313304	5.667563573129882
F_24h_24	0.7734138972809668	13.986637100674432	1.0611779458754786
F_D28_13	0.8051857186953391	28.35926769072101	6.708408647513302
E_D35_6	0.876093518186934	25.05319862739856	2.636067627937967
F_D14_50	1.0	nan	0.0
L_D3_7	0.6273720464736601	38.939678320016064	7.219168514653799
C_24h_62	0.9016375328722017	24.38685425099788	1.527938063719371
B_24h_81	0.6634156282752999	38.2995036980282	5.644497458808889
F_D14_31	0.8789548244923658	22.350280002397426	2.1320396951554983
E_D35_77	0.872360434299393	22.361652001782105	2.115875400617319
I_D28_38	0.3564140339389971	19.156882880568403	4.331184049822577
D_24h_433	0.6665185514330149	18.57008756043326	2.922647792189045
L_D21_55	0.9015447817890205	23.434226422325118	1.3412722432335467
D_24h_256	0.9193680256325268	23.39485404886376	1.1600970628841796
D_24h_250	0.9129298916010294	23.855368886515652	1.9539060938124686
D_24h_391	0.8814103955881715	22.219684326609453	2.337883282413282
H_24h_29	0.7580604470457641	17.66307403652099	2.507922018636644
D_24h_371	0.8511170618244366	24.905983408672107	5.1602434819462495
A_24h_41	0.9999711778428819	9.732716914958166	28.248021959579866
F_D3_15	0.8613531522296258	21.681596806100394	1.3716445207874561
F_D3_42	1.0	nan	0.0
I_D28_138	0.8361348448465219	26.075493403584414	6.781704513857947
H_24h_50	0.728414442700157	18.091992224542683	2.578125
J_24h_41	0.8893166802704326	24.069173866182858	1.6819570423133583
L_D21_25	1.0	nan	0.0
D_24h_385	0.9999974568684896	5.196152422706632	27.957754691020547
K_24h_4	0.9009141644126408	22.599507349297895	2.0765677906253144
I_D3_68	0.8140691708119541	27.59154622471807	2.1640060913225847
D_24h_347	0.8389624375661474	25.85037436258619	6.797885162003052
F_D14_65	1.0	nan	0.0
I_D3_86	0.48695652173913045	13.587424063327571	1.2943782442016323
G_D7_90	0.9117685871888939	24.293526766864982	2.311298780076096
J_24h_57	0.8592435002972186	21.496630342591686	4.305743688486055
F_D3_30	0.986785888671875	17.653128936739034	32.858296723570724
F_D3_17	0.9999932183159722	7.278427133880636	27.79345599757365
F_24h_56	0.7706650093225605	18.218573481816424	2.4044864682050617
F_D28_47	0.9992955525716146	24.681751903232023	28.667138147542957
D_24h_231	0.9185662867426515	20.28532601417492	1.7617144193405752
L_D21_59	0.9220461858021423	22.289892361382037	2.217291554112246
I_D3_9	0.729713089520995	17.603217400478833	2.3583529450193095
D_24h_366	0.32041343669250644	13.155870289605437	1.5765965680164504
L_D21_64	0.8884340186577303	23.34724735218984	2.463726098628356
C_24h_8	0.89421768707483	21.76219572985002	1.7849468216868536
J_24h_3	0.8899332569803721	24.265321599324157	2.9296875
F_24h_11	0.804279284176651	27.89086291247352	5.851166124759342
C_24h_4	0.8923759763747882	24.528454902045002	3.498002708577961
L_D3_32	1.0	nan	0.0
F_D28_44	1.0	nan	0.0
B_24h_108	0.8812095032397408	24.123398064490726	2.3554395987002086
L_D3_12	0.9999949137369791	7.3484692283495345	26.547042837168085
I_D28_39	0.8053655648339084	25.692172119648585	6.762439709181332
D_24h_395	0.6730506155950753	15.107972689899501	3.3862929554999743
J_24h_28	0.8537629335040949	21.39469063362573	5.38297691149493
F_D3_31	0.8480762373991119	20.387466106284474	2.3023690669205275
D_24h_462	0.8724991625810774	22.107425674727885	1.415981950030614
L_D21_34	0.8572985385408761	26.737975726335595	2.1512765332834944
K_24h_9	0.8545896482699457	26.648649022569202	2.3053494811999222
L_D21_67	0.9999025132921007	15.496917595007075	27.53432472543929
D_24h_421	0.9074938497445278	21.696893591173055	1.8895916597574725
I_D3_87	0.48348745046235136	14.22497397339511	2.674854424339061
F_D28_15	0.8457548675390999	23.439493933172823	2.4581457378987928
C_24h_37	0.5495495495495496	12.142442734437012	1.315426425037714
I_D28_141	0.8563651591289783	19.569745371768295	2.7357697335770514
F_D3_25	0.8602929254715451	25.01567875942233	2.115875400617319
F_24h_21	0.894170973715486	20.1179020868508	2.2904086272295388
C_24h_43	0.912829483796365	23.363054195351708	2.559413632950182
F_D28_46	0.8530839777018522	23.135450524492793	2.483158605517628
D_24h_372	0.1425959780621572	14.50051673039104	2.483158605517628
F_D3_56	0.7941055466207877	25.572904438951912	1.9433348380988673
F_D28_65	1.0	nan	0.0
D_24h_387	0.20142421159715157	14.993008405703836	3.258149712763557
D_24h_248	0.9009174031841981	22.3413108373021	3.0760323629078177
I_D3_80	0.7976066103143699	16.946858493764886	3.36799403043748
F_24h_60	0.8661588683351469	26.62257159783196	5.433760837204514
I_D3_138	0.7824083270430257	23.98251879807556	3.2071716054853145
D_24h_298	0.8038601982263954	19.932516056098383	2.9784996157356645
