# Supplementary material for: RatLesNetv2: A Fully Convolutional Network for Rodent Brain Lesion Segmentation
Source: Front Neurosci. 2020 Dec 22;14:610239. doi: 10.3389/fnins.2020.610239 (PMC7783408; doi:10.3389/fnins.2020.610239)
Supplement: Supplementary file 1 [file Data_Sheet_1.ZIP › 3G-enlargingTrainingset/heterogeneous_11.csv]

D_24h_312	0.7447636146020347	25.257869985756432	2.4130383142938285
I_D28_76	0.8528174046528862	23.976520026128412	1.5234375
G_D7_86	0.8278190411883862	23.975732810728193	2.9877067462457725
F_D14_67	0.9156962166378781	25.701417183433232	2.6825444864670933
F_D28_7	0.9999669392903646	12.4296750667929	26.56901919081167
B_24h_91	0.9999889797634549	8.934494283799134	27.023600118764822
I_D28_148	0.798846516007533	18.156805051157285	2.4886828806556993
I_D28_150	0.8204655733677293	18.39287967365824	2.4969463772651386
I_D3_12	0.5886999451453648	44.150197416884644	2.266298391306295
I_D3_76	0.9123001132801181	21.429174282091473	1.171875
L_D21_72	0.9999974568684896	5.196152422706632	26.14857288208156
F_D14_45	0.6731224445879062	21.838055029634006	2.8222487294044445
H_24h_58	0.9096393598525937	25.70995609766483	2.112627700467181
B_24h_78	0.8060686015831134	17.225417298223537	2.109375
D_24h_422	0.8969254482031314	28.912346122990318	7.345515911350697
H_24h_22	0.8086686738701838	37.02789391476075	7.213459404615184
L_D3_42	0.9238331096281452	22.169821297128447	2.0765677906253144
D_24h_252	0.9224831135413316	27.06616807915444	6.054183446760698
L_D3_31	0.902216724253153	23.703757921167245	2.398768299663131
B_24h_103	0.8666286566378668	28.04153586997858	2.320194125768359
A_24h_13	0.936654013517267	24.22382394915312	2.109375
J_24h_30	0.7623114510303803	31.62584338911181	4.565803063776131
L_D3_23	0.9323018839989636	23.077641813397825	12.566959329801103
D_24h_311	0.8132866325391632	26.09064285808179	2.562095051844779
H_24h_21	0.8816407151835416	27.261182988391294	1.9112702848007919
F_D3_53	0.8927684337520403	23.39003189067316	2.235795003320966
B_24h_122	0.8923023417574774	27.733414265046846	4.82180639330648
F_D14_60	0.9083340766509084	22.98406621121596	2.275369668626672
C_24h_46	0.8774777821618474	29.432158328751377	7.020499594101637
F_D28_59	0.9372961217832548	21.23755834532283	1.2065191571469143
L_D3_63	0.6796447744719282	30.61815130329172	2.112627700467181
I_D3_73	0.6587112171837709	30.914247816736268	7.066318796100626
D_24h_454	0.0	nan	30.387059961206145
K_24h_19	0.9263397812541625	23.885383265157845	2.2419288831690225
D_24h_455	0.9003517709849588	28.30782660219943	7.012670765801803
I_D3_150	0.8722450893554942	21.49104227661111	2.9854076256696085
F_D3_32	0.8633930318174542	30.724784241910324	2.086464118917757
C_24h_30	0.7650263301252951	17.880943704715868	3.289609886160515
F_24h_41	0.6583808631991147	29.19505369720274	8.363937131276007
F_D28_21	0.9246794871794872	24.478389445050926	2.3023690669205275
B_24h_110	0.9112693131109907	26.78044451666925	4.474660099696122
D_24h_260	0.9071894968399734	24.907857169866226	7.017564806990563
D_24h_411	0.8114094090581193	30.569513664591735	3.7882570020104565
I_D28_44	0.6673740919108644	20.1222007191908	3.804535097050295
F_D3_18	0.9999025132921007	14.199940537873497	28.389624234219028
D_24h_453	0.9321535748538192	24.84918579250361	1.8078806977197084
F_D14_18	0.9999109903971354	13.058102612545136	27.766761460281742
D_24h_287	0.9999169243706597	17.630453551064015	28.54255470694974
F_D3_65	1.0	nan	0.0
L_D21_74	0.9243317783059003	23.45589654635895	1.1777197993501043
L_D3_11	0.9999932183159722	7.278427133880636	18.892282417985854
A_2h_39	0.9999983045789931	4.242640687119286	27.39206111644451
G_D7_10	0.9181818181818182	22.616630345687074	1.0546875
C_24h_77	0.9273000974054724	23.506911823303692	2.6256277151259466
D_24h_283	0.9070131149559756	26.63855198861875	6.175458809182218
I_D3_91	0.8749620083885478	18.772783193783454	1.9112702848007919
F_D28_41	0.6634275618374559	22.980523411696822	2.4914404248596838
I_D3_42	0.812799224289437	21.02665974736348	2.535153240560618
B_24h_72	0.9242658423493045	22.876788710786315	1.6819570423133583
L_D3_25	0.9996015760633681	26.349201897243475	21.198956388301877
F_D3_29	0.9342041036171753	20.3830269264549	2.1798135044224543
C_24h_20	0.8820545979914729	32.29095364681047	2.4469468380259105
L_D21_14	0.9998931884765625	15.844302267450148	27.567970200162204
D_24h_426	0.9350139704266474	23.57035560326659	1.7578125
I_D28_157	0.8361412767684969	20.718344334612325	2.718143790174188
L_D3_83	0.8654117813250459	27.960038973840597	12.467119841745225
D_24h_460	0.9240107136685675	24.974163342157976	1.1361749665819523
F_D14_41	0.8140495867768595	17.14937237738999	1.8528970665049098
I_D3_151	0.9189853818479894	20.271958169657935	1.2943782442016323
C_24h_48	0.9429789841934578	22.807828855978713	5.234229242373584
F_D14_48	0.9999160766601562	12.248134592937	28.546884621303796
D_24h_284	0.633276740237691	24.26839931567695	1.1600970628841796
L_D3_35	0.8851051984504396	26.17813730257722	2.4886828806556993
A_24h_14	0.9999847412109375	10.33507552019967	27.195833178727145
I_D28_9	0.61049902786779	28.01163912277321	3.831511576001207
C_24h_17	0.9032953606209796	24.174360284534735	2.674854424339061
B_24h_106	0.918250656776387	28.677529485771213	6.1139988097244915
F_D28_9	0.999802483452691	13.481044238896914	28.885470783133883
F_D3_67	0.9286914576043335	22.294756632258128	1.7926240477474635
H_24h_54	0.8455340567644638	28.325803192845797	6.037146971433402
L_D21_81	1.0	nan	0.0
G_D7_59	0.8350081037277147	22.086015748782337	1.496149843922309
H_24h_38	0.8981264445063681	26.43105163797522	2.046591702723396
I_D3_157	0.5655725747629468	44.07208190653264	4.448496772523979
L_D3_43	0.9249798061389337	24.412074899131355	2.1255887281894985
H_24h_9	0.7932931437509886	38.03491439989259	6.700215168245065
D_24h_241	0.9453501386928804	21.99868786151321	5.367648042468181
L_D3_29	0.87324567379752	28.98275008142199	6.866227535292306
J_24h_38	0.8044435128903794	20.59455017531198	1.4495293215062086
D_24h_324	0.7794052374611629	17.928759849173893	1.154163023647981
D_24h_374	0.8071480406386067	22.5728677176824	3.430612773821355
B_24h_123	0.7606208762519581	35.18664629695195	5.724222535228037
I_D3_104	0.8211515863689777	27.074243604763797	2.326105457962407
C_24h_15	0.6774679728711379	21.125065122142896	1.9112702848007919
F_D14_4	0.9141975503007022	26.986650945410556	1.8528970665049098
L_D21_70	0.7630372847764152	25.798694845994984	3.2497088962176672
L_D3_33	0.9100030637254902	24.274179317093783	1.5722352966795397
D_24h_407	0.9397856195119042	24.544859173312222	1.9956312147570003
L_D21_73	0.9273468409063661	22.94121339852076	1.5007322431483239
D_24h_297	0.9142768402526141	26.473216421104834	6.163215840142831
F_D28_26	0.4953271028037383	12.436080593123567	2.745790901685933
G_D7_33	0.8891002774474831	23.243331069524945	1.1777197993501043
C_24h_24	0.9447417751093482	23.904599237285122	2.1384712020579677
G_D7_105	0.6930440331844289	20.976536634135705	2.7879790437586682
L_D3_62	0.9342440656364506	23.530372730320373	1.939798284052365
H_24h_27	0.8046292134831461	31.25795998502948	7.54381731535832
G_D7_24	0.8994245887024881	26.224154558998958	1.8342745127927964
J_24h_34	0.8856392162750544	27.808026599345233	10.45598860720048
G_D7_71	0.8056821227552935	17.368623421155288	1.2457202124298419
C_24h_23	0.8162837058021194	19.2993873763914	2.1608307321780202
H_24h_51	0.9308517649539978	23.763713266755026	1.5722352966795397
I_D28_114	0.3013698630136986	28.8720247122424	2.44132812374996
L_D3_70	0.6477596204533473	25.010912664281683	5.236852258946327
D_24h_319	0.9255003974275597	26.82913708165144	6.337883101401544
F_D28_29	0.9412639048714998	20.80063628177152	1.0546875
H_24h_20	0.8946100527614796	31.18802837316082	5.73261319154766
C_24h_21	0.9105106309817181	27.811936712580312	5.986893644271
D_24h_240	0.9235866365712324	26.616569848139317	5.767244437202007
J_24h_23	0.9163617046393578	23.078593240199645	2.4385139117208765
D_24h_294	0.922455740759913	25.863296267543785	1.8305272677906221
L_D21_33	0.9397385415025988	21.747899911459104	1.2065191571469143
A_24h_34	1.0	nan	0.0
F_24h_55	0.9026483896726111	28.646238945249344	3.2833419670598203
L_D3_3	0.7985496776304132	27.29096621939225	4.840283537827355
D_24h_447	0.8404873686563827	23.38405562434095	2.1892431670628207
G_D7_5	0.9171482752392992	24.712865957807075	15.034293074891108
I_D28_8	0.8831265220920793	22.824888507012496	2.7781100604210227
H_24h_36	0.8728861414093382	30.352326754204913	7.255221886951925
L_D3_77	0.9999906751844618	8.913464649389297	27.41937087925364
F_24h_49	0.9213407318536293	24.912660989761918	2.449751362542993
F_D28_13	0.8440993788819876	30.64014334147544	2.7257117225655487
G_D7_60	0.9045057880676759	26.404874897384502	1.0804153660890101
I_D28_48	0.0765518389083042	31.680498106772593	18.277493604456204
D_24h_375	0.7423732493757463	20.81107782847691	4.083105794574456
G_D7_49	0.9115358968659703	23.483319287864322	1.7062757553001213
F_D3_42	0.9999610053168403	15.411230736475952	28.91896890788661
F_D28_17	0.9999287923177084	18.524325478427738	31.02305287315084
K_24h_4	0.9065163740745279	25.88494624271277	13.949743256205918
I_D28_132	0.8752510181483776	25.22332475412396	1.9956312147570003
L_D3_81	0.9998830159505209	18.595578151760698	18.99377660721236
F_D14_32	0.9230055443431461	22.7097911776211	1.632233001232514
G_D7_91	0.8793049063745592	28.053004912874325	1.4111243647022222
B_24h_95	0.8546241069672937	30.201918672699115	7.347385237226829
D_24h_246	0.9017614205928683	26.650430242881537	4.840283537827355
L_D21_43	0.9446370602654418	22.46674625494019	1.2234734190129553
I_D3_24	0.8747328620746342	16.66051484695791	1.40625
D_24h_401	0.7824682814302192	27.792600019909994	2.1255887281894985
F_D3_49	0.9388823262153566	20.986162283865642	1.415981950030614
I_D28_24	0.7732037065167856	17.9411742749573	1.1600970628841796
F_D3_5	0.5772833723653396	21.224327983883875	1.9818204521821596
F_24h_1	0.7189469781238413	18.050745614620766	1.7302527023711016
L_D3_21	0.9224789116191469	23.788667215601592	1.5098553195381008
L_D21_18	0.8922256859338934	26.060060196090273	14.67138827068054
B_24h_75	0.9042055584687991	26.841916851318103	8.328561052139724
I_D28_96	0.4373831775700935	14.98082846691715	2.633461529794246
F_D14_5	0.7525891829689298	16.514731140177037	1.0546875
F_D28_58	0.9433779777548832	19.761114857037718	1.0611779458754786
A_24h_11	0.9999771118164062	15.588457268119896	30.953697819346335
D_24h_441	0.6845918531637417	22.03894285027512	2.1384712020579677
G_D7_53	0.9126819832354838	22.53760041574105	2.768205893207277
C_24h_58	0.7735218392881341	30.79293069972483	3.087173407574881
F_D3_58	0.9107539084334084	20.876874636301775	2.4044864682050617
D_24h_446	0.7403993855606759	22.72336837041582	1.486942680521428
G_D7_74	0.9083313358216621	25.200334200158434	1.2065191571469143
D_24h_369	0.8554948506596105	27.62700622892568	4.559783544924309
H_24h_49	0.9143733947096301	25.53861451954507	1.6819570423133583
G_D7_11	1.0	nan	0.0
D_24h_261	0.925261204960453	23.331188970047734	1.9076742886054343
I_D28_151	0.8171488886129393	21.536658043244735	1.9818204521821596
F_D3_26	0.7871098705912205	19.30796269635404	1.2065191571469143
K_24h_13	0.9219724163990176	23.412414668872046	1.939798284052365
F_D3_41	0.6047813913418049	18.4985742863497	15.240233248630293
I_D3_79	0.9092767249686103	22.66752111788898	2.337883282413282
G_D7_87	0.9244628221221295	22.748874100020842	1.2065191571469143
I_D3_22	0.8256035578144854	18.04414254022865	3.1640625
J_24h_32	0.7575823628324095	40.44263055762942	5.221094392955968
J_24h_35	0.6798214285714286	31.47596706775802	5.106740289726779
I_D3_126	0.8202188639916623	14.374086954007453	1.117897501660483
H_24h_15	0.8500422988606774	36.38469096125157	5.211880302641505
L_D3_13	0.9999923706054688	7.858914441495733	24.706838252704706
G_D7_97	0.8124713434204494	24.816265808114686	2.957678780654054
F_D28_42	0.9998652140299479	12.638315683650884	29.119855827561523
G_D7_82	0.9093555900621118	23.872284897086033	1.5324254098385182
L_D3_22	0.837274515548487	33.939354056972554	12.119703256732402
D_24h_461	0.9077282677252996	25.244449328762677	2.1892431670628207
D_24h_235	0.8950073642129309	22.544971820361297	13.271710728616055
C_24h_76	0.2751426242868786	29.045756622346072	3.5019264369102974
F_D3_55	0.8800094573826693	27.672951048675223	2.046591702723396
I_D3_162	0.8708698291561877	31.010963763815248	2.036501624646418
L_D3_53	1.0	nan	0.0
B_24h_102	0.732056793018106	22.370921558230382	3.77190865767916
L_D3_14	0.9999584621853299	12.257093112547727	27.658732674583312
C_24h_59	0.8710798843634501	24.639932561713728	2.1352578701119453
F_D28_22	0.4650152107779226	33.74460585253438	3.6573015314829456
L_D3_73	0.9178931329431728	21.75917000165923	1.267576620280309
D_24h_399	0.8019037818368923	19.56007432623574	1.4495293215062086
G_D7_108	0.9287876603719187	23.182492807515438	1.0611779458754786
D_24h_281	0.9091232668381627	25.422552357558587	6.253905030059219
D_24h_431	0.6166394779771615	19.606687988613707	1.351472179062984
L_D3_78	0.7460530235329162	21.355674600265427	13.783362401880119
F_D3_1	0.729290527150218	16.703259940388534	3.1878446504848696
L_D21_52	0.9999440511067709	9.05568105834363	26.21440108449457
J_24h_55	0.8286299184908883	36.48723950081786	2.201753229850305
C_24h_4	0.8781815165090426	26.383336795765576	2.6568243864268672
F_D3_8	0.9998626708984375	11.418626554584383	27.80432420210816
E_D35_128	0.9458703386838317	20.427401047595726	1.0676289350559727
D_24h_428	0.9158246275047097	22.577147492636602	1.267576620280309
G_D7_48	1.0	nan	0.0
D_24h_409	0.9197953270451883	27.755048990761164	2.507922018636644
F_24h_18	0.9998584323459201	14.661379606569104	29.966564619875726
F_D14_8	0.9999601576063368	10.025627618757742	27.96757700927149
D_24h_262	0.8822062899704238	32.273882835241245	7.645979239780622
F_D14_25	0.9248496301246745	25.245171709540816	1.4304557362187933
L_D3_2	1.0	nan	0.0
D_24h_268	0.859726603575184	17.658285615455288	1.5722352966795397
L_D21_3	0.7907357150823451	28.576416783513956	2.346677858730561
L_D21_23	0.9430562291023252	24.311452444288452	1.0867521674409029
D_24h_243	0.9386046348683634	23.366690698347014	12.766985182278988
D_24h_314	0.9283875851627554	26.874218307350073	1.93625527053027
G_D7_30	0.7198535745047373	28.034491098233257	1.9644204626062747
J_24h_53	0.8340525696351511	32.65920368027475	6.631197351935207
D_24h_227	0.9008825889275207	27.85865223286714	2.612519157375932
F_D14_3	0.9225770308123249	22.95727969877418	1.8895916597574725
G_D7_92	1.0	nan	0.0
D_24h_328	0.9320539997768604	24.44208581282295	1.9255871162290996
D_24h_357	0.8391873756305244	22.066797084081692	3.847606677980157
F_24h_45	0.7431108948232861	24.846969115074938	2.337883282413282
F_D14_56	0.7142506343619547	32.427431284349915	2.449751362542993
F_D28_18	0.9998728434244791	13.895471348805946	30.551120628868713
C_24h_62	0.9227227744072974	26.212413040470143	1.415981950030614
H_24h_43	0.8952621728994976	27.100804150856632	6.5760880530929064
B_24h_113	0.9273444458582517	26.799794542963806	11.550550730072084
F_D28_50	0.9997736612955729	15.140831956144334	28.565639999380704
C_24h_13	0.9118861715170679	25.043440341135167	2.275369668626672
G_D7_54	0.921294357428037	25.298086508134734	1.9921875
J_24h_29	0.833985818279012	32.78954504832106	4.215493534829285
F_D3_47	0.9999813503689237	12.605542594899488	27.33610384166309
B_24h_112	0.8412241808153996	33.05207414203429	7.020499594101637
B_24h_76	0.9999660915798612	11.780112452040347	27.84257612740165
C_24h_65	0.9999381171332465	16.106648750149574	30.01098431720459
I_D3_148	0.9150419954186816	19.964216858719332	1.602514960684845
I_D28_83	0.7455433777895154	24.330388800724037	3.8972552691365365
L_D21_77	0.9999610053168403	9.720317273691974	27.53557158725271
L_D3_74	0.9092273349715808	24.010438786395795	12.251559411267305
I_D3_74	0.8642614553755359	28.193123556917346	2.112627700467181
I_D28_22	0.2505299672383889	17.61807870673104	2.8537021082545126
L_D21_19	0.830119722747322	26.015203833729615	2.3728660232011625
F_24h_24	0.7200593251761216	18.861866396825054	2.22964424887974
D_24h_383	0.7725856697819314	15.138502647431583	1.602514960684845
D_24h_436	0.7388169894901416	35.38575172823715	8.672666771286744
B_24h_74	0.7187274041937817	18.79268854425278	1.154163023647981
L_D21_62	0.9234988929645418	25.332366624407392	1.0611779458754786
J_24h_60	0.9141620451778709	23.99228568576483	1.8676614199815502
K_24h_8	0.8947267764313159	26.178880779581597	3.533159398050313
C_24h_70	0.9110513308400586	24.87846612866724	1.7022467632422598
B_24h_101	0.9134933360056118	24.529429730358036	2.3349443959185088
D_24h_450	0.8747477465357191	21.261208836942156	2.201753229850305
B_24h_114	0.9247877512517234	25.56246924185108	1.486942680521428
D_24h_403	0.9434121733159013	21.448804108656926	1.2121969257174143
B_24h_105	0.9504633253836771	21.704074627280235	1.8565991622368976
L_D3_61	0.9163596057637579	23.49742058896725	1.9818204521821596
F_D3_11	0.8618366824887019	31.127851280524816	13.61847831661659
F_D3_45	0.653611245758604	18.107167855141675	3.0128812809802596
F_D28_31	0.88999392231615	20.882945193444176	2.079871798745959
D_24h_388	0.7760736196319018	30.178689589530574	1.765607715623363
L_D3_26	0.4480845818319742	23.4812362209312	3.146653495804114
G_D7_52	0.9257949041903558	24.122132664204496	2.056632278295029
C_24h_7	0.7113436306261418	39.07418239885333	6.338966407639932
I_D3_44	0.8337644575268338	19.486665407584855	3.4044935264845195
I_D28_98	0.8333290432186157	24.039143502853033	1.9112702848007919
F_D3_3	0.898421528871611	23.89327003249043	2.0161699844631156
F_D14_52	0.9384088964927289	23.292620196975413	1.669664865090821
F_24h_48	0.9999576144748263	14.675789755180864	29.078325454373548
D_24h_301	0.7513258691809075	21.04839214690288	2.7781100604210227
K_24h_17	0.9223151105744983	23.060028552722116	2.562095051844779
G_D7_61	0.9999508327907987	16.72546812175666	27.684787315969555
G_D7_79	0.7781703965449549	16.455159022190855	1.2729820888125252
L_D3_49	1.0	nan	0.0
L_D3_1	0.8916646189969148	24.486535134589886	2.697858851536251
I_D28_160	0.647887323943662	28.38518026540644	4.312117849915804
L_D21_13	0.9998075697157118	18.420493781664526	29.946852336159637
K_24h_7	0.8860468407273756	26.71059581249414	5.878095095617713
L_D3_76	0.8950712794243567	24.282257453263068	3.2327611462813413
H_24h_26	0.8981072197665193	27.094611985622123	6.825103021200485
A_2h_20	1.0	nan	0.0
K_24h_6	0.8746315717321269	20.825324789920124	2.7781100604210227
D_24h_415	0.584406779661017	22.948811725658825	3.3000299625770446
F_24h_50	1.0	nan	0.0
L_D3_40	0.7000970559689421	24.652544233330985	4.737042874548688
F_24h_3	0.9346533950781569	23.87232185138052	2.26326655263609
B_24h_97	0.8912058613140268	25.0513800743573	2.910877112900208
D_24h_289	0.9230388805655355	27.98314194986443	2.0025008778087963
G_D7_65	0.925221950783531	22.967279563076747	2.109375
D_24h_430	0.7171690694626475	21.685923941423876	1.8267723361078003
F_24h_26	0.8458274398868458	18.37962271024058	1.6778696558526978
L_D3_18	0.9079963235294117	23.61033579521996	2.4385139117208765
D_24h_435	0.8447653429602888	19.819296486604998	1.6614195561044327
D_24h_416	0.9067559077949064	29.841041506227953	2.483158605517628
I_D3_8	0.9337376581650151	21.273610729301623	1.6819570423133583
C_24h_25	0.9464206416047776	23.16308321018545	2.1923773750628563
K_24h_18	0.842691893410762	20.671459595575488	1.5234375
L_D21_53	0.9998177422417535	22.921637349453338	33.033574451088775
C_24h_14	0.9058850680821602	27.525214076182753	6.41113095308903
D_24h_370	0.863798760481225	23.889464457884255	1.2457202124298419
D_24h_364	0.8953130882168403	30.53628336798362	2.1384712020579677
D_24h_389	0.9999779595269097	13.28475494707918	27.174869102576878
F_D14_47	0.9999669392903646	16.003814449411543	28.7928518961304
I_D3_88	0.9177144796124191	21.310294668458333	1.5765965680164504
D_24h_423	0.896154877721698	24.67314349032783	2.5701225233743723
I_D28_68	0.8529118073741923	23.86306751882807	2.1640060913225847
C_24h_49	0.9165124451560583	24.571651105064905	1.2121969257174143
C_24h_57	0.9240203989413208	25.030368841814703	2.9014261882359254
H_24h_45	0.902290924071719	25.212328645216683	1.6655473129162377
C_24h_9	0.9130182797888504	25.95359658487329	1.9921875
H_24h_41	0.8087372013651877	18.698060927406875	7.935938884376725
D_24h_338	0.09183673469387756	9.764444444444445	2.702944358125968
J_24h_49	0.9132670894292705	23.157667132878615	2.0093470546268257
F_24h_44	1.0	nan	0.0
I_D3_43	0.925440393281442	18.225729885240447	2.112627700467181
C_24h_2	0.9404206817946327	21.307240602401436	1.8895916597574725
F_24h_4	0.8912007488724364	28.84475655237034	3.1640625
F_D14_13	0.901390134529148	27.69239369752053	1.632233001232514
F_D14_43	0.9289044289044289	20.368936116936535	1.0611779458754786
D_24h_271	0.8972629466525447	27.645451445675754	2.063298850975665
A_2h_7	0.9999652438693576	16.542202544048834	28.199121080053185
F_D28_2	0.9145300911100551	24.590005963308066	2.7282297015990977
F_24h_8	0.0	11.521316797169531	6.463397921783286
F_D28_1	0.9999686347113715	11.799260437467915	28.61343456656877
B_24h_100	0.8978897208985704	26.09975926459418	2.1320396951554983
E_D35_132	0.7029301277235162	20.090320507348885	2.3023690669205275
G_D7_21	0.9070142111717604	24.67156349205785	1.381620248736515
I_D3_139	0.869842047263377	15.228553275449137	1.0546875
A_24h_23	0.9999991522894965	3.0	26.871479602277674
D_24h_393	0.6174801362088536	19.647813290856575	8.745203065690141
B_24h_119	0.8402511492319766	29.740716493938706	4.750070671760447
L_D3_65	0.999985588921441	9.13426461396973	18.3506046205951
C_24h_44	0.6355218583642523	26.241528479994976	3.8600786934376417
F_D28_5	0.7103678929765886	16.23782027654649	1.4915533665653737
L_D3_58	0.9999983045789931	4.242640687119286	26.1472598797417
K_24h_11	0.8995783475783475	26.930084207578567	2.9483778809552637
I_D3_17	0.6880669923237962	15.057988127071715	1.0546875
L_D21_45	0.9998652140299479	18.585614391236863	26.330182365831966
G_D7_43	0.9117475519538325	21.676444507685837	2.109375
I_D28_159	0.05580434033758181	23.27644229657069	4.956629527161703
F_24h_7	0.0	9.097176220802107	5.776761348687299
G_D7_69	0.999924553765191	14.209973210677175	28.123779270382897
D_24h_263	0.8148822391625896	18.764494248449928	14.10589009080626
H_24h_18	0.8285544318857823	33.0483326482002	7.77598890289645
D_24h_265	0.8092342209364114	24.483042448696033	5.136236015815108
H_24h_28	0.8234503611624391	18.197279067219487	2.320194125768359
B_24h_84	0.6716417910447762	19.398502405489868	1.3361430762880522
I_D28_71	0.4033240997229917	22.459941062814934	3.4802911886525383
F_24h_43	0.9324601740844145	22.242229691186466	2.217291554112246
I_D28_82	0.36111291264024903	24.28090563560827	4.182789444744081
H_24h_55	0.9239580341605987	22.767253930599512	1.425647468038645
I_D28_73	0.3903891977760127	27.36935253752165	3.6853559047304034
F_D3_13	0.8805100832292292	30.16756819123642	2.275369668626672
H_24h_40	0.8825699415741092	28.53758331524719	2.3023690669205275
D_24h_239	0.8900913778140793	27.830776251072944	2.201753229850305
D_24h_425	0.8572955638695885	16.286411503606992	1.0546875
D_24h_254	0.8249899879855827	18.204550188736526	1.0546875
I_D3_40	0.7596727835507406	16.123561172847662	1.1600970628841796
H_24h_44	0.7793190416141236	20.357364561763482	1.0804153660890101
I_D3_82	0.8064682253579153	23.09614211237241	2.1640060913225847
G_D7_107	0.9141021391601438	23.72915739047723	1.9255871162290996
B_24h_83	0.7485852869846402	23.237331679959777	1.5765965680164504
A_24h_33	1.0	nan	0.0
F_24h_15	0.8648568388230344	24.55111869339337	1.773368666065026
F_D28_53	0.916072073072545	24.501812929056356	2.5242960033442987
I_D3_160	0.8584412633492388	16.85538398734523	1.171875
D_24h_347	0.8709479705802233	28.413180992997603	6.92299475987903
L_D3_67	1.0	nan	0.0
F_24h_59	0.8980459922903097	25.904123914117115	2.1512765332834944
L_D3_16	1.0	nan	0.0
C_24h_42	0.9455578307682145	21.754128527308882	1.6819570423133583
L_D3_60	0.8697703731234749	28.5211634116053	2.535153240560618
F_D3_59	0.9034874290348743	22.59021167629201	2.824680654654832
L_D21_48	0.9516078498390727	21.12409651191353	1.195082698498309
K_24h_15	0.905638351686836	25.60226253686856	2.0025008778087963
D_24h_299	0.7668534555951775	22.028088243402987	3.270770094598327
J_24h_36	0.8962340912231144	26.941570880387022	2.6876589705889957
L_D3_64	0.8768471529030184	26.01395630767387	2.748290484271541
D_24h_414	0.25498246909023803	25.621722868591164	7.733487164951446
D_24h_362	0.8993325409161562	16.36851843873895	1.0546875
F_24h_47	0.9999881320529513	8.539125638299666	27.324546828355636
D_24h_440	0.8220457730032695	19.621336359492535	1.0546875
I_D3_48	0.7782744747429593	18.794179031447506	3.046875
H_24h_8	0.8003547814868569	27.337028649027214	3.8225405696015837
H_24h_19	0.9062312086590499	26.86507044436074	2.4609375
F_24h_65	0.9999915228949653	7.36169599353536	27.695202309371766
F_D28_27	1.0	nan	0.0
E_D35_156	0.8983982645389439	23.53582413640098	1.415981950030614
F_D14_9	0.9997643364800347	25.1729473189729	32.78758819952157
F_D28_43	0.9195467582994916	20.81754487079748	1.5765965680164504
I_D3_159	0.6798093587521664	16.883098966922564	1.415981950030614
D_24h_368	0.8667593880389429	26.878721676613235	1.9644204626062747
A_2h_51	0.9999754163953993	11.245798153148094	28.94246570008819
F_24h_32	0.9032437872571031	23.716045308454987	2.9390475478088565
G_D7_70	0.8804803270311702	23.188758836883515	14.736299002829076
D_24h_373	0.8605297351324338	30.540017866704776	2.1255887281894985
I_D28_17	0.47865459249676584	28.473830524841325	3.2071716054853145
F_D3_52	0.8991060025542784	23.421822540530915	2.384412884692477
B_24h_85	0.9130532212885154	23.469687866537	2.046591702723396
L_D3_55	0.9368140946484165	21.862156907092075	2.415882202510348
F_24h_46	0.9025296302848045	22.55549898691003	2.4665115445135766
J_24h_27	0.858791957744079	26.692712439654436	1.9921875
J_24h_56	0.9150199952952247	23.837647180903986	8.078291221694103
D_24h_392	0.7735080290804506	26.9154782876994	2.1384712020579677
L_D3_17	0.9985809326171875	29.295909642246446	31.903637755760414
H_24h_31	0.9102023669839062	23.424186268574072	2.7382784638002944
F_D28_45	0.6862130707251567	27.125398620003143	4.529565958614302
C_24h_26	0.907109587837244	25.212677197879376	2.5161223304981117
L_D21_40	0.4831966128605451	16.907276139080547	3.2327611462813413
D_24h_277	0.9398211251563755	23.154321914696514	1.4915533665653737
C_24h_73	0.9327873994947911	23.334901263856615	2.167176797918781
D_24h_348	0.9104717858033508	25.046360150175605	1.267576620280309
L_D3_32	0.9999966091579862	6.0	26.317400913090044
B_24h_82	0.8667111916801832	18.293004781702166	2.1735043348818057
D_24h_419	0.9325696356155463	25.886849578673473	4.710879197400417
H_24h_11	0.7777631405611909	19.837947636846298	1.9990689971756226
I_D28_38	0.33555917176364963	18.20188510968758	4.643346739724754
L_D21_60	0.8597233280254777	25.324363763291938	2.308326047295962
C_24h_39	0.8949799348830166	17.404997846889017	2.1512765332834944
L_D21_65	0.9999991522894965	3.0	28.109859205807354
F_24h_58	0.9350264277426841	24.52438674897421	2.109375
D_24h_376	0.927983386486687	26.191831748843743	1.5809458081912549
D_24h_459	0.7817076971019009	17.80342298429631	2.9413829057838594
F_D14_44	0.999955071343316	12.969596721134424	28.104240385335427
F_D14_24	0.7771836007130125	13.885368185474	1.2566959329801102
D_24h_315	0.9088194454812846	29.92691289395395	2.3554395987002086
D_24h_405	0.9164790139342736	27.735488237038552	1.6778696558526978
D_24h_242	0.8996073711059525	22.807274539435056	2.3320018057186407
H_24h_53	0.9031146701429303	21.797771434012056	6.97339478756805
I_D28_97	0.8519194844992969	26.43670269557515	2.1320396951554983
K_24h_5	0.8666801071397713	21.18807240321482	1.8968453972154664
F_D28_11	0.8865275951526351	26.497529182272157	3.1748946525337653
D_24h_306	0.6680523799625857	47.17200321773236	2.7257117225655487
A_2h_52	0.9999940660264757	6.651835354264785	26.13596533671621
L_D21_76	0.9465689220045668	23.53773242158922	1.0611779458754786
I_D28_86	0.0	16.81811718193486	5.097319493187081
G_D7_81	0.9271566363265861	24.221909293105323	1.2008145428858903
G_D7_98	0.8751696700210625	21.688599768228848	1.415981950030614
D_24h_218	0.8779602470653669	23.42340226073432	2.022969902535008
L_D21_11	1.0	nan	0.0
D_24h_448	0.6120358514724712	23.040509372766717	4.643346739724754
K_24h_9	0.8590464591467565	31.79138962828918	2.266298391306295
I_D3_110	0.47782668370486064	33.272062582670536	2.7781100604210227
H_24h_6	0.9087381758338796	25.788146953752406	2.1892431670628207
C_24h_32	0.8914030062119798	28.069722390861376	5.953540216819002
J_24h_58	0.9077035135791336	24.48806325268504	1.8528970665049098
I_D28_47	0.5857860732232592	27.244957822344144	2.877663083861408
F_D28_60	0.9426380099734625	19.374838130685234	1.2729820888125252
L_D21_17	0.9993625217013888	24.266343929497108	15.492258415117574
L_D21_49	0.9998431735568576	15.598583145802598	27.461409802126195
D_24h_363	0.9064824373329098	22.45941758411232	2.7953579160648196
I_D28_42	0.5847819891707039	18.446563582148237	4.083105794574456
A_2h_27	0.9999974568684896	5.196152422706632	27.468909982469274
H_24h_34	0.9188590344238444	24.57000964488002	1.8528970665049098
L_D3_51	0.9363528149661263	22.661762291317476	2.3583529450193095
I_D28_88	0.8443282182858834	26.40144456355778	2.1798135044224543
I_D28_18	0.7057864710676447	23.34707254920021	2.5701225233743723
E_D35_120	0.9998516506618924	14.582651029930073	28.622072295012767
D_24h_451	0.8960866397108199	27.97438149698737	5.876926836618672
L_D21_63	0.6751911049339819	24.920530200267706	2.9854076256696085
B_24h_107	0.8450174379873819	27.24155291451014	3.7057941330098196
D_24h_377	0.722731266474206	21.46901491819967	3.2497088962176672
B_24h_121	0.7377064136483897	20.19281204424791	2.112627700467181
C_24h_18	0.9389408099688473	25.309062155864147	1.7421174313263874
L_D21_83	0.8915966386554622	23.96598353650007	3.0491277729510204
C_24h_10	0.9320509654080283	23.73226687577085	5.116143738971033
I_D3_92	0.9081607976635601	22.393108301798346	2.1512765332834944
B_24h_71	0.9162715248315448	26.807194903610785	3.2497088962176672
J_24h_2	0.8370709561269618	29.216660438019904	3.2833419670598203
D_24h_351	0.5876288659793815	19.695898854842145	1.6614195561044327
L_D21_32	1.0	nan	0.0
H_24h_37	0.9219216304743418	23.717453031619225	12.395867526651019
I_D3_21	0.8874323168994015	22.404325439190536	2.2723499331639045
I_D28_138	0.8917029938393919	24.649461284808723	2.112627700467181
J_24h_5	0.9045423446470535	27.819217702827952	2.141679712792625
H_24h_12	0.8066866695242177	16.941428566948865	2.109375
H_24h_50	0.7780861590442862	20.084873710237122	2.115875400617319
L_D3_59	0.9261091923485654	23.398263162721783	12.797604718205571
F_D28_25	0.9306298695203229	23.943772965790178	1.3361430762880522
C_24h_8	0.8784556334720716	26.337793658220782	6.054183446760698
L_D3_54	0.9364783855233273	21.791540305951788	1.2121969257174143
A_2h_48	0.9999576144748263	16.008503450230737	27.404090787591024
I_D28_104	0.8461642844219287	22.541305736011946	2.073258517143062
F_D14_21	0.9078577616260644	28.02150895030281	2.251098364722486
D_24h_321	0.9180678901349293	22.685172273705838	5.846470164031135
D_24h_275	0.912257665868541	24.60127894497088	12.408601398702231
A_2h_37	0.9999881320529513	11.224972160321824	27.555015326232468
D_24h_379	0.8288932318452993	25.484399543184853	3.6157613954394168
L_D21_29	0.8986568447983062	22.404167647743506	1.6655473129162377
L_D3_52	0.9999983045789931	4.242640687119286	24.78203936518656
B_24h_94	0.8472428472428473	19.040763622485027	1.154163023647981
H_24h_42	0.886830274047135	26.673091478104283	5.642063961192527
J_24h_39	0.9234319395017794	21.861683954045883	2.22964424887974
I_D3_97	0.9189680340810915	23.646905299400338	1.2065191571469143
L_D21_66	0.9267395576157605	22.832391355950435	1.1777197993501043
D_24h_279	0.937918251080127	23.062849371911636	6.381071901591554
F_D14_29	0.9308948079047502	23.010532173103627	1.2890625
I_D28_65	0.7824043952866334	22.039529671386834	2.594055893106874
A_24h_24	0.9999949137369791	7.3484692283495345	27.38178158722739
I_D3_38	0.7435161455663762	20.985222530982945	2.4130383142938285
D_24h_350	0.9161314424472319	25.398967039107188	1.7887895534148923
B_24h_120	0.8661663301459103	21.7413330427264	4.354899416264542
G_D7_100	0.8248651528267963	27.832298958120468	1.773368666065026
J_24h_9	0.8554009145198771	25.402592941283086	1.9112702848007919
D_24h_316	0.6959665144596652	23.017399647285103	1.9644204626062747
B_24h_89	0.9010644350999902	28.42072892340021	5.800485314420898
G_D7_45	0.8951576210594735	21.594097428276584	2.1512765332834944
G_D7_31	0.9999567667643229	11.94889921468094	28.43433404423361
J_24h_59	0.8991027670964337	24.730127488443898	3.484234862652775
A_24h_42	0.9999974568684896	5.196152422706632	27.74697117127719
D_24h_273	0.9257689017813976	23.759488823854838	2.5378602923094977
D_24h_412	0.8899246731507403	33.14154459454587	6.607338449536148
L_D21_47	0.9232629790664862	24.28154198359901	1.5939223252424348
L_D21_58	0.9999516805013021	14.43969532564291	29.343478558049636
L_D21_16	0.9999542236328125	12.842905236209768	27.48740167743329
I_D3_71	0.8069227230910764	22.599467977124167	1.527938063719371
F_D3_60	0.9058101904116805	24.275639300022565	2.1223558917509573
J_24h_37	0.8957956751690433	22.616939186345707	4.184430719849326
L_D21_54	0.9431234734061114	22.436687359788934	1.5765965680164504
D_24h_334	0.8627090983272134	20.591184490144652	4.485388877110462
H_24h_17	0.8571211384091462	29.834658326397413	2.22964424887974
H_24h_7	0.7399023524189969	25.990403052360325	6.965513016428241
A_2h_9	0.9999889797634549	9.860596008437323	29.928733099505003
F_24h_2	0.9236669101533966	25.013624138644857	1.9076742886054343
A_2h_8	0.9999983045789931	4.242640687119286	27.27852152915195
D_24h_452	0.8686732806457037	24.185644224421132	12.522623569932092
D_24h_292	0.6817859673990078	17.37221270677581	1.1361749665819523
D_24h_386	0.7219740480748776	19.146634100582745	1.496149843922309
L_D21_22	0.9326373935024811	24.53626939549239	1.6572815184059708
D_24h_456	0.9157581764122894	27.056841133453716	13.27946909015591
L_D3_9	0.8671694258330078	25.389098067511675	11.1973867364918
C_24h_27	0.8981654676258993	27.390923413932203	2.6568243864268672
F_D3_4	0.8596938775510204	29.053996214942085	2.384412884692477
B_24h_115	0.9035639806864937	26.39930924036606	1.950388708253114
L_D3_71	0.8634121582050315	27.549832735169343	2.463726098628356
I_D3_149	0.8728375058798934	23.83549267847844	1.6941600345469876
A_24h_15	0.9999983045789931	4.242640687119286	27.215771938115225
C_24h_54	0.9177689483478348	25.755772053967267	5.971965143550425
I_D28_139	0.3831485587583149	43.23208530443942	2.3320018057186407
D_24h_291	0.8959300013257324	28.759310498839447	6.748209397916235
D_24h_429	0.7711950970377937	20.79919081449217	1.2065191571469143
L_D21_71	0.7903234252002862	19.97405770763588	2.580786977993583
C_24h_31	0.8635212295539433	25.043831361610074	1.7578125
C_24h_19	0.9367067351422455	22.065480072676756	5.246022488812358
D_24h_358	0.7493929091792132	22.598892654369028	1.4915533665653737
D_24h_295	0.9051635273170274	28.65827477949854	6.528932004930056
L_D3_75	0.9999652438693576	12.090035334918218	26.854609361249558
D_24h_280	0.8922140981314591	23.86463046783371	2.664566484586423
K_24h_14	0.878235901117143	27.553055818695736	2.251098364722486
F_D3_9	1.0	nan	0.0
C_24h_66	0.6265811069291047	35.75947512096648	8.12744103956236
F_D3_22	0.6178146881615372	18.303737177282397	4.690428772544414
E_D35_3	0.8794946038431166	20.988579154680583	1.669664865090821
D_24h_274	0.8374296713058929	16.39626251111457	1.3101960805662831
L_D3_19	0.8357141057617212	26.719436395151696	11.222500569969633
G_D7_72	0.9191771473140294	22.79967626125606	1.074041178505275
C_24h_37	0.7191216834400732	13.626021111022368	1.3258252147247767
J_24h_57	0.869999250543356	26.244847263789385	3.8866696761977346
D_24h_353	0.8149421850079744	28.46794285285732	3.166231895181163
E_D35_140	0.5581241743725232	28.58526992414127	3.6797621409627146
D_24h_309	0.8009178189722843	19.777600155546317	2.6722861525761044
I_D3_83	0.8801614666554537	21.623710232438057	3.464471601350269
L_D21_21	0.9448212083847103	23.33976958000629	1.2457202124298419
G_D7_85	0.9172961349727077	25.698737412214992	1.496149843922309
L_D21_44	0.9383015989603932	22.45212531778602	14.31847113775267
D_24h_232	0.9070390882093265	29.854426155154304	7.712148461143546
G_D7_38	0.7389705882352942	14.958355880886536	1.5809458081912549
C_24h_6	0.6351381215469614	25.43690728195599	2.3349443959185088
K_24h_16	0.6930336556610622	40.71606517299655	7.39024923066917
J_24h_44	0.9320905019253971	24.347528769112813	1.9220179062722726
F_24h_17	0.9999118381076388	12.016548038684675	28.26211693093723
E_D35_131	0.3136094674556213	29.887229409488516	5.631100207844045
G_D7_34	0.9999872843424479	8.198641528210224	27.185984602163344
D_24h_310	0.7929230588373597	24.31227512526987	2.251098364722486
G_D7_28	0.40231679263884323	22.0648684816885	7.191532496515434
B_24h_68	0.9033857247479016	30.068234839343464	6.537340162960009
L_D21_57	0.9093109708653929	22.61729193831947	2.1512765332834944
D_24h_255	0.8966537252726937	28.92565340167955	7.229623507118991
L_D3_47	0.9064255006003331	23.048083143132303	2.036501624646418
C_24h_34	0.9247238160486426	25.700924529865723	2.275369668626672
D_24h_234	0.8971131622723726	28.85693936572572	11.641739145507051
B_24h_99	0.9187390362191724	23.27063884897627	2.3815314179181533
D_24h_288	0.7235060572126641	19.30695692903298	2.6516504294495533
D_24h_276	0.5070785070785071	23.410303979814234	7.613580876928493
I_D3_65	0.8208818238555013	33.554848540802325	1.6280207800136488
I_D3_70	0.9209640500875185	25.030434505323363	1.9921875
I_D28_110	0.7896761133603238	23.713586832868216	2.578125
H_24h_33	0.7209995740451512	20.59483168163948	4.334353595837562
C_24h_60	0.8802606424513315	25.42141759018487	1.8895916597574725
L_D3_34	0.9210910616869492	25.99376961167144	1.8932220025082238
C_24h_16	0.8892145474041641	29.386225935550748	7.830545565135053
E_D35_71	0.9364849363038097	21.353204989865162	1.2065191571469143
F_D28_24	0.5517241379310345	14.059487601760473	1.267576620280309
I_D28_12	0.8200031385677669	20.444557577228963	4.1893506871217525
H_24h_47	0.8782746758401694	21.681814968533335	2.3583529450193095
I_D3_141	0.909884486586146	22.02720566352868	2.4243938514348287
I_D28_134	0.4229133439659755	38.203800227850095	2.3699705175183614
D_24h_410	0.9323219016459893	24.679094427125968	4.895296540829396
I_D3_134	0.8330774292608029	20.142889395225176	2.073258517143062
F_D28_8	0.9999279446072049	9.6830898066076	27.17689044065633
F_D14_59	0.9226871893538561	23.396819251236284	2.266298391306295
B_24h_87	0.6585820895522388	20.607787776442855	1.5634762575148047
H_24h_23	0.8842662753042896	28.324305740861227	4.945534651408404
F_D3_27	0.9999669392903646	9.615384615384615	27.321279829886606
C_24h_75	0.8132477018007808	19.67879129142302	3.916587882906657
D_24h_406	0.8161046462244118	19.728883538960545	1.7143053326165383
F_D3_46	0.8942469015532825	19.98552594027318	1.415981950030614
D_24h_442	0.9151736570890701	25.996337444779506	6.286757147344527
I_D3_47	0.8545486914723162	16.25578741027027	2.472073020671366
B_24h_73	0.893925888195594	28.322529753748654	2.973885361042856
B_24h_67	0.9071503089639675	26.095310665278443	2.1320396951554983
F_D3_44	0.9999525282118056	14.235865409084838	27.572951223257846
F_D14_27	0.9999448988172743	16.42675523882414	28.283974532092042
H_24h_32	0.8678694060288733	25.97941655247386	2.483158605517628
F_D3_17	0.9998974270290799	15.077206992712005	27.54155573820166
D_24h_365	0.8932041933270571	25.10120678847376	1.7617144193405752
I_D28_21	0.7952256427517282	22.48216765044455	2.320194125768359
D_24h_361	0.9006821150403947	23.680362954642856	1.486942680521428
I_D3_96	0.8361970217640321	16.905187666168544	0.9447958298787362
A_2h_47	0.9999711778428819	11.84804180716988	29.209087222424248
A_24h_4	0.9999847412109375	8.114408259335795	27.287581819978683
B_24h_77	0.8234811165845649	20.06651165621992	2.7357697335770514
F_D3_50	0.9999762641059028	12.076147288491198	28.767562146207965
J_24h_18	0.917189930295524	22.171670393891553	2.8222487294044445
C_24h_41	0.8491040385129713	31.88384394556266	7.986824630338471
G_D7_57	0.9151831087505328	25.16425932302301	2.109375
F_D3_20	0.8087957210005943	40.226159969289505	2.959999439136349
L_D21_9	0.9361078416131826	23.93017727118007	1.7421174313263874
I_D3_18	0.8850419519722249	18.325536804841732	1.8528970665049098
D_24h_318	0.5539714867617108	13.94882007747711	2.831963900061228
C_24h_40	0.9005265521041675	25.806742555539685	2.1384712020579677
I_D3_114	0.828841280810873	17.17638417779815	1.4495293215062086
G_D7_44	0.9357483601669648	23.087992905719577	1.2457202124298419
I_D28_20	0.8717136406671037	24.764589552656908	1.9433348380988673
B_24h_116	0.896344387472795	27.063122365611243	2.109375
F_D3_21	0.9088737799149722	26.733520110337125	2.3699705175183614
G_D7_99	0.8760018523136109	22.604531266395835	1.8676614199815502
C_24h_56	0.8197220635827146	21.650907197170188	1.2566959329801102
C_24h_38	0.9330964089425183	24.765270761396916	1.9818204521821596
F_24h_29	0.941902628483022	23.395757056152412	1.8895916597574725
C_24h_11	0.8618063691553947	23.95584573439783	3.1291476381606302
I_D28_40	0.17033732924449402	28.19616702176154	3.8972552691365365
F_D3_7	1.0	nan	0.0
F_24h_27	0.9999465942382812	11.20361357648339	28.11743062203864
G_D7_13	0.9327410833968512	22.24859597162132	1.9433348380988673
D_24h_307	0.8707753479125249	19.111108596948807	1.0546875
F_24h_25	0.9423352982499007	23.066497219490866	1.567861893780428
D_24h_247	0.9260332896951562	25.191510203694534	2.251098364722486
B_24h_86	0.29292929292929293	18.577201776768117	1.3565433870457295
L_D3_66	0.920899781769347	22.05632479040521	2.415882202510348
L_D21_75	0.9999796549479166	13.29147880332168	27.404090787591024
H_24h_57	0.9346679747378748	21.853897453341474	1.7022467632422598
D_24h_337	0.8926459309757137	26.955391460243533	2.5701225233743723
D_24h_402	0.775504016977414	22.939705352389765	2.5486597465935406
C_24h_53	0.9307141520029951	23.705822297648332	4.919084030112974
G_D7_58	0.8884784114523204	20.62621268117649	1.4542586303895535
G_D7_29	0.9999762641059028	8.640987597877148	28.489339340439038
K_24h_1	0.8316790736145575	17.900521463055643	15.663283178867905
F_D28_4	0.8450756178531907	30.75514356112512	2.3023690669205275
B_24h_90	0.8745756377114025	23.674438257882333	1.632233001232514
F_D14_53	0.9148410984264116	22.594920285387516	1.3361430762880522
B_24h_80	0.9999525282118056	9.647000669305474	27.613015729820464
D_24h_404	0.8923781996198213	28.73859960754698	7.552913927025946
D_24h_267	0.9306596392983612	22.892763284390913	2.4044864682050617
G_D7_78	1.0	nan	0.0
I_D28_43	0.8220609579100145	20.206773060729876	15.026526837199023
L_D21_67	0.999955071343316	15.898735270217948	27.51611410872784
D_24h_449	0.8019044380207447	18.21654155641518	2.275369668626672
L_D3_57	0.9129052523368044	25.491411912082935	1.8786585400642264
F_24h_42	1.0	nan	0.0
F_24h_53	0.8697763578274761	27.88936403503915	6.534188371617492
C_24h_3	0.5925925925925926	24.652599122617158	1.602514960684845
F_D28_20	0.9082703436055043	23.435748893111505	2.3023690669205275
F_24h_22	0.6471127406049496	27.976240895508006	4.921875
C_24h_52	0.8456503954185983	18.245844702989963	1.267576620280309
I_D28_79	0.8423217640660536	22.103749101825752	2.1320396951554983
B_24h_93	0.4838709677419355	15.963268887896666	1.3361430762880522
D_24h_300	0.9172610968319519	28.0612873856841	5.030879984452894
F_D28_52	0.8927049982801047	25.6429939686403	2.1384712020579677
I_D28_70	0.9195607667969476	25.970572954321515	1.8192392222179716
B_24h_70	0.916892893207958	27.073198237909505	6.806969874120752
B_24h_118	0.8699871371118746	29.580011291926688	7.53015179363313
D_24h_424	0.7142330383480826	20.044783982061336	1.6153182131355728
I_D28_54	0.711123886174188	19.736726855327927	1.4495293215062086
D_24h_384	0.7312013828867762	17.18946373615964	1.154163023647981
F_D3_24	0.6776859504132231	17.459835310834563	2.1640060913225847
F_D14_7	0.9999211629231771	15.410565519133131	29.930797869966856
G_D7_47	1.0	nan	0.0
L_D3_44	0.9296746514122274	21.28993552395648	2.612519157375932
C_24h_22	0.540720961281709	40.07873591003773	7.509149692312873
F_D28_67	0.9471889155342392	21.666455815173382	1.0676289350559727
A_2h_30	0.9999983045789931	4.242640687119286	27.649794002821025
F_24h_52	0.8854452590250512	25.027742409115806	2.3612626968292836
I_D28_126	0.2202805242584502	20.01368629461479	2.5133918659602204
D_24h_445	0.8166666666666667	17.484984960714904	1.5722352966795397
D_24h_413	0.9333754341648247	24.367992831801377	1.7421174313263874
C_24h_1	0.9261244941784874	21.012364761508437	1.7617144193405752
C_24h_47	0.8767832042348297	27.71015955270161	5.433760837204514
D_24h_233	0.93035762301694	25.067521302378584	2.308326047295962
L_D3_72	0.9999923706054688	9.0	27.80901597735717
F_24h_30	0.8661316453788478	21.51023934886915	2.0765677906253144
I_D3_132	0.8932829632359717	20.98846025850625	2.281397148507631
I_D28_80	0.2361558745971286	21.466026342929638	4.935806177027974
D_24h_421	0.9171642601237651	25.810061400037256	2.1798135044224543
F_D28_32	0.9334587792543808	22.652466120593438	2.2541465697271104
A_2h_6	0.7824119892549131	21.041211727409728	9.482054776944118
F_24h_67	0.927980161363557	25.382110954537158	2.036501624646418
A_24h_31	0.9999610053168403	14.876767473479829	31.099760921822718
H_24h_39	0.884208444576288	26.954923382492176	3.4004573738781816
H_24h_30	0.830492364235473	22.4908508327288	2.238864043891734
D_24h_444	0.9999813503689237	12.400576952061776	27.81543501894171
L_D21_26	0.8974795312249157	26.519473427580127	13.348062644713185
D_24h_286	0.6738305941845765	18.53863254497273	1.117897501660483
H_24h_25	0.8446797057240265	27.753864300083407	5.067597260259293
J_24h_54	0.9157720660369426	21.848722221491094	3.2178586447842146
B_24h_111	0.8936340779069344	27.923050907583136	7.416219062014097
F_24h_13	0.8886459979616856	27.165478077817248	2.882431377245823
G_D7_19	0.9003379706044172	22.059306724636393	2.109375
F_24h_20	0.8998337687010212	26.29433143675349	1.4915533665653737
L_D3_45	0.9999974568684896	5.196152422706632	25.89711181561807
L_D21_12	1.0	nan	0.0
F_24h_31	0.8929963704799032	21.111754916787586	4.356475850494009
D_24h_367	0.8326506729081334	18.41829197263028	1.7302527023711016
L_D3_39	0.9291105398457583	23.43120823106276	1.0867521674409029
G_D7_56	0.9998897976345487	18.54742116205725	27.9186768069054
K_24h_12	0.7975912067352666	32.327550370249455	6.831136707088909
J_24h_31	0.8080125379567049	29.06840362574052	3.7609702818471593
I_D28_149	0.7914841476489508	19.742460931620233	2.583446213091633
I_D3_20	0.8690110758073492	25.42658145372667	2.046591702723396
H_24h_52	0.8615123194562447	25.94464172085889	2.109375
F_D14_42	0.9999983045789931	4.242640687119286	23.730975110338385
D_24h_269	0.8588351431391905	16.71973487331044	1.1777197993501043
F_D28_56	0.8126188758444284	30.034647871231257	2.115875400617319
L_D21_51	0.8950389719823046	29.580048773414894	1.8078806977197084
D_24h_418	0.8733136368490372	22.240099671677164	2.449751362542993
C_24h_61	0.8836118542195046	24.56924248633983	7.017564806990563
F_D3_25	0.907179749509084	23.051374934106853	2.182961251194979
G_D7_20	0.999955071343316	11.002516673980704	26.734678640151774
D_24h_244	0.8519508284339925	18.65345306413837	15.899973052379876
H_24h_24	0.8682559010865493	26.16221613754132	13.042079021203348
J_24h_4	0.9003641660597232	24.911651948525037	1.602514960684845
D_24h_236	0.9350639473717567	23.150285108003736	2.201753229850305
F_24h_21	0.9273797841020608	22.91401753557082	1.5007322431483239
I_D28_74	0.7266831046312179	30.67341832544753	3.1878446504848696
D_24h_432	0.8372715113687026	19.154991183396124	3.1640625
F_D3_48	0.9998363918728299	18.61655187899263	28.448819433298766
D_24h_434	0.892613707893459	29.09457412455382	5.231604910675714
A_24h_44	0.9999991522894965	3.0	27.764783066160224
L_D21_2	1.0	nan	0.0
K_24h_2	0.8399366085578447	18.374565321579183	1.315426425037714
J_24h_43	0.8855859649122807	28.360143935083862	4.3359375
B_24h_69	0.8609206257955898	24.43351091074825	2.718143790174188
E_D35_6	0.9034369014683975	23.837194847310833	2.1512765332834944
F_D14_50	0.9999991522894965	3.0	26.34712778611978
L_D3_7	0.6483482893386607	39.310868801566684	6.800914747756363
I_D3_54	0.8009516256938938	20.039588904880187	1.4542586303895535
B_24h_81	0.6453356968756925	40.8640317421097	5.63597562019268
G_D7_103	0.8967244068631475	20.724295127837856	2.201753229850305
E_D35_77	0.9154820130730904	22.285696895224067	2.109375
F_D28_3	0.930518253257734	22.07162496264923	1.1600970628841796
D_24h_433	0.8080717488789237	20.277419660472017	1.267576620280309
J_24h_1	0.9143760210242204	23.183542161965036	1.2065191571469143
D_24h_256	0.9207920792079208	25.26706094074691	1.267576620280309
D_24h_250	0.9096960198138581	27.136101708647693	1.9112702848007919
D_24h_391	0.8773178988751774	24.178790093687876	2.3612626968292836
H_24h_29	0.763198046994202	24.271933031623195	2.4748490721026806
D_24h_371	0.8850803143289514	27.61971154355053	1.9076742886054343
A_24h_41	0.9999940660264757	7.937253933193771	28.091777252761172
F_D3_15	0.8821187289681215	23.357155687568227	1.4915533665653737
L_D3_48	0.9077266100677472	23.438130891220467	1.3565433870457295
I_D28_162	0.8486347543527815	26.200704962763293	3.610059797050632
F_D14_58	0.9217303967286032	21.88971607663364	1.7926240477474635
F_24h_9	0.0	8.539125638299666	16.46724154026146
J_24h_41	0.8919655084197379	25.657365118950537	2.7879790437586682
L_D21_25	0.9999872843424479	9.01619941282644	27.117957260034007
D_24h_385	0.9999974568684896	5.196152422706632	27.98868332099545
D_24h_437	0.9035857534907566	21.8939520823211	1.5765965680164504
I_D3_68	0.856996935648621	27.27533435890458	2.5701225233743723
F_D3_2	0.9154249796559756	23.08266685495834	2.026361304584834
I_D3_98	0.9029925603945499	22.01629889143557	1.7772364321995822
F_D14_65	0.9999949137369791	7.3484692283495345	27.823333344837902
I_D3_86	0.797153024911032	12.257933533314851	0.9152636338953111
G_D7_90	0.9196535089994294	22.4849802284278	1.5809458081912549
D_24h_313	0.8369277336360197	16.795110189681626	1.0804153660890101
F_D3_30	0.9866663614908854	20.51006416663261	33.13091872977425
F_24h_56	0.7990326103916368	18.83762670565175	2.275369668626672
F_D28_47	0.9990980360243056	36.942934820323636	29.63662375800316
D_24h_345	0.8959230296107548	27.126472403147236	2.4609375
D_24h_231	0.9296082233559877	23.08769856915799	12.703903343313424
L_D21_59	0.9484060939700423	21.49731141268874	1.267576620280309
I_D3_9	0.8073265234237408	18.18664706034105	1.2457202124298419
D_24h_366	0.6770126091173618	17.244200936185692	2.4886828806556993
D_24h_457	0.7626027532930574	19.74005920122496	2.395904097686821
J_24h_3	0.8564449241606544	29.905935887344036	4.123268457599808
D_24h_237	0.9306124427425414	24.448788781009046	12.020718808127178
F_24h_11	0.8373896938664342	30.435399906550572	6.757360895314919
I_D28_87	0.6881263285757668	30.5092615636655	2.311298780076096
F_D28_44	0.9998279147677951	15.174160142951445	28.657795206090412
B_24h_108	0.8900609121972961	28.03899459345858	1.950388708253114
L_D3_12	0.9999983045789931	4.242640687119286	25.836854100009084
D_24h_395	0.7996065896238014	17.372388252094495	0.9447958298787362
J_24h_28	0.8936848520839519	26.26064866628018	2.7357697335770514
F_D3_31	0.8560402366115206	24.15698529825262	2.073258517143062
D_24h_462	0.8899693859175221	24.986006178347022	1.8968453972154664
D_24h_340	0.9222448830941802	23.784408413825933	1.4304557362187933
C_24h_45	0.9374907396737072	23.62022350703959	1.9956312147570003
F_D3_43	0.8488214575995665	25.742038305265005	2.217291554112246
I_D3_87	0.7182539682539683	19.774625913081213	1.3361430762880522
F_D28_15	0.9074260752688172	22.303507310940713	1.765607715623363
F_D14_17	0.9999279446072049	11.615141452316632	28.252397013558316
I_D28_141	0.851414705397319	20.38455400819707	2.9390475478088565
C_24h_64	0.9245291151243481	25.73617207142064	2.167176797918781
L_D3_80	0.9291488349976225	22.741161782418533	1.2065191571469143
C_24h_43	0.9162600479481032	26.50855841959237	5.975413492491545
F_D28_46	0.914813382324502	23.014267241861504	2.036501624646418
D_24h_372	0.45714285714285713	20.935796589924916	2.4969463772651386
F_D3_56	0.8048956603364864	33.22396191822957	1.9609219371892397
F_D28_65	0.9999338785807291	10.844994482499462	29.11844099461768
D_24h_387	0.5577557755775577	18.818812072911864	1.2457202124298419
D_24h_248	0.9163238923492772	27.13176588707392	2.281397148507631
I_D3_80	0.8469105147550378	18.070951254390387	1.5098553195381008
F_24h_60	0.8730880695540171	31.887733212651845	7.38653180124348
I_D3_138	0.8625988741470125	24.05097886577033	2.251098364722486
D_24h_298	0.8860376013543616	19.531294640493652	2.1892431670628207
