# Supplementary material for: RatLesNetv2: A Fully Convolutional Network for Rodent Brain Lesion Segmentation
Source: Front Neurosci. 2020 Dec 22;14:610239. doi: 10.3389/fnins.2020.610239 (PMC7783408; doi:10.3389/fnins.2020.610239)
Supplement: Supplementary file 1 [file Data_Sheet_1.ZIP › 3G-enlargingTrainingset/heterogeneous_10.csv]

I_D28_150	0.8216611377319081	18.64327912417782	2.3699705175183614
I_D28_76	0.8239244036498524	20.17935401981354	1.7926240477474635
G_D7_86	0.8178854215183977	19.918168600021232	1.0611779458754786
F_D14_67	0.9294060785261422	24.20895328693706	2.601984763028264
F_D28_7	0.9998931884765625	11.874397752041624	27.023600118764822
B_24h_91	0.9999923706054688	7.858914441495733	27.178658988157075
I_D28_148	0.7995421460436722	18.291624696857756	2.5378602923094977
D_24h_312	0.7602503912363068	22.16649757748396	2.3583529450193095
I_D3_12	0.6645180783563299	38.58966731541071	2.4044864682050617
I_D3_76	0.9137826510978149	21.31132862491403	1.2457202124298419
L_D21_72	1.0	nan	0.0
F_D14_45	0.6173708920187794	20.360640204423554	2.540564459610797
L_D3_11	1.0	nan	0.0
B_24h_78	0.8340653977550024	17.034678298097724	1.0676289350559727
B_24h_72	0.9208149104063974	22.329724045045428	1.5413609106991295
H_24h_22	0.8246825638129986	35.052093420137965	6.557266328220835
D_24h_376	0.9262665974334248	26.00039725819087	1.8078806977197084
D_24h_252	0.9139746564340532	25.317248066067407	6.197656791645634
D_24h_459	0.7681716298430996	17.128798707631166	2.9037918031321563
B_24h_103	0.8674072114960769	27.128577382419483	2.2234764798058917
A_24h_13	0.9431739561323136	23.09795477579541	1.3361430762880522
J_24h_30	0.7575676067120481	31.667763079427637	4.411296146418448
L_D3_23	0.9323358517885982	23.549161396718755	12.434030020032221
D_24h_311	0.8295009784735812	25.44917446723014	2.86570763921191
H_24h_21	0.8697726425642937	27.62456223080146	4.649258068330634
F_D3_53	0.8906656289246988	23.36656899578004	1.796450357432331
B_24h_122	0.8668598444410553	27.98837725288105	4.121602826969291
F_D14_60	0.9263543415229666	21.13476332742048	2.395904097686821
C_24h_46	0.8730559766436472	31.611537664222546	6.852212768457993
F_D28_59	0.940583473346571	21.372648976128836	1.1600970628841796
K_24h_6	0.8688659793814433	20.338528505528792	1.5634762575148047
I_D28_96	0.46881878209831257	15.126125753811746	2.415882202510348
D_24h_454	0.0	nan	30.387059961206145
I_D3_79	0.897940088595196	24.10681113041463	2.5188498351802355
D_24h_405	0.913492130292063	28.010231849993698	1.8676614199815502
I_D3_150	0.8734653619539544	21.016421941361948	4.337520825778534
F_D3_32	0.884476410062287	29.656678852269458	1.6737722879397305
C_24h_30	0.7540922271069124	17.753727170742344	3.2242538653588135
F_24h_41	0.6292286874154263	34.78673507122922	15.464310442465177
F_24h_45	0.7227028733817493	23.55287174104474	3.8849026064650256
B_24h_110	0.8998530021484301	25.43059107342293	5.457717666653915
D_24h_260	0.9028019189320726	24.43487308872462	4.215493534829285
D_24h_411	0.7967903630042849	29.2526341975397	3.4485794459911316
F_24h_67	0.9346528432296576	25.0442036395806	3.4485794459911316
F_D3_18	0.9999898274739584	10.392304845413264	28.53533672299192
D_24h_453	0.9273346798439692	25.1134815623989	2.2110893278257664
F_D14_18	0.9999508327907987	14.302914461943235	27.185984602163344
D_24h_287	1.0	nan	0.0
F_D3_65	1.0	nan	0.0
L_D21_74	0.9199821455140604	23.64647246839062	1.315426425037714
H_24h_58	0.9176077690380982	22.960559947542826	2.112627700467181
A_2h_39	1.0	nan	0.0
G_D7_10	0.9201368054722189	23.143308120982304	1.1777197993501043
C_24h_77	0.9315706936729639	23.080518132424626	1.8676614199815502
D_24h_283	0.8973795191579857	26.4276138532673	5.7421875
F_D3_26	0.7929141716566867	16.916698118894786	1.1777197993501043
I_D3_91	0.853749617385981	18.363187597913	1.9818204521821596
F_D28_41	0.7093083723348934	18.300576215587025	3.9427977752954817
F_D14_48	0.9999881320529513	7.699607172920184	28.1781723930787
D_24h_422	0.9073204149540027	26.206668509742926	5.9130355366607175
L_D3_25	0.9993608262803819	25.28727794837666	21.06410677522978
F_D3_29	0.9289369913583354	19.954435780304102	1.669664865090821
C_24h_20	0.8498192829930644	31.369077452638816	2.0161699844631156
L_D21_14	0.9999576144748263	16.008503450230737	30.94393576525991
D_24h_426	0.9365762866922192	23.036001620373064	2.1512765332834944
I_D28_157	0.8301209760098421	20.24217341703908	2.7407848977015234
L_D3_83	0.8830340719978979	25.54612664686937	2.633461529794246
D_24h_460	0.9249978323072922	24.276640449132067	2.0499440255315506
F_D14_41	0.8234630569655951	13.809866214703685	1.154163023647981
I_D3_151	0.9166685614242513	20.213970117279306	1.396450229040584
C_24h_48	0.944699299289207	20.730288916963392	4.491508100797688
J_24h_54	0.9158985371839745	21.93206599246759	3.2497088962176672
D_24h_284	0.5720505006530257	24.169149290482117	2.167176797918781
L_D3_35	0.8798384066140549	23.672311350542383	1.765607715623363
A_24h_14	0.9999957614474826	6.708203932499369	24.46441682177786
I_D28_9	0.6761287668415098	23.647899445248225	3.3187036543374133
C_24h_17	0.8984241640163154	23.494171536953726	4.302553066566989
B_24h_106	0.903806298336956	28.86379955159333	6.253905030059219
F_D28_9	0.999755859375	14.771768738161022	29.507058543783216
G_D7_81	0.9181919855969884	24.48502853212925	1.2065191571469143
D_24h_448	0.5099394987035436	27.134736517135476	8.56190833950367
L_D21_81	0.9999872843424479	7.407407407407407	27.674864630639455
G_D7_59	0.8634196185286104	20.721467080592312	1.154163023647981
H_24h_38	0.8908788954378195	26.25532645247463	1.9112702848007919
I_D3_157	0.5472744186046512	45.04721899590999	3.7518306078708097
C_24h_10	0.9403828143291969	22.273401289635174	1.2121969257174143
H_24h_53	0.8997692507526093	20.53675275156256	5.161573955987166
F_D3_58	0.9164343050274609	21.713567708063557	2.217291554112246
L_D3_29	0.8700160176366235	29.91226360011338	2.314267694312285
J_24h_38	0.7846620450606586	18.945444048773947	5.6796660075246725
D_24h_324	0.7735142723444081	17.00246079363999	1.3361430762880522
D_24h_374	0.8310829949957511	21.214323187217516	1.5765965680164504
D_24h_279	0.9323338681191269	22.89261214621098	5.0878812529904085
F_D14_53	0.9165056442591274	23.093199205396733	6.204300699351116
I_D3_104	0.8416468931709734	22.906267957827072	2.1320396951554983
C_24h_15	0.6878624275144971	19.973280702817856	1.2065191571469143
F_D14_4	0.9030138733854249	25.472223938302395	1.5634762575148047
L_D21_70	0.7617674052707487	27.834865124871232	2.7879790437586682
L_D3_33	0.9168360816203599	23.038472281310966	1.5765965680164504
D_24h_407	0.9431511847847133	24.266596312959077	2.1608307321780202
I_D28_20	0.8581631142687981	23.692965288949008	2.026361304584834
D_24h_369	0.8564944805569445	23.280564521929858	4.480793975227772
L_D21_11	0.9999974568684896	5.196152422706632	25.730329685463733
G_D7_33	0.8837733419188667	23.11248520624781	1.3101960805662831
C_24h_24	0.9502942213303686	22.70169274737189	2.1608307321780202
B_24h_93	0.4674922600619195	14.320624425114378	2.109375
L_D3_62	0.9343186520839492	23.139751469272305	1.154163023647981
I_D3_70	0.9269678717831087	23.29838918063851	1.7421174313263874
L_D3_34	0.924085633392387	24.42104763177009	1.9433348380988673
J_24h_34	0.8919941602359741	27.697140885728086	1.9220179062722726
G_D7_71	0.8148148148148148	17.37631255614661	3.4624890709439433
C_24h_23	0.8340644056916657	18.813699289676865	1.8565991622368976
H_24h_51	0.9332649005750984	22.272870564398772	1.6572815184059708
I_D28_114	0.17196103346039815	33.00009357068073	2.3815314179181533
D_24h_319	0.9240310963759003	25.265275288644606	2.1223558917509573
F_D28_29	0.938083774675012	21.474069044813106	1.0546875
H_24h_20	0.906871999167571	27.07383889524007	4.840283537827355
C_24h_21	0.9003652853004157	26.68011383998182	5.0878812529904085
D_24h_240	0.9348585284853916	23.97728588287344	1.950388708253114
J_24h_23	0.9172877499525983	23.126885709150624	1.9433348380988673
D_24h_294	0.9147413677680418	25.23455549250358	1.8305272677906221
L_D21_33	0.9370660410259662	22.136880057775368	1.0611779458754786
A_24h_34	1.0	nan	0.0
J_24h_58	0.9204242168843939	24.111203566964523	1.5809458081912549
L_D3_3	0.8089429797339234	26.303317342759854	4.118269544720057
H_24h_30	0.8251085927038767	21.939233952411822	1.9956312147570003
G_D7_5	0.905071581221132	26.252947337556108	1.8230096702465677
I_D28_8	0.8953935419958959	23.126770924585607	2.8537021082545126
F_D28_45	0.6587412587412588	28.472665786763677	3.5814156538912796
H_24h_36	0.8605154893951068	27.699978076484136	7.449475816552884
L_D3_77	0.9999991522894965	3.0	27.172847614133808
A_24h_44	0.9999932183159722	8.485281374238571	27.98868332099545
B_24h_69	0.8487016641209101	25.140248231691857	2.8728868762807647
G_D7_60	0.9028943560057887	25.826037855627476	1.1117382399029458
I_D28_48	0.040654997176736304	22.423669408679928	17.199436551113564
D_24h_375	0.7519653640195967	19.183586387503397	3.8689626607544945
G_D7_49	0.913923269063456	24.336717507136576	1.0867521674409029
L_D3_48	0.8921952492821718	23.24504829620677	1.4495293215062086
F_24h_9	0.0	nan	31.040754539521302
D_24h_437	0.9008460648852639	22.638923772975215	1.5098553195381008
I_D28_132	0.8653820547450115	23.739828414374823	2.109375
L_D3_81	0.9999949137369791	7.3484692283495345	17.90976221281375
F_D14_32	0.9205126409412424	22.866679947255925	1.4111243647022222
F_24h_3	0.9306581059390048	22.143867161574494	1.5634762575148047
G_D7_91	0.8822905011905786	27.66062223920691	1.3565433870457295
B_24h_95	0.8461094176159153	27.07379487750509	6.4994177924353345
D_24h_246	0.8716128236406749	24.529644955664953	5.5215089012764444
L_D21_43	0.946105925909504	22.07368666673728	1.171875
I_D3_24	0.8739240506329113	16.349145486072445	1.5234375
D_24h_401	0.8114702696539536	28.699546096448202	2.112627700467181
F_D3_49	0.9348283620001452	20.74609369790488	1.6153182131355728
I_D28_24	0.7652954375467464	17.95639771498267	2.1352578701119453
F_24h_1	0.6909897198145535	22.318045182901297	2.073258517143062
C_24h_45	0.9287557054971225	23.25565000831153	1.267576620280309
L_D3_21	0.9210864673738348	24.048429594777645	5.706201011221806
L_D21_18	0.8968554061168813	25.794238171844828	14.456872402700686
B_24h_75	0.8982587064676617	25.787436669569544	7.631596947733563
I_D3_73	0.6559269055061313	33.49749078358305	7.5991372672844415
F_D14_5	0.8018275271273558	16.42950364945913	1.0546875
F_D28_58	0.9423946578758294	20.525076081385752	1.2943782442016323
I_D3_54	0.779020979020979	21.107913178223416	4.535625581335225
D_24h_441	0.7199155524278676	19.69206339104279	1.5765965680164504
G_D7_53	0.8920418627519843	23.9639938509487	1.267576620280309
C_24h_58	0.7722065030845586	27.602868323875974	3.422597312463336
D_24h_241	0.9432844447655516	19.920436244210283	1.5007322431483239
D_24h_446	0.7213304970025141	23.67598848808207	1.6941600345469876
G_D7_74	0.9079088425493654	25.29086941926178	1.3309941435469392
D_24h_297	0.8904973267426611	24.039434612423864	5.968514802303208
H_24h_49	0.9089492357173646	25.208244316637437	1.3716445207874561
G_D7_11	0.9999957614474826	6.708203932499369	31.15204373875914
D_24h_261	0.9203553769477769	23.911033357493075	2.0499440255315506
I_D28_151	0.8109020441332749	21.871038953407126	2.036501624646418
F_D28_17	0.9999270968967013	14.7929438143385	28.048235081925164
K_24h_13	0.9204640254364012	23.203873955224417	2.266298391306295
F_D3_41	0.5463576158940397	26.488349672789123	14.172906436418351
G_D7_87	0.9144286660289898	22.690984359007153	1.2890625
I_D3_22	0.8677783392285666	17.680144049689165	1.381620248736515
J_24h_32	0.8247476204211134	29.009378502213554	6.059851628366201
J_24h_35	0.7221127315727237	25.379955876943416	5.287741018443037
I_D3_126	0.8500637638914192	14.626545452479881	1.0546875
H_24h_15	0.8805377653099031	28.549311551539788	4.928845510503068
L_D3_13	1.0	nan	0.0
G_D7_97	0.8225459151361622	23.712067794215795	2.8076129415728763
F_D28_42	0.9999652438693576	8.129589867712843	28.131102853494852
G_D7_82	0.9088626829187725	24.898576728782643	1.415981950030614
L_D3_22	0.8310138326585695	34.1824924696624	12.104396658116887
D_24h_461	0.9012400354295838	26.17768118759893	2.1512765332834944
D_24h_235	0.8932123593053347	22.22528075924022	2.745790901685933
C_24h_76	0.22889789900479174	22.852622242714386	3.430612773821355
F_D3_55	0.8760746066060027	28.942887480277065	2.1223558917509573
I_D3_162	0.8540443823779703	31.00240993396655	2.109375
L_D3_53	1.0	nan	0.0
B_24h_102	0.7212548185564269	24.382580762156422	3.5660447003210014
L_D3_14	0.9999143812391493	15.08926374841513	19.95183867966105
C_24h_59	0.8695366414722313	24.777748851738092	2.1512765332834944
F_D28_22	0.6062467997951869	25.248176882263298	2.201753229850305
L_D3_73	0.9225762247344981	22.674163087000018	1.3101960805662831
D_24h_399	0.8107609125675854	22.30071130760514	1.6737722879397305
G_D7_108	0.9277999275099674	22.02288758596986	2.109375
D_24h_281	0.8942187277079403	23.92656656760666	5.433760837204514
D_24h_431	0.579520697167756	12.152043187674927	1.8932220025082238
L_D3_78	0.7259841306524921	20.218752469127132	5.496580968543082
F_D3_1	0.7338869118228549	17.91802438737784	3.146653495804114
L_D21_52	0.9999991522894965	3.0	30.067901062701505
I_D3_42	0.8048309780240304	21.666759735770096	2.6256277151259466
J_24h_55	0.8875817778044535	31.57992687563789	1.8676614199815502
L_D21_77	0.9999754163953993	11.245798153148094	27.48515335204001
F_D3_8	0.9999643961588541	12.862667559073964	27.860326899399553
E_D35_128	0.9468543678725377	20.60678379167019	1.195082698498309
G_D7_56	0.9999677870008681	15.1934281365691	27.67263153610102
F_D28_31	0.892148213498015	20.129510742652972	1.0867521674409029
D_24h_409	0.9256608869778489	27.558144730542686	2.633461529794246
F_24h_18	0.9999830457899306	11.882002159090948	27.726919112245977
F_D14_8	0.9999974568684896	5.196152422706632	27.48740167743329
L_D3_80	0.9270116073185127	22.983166182257452	1.6153182131355728
G_D7_98	0.8619473302730128	21.117022156766943	1.2008145428858903
D_24h_268	0.7761329993167844	19.64855920596715	1.690102160373745
H_24h_37	0.9292068990059548	20.06043469687075	2.8149403475306984
L_D21_23	0.9404893044703472	24.056283106238364	1.117897501660483
D_24h_243	0.938396446691596	22.267545703941046	2.167176797918781
D_24h_314	0.9269699883597348	25.842953698704605	2.1923773750628563
G_D7_30	0.7157917856358444	25.4186195311656	1.8192392222179716
B_24h_94	0.8314148925333605	18.445750232332777	4.807544882054534
D_24h_227	0.8971246463995417	27.754397465589747	2.5459641776250503
I_D28_98	0.81239315115331	23.69056946127608	1.9327057620082784
G_D7_92	0.9999991522894965	3.0	27.29714219781933
D_24h_328	0.9253961391703164	23.290839595038154	1.3361430762880522
G_D7_31	0.9999805026584201	8.261020706586956	15.506434919922157
F_D28_21	0.9382690687976335	23.109706690783934	2.2541465697271104
F_D14_56	0.7609611483850834	31.26111143640652	1.4915533665653737
F_D28_18	0.9999525282118056	12.220201853215574	28.331759540007617
H_24h_43	0.9039499529571001	24.233149883799545	2.4044864682050617
G_D7_34	1.0	nan	0.0
F_D28_50	0.9999415079752604	13.761723332542745	28.107660670694496
C_24h_19	0.9368445973233808	21.149773182585268	3.406509809472336
G_D7_54	0.9184621884241656	25.46011159129735	1.9921875
J_24h_29	0.8321616062382955	32.31980002940673	5.345856903729864
F_D3_47	0.9999872843424479	8.198641528210224	26.30670145616714
G_D7_38	0.7231850117096019	13.770457565223525	1.6819570423133583
B_24h_76	0.9999932183159722	8.485281374238571	27.154394580243018
C_24h_65	0.9999889797634549	8.934494283799134	27.01318037666983
I_D3_148	0.9091745228788227	20.02568250045228	1.4542586303895535
F_D28_3	0.9422296549519196	22.576767556799904	2.2265625
I_D28_83	0.7329503210544103	23.748324898708606	3.1748946525337653
L_D3_40	0.6726278322771074	20.876274902768106	4.351744834600112
I_D3_74	0.8771841397849462	28.67970712201724	2.112627700467181
I_D28_22	0.25881901840490795	18.45837226502972	2.7054835267066863
L_D21_19	0.8353769893034176	21.81184143484874	1.8932220025082238
D_24h_383	0.7633466135458168	15.05248083214971	3.406509809472336
D_24h_436	0.7749166357910338	27.604852596672597	8.677415881857845
D_24h_237	0.928091696603429	24.327154051791926	1.3412722432335467
J_24h_60	0.9223385216118011	22.155216679071426	1.8528970665049098
K_24h_8	0.8927656084475276	26.03389240160741	3.20502992136969
C_24h_70	0.9124933874096279	24.70541486817614	2.0765677906253144
B_24h_101	0.9039338548811686	23.422947395317827	2.4469468380259105
B_24h_118	0.851200713421237	29.253926762733553	6.429312527036814
B_24h_114	0.9271904264482196	25.99441650367245	1.0676289350559727
D_24h_403	0.9387305665521852	21.36119479012861	1.7302527023711016
B_24h_105	0.947582993593477	21.786681423468597	1.7262796714050275
K_24h_15	0.9087669140540858	25.84539387567979	2.320194125768359
L_D3_61	0.9121612541993281	22.261124026161	1.602514960684845
F_D3_11	0.8604381625441696	28.581538145699678	1.9644204626062747
L_D21_22	0.9387726410010075	23.831370893192272	1.4495293215062086
F_D3_45	0.6275771899829026	18.52228857522017	2.915591087021421
D_24h_388	0.7936675230002416	29.929203267027876	1.7578125
L_D3_26	0.4630338173435681	21.895618887580813	3.0242549766946736
G_D7_52	0.9146261036059994	25.26207537751691	4.761621012635167
K_24h_2	0.8559365667799402	17.04147284924808	1.0546875
I_D3_44	0.8278698366954851	21.22639062402899	3.4940745740333377
L_D3_2	0.9999991522894965	3.0	22.76878034499076
F_D3_3	0.9037619426751592	23.164002533918655	1.8305272677906221
F_D14_52	0.9362700167142934	22.23332446041028	1.2234734190129553
F_24h_48	1.0	nan	0.0
D_24h_301	0.7219847328244274	19.635548433873872	2.6876589705889957
J_24h_31	0.818785369558294	30.899122863761825	6.0325957857345704
K_24h_17	0.9211059907834102	23.278315032436623	2.562095051844779
G_D7_79	0.784507622579316	17.413470744377708	1.4111243647022222
L_D3_49	1.0	nan	0.0
L_D3_1	0.8958699772296532	22.65599993074831	1.9921875
I_D28_160	0.5807833537331701	29.527483765784755	4.116601891464914
F_D28_2	0.9307674254869749	24.177143893383207	2.633461529794246
K_24h_7	0.8811562604399276	28.0849243750973	5.504071202726896
L_D3_76	0.9007729266764153	24.490593871220057	3.1618916163825097
H_24h_26	0.9151190164792048	24.431096727613877	4.919084030112974
A_2h_20	0.9999847412109375	9.575074968974631	27.08451332064887
L_D3_63	0.6716493797030709	31.289934403883997	2.109375
D_24h_415	0.6044079193126635	22.757456424353137	3.533159398050313
F_24h_50	1.0	nan	0.0
L_D3_18	0.9187320060322635	22.499282454971205	11.76611521638116
B_24h_97	0.8851153223335814	23.91824421152589	1.9644204626062747
D_24h_289	0.9254731634355404	25.350216422491933	1.939798284052365
G_D7_65	0.9158940597348474	22.591814010380528	1.1777197993501043
D_24h_430	0.7074866310160428	21.10576039116819	3.464471601350269
F_24h_26	0.8324751526763262	18.109129021656305	1.6778696558526978
D_24h_357	0.8411827113796762	19.85122099708394	3.986097973053504
I_D3_8	0.9322345991868881	20.610861251719705	1.1055446639128832
D_24h_435	0.8333117639446098	17.570310799860483	2.34375
D_24h_410	0.9324258209341814	22.76228944230428	1.950388708253114
D_24h_416	0.917691981332202	29.315478761415545	2.601984763028264
D_24h_392	0.7505724566568531	28.991214683757107	1.8932220025082238
C_24h_25	0.9400856359547793	23.433225332124717	2.217291554112246
K_24h_18	0.857809537698702	19.910423563439135	1.2566959329801102
L_D21_53	0.999955071343316	17.659651654175224	30.22574368075478
C_24h_14	0.9150213260953858	24.797646544722866	5.729018700740774
D_24h_370	0.8622068914902206	22.127444121622197	1.4304557362187933
D_24h_364	0.903238017128527	31.251649169976872	3.168399804983385
D_24h_389	1.0	nan	0.0
I_D3_88	0.9237387711784103	21.03686610015122	1.415981950030614
D_24h_423	0.8975338659256686	24.62181756505978	2.877663083861408
I_D28_68	0.8496414614713359	23.851257163509434	2.251098364722486
C_24h_49	0.9121185664700496	22.746878160700334	1.2621480016721494
C_24h_57	0.920430757278201	24.595536081380818	6.680715381440262
H_24h_45	0.9040263266737398	24.466326263959843	1.5765965680164504
C_24h_9	0.9169712793733682	23.887492565927445	1.6572815184059708
H_24h_41	0.8275666074600355	17.410086676611918	2.115875400617319
D_24h_338	0.30414746543778803	11.092392217086159	1.7262796714050275
I_D28_126	0.22635370671624447	16.875355545470143	2.5459641776250503
J_24h_49	0.9140579972664548	22.924575020202077	2.102854505264808
F_24h_44	1.0	nan	0.0
F_D14_25	0.9223601051806062	24.14020309306381	1.527938063719371
C_24h_2	0.9397702576839491	20.853777639596597	1.4304557362187933
F_24h_4	0.8877339774001552	29.123179051365067	3.2875219076028603
H_24h_12	0.8068427890861845	17.386038269150163	2.109375
F_D14_43	0.9228138739618954	20.494319797567005	2.115875400617319
D_24h_271	0.9029937406180077	26.197256833325422	1.8932220025082238
A_2h_7	1.0	nan	0.0
L_D21_13	0.9998753865559896	20.035159180065587	27.178658988157075
D_24h_432	0.7935110081112399	19.70253806337204	2.4581457378987928
F_D28_1	0.9999788072374132	11.639863390653964	28.617273878862264
B_24h_100	0.8832943605940052	25.024082134143924	2.559413632950182
E_D35_132	0.6741331696839521	25.950778535034253	2.3612626968292836
G_D7_21	0.9053521668108004	24.8177427634489	1.9539060938124686
I_D3_139	0.8587160555625079	15.456807197384192	16.097399844020813
A_24h_23	1.0	nan	0.0
D_24h_393	0.6035805626598465	16.381011200176342	5.9512330901224795
B_24h_119	0.8748117874811787	26.653426743882342	4.666947129314034
L_D3_65	0.9999737209743924	13.077306894074319	18.127735852248794
H_24h_18	0.8278796684804365	31.100608928883492	6.304208276396609
F_D28_5	0.7072192513368984	16.299439494004144	1.117897501660483
L_D3_58	1.0	nan	0.0
K_24h_11	0.9041149157117043	25.58034491044705	3.0151594524067047
I_D3_17	0.6104491292392301	14.117597848972077	1.415981950030614
L_D21_45	0.9998414781358507	31.458973893382304	31.88576909073721
L_D21_16	1.0	nan	0.0
G_D7_43	0.9089228493961055	21.155182872170997	1.9713988876477408
I_D28_159	0.001075268817204301	14.69785298308416	5.855858319679212
F_24h_7	0.0	13.035808011981429	5.9141966629432225
G_D7_69	0.9999915228949653	7.36169599353536	27.850959846214792
D_24h_263	0.8134826377106662	19.23650802696672	2.2993847894939745
C_24h_44	0.6261989226120089	23.735019793534565	5.7230228658163025
D_24h_265	0.7786407766990291	25.62453587577973	6.273636944214456
H_24h_28	0.8195946871148843	18.271316094220797	2.311298780076096
B_24h_84	0.5073825503355704	18.522182076292093	1.8565991622368976
D_24h_368	0.8813928807044717	27.098080580762293	2.559413632950182
F_24h_43	0.9277255853501731	22.2703086905404	2.141679712792625
I_D28_82	0.3226794513250766	25.001362771185388	4.607719512032227
H_24h_55	0.9212337411028286	23.167584429904277	2.540564459610797
I_D28_73	0.3564930520843747	24.35891886971787	3.8671875
F_D3_13	0.897994214692139	27.399362153907852	2.311298780076096
H_24h_40	0.8759333490528963	29.05323363305657	6.124098108025275
D_24h_239	0.8981610740568395	28.98784349497049	6.327039837512385
D_24h_425	0.8373581611870817	16.965732026485785	0.9447958298787362
D_24h_254	0.7647301194890812	20.02986608107201	3.3021100320950088
I_D3_40	0.7331309829558721	16.874105993224763	1.2065191571469143
J_24h_43	0.8862550075977345	25.256346413939294	3.515625
I_D28_65	0.7746682054241201	21.47792274240538	2.831963900061228
I_D3_38	0.7327736416917472	21.21209920244255	2.483158605517628
B_24h_83	0.7096774193548387	23.733237035398037	1.5098553195381008
A_24h_33	1.0	nan	0.0
F_24h_15	0.8577133560124242	24.68242364368224	1.8895916597574725
I_D28_104	0.8163388523790726	21.451696617184876	2.3612626968292836
I_D3_160	0.8113646949231486	17.064246532711977	1.171875
L_D3_71	0.86097453107521	29.56012216429265	2.42722443482906
L_D3_67	1.0	nan	0.0
F_24h_59	0.9000067761389561	24.584586693016075	1.8676614199815502
I_D3_98	0.8983646580935744	21.52170726780902	1.6655473129162377
C_24h_42	0.9431170438239669	20.724899978840227	1.396450229040584
L_D3_60	0.8502938651522155	30.059256041832363	12.30022240414401
F_D3_59	0.8970284475530196	22.00089446204262	2.745790901685933
L_D21_48	0.9522917021639121	20.82040953188234	2.308326047295962
B_24h_99	0.9054875363340086	21.73207267848812	1.773368666065026
D_24h_288	0.7095877225816801	18.518762804104174	2.5701225233743723
J_24h_36	0.8911141872588578	26.37895265641811	2.109375
L_D3_64	0.8836996209859918	26.433457288809446	2.7657243096576436
D_24h_414	0.25500474490487596	23.154069419468776	8.09018230973119
D_24h_362	0.8886264534883721	16.52711225885522	1.2566959329801102
F_24h_47	1.0	nan	0.0
D_24h_440	0.7849988353133007	20.35042315319985	1.0546875
I_D3_48	0.8012999071494893	16.181067230255973	1.154163023647981
H_24h_8	0.8397154662009626	23.784946936980123	3.430612773821355
H_24h_19	0.9098080861715846	25.7994080234771	2.3930364675775944
F_24h_65	0.9999881320529513	11.224972160321824	26.600788121988746
F_D28_27	1.0	nan	0.0
E_D35_156	0.885077084268822	24.500045387372325	2.046591702723396
F_D14_9	0.9999254014756944	21.311482355188065	31.772727701378386
F_D28_43	0.936784215897494	20.10672296602733	1.602514960684845
I_D3_159	0.6578652942492728	18.03650111922624	1.415981950030614
A_2h_51	1.0	nan	0.0
F_24h_32	0.8917224917224917	24.753213695278703	2.1061172760482143
G_D7_70	0.8716245561147588	24.274650635874394	15.845899447392533
D_24h_373	0.8712918755868075	30.22104207693905	2.4130383142938285
I_D28_17	0.551958224543081	22.34734097758084	3.3021100320950088
F_D3_52	0.8936048468529115	22.256402007950665	2.398768299663131
B_24h_85	0.9128509764188261	22.47153565325605	1.88595432883958
L_D3_55	0.9395479054334301	21.494337624224364	2.154465973927762
F_24h_46	0.9051695850610029	21.235375594559162	1.2729820888125252
J_24h_27	0.847294066507281	29.214849204440508	1.7421174313263874
G_D7_48	1.0	nan	0.0
J_24h_56	0.908230869376537	25.367701305458638	8.828816344611264
D_24h_449	0.7959069767441861	19.240527054609363	1.2121969257174143
L_D3_17	0.9981401231553819	36.196542048085355	33.291357950077014
H_24h_31	0.9137012082118178	22.156191405870285	2.633461529794246
L_D21_3	0.796032054485222	29.322195517588426	2.527014685880604
C_24h_26	0.9084504573972171	25.154156963891168	2.3290554977756006
L_D21_40	0.4411764705882353	18.0764582823329	3.4485794459911316
D_24h_277	0.9400164954637474	22.718455892797806	1.0546875
C_24h_73	0.9343294930494719	23.48245017075935	2.167176797918781
D_24h_348	0.888077296472655	25.919297623399906	1.527938063719371
I_D28_87	0.623339554286969	24.026205963924603	2.2723499331639045
B_24h_82	0.8865958725706271	17.212813416751988	1.1361749665819523
D_24h_419	0.937706570230173	25.0085049091793	1.7926240477474635
H_24h_11	0.7969485903814262	21.873108535437478	1.4111243647022222
E_D35_71	0.9303691793952137	20.42572119581931	2.4044864682050617
F_D3_50	1.0	nan	0.0
C_24h_39	0.8763294775250369	16.420284094079584	1.0867521674409029
L_D21_65	0.9999889797634549	8.039350950672995	26.016152866266324
F_24h_58	0.9363489287990456	23.683364287916586	1.3666293503543674
L_D3_42	0.9171836757925892	22.30894999761736	1.351472179062984
L_D3_31	0.8942726898334209	23.400492595235722	2.7282297015990977
F_D14_44	1.0	nan	0.0
F_D14_24	0.7728506787330317	14.970128907521536	1.2290728689493964
D_24h_315	0.9044419337575073	30.571108225056506	2.311298780076096
D_24h_455	0.8956304507172882	27.57564359464799	6.278013391865097
D_24h_242	0.8945536801809639	23.531209746654742	1.9112702848007919
I_D28_97	0.8448763476300848	26.223917624434147	2.1923773750628563
K_24h_5	0.8669674065664864	21.731285392502706	2.005926886948089
F_D28_11	0.8969972836061963	26.52605764267844	3.20502992136969
D_24h_306	0.6247371583057976	47.145414143317744	3.32696942966681
A_2h_52	1.0	nan	0.0
L_D21_76	0.9395493767976989	23.90117062701748	1.0804153660890101
I_D28_86	0.0	15.738850329447098	5.345856903729864
F_D3_67	0.9214929214929215	22.801566588868326	1.396450229040584
D_24h_218	0.8544731846226863	23.11201059238687	2.141679712792625
F_D28_26	0.4267241379310345	18.042177043049385	4.297762692396621
H_24h_54	0.8250065005014673	27.290143584432705	5.418575635170418
I_D3_110	0.5379876796714579	38.65854662238507	2.6722861525761044
H_24h_6	0.9211173184357542	22.61502203966567	2.44132812374996
C_24h_32	0.880971099720117	28.260950225907962	5.857030781062406
F_24h_55	0.8981572257024643	25.358249821756367	2.9784996157356645
I_D28_47	0.5638838475499093	31.3016136227359	2.7357697335770514
F_D28_60	0.9409387719246874	19.59888705512406	1.2290728689493964
L_D21_17	0.9992412990993924	27.129099151657687	31.30683308563104
L_D21_49	0.9999813503689237	7.922011389969716	26.489041347761862
D_24h_363	0.9061679267807401	23.52727724758515	3.484234862652775
I_D28_42	0.5746060407091267	19.23660167160552	4.131586538391608
A_2h_27	0.9999906751844618	7.915770493635308	26.44701457779545
H_24h_34	0.9115091140313692	22.862477521119533	2.086464118917757
L_D3_51	0.9304797134636839	22.262072783332098	2.036501624646418
I_D28_88	0.8340085021255313	26.767702271003298	2.1798135044224543
I_D28_18	0.699723273281753	21.269860779739272	2.4748490721026806
E_D35_120	0.9999016655815972	15.32710347108216	28.608634701645368
D_24h_451	0.8848249462125234	26.03045615667227	5.9130355366607175
L_D21_63	0.6800971567366767	29.656056790315912	2.238864043891734
B_24h_107	0.8464880142363655	25.655644184490765	3.6797621409627146
D_24h_377	0.7032905744562187	29.005354062686294	2.346677858730561
B_24h_121	0.7720938932011596	18.69650748448603	1.5765965680164504
C_24h_18	0.9408760165501499	24.049317786218026	1.5098553195381008
L_D21_83	0.89009719678828	24.020566849637998	2.4969463772651386
L_D3_43	0.9224449778559113	24.137020373837974	2.036501624646418
I_D3_92	0.9105299886142432	22.38536198626042	2.109375
F_D14_47	0.9999923706054688	9.0	26.820581032008448
J_24h_2	0.8215984867302291	31.000339960361917	6.503642308833566
D_24h_351	0.4365361803084223	17.701702029158405	1.5634762575148047
L_D21_32	1.0	nan	0.0
I_D3_21	0.8898482049634567	22.364485612835566	3.1640625
I_D28_162	0.8192294203116388	25.80795210134884	2.109375
J_24h_5	0.9081596188207266	27.128837725515766	2.1640060913225847
D_24h_316	0.6298296634815123	23.17693872379309	1.9644204626062747
F_D14_58	0.9160985715318093	23.15219550797537	2.079871798745959
L_D3_59	0.925017844989293	24.016621958818195	12.709847448650544
F_D28_25	0.9282859158241241	23.81495926482997	1.8267723361078003
L_D3_54	0.9307961683126124	21.768588832011122	1.40625
A_2h_48	0.9999847412109375	10.33507552019967	27.273234969528733
L_D21_62	0.9212105052659645	25.173019851514603	1.0611779458754786
F_D14_21	0.9149453219927096	27.017221304003698	2.1640060913225847
D_24h_321	0.9237191546626753	21.32759768005438	5.007623582630038
D_24h_275	0.8819922648806716	27.39958579001441	13.161048430910862
A_2h_37	0.999983893500434	8.568177504189887	27.766761460281742
D_24h_379	0.8436132527609919	25.250490322371952	4.18114752536983
L_D21_29	0.8913814249080165	22.408161311122488	2.005926886948089
L_D3_52	0.999983893500434	11.504119073241181	30.742013778098734
F_D3_5	0.5409582689335394	19.412358582520234	2.4044864682050617
H_24h_42	0.8902905088934226	22.517385716910805	5.804035545487403
J_24h_39	0.932025711054098	21.723050070833654	2.2723499331639045
I_D3_97	0.9210573263558516	23.073912623582714	1.0546875
L_D21_66	0.92538961527844	23.329291339264408	1.1361749665819523
B_24h_123	0.7424273978942497	38.21927683423228	6.085857268405681
F_D14_29	0.9295400290404351	22.346239029402174	1.0804153660890101
A_24h_24	1.0	nan	0.0
G_D7_107	0.9040863966344304	24.2716828694385	1.9644204626062747
D_24h_350	0.9098945366044703	22.826516005308644	1.8528970665049098
B_24h_120	0.8851846081944228	20.94465911118235	1.8968453972154664
G_D7_100	0.8415459591173684	25.643501978270393	1.7617144193405752
J_24h_9	0.8577109919706009	24.214435253234853	2.0765677906253144
F_D14_13	0.9079601435545351	25.566764552330564	1.7102952561710654
F_D28_53	0.9138163059324885	24.012043583361645	2.5242960033442987
B_24h_89	0.8880441083296262	23.989876528722153	5.391898626715941
I_D3_83	0.8838981676666127	23.21886528620738	4.21875
C_24h_47	0.8716488034062546	27.720907064109344	5.317524049002388
J_24h_59	0.8951743592821559	25.13250988485477	3.7298040147280194
A_24h_42	1.0	nan	0.0
D_24h_273	0.92530636794226	22.073668025385274	2.1512765332834944
D_24h_412	0.8864287131800528	31.642134279685646	6.049645077722019
L_D21_47	0.9146761631778569	23.903284950963638	1.6655473129162377
L_D21_58	1.0	nan	0.0
F_D3_2	0.9173187968023379	22.20000254767439	1.2943782442016323
I_D3_71	0.7757583052479537	23.3873494878948	2.167176797918781
F_D3_60	0.9150287039501197	23.113476973506753	1.9112702848007919
J_24h_37	0.9014707581584985	22.82270769318901	5.033608967558092
L_D21_54	0.9412060175302007	21.842275873640254	1.0804153660890101
H_24h_17	0.8707566707686767	25.986443029094474	2.5701225233743723
H_24h_7	0.7163139773298773	25.31196978576389	5.428703822765845
A_2h_9	1.0	nan	0.0
F_24h_2	0.9076746087848421	25.525484951168146	1.8305272677906221
A_2h_8	1.0	nan	0.0
D_24h_452	0.8699022386764621	23.053653297560277	1.4683551663447267
D_24h_292	0.7571115973741794	17.009407951123304	1.0546875
D_24h_386	0.6971112999150383	22.613685216273492	1.6819570423133583
D_24h_313	0.8237354085603112	17.534005781181648	1.0676289350559727
A_24h_11	0.9999152289496528	20.97620135908287	31.16636758208628
D_24h_456	0.9074966274812103	25.788507526404317	1.9818204521821596
L_D3_9	0.8671973565635326	24.173409095286686	10.71544967868387
C_24h_27	0.8862393387848413	28.746141404163435	2.720668773338414
F_D3_4	0.8593574861789236	27.045567730573147	1.8932220025082238
L_D21_73	0.9260870869969691	23.309515995486446	1.8565991622368976
I_D3_149	0.880835799010238	23.32464474130764	1.6655473129162377
A_24h_15	1.0	nan	0.0
C_24h_54	0.905577600867572	23.99367259524988	5.226352293979162
I_D28_139	0.3529228855721393	36.59367927206591	2.141679712792625
D_24h_291	0.8952651293456632	26.480541262538612	12.071450189101919
B_24h_71	0.9198267326732673	25.406465752769897	3.1748946525337653
K_24h_19	0.9258472372858693	23.37488601605824	2.3023690669205275
D_24h_236	0.9375842052909253	22.36080019296568	2.4385139117208765
L_D21_71	0.777699588332571	20.309556401456025	2.612519157375932
C_24h_31	0.8685672133992883	22.51127097404145	2.2571906583115107
C_24h_13	0.9083086244682222	24.08655047839575	1.8528970665049098
D_24h_358	0.7855670103092783	19.979795909674763	2.2904086272295388
D_24h_295	0.893071026926535	28.800112647874023	5.79930142108998
L_D3_75	0.9999991522894965	3.0	26.995381278129088
D_24h_280	0.8682226996322324	23.797558278073282	3.478317674919335
K_24h_14	0.8641237395628963	26.96355620245654	3.558334324380229
F_D3_9	1.0	nan	0.0
C_24h_66	0.6517059361269205	36.89322467723137	8.25652263459775
F_D3_22	0.6845525997581621	25.768259989417086	3.498002708577961
E_D35_3	0.8786176189971378	20.592853473245388	1.6655473129162377
D_24h_274	0.8229395173926669	14.891722804539041	1.415981950030614
L_D3_19	0.8253366684352813	26.39335071832944	10.762764383185612
F_D14_17	0.9999415079752604	13.41748543855904	28.175248082176445
D_24h_353	0.8154152163102933	29.20052363971346	3.293781872473874
E_D35_140	0.630787495053423	28.845506516306536	3.6062537234599494
D_24h_309	0.8000487388814427	18.614741649634247	2.604622355964008
G_D7_45	0.8984679985565726	22.399040135579547	2.217291554112246
L_D21_21	0.9395771319851475	22.90329479589257	1.2729820888125252
C_24h_75	0.8069547430324725	17.82808885051325	2.5486597465935406
F_24h_49	0.9178931639895406	23.788880401379494	1.9921875
G_D7_85	0.922596685082873	24.712584997136364	1.2290728689493964
L_D21_44	0.9357922341595466	22.502139476942276	1.6280207800136488
D_24h_232	0.9085157454655285	30.145272356509594	5.967364245222194
B_24h_112	0.8284533094659677	31.84297283818297	4.807544882054534
C_24h_6	0.6086105675146771	20.352123020870916	1.2943782442016323
K_24h_16	0.7208367805223969	37.742747325659245	6.965513016428241
J_24h_44	0.9315186293803437	23.568997928976327	2.1735043348818057
F_24h_17	0.9999287923177084	12.837938754635188	28.320123921785946
E_D35_131	0.5112107623318386	23.325679580043985	3.5234288386811503
I_D28_44	0.6610023396133481	19.541471102396166	3.7518306078708097
D_24h_310	0.8198427245314255	22.712984231041254	2.34375
G_D7_28	0.40035782539747083	22.21085749744899	7.364187817202332
B_24h_68	0.8977408291082613	29.954617063735675	5.19340307956883
L_D21_57	0.9000467890981402	23.772136333518432	1.7022467632422598
D_24h_255	0.8790969225485658	27.71783467810236	6.364910444062627
B_24h_116	0.8972544052453153	25.225249417534677	1.950388708253114
L_D3_47	0.8942785342761966	23.769571874231893	2.05329087514866
C_24h_34	0.9235201453244966	24.30674080315822	2.086464118917757
B_24h_115	0.9002013873349742	26.06255572464872	2.0161699844631156
D_24h_334	0.8720262510254306	18.89407449454523	2.251098364722486
D_24h_457	0.7410119501652682	20.26251070755998	3.610059797050632
D_24h_299	0.7641875220303137	19.276925348604873	2.109375
D_24h_276	0.5116279069767442	21.11809607167434	7.55564077491322
I_D3_65	0.8142815377868733	29.10104943873663	1.939798284052365
H_24h_27	0.8242399928679682	30.077388037985674	7.428245621128349
I_D28_110	0.781992297992707	22.48752230355209	2.540564459610797
H_24h_33	0.7453655642888922	18.089595190623772	1.2729820888125252
C_24h_60	0.8718480515227596	24.663382619781476	1.267576620280309
G_D7_24	0.8743789921930447	27.763516339004553	2.1352578701119453
C_24h_16	0.8850155624722099	27.671437990070874	7.497252914870303
L_D3_74	0.9119045399459308	23.106846052711276	13.951712029521234
F_D28_24	0.6123778501628665	15.075635277656867	1.7262796714050275
I_D28_12	0.836703431372549	20.398558588460343	1.486942680521428
H_24h_47	0.8551217521425656	23.611208255991663	9.856994438238704
I_D3_141	0.9151432367194955	21.73998078075678	1.4495293215062086
G_D7_61	0.9999974568684896	5.196152422706632	26.53126035225063
I_D3_134	0.8191512513601741	23.03181888801521	1.8528970665049098
F_D28_8	0.9999381171332465	11.45332190232865	27.22258310230164
F_D14_59	0.9276991035468364	22.31703497568077	1.1055446639128832
B_24h_87	0.6289350301406564	20.30971697699789	1.4589726091393045
H_24h_23	0.8889238218002327	27.680269946464534	4.9246643881525065
F_D3_27	0.9999821980794271	8.76456264162906	27.472409365892673
D_24h_345	0.8899252482427759	24.51566023193355	4.354899416264542
D_24h_406	0.8114570789609495	19.040235109286993	1.425647468038645
F_D3_46	0.9000136780194228	19.872197558376374	1.3412722432335467
D_24h_442	0.9072496180681335	25.43322114125358	5.4400754945789815
I_D3_47	0.8599170270985965	18.908762102456723	2.483158605517628
B_24h_73	0.8988016144054641	24.900919404898694	5.329132969172846
B_24h_67	0.9075810678538726	25.698249208360814	2.251098364722486
F_D3_44	0.9999872843424479	7.407407407407407	27.429636321513065
F_D14_27	0.9999940660264757	7.937253933193771	27.541057108617967
H_24h_32	0.8829481430378291	24.951029584918683	2.430051721093092
I_D3_82	0.7322312309150258	22.70520015375979	2.1735043348818057
D_24h_365	0.8940270975128809	24.708871887514807	1.5324254098385182
I_D28_21	0.7958671051609395	21.963007091420277	2.44132812374996
D_24h_361	0.9048825482720453	22.93780340538864	1.9220179062722726
I_D3_43	0.9270766756695462	17.971537132649626	2.036501624646418
I_D3_96	0.8883267076255873	15.341793227072138	0.5975413492491545
A_2h_47	0.9999940660264757	6.651835354264785	27.113145901279374
A_24h_4	0.9999923706054688	7.858914441495733	25.047988609835272
B_24h_77	0.832463768115942	18.640582593022103	2.109375
L_D21_60	0.8630076079438791	25.03870407748219	1.9644204626062747
J_24h_18	0.9216663118302463	21.19125702738961	2.882431377245823
C_24h_41	0.8264072272411397	27.215446355601184	7.649570587672308
G_D7_57	0.916192945713241	24.020927766361748	2.109375
F_D3_20	0.7975728693339245	39.63315991091672	2.046591702723396
L_D21_9	0.9496212036058719	22.557711912142278	1.5765965680164504
I_D3_18	0.8937311104611485	17.4945317250112	1.7926240477474635
D_24h_318	0.532258064516129	12.290322017346654	4.0238167297006395
C_24h_40	0.8927419025446228	24.38793953936252	1.640625
I_D3_114	0.8158143939393939	15.978008963567376	0.8203125
G_D7_44	0.9304724468591172	22.705159597924457	1.482317653203928
J_24h_53	0.8164112703905091	29.51587028890093	6.2076199866323565
F_D14_3	0.9296188990416759	22.35605518647622	1.4915533665653737
F_D3_21	0.9113205762743923	25.004947339082225	2.3554395987002086
H_24h_44	0.7888103289271442	19.48810540133008	1.0867521674409029
G_D7_99	0.8777673613615057	22.904777390968086	2.1923773750628563
C_24h_56	0.8223621446288876	19.6914373244635	1.0867521674409029
C_24h_38	0.9273078700785747	25.169584330916187	1.6614195561044327
F_24h_29	0.9394259352512142	23.0025090253859	1.3412722432335467
L_D3_45	1.0	nan	0.0
C_24h_11	0.8711180965801312	23.837768848384993	2.9413829057838594
I_D28_40	0.043581381559442633	22.275472021882827	4.093183405446792
F_D3_7	1.0	nan	0.0
F_24h_27	0.999985588921441	9.912186527359736	27.36321851572038
G_D7_13	0.9290556518997319	23.32212138833223	1.9433348380988673
D_24h_307	0.86258237734928	18.145057270607047	1.0611779458754786
F_24h_25	0.9446359327875915	23.146012964141335	1.4542586303895535
D_24h_247	0.9355134614502592	23.286482292023862	2.8919443779499376
B_24h_86	0.296	11.55280492039053	1.4304557362187933
L_D3_66	0.9274632983952942	22.412714844330804	1.8528970665049098
L_D21_75	0.9999788072374132	13.622009061228725	31.45867825417972
H_24h_57	0.9366655887651869	22.235114781398913	1.4542586303895535
D_24h_337	0.8841624768457264	24.896141771797982	3.2327611462813413
D_24h_402	0.7429068205168735	19.94292001002825	2.4748490721026806
C_24h_53	0.9247640614762107	22.011745727124513	1.6489742905629243
G_D7_58	0.8567656765676568	21.857166631154794	1.4589726091393045
G_D7_29	0.9999771118164062	12.344932762082466	30.016703723783632
K_24h_1	0.8434504792332268	17.817648734532394	16.523853053285194
F_D28_4	0.8420175844516428	31.97298693535719	2.4748490721026806
B_24h_90	0.8693018807778132	21.979963577677538	2.3320018057186407
G_D7_72	0.9182600696497799	24.066732511748963	1.939798284052365
B_24h_80	1.0	nan	0.0
D_24h_234	0.8851480006924008	25.888172284293425	6.770557887025449
D_24h_267	0.9371462941192553	21.41176979466978	2.2234764798058917
G_D7_78	0.9999991522894965	3.0	32.15382416141391
I_D28_43	0.8197498049865657	19.202655924333623	2.636067627937967
F_D3_43	0.86843853820598	25.527013038260304	2.251098364722486
L_D3_57	0.9106459938584428	24.27382187358281	2.109375
F_24h_42	1.0	nan	0.0
F_24h_53	0.8562965734418359	26.215874704613654	6.068909707605024
C_24h_3	0.4721475220898963	19.793372889532233	1.8565991622368976
F_D28_20	0.9040773434216057	22.165911866108594	2.3612626968292836
F_24h_22	0.6539268750690379	25.510781808565337	7.451319061865406
C_24h_52	0.8313148788927336	17.181916182703592	2.2541465697271104
I_D28_79	0.8383238292038387	22.346272799052183	2.1320396951554983
D_24h_300	0.9163215293999627	27.321910791218784	5.307183691042619
F_D28_52	0.9097339442167028	24.59031199430171	2.2541465697271104
I_D28_70	0.9015579654803727	26.93093733736099	1.7421174313263874
B_24h_70	0.9177250989869903	25.56598039448024	5.695360725104469
B_24h_74	0.6377049180327868	17.03837113482871	1.3101960805662831
D_24h_450	0.8463291663788935	21.533665551251502	1.9433348380988673
D_24h_424	0.7423910881241297	19.08446051345995	2.3583529450193095
I_D28_54	0.7453874538745388	20.42206291995372	5.034972904439258
D_24h_384	0.7838997030682943	15.60670874997744	1.0611779458754786
F_D3_24	0.7420367877972185	15.61372038086931	2.22964424887974
F_D14_7	0.9999627007378472	8.296467659488357	27.15970427182175
G_D7_47	1.0	nan	0.0
L_D3_44	0.9294026377036463	21.488063279848358	2.483158605517628
C_24h_22	0.5461470448207849	39.363528850188175	7.73615036442141
F_D28_67	0.9490023363858527	22.535338603197363	1.0546875
A_2h_30	1.0	nan	0.0
F_24h_52	0.8584765187130883	25.88211033521266	2.8076129415728763
B_24h_113	0.9291991920956384	25.398311350961208	1.40625
D_24h_445	0.8395248925954005	17.323291349226825	1.2290728689493964
D_24h_413	0.9282328687470266	23.968698602647784	2.251098364722486
C_24h_1	0.9292550856139324	21.352760615441213	1.7887895534148923
D_24h_233	0.9284560143626571	25.3070537656888	2.266298391306295
L_D3_72	1.0	nan	0.0
F_24h_30	0.8895874263261296	21.12568957064318	3.1291476381606302
I_D3_132	0.9036407237846087	20.789935526845067	1.9818204521821596
I_D28_80	0.2345605700712589	18.25497190366659	3.5660447003210014
L_D3_70	0.6613910870470637	23.67467719337998	6.0325957857345704
F_D28_32	0.932	21.453560247816508	1.8528970665049098
A_2h_6	0.7910617705664674	19.956857913280178	8.007431393370238
A_24h_31	0.9999881320529513	7.699607172920184	26.1666855862624
H_24h_39	0.8887519627914373	25.97156713565608	3.604349179506961
D_24h_447	0.8237700261333939	22.72969461140118	2.2571906583115107
D_24h_444	1.0	nan	0.0
L_D21_26	0.8824442965357675	26.62744565576477	13.801284862909956
D_24h_286	0.6403110823071938	16.082425972076855	1.8932220025082238
H_24h_25	0.8454465167021663	27.379101524266055	2.2571906583115107
I_D28_134	0.4141234432735733	28.349946572636764	2.1735043348818057
B_24h_111	0.8941201917877357	29.017469647530362	8.588332809644648
F_24h_13	0.8763211678832117	28.817766366334833	2.996885590440099
G_D7_19	0.8821831125173027	22.024378747331927	2.115875400617319
F_24h_20	0.8882503501231468	25.10211257982549	1.8528970665049098
D_24h_404	0.8827391043862892	24.84886718900414	7.012670765801803
L_D21_12	0.9999991522894965	3.0	24.829097241426613
F_24h_31	0.8865854479369994	20.713869025359003	4.158092577939884
D_24h_367	0.8312111341427302	16.68429193311277	2.109375
L_D3_39	0.927959116386416	21.939697250521267	1.2457202124298419
D_24h_428	0.9134518689689112	22.5937270774465	2.217291554112246
K_24h_12	0.8243740795287187	29.7438552249392	6.430380430462007
D_24h_262	0.8690740852009854	29.66505708814375	6.615646957627708
I_D28_149	0.7923598649593966	20.900186167305147	2.540564459610797
I_D3_20	0.8657033727298934	24.898490018526992	1.6982082124440747
H_24h_52	0.8715942257631932	24.494516183846137	2.3320018057186407
F_D14_42	1.0	nan	0.0
H_24h_9	0.8080652231086175	34.168728761194906	6.6796875
D_24h_269	0.842275255697111	17.23385904089886	1.117897501660483
F_D28_56	0.8114150812387169	30.45966011096368	2.1255887281894985
L_D21_51	0.9054464576326353	28.979336012185417	2.046591702723396
D_24h_418	0.8883763499908475	21.39090184063275	2.266298391306295
C_24h_61	0.8861470593303579	26.570024247247254	5.860546757835931
C_24h_64	0.9227378791807104	25.89188435895333	2.0161699844631156
G_D7_20	1.0	nan	0.0
D_24h_244	0.8850937441989976	17.613087787953276	1.154163023647981
H_24h_24	0.8682777319344571	26.487822311877512	2.1384712020579677
J_24h_4	0.9062544808006653	23.975553111736822	1.4915533665653737
D_24h_429	0.7811447811447811	19.998998817871293	1.3666293503543674
I_D28_74	0.7133454318914381	31.44516055826646	3.32696942966681
F_24h_8	0.0	9.9498743710662	6.463397921783286
F_D3_48	0.9999304877387153	12.978020355419352	28.41887482447295
D_24h_434	0.904754035145706	27.060959597183597	2.201753229850305
I_D28_71	0.4189327705758215	21.803316693829174	4.131586538391608
L_D21_2	0.9999991522894965	3.0	31.16945185600649
C_24h_7	0.7521352623322294	35.19034694254216	5.8617182814374065
F_24h_24	0.73950233281493	16.634148616210254	1.1777197993501043
F_D28_13	0.8476923397776804	30.049403157898134	4.806116403377315
E_D35_6	0.9182504416724664	23.70302120508833	2.5701225233743723
F_D14_50	1.0	nan	0.0
L_D3_7	0.6441149110807114	39.13965066229503	5.2851432580217255
C_24h_62	0.9136017032000174	26.692688194049637	1.5634762575148047
B_24h_81	0.6693019392168658	39.57294918973193	5.611556200224787
G_D7_103	0.89	21.06513555870517	2.1640060913225847
E_D35_77	0.9155944885482252	20.9928188046901	1.7262796714050275
I_D28_38	0.3502309276055868	17.486822813309193	4.703585681341283
D_24h_433	0.7004818665990362	18.6286771655022	1.640625
J_24h_1	0.9181384966961328	23.889490829535095	1.950388708253114
D_24h_256	0.9237632508833922	24.769203697595167	1.0804153660890101
D_24h_250	0.9227160737163693	26.168955857494744	1.7578125
D_24h_391	0.8772899800346651	25.270324762556093	2.463726098628356
H_24h_29	0.7745969408846631	22.943312485692182	2.4044864682050617
D_24h_371	0.8783580056307329	29.551849999277454	2.3815314179181533
A_24h_41	1.0	nan	0.0
F_D3_15	0.8851547758682238	22.06530761503927	1.875
F_D3_42	0.9999923706054688	7.858914441495733	28.34435940290303
I_D28_138	0.8832841815780428	25.14145966504832	2.1640060913225847
H_24h_50	0.802506646410938	20.44302588137664	1.6448049430802576
L_D3_16	1.0	nan	0.0
J_24h_41	0.9105909044034237	26.350433951460367	2.1061172760482143
L_D21_25	0.9999821980794271	12.99108061644567	31.455404048392964
D_24h_385	0.9999762641059028	12.684958770620646	31.87952346120126
K_24h_4	0.9030127360562143	25.89218758853258	2.0995866641213574
I_D3_68	0.843312328037632	25.151952034371508	2.6825444864670933
D_24h_347	0.8681624076459026	26.749575694778663	6.009788158574103
F_D14_65	0.9999830457899306	9.006294095427561	28.256771390138173
I_D3_86	0.7102272727272727	15.193819273537052	4.337520825778534
G_D7_90	0.919308657400177	23.181165727578723	1.5458092919851079
J_24h_57	0.8635143566008444	23.45690153118433	3.847606677980157
F_D3_30	0.9871936374240451	21.467944509315956	32.861431150005664
F_D3_17	0.9999949137369791	7.3484692283495345	25.921758447974863
F_24h_56	0.7948878783126863	19.26886858268059	2.34375
F_D28_47	0.9990158081054688	38.85551232251252	29.853386246959595
D_24h_231	0.9265572785641872	22.36972371112213	1.9220179062722726
L_D21_59	0.9465569958227467	21.555287633255723	1.0611779458754786
I_D3_9	0.8125812936029325	16.714965058210765	1.154163023647981
D_24h_366	0.6274509803921569	18.856667126787844	2.4886828806556993
C_24h_8	0.8613452008963798	24.288912023186942	5.657862986518739
J_24h_3	0.8700367258253696	28.103776640578808	5.0390625
F_24h_11	0.8364369890646566	32.50629617584741	7.302389344366592
C_24h_4	0.8717559769167353	26.116962475900557	2.507922018636644
L_D3_32	1.0	nan	0.0
F_D28_44	0.9998550415039062	17.36871377599362	27.766761460281742
B_24h_108	0.8940552934764223	28.46183842768993	2.238864043891734
L_D3_12	1.0	nan	0.0
D_24h_395	0.8005128205128205	16.168447663013083	1.0546875
J_24h_28	0.9070594365938142	22.357262340112396	4.558277423150795
F_D3_31	0.8539707501179431	25.27593589606934	2.1255887281894985
D_24h_462	0.8775987058894015	24.868683366576075	1.7578125
D_24h_340	0.9166031296518171	24.89793733771671	5.860546757835931
K_24h_9	0.861479118224914	30.521604970523114	2.311298780076096
L_D21_67	0.9999983045789931	4.242640687119286	27.43489274343441
D_24h_421	0.9252677852764535	24.229409972901188	2.836809008650829
I_D3_87	0.6828600752651386	19.128302734267628	1.4304557362187933
F_D28_15	0.9140766286747697	21.88013063463434	1.0867521674409029
C_24h_37	0.6336032388663968	13.44153572284738	0.9447958298787362
G_D7_105	0.6709219858156028	19.461228825206078	3.804535097050295
I_D28_141	0.84820668117725	20.720048690933222	3.146653495804114
F_D3_25	0.9002903209933243	23.030896249126343	1.875
F_24h_21	0.9296480413601114	23.573926274246595	1.3412722432335467
C_24h_43	0.9173953124563511	24.630853032135256	5.5127969467214415
F_D28_46	0.9002497290675211	23.83865588693095	2.559413632950182
D_24h_372	0.4782287822878229	15.678014562616342	3.2028868051679176
F_D3_56	0.8171211900247922	29.39032751369948	1.527938063719371
F_D28_65	0.999953375922309	16.404645458314505	27.367233219702033
D_24h_387	0.5861513687600645	19.382132136168693	1.381620248736515
D_24h_248	0.9177288865607357	26.616749924247724	5.148253742927062
I_D3_80	0.8384548694730758	17.854791089351036	1.351472179062984
F_24h_60	0.8607357432284077	31.322152340789245	6.15987262544598
I_D3_138	0.8862545662918129	23.640085946135024	2.1640060913225847
D_24h_298	0.8571962966426634	17.392789357643764	2.1608307321780202
