# Supplementary material for: RatLesNetv2: A Fully Convolutional Network for Rodent Brain Lesion Segmentation
Source: Front Neurosci. 2020 Dec 22;14:610239. doi: 10.3389/fnins.2020.610239 (PMC7783408; doi:10.3389/fnins.2020.610239)
Supplement: Supplementary file 1 [file Data_Sheet_1.ZIP › 3G-enlargingTrainingset/heterogeneous_1.csv]

I_D28_150	0.8576032815704658	16.95038560617154	2.3554395987002086
I_D28_76	0.8827410802121074	18.10095946433875	1.8078806977197084
G_D7_86	0.5728732897085068	20.45093997900376	3.339329730181642
F_D14_67	0.8436424377404332	20.47077349071259	2.601984763028264
F_D28_7	0.9999660915798612	8.212933942910858	26.958729036975434
B_24h_91	0.9999194675021701	13.828813577064922	30.4910525346038
I_D28_148	0.8511232256195518	19.655780653778244	2.005926886948089
D_24h_312	0.6943586865001403	22.98286434492256	2.096313728906053
I_D3_76	0.8819325561805386	18.596658756807145	1.6655473129162377
L_D21_72	0.9999432033962674	15.778008996827984	33.30187521113676
F_D14_45	0.4934937392585318	25.1786267456485	3.8972552691365365
L_D3_11	0.9999525282118056	13.77912179824477	24.27959845976015
B_24h_78	0.7748868778280543	14.791026940546997	1.0611779458754786
B_24h_72	0.8870451237263465	19.774658880413803	1.8932220025082238
H_24h_22	0.7262472457000033	31.097666789673426	7.049780270013296
D_24h_376	0.8867064188004209	23.051019601429935	1.632233001232514
G_D7_75	0.5746492985971944	30.251601258659168	3.3187036543374133
D_24h_252	0.846399135251993	25.690616162338742	6.97044016779518
G_D7_7	0.8068296414785965	30.860942156649973	6.785753293032856
D_24h_459	0.7260961009545381	16.71750185799334	3.1640625
B_24h_103	0.8588167413785451	22.89092204679859	2.3728660232011625
J_24h_30	0.7503416467372737	31.564354095613083	5.968514802303208
L_D3_23	0.9054686455408477	20.495544372735896	1.5234375
D_24h_311	0.7328180647116769	22.39954542746204	2.3583529450193095
H_24h_21	0.8523043885996983	23.844336193433634	6.534188371617492
F_D3_53	0.8449607900087134	18.676406192644922	3.2178586447842146
B_24h_122	0.8523556608459746	22.889244200267864	6.260489244934257
F_D14_60	0.8606745343699312	19.63494577689461	2.346677858730561
C_24h_46	0.8190078139196801	28.948153147353054	7.143633119122581
F_D28_59	0.8747247585214761	21.859454611472202	1.8528970665049098
K_24h_6	0.8264250369513527	19.406947350509643	2.4130383142938285
I_D28_96	0.47123665173957974	17.468580852682486	3.2007422540033583
D_24h_454	0.0	nan	30.387059961206145
I_D3_79	0.8369107511788919	20.328163757552826	4.8046875
E_D35_64	0.7497660740542709	22.602999283372323	2.2079816814160282
D_24h_405	0.8895920362634433	23.997133656732892	2.449751362542993
L_D21_80	0.8892903445197764	19.970916976216504	2.2265625
I_D3_150	0.7707997554604569	19.59304553231297	3.3536925049814497
F_D3_32	0.8105468380307017	20.87654375941221	3.1835338376264355
C_24h_30	0.7337170000913492	20.38909751735621	2.630852850075428
F_24h_41	0.48155149478400894	30.646258122803797	7.404172968249053
F_24h_45	0.6776549673582832	21.545001822747096	2.601984763028264
B_24h_110	0.8762652400091406	24.543577913585754	5.4173082803091654
D_24h_260	0.8803583977512298	26.342418368704116	6.091495977359544
D_24h_411	0.8066015625	27.161810955157645	3.264466002465028
D_24h_237	0.8303245302851137	24.853881522581997	11.706438845747188
F_D3_18	1.0	nan	0.0
D_24h_453	0.8886587585514342	22.649009389037435	2.7407848977015234
F_D14_18	1.0	nan	0.0
D_24h_287	0.9999983045789931	4.242640687119286	28.608634701645368
F_D3_65	0.9999974568684896	5.196152422706632	27.995061166338452
L_D21_74	0.8806109725685786	20.18051622805135	1.3361430762880522
H_24h_58	0.8906665846191715	22.04195355067004	1.7421174313263874
A_2h_39	0.9999949137369791	7.3484692283495345	27.019534356024835
C_24h_77	0.8797579724014447	20.445332110204205	4.58231596781652
D_24h_283	0.8604824168757644	27.81248989290953	5.767244437202007
F_D3_26	0.2663622526636225	13.74466189515933	2.430051721093092
I_D3_91	0.8188550605383802	16.965746668861428	1.8192392222179716
F_D28_41	0.3081039755351682	39.77422544133761	6.833146751771836
F_D14_48	0.999983893500434	13.076696830622023	34.15387418115303
D_24h_422	0.8695487817450771	27.49917423515024	7.047832009572607
L_D3_25	0.9999923706054688	9.0	25.236975001504486
F_D3_29	0.8875355257815672	19.04735828035599	2.8076129415728763
C_24h_20	0.8392296420347498	26.576200679430524	5.379148789466485
L_D21_14	0.9998499552408854	14.983594802922946	32.651600483899045
D_24h_426	0.8842125129753704	23.187540167983855	1.9076742886054343
I_D28_157	0.872784394635656	22.329758319859515	3.2833419670598203
L_D3_83	0.8477332427940888	21.05531507762566	3.3352147197088375
D_24h_460	0.892625959292626	24.584112541995065	1.6819570423133583
F_D14_41	0.6798798798798799	13.077430517148985	1.1361749665819523
I_D3_151	0.9258592725899265	16.946361374476925	1.2943782442016323
C_24h_48	0.8660618785405855	24.694240541601975	5.700181175163426
D_24h_284	0.3462934162778642	19.778771084826147	3.7682660603469205
L_D21_76	0.8354093653675633	22.41036635252948	3.9235943069023143
A_24h_14	1.0	nan	0.0
I_D28_9	0.662821482602118	23.072195004516317	4.008429228864157
C_24h_17	0.8546546656199222	21.40212132831796	4.878435538241871
I_D28_35	0.8629777524244153	24.84941557694525	3.7846301395207367
B_24h_106	0.8717634280508741	27.280428794979546	6.831136707088909
F_D28_9	0.9999957614474826	6.708203932499369	26.97197031396089
G_D7_81	0.8928434958240079	20.93313654017153	2.583446213091633
D_24h_448	0.12569832402234637	14.552447128271067	3.7846301395207367
L_D21_81	0.9998711480034722	16.695818818836905	33.84366072962604
G_D7_59	0.760073566293262	23.755874587324495	3.166231895181163
H_24h_38	0.8905044067121446	23.1786166501153	6.8901865294167655
I_D3_157	0.5823106528211459	32.63752124827292	3.713198324473795
C_24h_10	0.8798650907354346	22.234047469809564	6.239615396237877
H_24h_53	0.8695115744667725	20.74612971358737	6.987166493326801
F_D3_58	0.8785656353000052	16.953395955173477	2.8440611951980306
L_D3_29	0.8448449509674	22.688147977424123	3.172731180628332
J_24h_38	0.7393534002229655	22.22688773971468	2.9854076256696085
D_24h_324	0.7269906928645294	18.667072367468798	3.1748946525337653
D_24h_374	0.692516224431118	19.62048425860803	3.3331553093737245
D_24h_279	0.8764471805110714	22.994483106251916	6.337883101401544
F_D14_53	0.8087583148558758	26.337526641852257	6.568774901831961
B_24h_89	0.8726159710090524	26.2087350604416	6.2076199866323565
C_24h_15	0.5483262611975483	15.15004940763742	1.415981950030614
F_D14_4	0.855574655447993	22.649980329061783	2.604622355964008
L_D21_70	0.6435319066898014	22.11771068093398	7.3948933895078905
L_D3_33	0.886727078891258	20.40012334591317	2.2234764798058917
D_24h_407	0.882963891282212	24.489548010653774	5.263010524895067
I_D28_20	0.878531365059702	20.795953000989673	2.7054835267066863
D_24h_369	0.8446849490965789	24.753482879316095	5.669986126595131
L_D21_11	0.9999754163953993	10.67473931546022	27.780359105864367
G_D7_33	0.8863758337805719	22.093161281352465	1.4111243647022222
C_24h_24	0.8967588045460924	21.963134794599853	1.9713988876477408
B_24h_93	0.0	nan	28.194737759104758
L_D3_62	0.9125902806954365	20.67615111278946	1.171875
I_D3_70	0.8084739295608753	20.738806249732257	3.3434396760204153
L_D3_34	0.8919227156849591	20.940416048904165	1.7262796714050275
J_24h_34	0.8179088543404284	26.680912534594494	2.8728868762807647
G_D7_71	0.6292134831460674	27.21981669815425	3.9532330765858594
C_24h_23	0.7624705520844003	19.32008596438957	3.084948417442543
H_24h_51	0.8705212814278462	22.329490193607544	4.649258068330634
E_D35_74	0.8621597528867881	20.969213671046937	1.9921875
D_24h_319	0.8545765479840387	25.42203559838471	6.74617404591762
F_D28_29	0.9070129387442217	19.028166004135148	1.1055446639128832
H_24h_20	0.8392654655411365	27.05935926993699	6.4389172817888225
C_24h_25	0.8817372775131612	20.615389600331785	2.275369668626672
C_24h_21	0.860875283115365	26.913629341759506	6.09036865321232
D_24h_240	0.8733610982569798	23.211357657243035	5.700181175163426
J_24h_23	0.8916342029073381	22.399464609976263	5.8675723908375215
D_24h_294	0.8723605516904674	24.000337544366417	3.75
L_D21_33	0.8868330715075348	21.948036615112898	1.7578125
A_24h_34	0.9999906751844618	9.9498743710662	32.89150644602741
J_24h_58	0.8641930418973639	22.71377396920964	4.18114752536983
L_D3_3	0.7365102321209054	25.53500519403022	5.022684138688322
H_24h_30	0.8110248210750723	21.186014320664132	2.7657243096576436
J_24h_54	0.8560807518273582	20.432241167794764	4.008429228864157
I_D28_8	0.85055990046214	19.83125749422834	3.5871627808626485
H_24h_36	0.8602831481199574	26.57209813783744	7.047832009572607
L_D3_77	1.0	nan	0.0
A_24h_44	0.9999983045789931	4.242640687119286	35.28433697882328
B_24h_69	0.7427180774203361	30.162399283148083	4.394140607637346
G_D7_60	0.8858104790629164	24.735101051869133	2.112627700467181
I_D28_48	0.0	24.67413470524197	15.748099076133562
D_24h_375	0.7617088224615757	18.11974949146139	4.108253471005805
G_D7_49	0.9169019876627827	22.018113432262076	1.3361430762880522
L_D3_48	0.8870877824949612	19.295126080575365	2.1320396951554983
F_24h_9	0.0	6.0	7.109911552555084
D_24h_437	0.8666113350723263	23.945046420926236	1.8528970665049098
I_D28_132	0.8958569042616238	21.50023007214638	2.415882202510348
L_D3_81	0.9999703301323785	11.145701712618486	32.498990556739315
F_D14_32	0.8841542107609639	20.628167238579714	2.275369668626672
L_D3_57	0.8949628467943691	21.04884919699294	2.0765677906253144
F_24h_3	0.9058989258672302	21.489372109673532	1.7617144193405752
G_D7_91	0.8586772690858381	23.66262418669205	1.3666293503543674
B_24h_95	0.833571785060722	26.81228416553558	7.041008852718657
D_24h_246	0.8563230605738577	28.207351136054633	5.196046705639538
I_D3_35	0.7925743512028793	24.806041008605384	3.939313198587096
L_D21_43	0.9127404516308893	21.280110961752836	2.5161223304981117
I_D3_24	0.7768393698229658	19.424110481569706	2.4243938514348287
D_24h_401	0.7638011207821629	21.12840094273368	2.9784996157356645
F_D3_49	0.8773412472239146	19.72476169844341	1.9644204626062747
I_D28_24	0.6969866071428571	18.122023652306734	3.087173407574881
F_24h_1	0.6535312180143296	18.282781051877915	4.141546182907568
C_24h_45	0.9152992758918488	20.209755554497516	2.6203921611325662
L_D3_21	0.9084049028600016	20.11174894493388	1.527938063719371
B_24h_75	0.8616114681166585	26.115029324473504	8.040804749253958
I_D3_73	0.5240863787375415	27.139103083750605	5.63597562019268
F_D14_5	0.3746654772524532	13.864330976150328	2.026361304584834
F_D28_58	0.8948888247184522	17.4033398802433	1.8528970665049098
I_D3_54	0.6750574586844698	21.196407797545362	2.109375
D_24h_441	0.6804711246200608	19.79210810260802	3.2875219076028603
G_D7_53	0.8957586924625516	21.178225862560947	1.2621480016721494
C_24h_58	0.80183196871827	29.951356730593442	4.921875
D_24h_241	0.8560661833518424	24.225565398159333	6.10500763013958
D_24h_446	0.6123795027904617	22.507251479829776	4.71524989189001
I_D28_93	0.9055642311169557	17.911214124673094	2.2541465697271104
D_24h_297	0.8488787605010855	28.16790783465524	6.522618773473006
H_24h_49	0.894306205596148	22.158506570182503	4.200808202094122
G_D7_11	0.9999923706054688	9.0	32.9296875
D_24h_261	0.883374887802932	20.893196322901602	6.063249993879623
I_D28_151	0.8258646616541353	20.15523863317382	2.167176797918781
F_D28_17	0.9999940660264757	7.937253933193771	32.835301787208095
K_24h_13	0.8785559134147255	20.83230142259127	5.571030151877209
F_D3_41	0.26490066225165565	31.872923504937535	14.97159175139078
G_D7_87	0.8872795315152985	22.456442196671556	1.486942680521428
I_D3_22	0.5774301675977653	16.540225266842405	3.166231895181163
J_24h_32	0.6790174854288094	30.204959267597257	6.049645077722019
J_24h_35	0.6183832052547976	26.6585170483866	3.6573015314829456
D_24h_234	0.8804673687447152	26.685861931850617	6.538390422451557
H_24h_15	0.7599931795483886	26.677243956577563	3.87605517387685
L_D3_13	0.9999677870008681	9.282276920020465	27.253590198558015
G_D7_97	0.8215960559541464	22.009169706525636	2.112627700467181
F_D28_42	1.0	nan	0.0
G_D7_82	0.890153143915589	21.388724196159377	1.315426425037714
L_D3_22	0.827126061958294	26.957772241656425	2.4609375
D_24h_461	0.8743597248646275	25.28508099025033	5.609108411144213
D_24h_235	0.8622966281537373	22.00709792640354	1.7062757553001213
C_24h_76	0.0012455885405854266	25.737188536414035	5.413504435523952
F_D3_55	0.8317272839789946	22.329449221797024	2.3320018057186407
L_D3_53	0.9999364217122396	16.81253859613828	24.696831207255872
B_24h_102	0.6707333604446252	22.06777376479449	4.3769178274179135
L_D3_14	0.999800788031684	19.802069935836897	33.252353212075455
C_24h_59	0.807371228653573	23.608047005573667	2.046591702723396
F_D28_22	0.23693803159173754	30.385475805526703	4.884062340040947
L_D3_73	0.8971033438833081	20.000027716001206	2.26326655263609
D_24h_399	0.6737882653061225	18.823914829582186	2.2993847894939745
A_24h_5	0.7219904422362133	19.832319276106954	3.0760323629078177
D_24h_281	0.8564886006552116	25.702281776087563	6.674545718389754
D_24h_431	0.2413793103448276	15.163535581736062	3.3741046989581176
L_D3_78	0.6623884340193258	24.216992626026645	2.8609114724375866
F_D3_1	0.431266846361186	15.381110742081148	4.182789444744081
L_D21_52	0.9999270968967013	18.609795441532537	25.19313217310238
I_D3_42	0.7359709072669133	20.365924641384588	4.505245965642442
J_24h_55	0.8039454552599521	29.93547041387185	5.400805603970116
L_D21_77	1.0	nan	0.0
F_D3_8	0.9999381171332465	12.085350171411692	33.00362861797358
G_D7_56	0.9999805026584201	9.59434398172122	33.53712979232169
G_D7_48	0.9999737209743924	11.935842826681654	33.700525260476745
D_24h_409	0.8892344534809585	25.9258789133079	6.643611460808609
J_24h_1	0.9014570620363287	21.95684971852418	1.2457202124298419
F_24h_18	0.9999813503689237	9.840602906567172	28.331759540007617
F_D14_8	1.0	nan	0.0
L_D3_80	0.843433801709035	21.9968061988169	2.8537021082545126
G_D7_98	0.8045689809030876	20.16599749898677	2.1608307321780202
D_24h_268	0.6597625663046224	17.085330227390696	3.3741046989581176
H_24h_37	0.8334327429267914	25.833580405780655	6.932905995819862
D_24h_243	0.9055026215401766	21.63469471008307	2.894317742631672
D_24h_314	0.9014157102604632	22.28437676458976	2.308326047295962
G_D7_30	0.714992428066633	25.048422075936255	2.311298780076096
F_D3_5	0.15912087912087913	12.294917051370808	3.084948417442543
D_24h_227	0.8682459603714264	24.276859205831503	4.576318169476555
I_D28_98	0.8924971493728621	18.092017950774377	1.2890625
G_D7_92	0.9999805026584201	10.238953504733075	32.95803384046
D_24h_328	0.8850182106395426	21.85161581225021	2.1640060913225847
G_D7_31	0.9999118381076388	13.33206937083727	16.89614560567365
F_D28_21	0.8436333634542097	20.459448128094888	2.3290554977756006
F_D14_56	0.680334924485484	30.637575699669238	3.651664793175676
F_D28_18	1.0	nan	0.0
H_24h_43	0.8604609083282615	25.5112836058521	8.00828885778276
G_D7_34	0.9999432033962674	11.898633774757476	33.613411760714094
F_D28_50	1.0	nan	0.0
C_24h_19	0.8828184034559945	22.18457089322949	6.109504873939254
G_D7_54	0.8913466348024232	21.45229242223467	1.396450229040584
J_24h_29	0.7147575730813389	35.573623321693795	6.204300699351116
F_D3_47	0.9999152289496528	12.797135096054378	26.998433385539936
G_D7_38	0.5677830940988836	18.935027303930408	6.219775551429187
L_D21_35	0.8575480211421942	20.72888246014738	2.702944358125968
C_24h_65	0.9998914930555556	17.297308434233646	27.94326046945958
I_D3_148	0.8901138579303373	16.91041282026405	2.005926886948089
F_D28_3	0.8857207513011993	19.070765070962274	1.2065191571469143
I_D28_83	0.8071380697050938	22.11179136183294	2.6568243864268672
L_D3_40	0.6809710258418168	28.21264155563877	3.0151594524067047
I_D3_74	0.8072707832130447	24.821041981202093	2.1608307321780202
I_D28_22	0.06472216308281882	12.739754804143706	3.8600786934376417
D_24h_383	0.4187946884576098	15.602674962509088	2.483158605517628
C_24h_11	0.8147954924874792	20.74068455905647	2.2541465697271104
F_24h_67	0.9026435005988231	23.832564065959378	5.4173082803091654
J_24h_60	0.8770159622859979	21.699080373871258	3.8972552691365365
K_24h_8	0.8848863190571219	21.444355653681146	6.135300052832074
C_24h_70	0.8833329674912747	21.56545879305101	5.4790639347942
C_24h_66	0.6410798196095746	34.07135877166653	8.281434255025665
B_24h_101	0.840744709349049	23.393169229238143	2.472073020671366
B_24h_118	0.863174301978856	28.760863966100146	7.5991372672844415
B_24h_114	0.8865526033775544	23.811759802180543	1.3412722432335467
D_24h_271	0.8179808808089739	22.801856466059018	2.3699705175183614
B_24h_105	0.9113783599985683	19.542521661249662	1.6153182131355728
K_24h_15	0.863041549608162	23.138684601356747	2.3349443959185088
L_D3_61	0.8932465172622653	19.602606029479084	4.517422328296027
F_D3_11	0.8457568322193079	21.75500492160828	1.6778696558526978
G_D7_74	0.8767114398806047	21.71226230098682	1.7022467632422598
D_24h_388	0.7775328895048965	27.84779650850006	4.4761943565900655
L_D21_51	0.7802918359807905	22.188770808240236	4.331184049822577
L_D3_26	0.45305164319248825	20.133657556133493	3.36799403043748
G_D7_52	0.8760507959220175	24.643427555840383	2.005926886948089
K_24h_2	0.7791458679977815	16.514116168245046	3.0151594524067047
I_D3_44	0.8303601863424611	17.012086373348275	3.585248095494927
L_D3_2	0.9999355740017362	18.39669447994338	24.67597016163638
F_D3_3	0.8875513454606422	18.942734250675468	2.238864043891734
F_D14_52	0.8824190471212399	21.17931122411283	1.171875
F_24h_48	1.0	nan	0.0
C_24h_61	0.8490412353639912	25.932387038484876	6.613570809151154
D_24h_301	0.7345158906134516	20.049892369222054	2.9413829057838594
J_24h_31	0.8153492162408321	23.014847566061405	5.2329172410389315
K_24h_17	0.8979205489987281	20.305791178717257	2.26326655263609
G_D7_79	0.6848105921294594	19.604831639834668	6.025762561960519
L_D3_49	0.9999330308702257	15.02252748184169	25.110412918031884
L_D3_1	0.8596697298417744	20.985805618722363	2.2541465697271104
I_D28_160	0.6287545054064878	20.03892750681523	4.656636676477858
F_D28_2	0.8474170574270635	20.3014250548279	4.17621789403253
K_24h_7	0.8507968161735633	24.137978962476318	7.38653180124348
L_D3_76	0.833959286728736	21.21328965196876	4.919084030112974
H_24h_26	0.8778349594947806	25.604235205839615	7.189622648520922
A_2h_20	1.0	nan	0.0
L_D3_63	0.6675254043223129	24.739376198396336	2.2079816814160282
D_24h_415	0.45499021526418787	25.22780675289209	4.649258068330634
F_24h_50	1.0	nan	0.0
E_D35_65	0.8663807545399719	20.40205185019055	1.5809458081912549
G_D7_93	0.8847747062304506	23.919164097159694	2.3699705175183614
B_24h_97	0.8514921640546849	23.510283418217686	3.36799403043748
D_24h_289	0.8785046728971962	23.56924669300115	6.509973943280227
G_D7_65	0.9051996390706069	20.09556276990184	1.6280207800136488
D_24h_430	0.7489417127971345	18.292152518270175	3.5117165774464913
F_24h_26	0.7618677042801556	17.255917660293257	2.3699705175183614
L_D3_18	0.8807547286917933	21.004500602441812	1.8786585400642264
D_24h_357	0.8007422461783158	17.33012395626767	3.9113248285028055
I_D3_8	0.8629846976675085	19.095489319660405	2.1640060913225847
D_24h_435	0.7861533484309285	18.89886736718981	2.6953125
D_24h_410	0.8704326851493404	21.61938629560304	6.3465443737739085
D_24h_416	0.8254822790489008	26.974928744308308	2.483158605517628
D_24h_392	0.6298240766325873	23.24787270737922	2.7781100604210227
I_D28_95	0.8359439641644555	21.759601022580384	2.7855150759386045
K_24h_18	0.792624609159463	22.684979654713334	3.6573015314829456
L_D21_53	0.9998406304253472	22.24176642786089	29.897514765614822
C_24h_14	0.8643744181275937	23.177845463575895	7.163789866677153
I_D3_7	0.808713133318065	18.54611039507548	3.185689973219106
D_24h_370	0.8294676386127678	21.444089035679536	2.2234764798058917
D_24h_364	0.8632673053613827	23.968635880560317	3.36799403043748
D_24h_389	0.999969482421875	8.599095559676288	27.674864630639455
I_D3_88	0.878118068256995	17.72204915510876	2.1640060913225847
D_24h_423	0.8525576730190572	23.068067985586232	5.582111889288072
I_D28_68	0.88352582067439	20.6048896858089	2.697858851536251
C_24h_49	0.8768349518549695	21.590613845967617	3.0037513167131946
C_24h_57	0.8565746559541803	29.35540708177401	7.589191340011958
H_24h_45	0.8784696579426122	22.60374383528268	2.7855150759386045
C_24h_9	0.8861891751236014	21.63102822577305	5.015844037273288
H_24h_41	0.7724352185271482	18.014846682630825	4.239856058232549
D_24h_338	0.0	nan	28.77329007395031
J_24h_49	0.876450466161379	22.627788122768017	5.04042496115779
F_24h_44	1.0	nan	0.0
I_D3_43	0.8923860674512282	17.239574460400004	4.82180639330648
C_24h_2	0.8888702451465678	19.475237942295696	1.8342745127927964
G_D7_64	0.9043004089726112	20.87091213387599	1.773368666065026
F_24h_4	0.8606261625691939	25.324462068994183	2.9530319925830044
H_24h_12	0.7656699889258028	19.276312753544428	4.21875
F_D14_43	0.9013403513066895	19.09372332012189	1.602514960684845
D_24h_403	0.8846843908008482	22.814990836587175	2.112627700467181
A_2h_7	0.9999805026584201	8.347826086956522	28.9018683334497
F_D14_49	0.8385906547709058	21.6695121518834	2.4044864682050617
L_D21_13	0.9997846815321181	15.698823869368379	27.072595277125956
D_24h_432	0.649850827230811	20.26973805704808	7.467887796728821
F_D28_1	0.9999643961588541	14.160883173195728	33.738604847136905
B_24h_100	0.8758897161089749	21.818850147727815	6.651874662336739
F_D14_30	0.8427978281699138	22.09648983525527	2.326105457962407
G_D7_21	0.8641742538887097	23.956072380998005	1.6982082124440747
I_D3_139	0.7469743878412609	14.202819968435058	2.109375
A_24h_23	0.9999711778428819	8.35681875794171	25.556817875889912
D_24h_393	0.26373626373626374	9.091271161094815	2.4609375
B_24h_119	0.7889725602257955	27.491764766621635	5.33685822034486
L_D3_65	1.0	nan	0.0
H_24h_18	0.8104899930986887	28.689098073533287	8.771075344295733
F_D28_5	0.40086206896551724	14.19956673432793	1.9076742886054343
L_D3_58	0.9999025132921007	14.771708146725349	32.62824943408415
K_24h_11	0.8575024339277658	23.248261817185796	3.6704202570388653
I_D3_17	0.17896009673518742	12.285899364963825	3.243363867913605
L_D21_45	0.9999949137369791	7.3484692283495345	26.448831929769955
L_D21_16	0.9999152289496528	17.277844480042734	32.74085369956872
G_D7_43	0.9175135036162226	19.549855050031937	1.171875
B_24h_67	0.9034707859358841	21.813543817824083	2.580786977993583
I_D28_159	0.0	11.893090106717487	11.449044826596072
F_24h_7	0.0	22.584607650601722	8.94778554788488
G_D7_69	0.9999898274739584	10.392304845413264	33.51992706218058
D_24h_263	0.7455252918287938	16.948843825885938	2.3053494811999222
C_24h_44	0.6591082258998506	26.85440181249731	2.22964424887974
D_24h_265	0.7650522984969675	25.9316394321198	6.419693402251096
H_24h_28	0.7784464573768458	19.141401481866968	3.274966081050497
B_24h_84	0.14570685169124023	15.472229889266613	4.499145426668546
D_24h_368	0.8514566533626564	24.103983641606867	4.703585681341283
F_24h_43	0.8904499559669855	19.763626199446147	2.109375
I_D28_82	0.27348140219427347	26.96849682859304	4.051027972838345
H_24h_55	0.8583985670691257	20.859050268046673	3.3577848707565003
I_D28_73	0.36263203798817717	21.57735461331162	4.666947129314034
F_D3_13	0.8413379219149982	23.785935006854384	4.275336643817508
H_24h_40	0.8633492528115853	26.81259819482544	7.4981687217404955
D_24h_239	0.8832342537548382	27.221001780646247	12.042975718656757
D_24h_425	0.7635997313633311	18.33676936096046	3.804535097050295
D_24h_254	0.6245318352059925	19.458343041716162	4.0238167297006395
I_D3_40	0.4191829484902309	11.126543683083103	2.1892431670628207
J_24h_43	0.8383759118783969	25.60284941199505	4.931630956054878
I_D28_65	0.8152206002952271	21.812864320941493	3.069328325087999
I_D3_38	0.6121638488596391	19.9155546190929	15.236177777948443
B_24h_83	0.5906040268456376	24.58052978877914	4.622597560152192
A_24h_33	0.9999889797634549	7.17627624575246	26.032775174782678
F_24h_15	0.8262290456821761	22.230905064256895	2.109375
F_D28_53	0.8339283453601721	19.390415387881195	5.60175862627365
I_D3_160	0.7127545551982851	16.41339897321893	3.3331553093737245
L_D3_71	0.7910149521118996	22.888289005596626	3.113749278653068
L_D3_67	0.9999881320529513	9.4071157726741	31.64952131876612
F_24h_59	0.8572530864197531	23.14333436214762	2.4581457378987928
I_D3_98	0.8837699363688951	17.179230029838102	1.6655473129162377
L_D21_61	0.8245184299739374	21.877530380273075	5.4173082803091654
C_24h_42	0.9034641057436087	20.66228170045981	1.8786585400642264
L_D3_60	0.8457793022672132	20.899083801756717	2.674854424339061
F_D3_59	0.8549391999312508	18.700366387350563	2.7805805900870326
L_D21_48	0.9052806252174611	20.898393378687107	1.8342745127927964
B_24h_99	0.8778713993025875	22.53593465388479	4.008429228864157
D_24h_299	0.5835728952772073	20.99419955940723	3.2178586447842146
J_24h_36	0.8360935138437792	23.573017483205433	6.337883101401544
L_D3_64	0.8223694891739112	22.36878519045823	3.0197106390762016
D_24h_414	0.2641620916319949	23.279177306733462	7.768037540239008
D_24h_362	0.8413607878245299	17.207538717889676	2.1892431670628207
F_24h_47	0.9999881320529513	7.699607172920184	27.912035505749465
D_24h_440	0.5475141598489616	13.777119906384204	2.063298850975665
H_24h_8	0.7421185135084357	22.44082059359208	4.316892294467312
H_24h_19	0.8908891494270262	23.864123678975975	2.3612626968292836
F_24h_65	0.9999915228949653	9.486832980505138	25.256828970952963
F_D28_27	0.9999983045789931	4.242640687119286	33.31836618729413
F_D14_9	0.9999423556857638	18.26852922793946	32.94969921293146
F_D28_43	0.8460960960960962	17.924382414590774	2.0499440255315506
I_D3_159	0.23514851485148514	11.108464668625057	2.44132812374996
A_2h_51	1.0	nan	0.0
F_24h_32	0.8336903602726388	24.81984204675303	5.981156322738209
G_D7_70	0.8254652507622753	20.877230474619225	15.026526837199023
D_24h_373	0.8555231346394331	24.620698306204098	6.73088928786299
I_D28_17	0.3072033898305085	31.529037301343127	5.490331300838662
F_D3_52	0.8593957682221504	19.113053255237016	2.8609114724375866
B_24h_85	0.839622641509434	22.061102563278535	4.716705890038619
L_D3_55	0.9240662960316492	19.189444854626355	2.086464118917757
F_24h_46	0.8484983438639463	21.003461154860577	1.4304557362187933
J_24h_27	0.8322832835134514	28.112747911862364	1.6819570423133583
J_24h_56	0.8930746476422481	21.564909347814854	7.326796421409649
D_24h_449	0.7052726453357369	16.358966104600267	3.2875219076028603
L_D3_17	0.9995863172743056	21.614529625572505	32.41267282812822
H_24h_31	0.8689527452676958	18.875170281498843	3.9462792751131412
L_D21_73	0.8293965988697622	23.498007158431296	2.4469468380259105
I_D3_93	0.8821729332226308	19.84982324808709	1.8342745127927964
C_24h_26	0.8775015838706071	22.79745831344985	2.079871798745959
L_D21_40	0.338006230529595	23.97292142400941	4.116601891464914
D_24h_277	0.9169509535260891	20.683260904071464	1.9921875
C_24h_73	0.885607966095855	22.79693421610631	7.431018216791105
D_24h_348	0.9083708922242156	22.523269623880147	1.3666293503543674
I_D28_87	0.5570101351351351	30.542290559052493	3.831511576001207
B_24h_82	0.7445414847161572	19.53134996234216	3.51367133216366
D_24h_419	0.8533877958280066	23.586173315991086	5.781513929786255
H_24h_11	0.7205105066391646	18.808561225771754	2.238864043891734
E_D35_71	0.8314690728529859	18.86552682618475	2.384412884692477
L_D21_60	0.799554248861912	21.8458912842181	3.241246098267031
C_24h_39	0.7926707213796289	17.728376937159677	2.6953125
L_D21_65	0.9999983045789931	4.242640687119286	33.275059943714794
F_24h_58	0.8906805940917252	21.5296007170665	1.5939223252424348
L_D3_42	0.8906887198649495	19.882328523808447	1.4111243647022222
L_D3_31	0.8696908825527119	20.472292788138855	3.0083197624203364
F_D14_44	0.9999677870008681	9.282276920020465	28.680308917947627
D_24h_315	0.8260763408480508	25.03518599697101	5.436287580348376
D_24h_455	0.892303836333161	24.000290766762454	6.687906128147004
D_24h_242	0.8587921082105626	21.45137026044321	2.109375
I_D28_97	0.9093396008322416	19.341023421528753	2.8149403475306984
K_24h_5	0.8601111514508336	20.81143711108992	4.872802238974638
F_D28_11	0.7842103591730446	23.141818509252243	3.069328325087999
D_24h_306	0.5108321377331421	41.67799383412228	5.509059034473356
A_2h_52	1.0	nan	0.0
L_D3_35	0.8381132075471698	22.020541973140627	1.9956312147570003
I_D28_86	0.0	14.305473009470584	6.181015778550279
F_D3_67	0.8861877091760261	19.247842624403653	2.384412884692477
D_24h_218	0.874494700321482	20.775194317193435	1.6941600345469876
F_D28_26	0.0	8.115507011064635	6.62601794213774
H_24h_54	0.8365971490486889	26.033107163369323	7.127273999782017
G_D7_95	0.8476450573065902	24.427266768495667	3.166231895181163
H_24h_6	0.8498433693003828	25.313862483453782	5.192080761767747
C_24h_32	0.8825900098663857	26.464936098836855	6.448507730717627
F_24h_55	0.8508191530141165	24.218890078420905	6.635337968855656
I_D28_47	0.494705780246485	24.42420840435691	3.3331553093737245
F_D28_60	0.8398463853858529	18.58418190952306	4.144860746209545
L_D21_17	0.9996626112196181	21.747616674154227	13.816699464127865
L_D21_49	0.9999881320529513	9.4071157726741	32.35330191834415
D_24h_363	0.8640685403824052	23.590846381618167	4.606229064148487
I_D28_42	0.6047384823339466	20.411041306075674	3.7371606372895254
A_2h_27	1.0	nan	0.0
H_24h_34	0.8634970841158446	25.16045172058697	6.72068013700297
L_D3_51	0.8817758460105557	21.479333580995956	4.576318169476555
I_D28_88	0.87980428470174	18.969169659200777	2.3554395987002086
I_D28_18	0.7232489589669209	18.76545170052815	3.0401066650951982
E_D35_120	0.9998355441623263	22.83295100219094	33.62362407152336
D_24h_451	0.8623672074142834	29.028429334739243	6.377842886338021
L_D21_63	0.5255739940895658	24.35592235102789	3.3310946258324754
B_24h_107	0.7974497944649543	22.902558868080785	5.550037610725602
D_24h_377	0.5187273459524768	25.743395469121054	3.241246098267031
B_24h_121	0.6441437702332531	16.84517365575213	4.008429228864157
C_24h_18	0.8807522058168207	22.721084894327507	2.9014261882359254
L_D21_83	0.8451242829827916	24.011581109829212	5.077073208383078
L_D3_43	0.8918607019211188	19.944388248672805	2.1512765332834944
I_D3_92	0.8898658801268852	18.02540431941049	2.086464118917757
F_D14_47	0.9998906453450521	13.522876802789266	27.078428166580427
G_D7_5	0.8433095506321192	28.775418453540663	3.8902014076635543
J_24h_2	0.8088988728619847	30.22216626877867	7.67108336674366
D_24h_351	0.0	8.301147575058355	6.09036865321232
L_D21_32	0.9999974568684896	5.196152422706632	27.793703049417843
I_D3_21	0.8677356756204678	18.266824324320822	2.1255887281894985
J_24h_5	0.8461513842214754	26.900289858896176	5.897920093200759
D_24h_316	0.5354595048258498	25.58680007430791	7.873395483862887
F_D14_58	0.8703058280438546	18.256168103532435	2.540564459610797
I_D28_44	0.7459962619562429	18.54919037031386	3.4723904039130593
L_D3_59	0.9191400878693363	19.452377947019464	1.2065191571469143
F_D28_25	0.8679339329813989	20.529910590191847	2.5486597465935406
L_D3_54	0.8999274559963346	19.783590193739666	1.415981950030614
A_2h_48	0.9999432033962674	15.410477363847194	32.99967540234534
L_D21_62	0.830537262731309	22.614782080858227	3.7168948891766496
I_D3_48	0.3800995024875622	13.72815599985105	2.238864043891734
D_24h_321	0.8706223264799228	22.349087168384415	6.770557887025449
D_24h_275	0.8336681702740609	26.1919214125398	5.4020768304450515
A_2h_37	1.0	nan	0.0
D_24h_379	0.807643375657944	21.5937349037894	2.022969902535008
L_D3_52	0.9998957316080729	21.913835996923304	28.347750716822755
B_24h_94	0.7228509033154655	17.497880454545296	3.1640625
H_24h_42	0.88149792776791	23.849324159145784	6.9140625
J_24h_39	0.8851495800173786	20.320712851382545	2.3349443959185088
I_D3_97	0.8546887758306639	19.737661396347526	2.3612626968292836
L_D21_66	0.8786215010539732	22.04356322236086	1.5809458081912549
B_24h_123	0.7063366995893907	31.993426328883974	6.41113095308903
F_D14_29	0.8908474576271187	20.601542222559775	1.9644204626062747
A_24h_24	0.9999906751844618	9.9498743710662	24.92377294888983
D_24h_350	0.8791605279773895	23.409600369739	5.497830049565579
B_24h_120	0.8112950197220481	18.87338129428237	2.2265625
J_24h_9	0.8270750262971208	22.49178653153887	2.3583529450193095
I_D3_83	0.821244042135619	20.488206521528454	3.226382788578798
C_24h_47	0.8811398345894547	28.14774058613262	5.457717666653915
J_24h_59	0.8525220326270392	20.39548481423778	3.782815404273978
A_24h_42	0.9999220106336806	13.30079076489983	33.452464525240885
D_24h_273	0.8855542599353889	21.964256467272016	4.810400566821983
D_24h_412	0.8384981394497651	28.037118424701177	7.0876643086113
L_D21_47	0.9125084152416857	21.811012520459812	1.5324254098385182
L_D21_58	0.9996888902452257	22.75554835830601	34.3815024034659
F_D3_2	0.8427900142347665	21.234575548003576	3.5544728643991643
I_D3_71	0.7137869786243646	21.03030514160493	2.917945218278609
F_D3_60	0.8578286783701865	19.591777456075775	3.3639140846267166
J_24h_37	0.8833431584463222	19.53544298687021	5.181490070961128
L_D21_54	0.8982165958233228	20.841112084599388	3.042364449784493
H_24h_17	0.8499115439172498	22.264724934821324	4.121602826969291
H_24h_7	0.7271488995626927	25.436748589895608	5.325266141016451
A_2h_9	0.9995744493272569	24.41437030460216	29.41592997059852
F_24h_2	0.8744731277408001	22.75819232579676	4.348587964518627
A_2h_8	0.9999737209743924	10.829670070298928	32.9671994970119
D_24h_452	0.8056740860339061	24.255160188277515	2.4044864682050617
D_24h_292	0.3495762711864407	14.078615257211132	3.219991796257989
D_24h_386	0.6311646214401482	18.99839689307457	3.2875219076028603
D_24h_313	0.7619047619047619	18.45377763518487	2.4243938514348287
A_24h_11	1.0	nan	0.0
D_24h_456	0.8729085658045467	22.94248337251281	6.563546233565834
L_D3_9	0.8451383099658961	19.943313766844177	3.2497088962176672
C_24h_27	0.8843547436652917	23.718705680075114	6.557266328220835
F_D3_4	0.7816788679486906	23.712192505863765	3.293781872473874
B_24h_115	0.9068555546977534	24.107183561177035	1.6819570423133583
I_D3_149	0.8490604784885512	19.830332308738743	1.8968453972154664
A_24h_15	1.0	nan	0.0
C_24h_54	0.8516631149819327	25.467876267717262	6.179904784422755
I_D28_139	0.049812734082397	22.788582877332136	3.7057941330098196
D_24h_291	0.848582995951417	26.869047329800527	5.971965143550425
B_24h_71	0.8710325537419076	24.40099415746835	2.659407590135207
K_24h_19	0.899809061440772	21.777774484357007	1.9433348380988673
D_24h_429	0.7371412333049162	17.84991976522296	2.3699705175183614
L_D21_71	0.7269475642034481	23.014273099698734	6.11848944478435
C_24h_31	0.8570380282298097	22.18862013352797	3.53510229585899
C_24h_13	0.8837521706366108	23.373556432660887	2.238864043891734
D_24h_358	0.5111731843575419	25.866088236591043	4.53259678261259
D_24h_295	0.8925954005559767	25.644737966775736	7.196304898989394
L_D3_75	0.9999898274739584	8.43855382587287	23.522599412171026
D_24h_280	0.8673629442595355	26.56493997116367	6.23851483790914
K_24h_14	0.8801611278952669	26.50521054671132	1.8565991622368976
L_D3_16	0.9997643364800347	27.227437142216182	31.872414876788437
G_D7_46	0.9104917399285093	21.025325282716075	2.128816655224799
F_D3_22	0.5126640783878721	17.723587201264603	3.6554235844880205
E_D35_3	0.8187523417010116	19.826405232522454	2.115875400617319
D_24h_274	0.4846916774471755	14.218812039162806	1.496149843922309
E_D35_67	0.877391788965261	20.321572509426357	1.8528970665049098
L_D3_19	0.774176018259381	20.2435642235415	11.828973817792955
G_D7_72	0.8888051262721447	23.005229909180308	1.5722352966795397
F_D14_17	0.9999957614474826	6.708203932499369	28.030603305667317
D_24h_353	0.8075398791241455	25.119572374939334	3.192149641845993
D_24h_309	0.765828788238084	19.139620601206538	2.877663083861408
C_24h_75	0.7795106211347136	19.998485821368075	3.5117165774464913
F_24h_49	0.8789714567863722	22.961343479024684	1.7926240477474635
G_D7_85	0.8982010804006922	22.218007538108644	1.5765965680164504
L_D21_44	0.8267905017234776	21.729333539571044	4.422178655651533
D_24h_232	0.8831865185752585	26.38311721360852	6.9388459420722475
B_24h_112	0.8099786296829343	29.817584602407354	6.6796875
C_24h_6	0.41880650994575047	20.403749144397295	1.6280207800136488
B_24h_76	0.9999703301323785	9.181919969210561	26.826980628621577
K_24h_16	0.6960567700345714	34.310077616815406	8.386073748194459
J_24h_44	0.8922309901938126	23.185806963139825	2.472073020671366
F_24h_17	1.0	nan	0.0
L_D21_78	0.6712382445141066	32.91767194917945	3.610059797050632
D_24h_310	0.7745199368982212	21.89948558782508	4.141546182907568
G_D7_28	0.42033616932973644	22.420393437894507	5.598080115232587
B_24h_68	0.8783817182836176	27.18834895881764	6.556219092515327
L_D21_57	0.8609493836873853	20.5524425427157	1.7421174313263874
D_24h_255	0.8834139203461	26.31499647807388	6.764470167028974
B_24h_116	0.8690210102816271	25.508920011698105	5.213197598328568
L_D3_47	0.8793506672169487	21.251046575155932	2.507922018636644
C_24h_34	0.8713237401823081	23.195379377645345	2.4886828806556993
D_24h_334	0.7565874730021598	18.408763297949722	2.957678780654054
D_24h_457	0.7591168220070582	23.37773002080707	2.112627700467181
I_D3_95	0.7379105807655356	21.357350917058863	3.8099456735177015
D_24h_288	0.6845201238390093	21.979567806620434	2.578125
D_24h_276	0.22476813966175668	20.217746661686082	7.55564077491322
I_D3_65	0.8634430506415067	21.806283644366374	2.086464118917757
H_24h_27	0.7602274973099981	28.153118005994095	8.23153562289185
F_D28_31	0.7534522053894624	20.61556403075294	2.326105457962407
H_24h_33	0.7252568074351867	18.07154264539498	3.172731180628332
C_24h_60	0.849860590869406	21.870536278597257	1.7302527023711016
G_D7_24	0.8883063234826819	21.367147795920328	1.602514960684845
C_24h_16	0.849372458589308	28.569242297419454	7.065347013273216
G_D7_39	0.8814750990866793	19.83006226148638	2.109375
L_D3_74	0.8925866331776617	20.22728829765602	2.0499440255315506
F_D28_24	0.0	7.3484692283495345	3.0197106390762016
H_24h_47	0.8141929212142636	23.799296568094203	3.0760323629078177
I_D3_141	0.8644569507381962	17.775852165848992	2.2723499331639045
G_D7_61	0.999969482421875	10.486188214544066	33.7776579380698
I_D3_134	0.5735167669819432	15.370460840538193	2.112627700467181
F_D28_8	0.9999381171332465	12.728594596097397	32.50406093168639
D_24h_247	0.7851313173590039	23.8757438722396	4.558277423150795
B_24h_87	0.544837980406933	21.264010130524643	3.424602936609951
H_24h_23	0.8642890079661637	25.090333343129913	5.252562851019134
F_D3_27	0.9999872843424479	10.727071762000365	32.79345150217923
D_24h_345	0.8292365998917163	24.164779058852133	6.535239137624384
D_24h_406	0.7522195318805488	18.597338564961245	1.9112702848007919
L_D21_42	0.8430415068015347	25.413370316248187	5.00625219452199
F_D3_46	0.8633007175472929	18.139586658112155	2.109375
D_24h_442	0.8524371984694726	26.254328571617954	7.050754198355308
I_D3_47	0.6925851703406813	16.87158078396912	1.9818204521821596
B_24h_73	0.8090707568602074	28.567672130820846	6.609416555720426
L_D3_66	0.8817706099339453	19.47789578753236	2.2110893278257664
F_D3_44	1.0	nan	0.0
F_D14_27	1.0	nan	0.0
H_24h_32	0.8569949180170678	20.293976682362185	3.0401066650951982
I_D3_82	0.6624687873195093	23.466959372168866	3.2686700814800047
D_24h_365	0.8428949395492147	21.168473316787093	2.580786977993583
I_D28_21	0.8565197809751819	19.87688887120129	2.0765677906253144
D_24h_361	0.8739424902158375	22.595861145678793	1.3766414208364137
I_D3_96	0.5990566037735849	16.975179653094937	1.1117382399029458
A_2h_47	0.9998575846354166	16.216677453843722	32.71945513208655
A_24h_4	1.0	nan	0.0
B_24h_77	0.742945388179138	17.539433886863325	7.159954861120372
F_D3_50	1.0	nan	0.0
J_24h_18	0.8496007294224915	23.565693940976658	6.097129471560264
C_24h_41	0.8392904421498544	28.18597511263046	7.653160250276107
G_D7_57	0.8917398598638113	25.344969158590683	2.109375
F_D3_20	0.8347970886041952	20.741245279357695	3.5428632323041347
L_D21_9	0.8594986943022228	19.457567330504073	2.1608307321780202
I_D3_18	0.8519730510105871	16.07942775534912	2.115875400617319
D_24h_318	0.0	3.0	7.7281580127176
C_24h_40	0.8482054250744294	22.078399932475385	2.308326047295962
G_D7_44	0.8981736428625559	21.902995233214508	1.267576620280309
J_24h_53	0.8247084116262929	28.018382167488983	6.725786649507067
F_D14_3	0.8935483194598788	18.311233225271526	1.8192392222179716
F_D3_21	0.7941103158494462	21.116933814905526	4.234994765529528
H_24h_44	0.5161862527716187	17.08040464207085	1.5324254098385182
G_D7_99	0.85700870444613	21.795298205587184	1.602514960684845
C_24h_56	0.49909956264471317	18.95954428609159	2.578125
C_24h_38	0.889482157777823	23.09582061496559	1.5939223252424348
F_24h_29	0.8800851767098906	22.152392337327097	2.109375
D_24h_436	0.67356504820023	27.868446062067015	8.506391926856018
I_D28_40	0.06054660126138753	27.593289271048885	4.270515740223891
F_D3_7	1.0	nan	0.0
F_24h_27	0.9999983045789931	4.242640687119286	25.615857982425286
G_D7_13	0.8991782553729456	21.7562535351289	1.415981950030614
D_24h_307	0.8053156146179402	17.835039933108362	6.884204598152117
F_D3_9	1.0	nan	0.0
F_24h_25	0.8787019780426305	21.846028871069304	2.384412884692477
E_D35_75	0.8748223523392644	17.867505829135013	1.9956312147570003
B_24h_86	0.0	8.913464649389297	7.071175706974495
F_D28_45	0.537405303030303	36.22045730742054	4.394140607637346
L_D21_75	0.9999771118164062	11.378710958768664	24.78176228978682
H_24h_57	0.8951577631990003	20.605689683968944	6.670429439417675
D_24h_337	0.8873765169534193	24.488708341962877	5.148253742927062
D_24h_402	0.6804231227651967	20.669659664472693	2.824680654654832
C_24h_53	0.8345870374591596	24.753332714692963	4.4930366045345655
G_D7_58	0.8797331579441887	19.935026230990005	1.8305272677906221
G_D7_29	0.9994405110677084	24.040007428657407	30.163661856313652
D_24h_340	0.8772965395115473	24.70797942966696	6.116244539390573
F_D28_4	0.7982551799345693	23.037963768914114	2.1320396951554983
B_24h_90	0.8396899981692806	22.971977192230877	2.1608307321780202
B_24h_113	0.9002262527354327	22.92483677078436	1.5634762575148047
B_24h_80	1.0	nan	0.0
D_24h_404	0.8548362612643694	29.645201080603236	7.109911552555084
D_24h_267	0.8867776269733553	21.480667715334427	5.413504435523952
G_D7_78	1.0	nan	0.0
I_D28_43	0.8868923725464366	19.259316741506254	1.5982244176155298
F_D3_43	0.8227734401989912	20.12358829933871	3.2327611462813413
I_D3_39	0.9210780926053904	18.29994433805309	1.9112702848007919
F_24h_42	1.0	nan	0.0
F_24h_53	0.8751935152811843	25.600771675167763	6.055317507545537
F_D28_20	0.8100821213020679	18.40666978409806	2.1384712020579677
F_24h_22	0.557364756293519	26.79013193855795	6.748209397916235
C_24h_52	0.722816252673137	18.72313080986393	3.2602565023227084
I_D28_79	0.8845660861041996	20.374686547405172	1.602514960684845
D_24h_300	0.8740346688026115	27.377593475098145	6.748209397916235
F_D28_52	0.8278694396026838	21.37652272621404	2.251098364722486
K_24h_1	0.7661025511492802	20.128474394299587	2.9530319925830044
I_D28_70	0.8894503866101792	20.60777609437037	2.7257117225655487
B_24h_70	0.81076334796771	27.912348817004236	6.425039138377874
B_24h_74	0.5397631133671743	17.76548017569339	3.746336100737292
D_24h_450	0.7956165120344225	18.55459766311834	2.308326047295962
D_24h_424	0.8018212317277738	16.201962657787316	3.1835338376264355
I_D28_54	0.7246376811594203	19.324120196306986	2.1223558917509573
I_D28_7	0.7674252182624874	20.989212806583836	2.201753229850305
D_24h_384	0.7686807293528781	15.346190328760088	3.416573375885918
F_D3_24	0.42181340341655715	16.661816292816187	3.6797621409627146
F_D14_7	0.9999915228949653	8.40184430076641	31.208419602754034
G_D7_47	0.9998770819769965	21.52273434160811	34.2742887260375
L_D3_44	0.9164706087380841	19.686708402957386	2.2079816814160282
C_24h_22	0.4791238877481177	28.8232489377428	7.213459404615184
F_D28_67	0.850031233482293	21.767971915442672	2.1320396951554983
A_2h_30	0.9999287923177084	15.504321198057891	33.512551760322296
F_24h_52	0.8625022057526028	27.231069776640464	6.58235000155482
C_24h_3	0.27287697012467654	23.806593755722382	5.093276674711109
D_24h_445	0.7013076393668273	13.104032346624905	1.2729820888125252
D_24h_413	0.8903928405792123	21.059306250046145	2.308326047295962
C_24h_1	0.8453062890134969	21.102827446498722	5.79930142108998
D_24h_233	0.8748562435687912	23.37874361125198	3.3984375
L_D3_72	0.9999652438693576	14.011364019705649	32.28084916256464
F_24h_30	0.8028503562945368	23.860783135033724	6.204300699351116
I_D3_132	0.8556812954273623	18.474002969173696	5.4627478222531245
I_D28_80	0.14247943595769683	25.299481804486696	3.724277011422821
L_D3_70	0.5891185847989304	30.54869364179851	4.647780941027799
F_D28_32	0.8834543544777823	19.889972214414065	1.9076742886054343
A_2h_6	0.7544093671261302	20.87862130316376	2.3757579999273393
A_24h_31	1.0	nan	0.0
H_24h_39	0.8705262954145133	22.059812496590517	2.8343874896362085
D_24h_447	0.7376886521489373	23.86054489396485	3.3000299625770446
D_24h_444	1.0	nan	0.0
D_24h_286	0.3728	13.701975020977361	2.34375
H_24h_25	0.8377672888507474	22.427224374962975	6.160987231919491
I_D28_134	0.15369867390957023	25.11992878641873	3.4624890709439433
B_24h_111	0.8689423900563159	25.544573258588482	7.963578285015003
F_24h_13	0.852962106386764	27.740105834087665	4.927452197256712
G_D7_19	0.8936154136758595	19.322968285126876	2.109375
F_24h_20	0.8319476055552975	22.235046953823044	2.036501624646418
L_D3_45	0.9999940660264757	6.651835354264785	24.961487669993122
L_D21_12	0.9999601576063368	10.430089921003448	32.793242116564585
F_24h_31	0.8377188692164727	23.05918033424277	3.5718165595612903
F_D3_45	0.3487205863443487	16.2936022935573	4.006715858737209
D_24h_367	0.7419701859535884	17.77856241285491	2.8343874896362085
L_D3_39	0.9038416862024541	20.485414745983764	1.2890625
D_24h_428	0.8904761904761904	21.532554972260904	2.109375
K_24h_12	0.7253155565269658	29.424284190367633	6.928943202700538
D_24h_262	0.8393593979732187	29.51261709353668	7.533798356458795
I_D28_149	0.8281058153811809	19.86693778005072	2.167176797918781
I_D3_20	0.8145587637250915	19.564610651851005	2.5378602923094977
H_24h_52	0.781825381112651	24.73643929047315	5.428703822765845
F_D14_42	1.0	nan	0.0
H_24h_9	0.7541713430602319	35.73196707853462	7.465128894671713
D_24h_269	0.7868512762550627	16.993466901920144	2.3554395987002086
F_D28_56	0.7628932026395029	26.1897275333771	2.3815314179181533
I_D3_61	0.7608206666212255	20.09069569046451	3.575659289623209
D_24h_418	0.8299201060600775	20.575285200532647	4.468517804282254
I_D28_61	0.6549965276946287	28.39585549488315	3.3083423937874463
C_24h_64	0.8915870120394017	23.064103011174193	2.4609375
G_D7_20	0.9999745686848959	13.856763339995057	32.640663333211094
D_24h_244	0.8063988365751682	18.51613223610712	3.270770094598327
F_D14_59	0.8608352937582109	21.452180635050762	1.9539060938124686
H_24h_24	0.8467654759902953	23.088848321773835	18.0533419825328
J_24h_4	0.8830295204060182	22.782000586093428	2.1608307321780202
D_24h_236	0.8523508161990385	24.85935453234212	4.0238167297006395
F_D14_46	0.8095472037992303	21.980290827529238	3.939313198587096
I_D28_74	0.7380577694299203	26.974321400808996	2.540564459610797
F_24h_8	0.0	11.305214723835372	6.239615396237877
F_D3_48	0.9999940660264757	7.937253933193771	33.091932381919484
D_24h_434	0.8732113144758735	23.874400089200208	6.87422314502928
I_D28_71	0.3388723032726863	26.18937427994654	4.503721605603665
L_D21_2	0.9999957614474826	6.708203932499369	31.848492539691442
C_24h_7	0.5163706813044883	36.16439056320645	5.278643263854004
F_24h_24	0.7062780269058296	12.46320247739885	1.3565433870457295
F_D28_13	0.7584737479964033	21.246538331390862	4.411296146418448
E_D35_6	0.8047514047940821	20.22797741677886	5.20528882371394
F_D14_50	1.0	nan	0.0
L_D3_7	0.6618415242280311	32.94716926842437	6.82208417710682
C_24h_62	0.8769993494402943	23.943855858073885	17.922026549598993
B_24h_81	0.6258277171193972	36.51901630836122	5.968514802303208
F_D14_31	0.8252826310380267	21.122099169707965	2.636067627937967
E_D35_77	0.8202961500493583	18.73221906110834	2.112627700467181
I_D28_38	0.3758367867389225	20.805314344855415	4.571814656983865
D_24h_433	0.5724789915966386	27.309636800950592	4.215493534829285
L_D21_55	0.8746516627299026	20.85572582730067	2.251098364722486
D_24h_256	0.8962400737068398	23.045836968470997	5.589487508302416
D_24h_250	0.9054643107340236	23.039219575150398	2.1798135044224543
D_24h_391	0.8550147010780791	22.71228082204474	2.507922018636644
H_24h_29	0.7358076519416086	23.74465188330148	2.713086774091459
D_24h_371	0.8569026464125347	25.734997046120398	2.115875400617319
A_24h_41	0.999985588921441	9.912186527359736	33.976494237112384
F_D3_15	0.8811783960720131	20.01747234967863	1.381620248736515
F_D3_42	1.0	nan	0.0
I_D28_138	0.859226265311254	22.820397167526888	2.7357697335770514
H_24h_50	0.7390374949448264	20.593825561366394	2.76324049747303
J_24h_41	0.8558239875636491	23.61032877205327	3.1401002360095926
L_D21_25	0.9999881320529513	8.539125638299666	33.47052253709598
D_24h_385	0.9999966091579862	6.0	28.452198296276247
K_24h_4	0.88430029546065	22.867102381930476	2.26326655263609
I_D3_68	0.8383356851378666	18.922192595590033	2.745790901685933
D_24h_347	0.7967539012268446	27.086219546137308	6.464460194437641
F_D14_65	1.0	nan	0.0
I_D3_86	0.2332695984703633	10.217673710179573	1.496149843922309
G_D7_90	0.885184020132117	21.707206467643324	2.201753229850305
J_24h_57	0.8168297638063926	26.652126386419134	5.6796660075246725
F_D3_30	0.9869740804036459	18.85552269999152	32.924682671271206
F_D3_17	0.9999957614474826	6.708203932499369	27.321279829886606
F_24h_56	0.7675271116541927	18.09396639120208	2.4914404248596838
F_D28_47	0.999983893500434	10.7433760648385	32.80768658891398
D_24h_231	0.9179033254112319	20.70255681407876	13.112438185030655
L_D21_59	0.8892294220665499	22.01255766951255	1.9220179062722726
I_D3_9	0.715359828141783	18.30717992539055	2.109375
D_24h_366	0.4334470989761092	12.332116678951133	1.2566959329801102
L_D21_64	0.8595834393515321	21.76799903416287	5.0322446609962235
C_24h_8	0.8736035855241153	26.41424133856211	7.009732700971022
J_24h_3	0.8611636528713021	25.01702913540985	5.7230228658163025
F_24h_11	0.801962846126884	28.538197850710397	7.589191340011958
C_24h_4	0.8672888299590324	29.01855291632172	6.90213483873151
L_D3_32	0.9999635484483507	14.515087523884889	24.96121258651235
F_D28_44	1.0	nan	0.0
B_24h_108	0.8500933484643263	24.521223826856595	4.3359375
L_D3_12	1.0	nan	0.0
I_D28_39	0.8540495045717128	20.512676362021608	3.3862929554999743
D_24h_395	0.4966261808367072	20.06018798286019	2.112627700467181
J_24h_28	0.8566723773722992	24.878842122981244	6.005216238430761
F_D3_31	0.8158962421017626	21.368119768143245	3.20502992136969
D_24h_462	0.8359222727541197	24.836556570755015	2.4044864682050617
L_D21_34	0.8370589819552923	21.31531950064335	3.918340663429802
K_24h_9	0.8538870872377403	25.786321251717972	2.398768299663131
L_D21_67	0.9999660915798612	14.21779255018162	29.262636242874848
D_24h_421	0.8862315601251677	21.7894914633512	3.113749278653068
I_D3_87	0.43948392381732543	16.4613524300754	2.167176797918781
F_D28_15	0.8002094789211835	22.750805449745727	2.115875400617319
C_24h_37	0.32098765432098764	13.311352915971213	1.0804153660890101
I_D28_141	0.8627636987848398	18.570355441854453	2.4748490721026806
F_D3_25	0.8531675115795616	19.659102633988752	3.1835338376264355
F_24h_21	0.837313306893933	22.294169122940577	2.604622355964008
C_24h_43	0.8796573494975842	24.841643642581236	6.030318904813409
F_D28_46	0.7819874254919572	22.673600661469653	2.2234764798058917
D_24h_372	0.0	8.114408259335795	3.3536925049814497
F_D3_56	0.7753612281757977	29.666235377750027	2.6953125
F_D28_65	1.0	nan	0.0
D_24h_387	0.0	9.526705379763092	4.7355931291820506
D_24h_248	0.8656820631137961	23.02985513739452	6.387525035114833
I_D3_80	0.815354713313897	17.24848027509155	1.1660009028593203
F_24h_60	0.8485466198867089	25.176454853388133	7.416219062014097
I_D3_138	0.7935697583787997	20.836440719859066	2.6953125
D_24h_298	0.7215436360417773	20.3872023052407	2.831963900061228
