# Supplementary material for: RatLesNetv2: A Fully Convolutional Network for Rodent Brain Lesion Segmentation
Source: Front Neurosci. 2020 Dec 22;14:610239. doi: 10.3389/fnins.2020.610239 (PMC7783408; doi:10.3389/fnins.2020.610239)
Supplement: Supplementary file 1 [file Data_Sheet_1.ZIP › sham_animals]

B_24h_76
B_24h_80
B_24h_91
C_24h_65
D_24h_287
D_24h_385
D_24h_389
D_24h_444
E_D35_120
F_24h_17
F_24h_18
F_24h_27
F_24h_42
F_24h_44
F_24h_47
F_24h_48
F_24h_50
F_24h_65
F_D14_17
F_D14_18
F_D14_27
F_D14_42
F_D14_44
F_D14_47
F_D14_48
F_D14_50
F_D14_65
F_D14_7
F_D14_8
F_D14_9
F_D28_1
F_D28_17
F_D28_18
F_D28_27
F_D28_42
F_D28_44
F_D28_47
F_D28_50
F_D28_65
F_D28_7
F_D28_8
F_D28_9
F_D3_17
F_D3_18
F_D3_27
F_D3_30
F_D3_42
F_D3_44
F_D3_47
F_D3_48
F_D3_50
F_D3_65
F_D3_7
F_D3_8
F_D3_9
G_D7_11
G_D7_20
G_D7_29
G_D7_31
G_D7_34
G_D7_47
G_D7_48
G_D7_56
G_D7_61
G_D7_69
G_D7_78
G_D7_92
L_D21_11
L_D21_12
L_D21_13
L_D21_14
L_D21_16
L_D21_17
L_D21_2
L_D21_25
L_D21_32
L_D21_45
L_D21_49
L_D21_52
L_D21_53
L_D21_58
L_D21_65
L_D21_67
L_D21_72
L_D21_75
L_D21_77
L_D21_81
L_D3_11
L_D3_12
L_D3_13
L_D3_14
L_D3_16
L_D3_17
L_D3_2
L_D3_25
L_D3_32
L_D3_45
L_D3_49
L_D3_52
L_D3_53
L_D3_58
L_D3_65
L_D3_67
L_D3_72
L_D3_75
L_D3_77
L_D3_81
A_24h_11
A_24h_14
A_24h_15
A_24h_23
A_24h_24
A_24h_31
A_24h_33
A_24h_34
A_24h_4
A_24h_41
A_24h_42
A_24h_44
A_2h_20
A_2h_27
A_2h_30
A_2h_37
A_2h_39
A_2h_47
A_2h_48
A_2h_51
A_2h_52
A_2h_7
A_2h_8
A_2h_9
